# Supplementary material for: The Beta Cell in Its Cluster: Stochastic Graphs of Beta Cell Connectivity in the Islets of Langerhans
Source: PLoS Comput Biol. 2015 Aug 12;11(8):e1004423. doi: 10.1371/journal.pcbi.1004423 (PMC4534467; doi:10.1371/journal.pcbi.1004423)
Supplement: S1 Dataset — (ZIP) [file pcbi.1004423.s048.zip]

Archive with 28 entries (27 files):
- datazip/
- datazip/C7.2011.dapi.coords.tsv
- datazip/C6.2011.dapi.coords.tsv
- datazip/C15.2011.dapi.coords.tsv
- datazip/D8.2011.dapi.coords.tsv
- datazip/D12.2011.dapi.coords.tsv
- datazip/D9.2011.dapi.coords.tsv
- datazip/D7.2011.dapi.coords.tsv
- datazip/D4.2011.dapi.coords.tsv
- datazip/D2.2011.dapi.coords.tsv
- datazip/C14.2011.dapi.coords.tsv
- datazip/D1.2011.dapi.coords.tsv
- datazip/C11.2011.dapi.coords.tsv
- datazip/D6.2011.dapi.coords.tsv
- datazip/C2.2011.dapi.coords.tsv
- datazip/C8.2011.dapi.coords.tsv
- datazip/D3.2011.dapi.coords.tsv
- datazip/C4.2011.dapi.coords.tsv
- datazip/D11.2011.dapi.coords.tsv
- datazip/C3.2011.dapi.coords.tsv
- datazip/C5.2011.dapi.coords.tsv
- datazip/C10.2011.dapi.coords.tsv
- datazip/C13.2011.dapi.coords.tsv
- datazip/C9.2011.dapi.coords.tsv
- datazip/C1.2011.dapi.coords.tsv
- datazip/D5.2011.dapi.coords.tsv
- datazip/C12.2011.dapi.coords.tsv
- datazip/D10.2011.dapi.coords.tsv
