# Supplementary material for: The Beta Cell in Its Cluster: Stochastic Graphs of Beta Cell Connectivity in the Islets of Langerhans
Source: PLoS Comput Biol. 2015 Aug 12;11(8):e1004423. doi: 10.1371/journal.pcbi.1004423 (PMC4534467; doi:10.1371/journal.pcbi.1004423)
Supplement: S1 Dataset — (ZIP) [file pcbi.1004423.s048.zip › datazip/C7.2011.dapi.coords.tsv]

1	1	16.0729	5.8687	gfp
1	2	13.5029	13.4048	gfp
2	1	19.4272	5.7187	gfp
2	2	11.4656	11.1585	gfp
2	3	15.9295	16.8580	gfp
2	4	8.6717	18.5527	gfp
3	1	44.8210	11.18	gfp
3	2	72.1272	10.0450	gfp
3	3	37.4358	9.3267	gfp
3	4	33.1279	11.5383	gfp
3	7	78.1666	19.2654	gfp
3	8	62.3834	22.4856	cy5
3	9	15.1679	24.4268	rfp
3	13	58.9826	34.4320	rfp
3	14	87.7923	39.7274	gfp
3	17	10.1500	42.0514	gfp
3	18	71.1005	42.7696	gfp
3	20	68.7082	49.7987	rfp
3	21	67.2459	56.4467	rfp
3	22	38.1340	62.6769	rfp
3	24	8.4177	65.3647	gfp
3	25	27.9225	72.8925	gfp
3	26	38.2073	72.9029	gfp
3	27	86.0203	76.6163	gfp
3	28	59.6732	77.1095	gfp
3	29	43.5595	82.7286	gfp
3	30	74.5251	85.5176	gfp
3	31	58.9691	84.9868	rfp
3	32	35.0202	85.3219	gfp
3	33	80.9760	86.8189	gfp
3	34	58.5515	93.3072	rfp
6	1	3.8384	6.2350	gfp
6	2	9.6160	10.6910	gfp
6	3	39.8784	11.4612	gfp
6	5	41.6357	18.6152	gfp
6	6	33.9585	20.6054	gfp
7	1	36.4366	11.0881	gfp
7	2	34.2730	18.2535	gfp
7	3	39.3380	23.0377	gfp
7	4	9.5849	35.1667	gfp
7	5	30.8086	40.1414	gfp
7	6	41.2016	42.5264	gfp
7	7	34.3446	46.3846	gfp
7	8	37.7412	51.9399	gfp
8	1	13.4551	5.7363	gfp
8	2	4.8887	14.7889	gfp
9	1	11.3909	5.8719	gfp
9	2	20.3436	7.5482	gfp
10	2	6.9213	14.8102	cy5
10	3	11.2075	18.7237	cy5
11	1	37.5696	2.9568	rfp
11	2	32.9373	9.1410	rfp
11	3	47.5946	9.4815	rfp
11	4	13.9202	21.9168	rfp
11	5	25.6266	28.3069	gfp
11	7	3.6266	31.5137	rfp
11	8	14.5782	34.4717	rfp
11	9	35.6798	33.8625	gfp
11	10	47.7091	37.6571	rfp
11	11	31.9275	43.4991	rfp
12	1	47.5623	4.6311	cy5
12	2	58.7741	11.5005	cy5
12	3	30.4596	13.1706	cy5
12	4	43.6235	12.6528	gfp
12	5	52.5520	14.0307	cy5
12	6	26.2176	19.7268	cy5
12	7	58.8173	26.3560	cy5
12	8	67.4799	24.7379	gfp
12	9	18.6262	28.2689	cy5
12	10	36.0653	27.7459	cy5
12	11	72.5056	30.7071	cy5
12	13	3.6894	33.1659	cy5
12	14	10.4920	34.1528	cy5
12	15	33.1473	36.9087	cy5
12	16	43.05375	40.4114	cy5
12	17	19.8233	41.8002	cy5
12	18	4.8375	41.1017	cy5
12	19	78.2459	41.0580	cy5
12	20	57.2975	42.5948	cy5
12	21	13.0867	42.5417	cy5
12	22	7.5529	47.5747	cy5
12	23	26.4565	48.53625	cy5
12	24	78.6748	55.0564	gfp
12	25	60.7017	50.7543	cy5
12	26	13.1475	52.6275	cy5
12	27	70.6454	52.2808	gfp
12	28	20.5731	54.6120	cy5
12	29	28.50255	55.4055	cy5
12	30	61.8048	58.5030	gfp
12	31	34.8637	60.7937	cy5
12	32	78.2490	64.5658	gfp
12	33	37.9062	68.1095	cy5
12	34	28.5468	68.8259	cy5
12	35	63.4956	73.1031	gfp
12	36	47.3606	72.2810	cy5
12	37	74.8534	76.3435	gfp
13	1	108.9339	6.3024	gfp
13	2	107.6422	13.2641	gfp
13	3	90.6162	21.0826	gfp
13	4	107.2188	20.9315	gfp
13	5	26.2128	25.5356	cy5
13	6	96.0313	28.6337	gfp
13	7	17.1238	34.9766	gfp
13	8	64.8693	35.4948	gfp
13	9	27.7598	32.9694	gfp
13	10	107.4041	37.3839	gfp
13	11	3.2703	41.7779	gfp
13	13	15.66	43.89	gfp
13	14	69.0670	46.2527	gfp
13	15	82.8938	46.1288	gfp
13	16	10.8979	51.0274	gfp
13	17	74.3216	53.8868	gfp
13	19	36.3029	58.4027	gfp
13	20	68.1669	58.0381	gfp
14	1	10.9996	6.2484	gfp
14	2	5.9603	12.2192	rfp
15	1	19.3776	6.5698	gfp
15	2	3.3845	9.5651	gfp
15	3	24.1755	16.4515	gfp
17	1	23.3478	5.5920	gfp
17	2	9.28875	12.86625	gfp
17	3	68.9876	10.3886	gfp
17	4	60.7899	15.5613	gfp
17	5	18.8523	16.0892	gfp
17	6	31.1115	23.2783	gfp
17	7	47.3665	24.6124	gfp
17	8	65.7476	23.1521	rfp
17	9	56.4147	25.5346	gfp
17	10	38.3581	29.7355	gfp
17	11	10.9746	29.9059	gfp
17	12	25.5622	29.7970	gfp
17	13	31.9345	34.8020	gfp
17	14	22.5358	37.6481	gfp
17	15	12.1859	38.6585	gfp
17	16	21.8933	58.0459	gfp
17	17	21.4920	64.5915	gfp
18	1	9.9819	3.4576	gfp
18	2	2.6854	10.8720	gfp
18	3	14.88875	11.1593	gfp
18	4	8.0721	12.6545	gfp
18	5	11.0202	19.9932	gfp
19	1	4.2146	20.8578	gfp
19	2	28.9866	19.4345	gfp
20	1	114.4941	5.7063	rfp
20	2	98.6205	7.4058	cy5
20	3	77.9830	8.2486	rfp
20	4	105.6692	14.5076	cy5
20	5	64.6695	18.9225	cy5
20	6	113.3938	17.1276	gfp
20	7	86.3567	18.7685	rfp
20	8	76.9384	18.275	gfp
20	9	122.6652	18.43625	gfp
20	11	121.7238	27.434	gfp
20	12	62.0380	28.0155	rfp
20	13	46.5388	28.4736	gfp
20	14	56.1823	35.5423	cy5
20	15	99.2930	35.5860	rfp
20	17	105.4724	39.5286	rfp
20	18	133.3273	39.2343	rfp
20	19	122.1727	42.2201	rfp
20	20	90.9405	40.5669	rfp
20	21	146.4623	44.2384	rfp
20	22	95.4996	45.5404	rfp
20	23	28.8074	47.3655	gfp
20	24	79.4360	48.9711	rfp
20	26	125.3083	52.9200	rfp
20	27	142.9956	51.6618	rfp
20	29	97.1755	53.9009	rfp
20	30	71.7575	55.0311	rfp
20	31	88.8224	53.922	cy5
20	33	137.0033	58.8201	rfp
20	35	33.6407	65.9053	rfp
20	36	8.2189	63.8306	rfp
20	37	71.9088	67.4893	rfp
20	38	147.2283	64.2343	gfp
20	39	83.2128	65.9998	rfp
20	40	133.4442	66.7785	rfp
20	41	108.9337	67.3821	rfp
20	43	12.7807	70.6452	gfp
20	44	126.4623	74.0798	rfp
20	45	23.8729	79.1204	gfp
20	46	7.2047	76.4059	rfp
20	48	46.4766	79.6889	rfp
20	49	100.3647	79.9845	cy5
20	50	57.3743	79.1046	rfp
20	51	72.7591	78.9102	cy5
20	52	146.1263	82.9477	gfp
20	53	134.2186	80.8351	gfp
20	55	109.0838	86.6235	cy5
20	56	40.3181	88.0425	gfp
20	57	59.3962	91.1260	rfp
20	58	12.8844	90.1283	gfp
20	59	119.2815	90.7231	rfp
20	60	26.9723	92.0825	gfp
20	61	85.4853	95.4183	gfp
20	62	101.5078	95.9191	rfp
20	64	145.1840	94.4925	gfp
20	65	93.9735	97.2134	rfp
20	66	44.6829	98.2958	rfp
20	67	74.9563	100.2576	rfp
20	68	55.3135	104.0685	rfp
20	69	66.7392	104.1812	cy5
20	70	134.8805	108.9501	rfp
20	71	83.9832	107.5888	cy5
20	73	74.9857	110.9275	rfp
20	75	90.2428	113.1403	cy5
20	76	50.3538	113.9699	rfp
20	77	65.3889	116.9145	cy5
20	79	100.4700	121.2341	rfp
20	80	65.8038	124.7579	gfp
21	1	43.1362	31.5262	gfp
21	2	13.4565	35.6521	rfp
22	1	37.1200	7.9053	cy5
22	2	46.3549	8.9647	gfp
22	3	29.7909	12.2608	rfp
22	4	55.5345	16.5587	rfp
22	5	5.7980	27.9009	gfp
22	6	27.2471	23.6583	rfp
22	7	43.6571	25.7272	rfp
22	8	33.8724	26.0679	cy5
22	9	17.5752	33.4951	gfp
23	1	6.9441	5.4884	gfp
23	2	16.8661	5.9560	gfp
23	3	7.6499	13.3794	gfp
23	4	16.1620	16.2466	gfp
24	1	4.50425	4.24625	gfp
24	2	24.0081	9.1052	gfp
24	3	3.2086	9.6805	gfp
25	1	7.2811	11.8209	gfp
26	1	13.3467	12.8403	gfp
27	1	13.1948	7.3065	gfp
27	2	16.2362	28.2021	gfp
28	1	9.0703	6.6149	rfp
29	1	25.0540	4.4270	rfp
29	2	10.5760	12.0758	rfp
29	3	39.6118	13.0155	rfp
29	4	28.0600	17.0728	gfp
29	6	7.5105	22.9730	rfp
29	7	40.6065	22.5181	gfp
29	8	15.5433	25.4594	gfp
29	9	24.4040	30.3058	gfp
29	10	48.8487	33.5602	rfp
29	11	9.3245	40.4107	rfp
29	12	15.9155	48.4809	rfp
29	13	46.6482	52.8043	rfp
29	14	23.0226	53.5398	gfp
29	15	31.6287	58.1466	rfp
30	1	37.4229	3.6249	rfp
30	2	28.1220	7.60025	gfp
30	3	20.9129	9.1540	gfp
30	4	35.8857	9.7053	gfp
30	5	42.9703	8.7742	rfp
30	6	55.0776	12.986	gfp
30	7	71.81	16.4377	gfp
30	8	44.6871	18.22125	gfp
30	9	58.4339	19.3101	gfp
30	10	17.5736	23.6328	gfp
30	11	80.46375	21.0219	gfp
30	12	71.5537	22.9361	cy5
30	13	59.5267	31.1807	gfp
30	14	76.9871	33.2235	rfp
30	15	67.639	35.4678	rfp
30	17	52.3701	39.5030	gfp
30	18	7.3266	47.9248	gfp
30	19	72.4335	43.6461	gfp
30	20	65.8811	49.1041	gfp
30	21	82.1671	50.5445	gfp
30	22	17.673	50.2842	gfp
30	23	29.2851	54.9672	gfp
30	24	8.8292	57.5084	gfp
30	25	74.5113	59.4275	gfp
30	26	43.4928	59.2219	cy5
30	27	19.6582	60.7209	gfp
30	28	35.7093	62.3748	gfp
30	29	27.7437	64.3867	gfp
30	30	70.0316	67.4516	gfp
30	31	37.43322	74.16726	gfp
30	32	56.5468	74.4210	gfp
30	33	64.0617	76.9287	gfp
30	34	57.0567	85.2948	gfp
31	1	9.1594	8.7840	gfp
31	2	11.1447	24.7450	cy5
31	3	10.6510	32.4876	cy5
31	4	16.6983	45.5083	gfp
32	1	11.8291	15.0723	cy5
32	2	14.7073	31.3564	cy5
32	3	6.03075	36.5231	gfp
33	1	30.7822	3.6259	rfp
33	2	21.1949	8.5274	cy5
33	3	33.7243	10.8319	gfp
33	5	48.3194	12.3032	cy5
33	6	24.9715	17.5040	cy5
33	8	46.2588	25.4123	gfp
33	9	14.7362	25.2382	gfp
33	10	34.2904	25.3817	gfp
33	11	26.4310	28.1697	gfp
33	12	61.0580	34.3168	cy5
33	13	43.3053	33.3035	gfp
33	14	16.245	36	gfp
33	15	36.5091	37.2248	gfp
33	16	4.2933	38.5347	rfp
33	17	66.8643	41.9887	gfp
33	18	17.0572	45.6846	gfp
33	19	32.2189	47.3788	gfp
33	20	47.7204	47.9312	gfp
33	21	76.0858	49.7053	rfp
33	22	22.6604	53.0661	cy5
33	23	70.1604	53.9353	gfp
33	24	81.4034	53.5128	rfp
33	25	56.0075	57.6558	gfp
33	26	38.9546	60.0262	gfp
33	27	83.3972	62.4967	gfp
33	28	45.9111	59.7012	gfp
33	29	49.7208	64.7109	gfp
33	30	72.8044	65.2448	gfp
33	31	41.9158	67.3011	gfp
33	32	61.7825	69.8402	gfp
33	33	47.9613	72.9860	cy5
33	34	53.6282	76.5615	rfp
34	1	25.9175	16.2667	gfp
35	2	12.8590	23.4962	gfp
35	3	7.5316	32.3542	gfp
35	4	9.3525	40.6076	gfp
35	5	34.1452	40.6217	rfp
35	6	39.8379	45.8254	gfp
35	7	25.8340	48.7656	gfp
36	1	6.9586	9.9672	gfp
36	2	23.7027	13.8100	gfp
36	3	5.0551	22.1592	gfp
36	4	19.5416	23.8416	gfp
36	5	14.4814	26.9540	gfp
37	1	16.6871	8.3574	gfp
37	2	25.5620	8.1546	rfp
37	3	30.0321	17.3339	gfp
37	4	40.1955	23.4382	gfp
37	5	21.2363	20.9990	gfp
37	6	31.0235	28.3165	gfp
37	7	59.6564	36.4302	gfp
37	8	39.7228	43.1751	gfp
37	9	51.1485	42.1394	gfp
37	10	42.3112	50.8953	rfp
37	11	66.4395	54.0982	gfp
37	12	57.4776	53.3636	gfp
37	13	80.6163	59.5841	rfp
37	14	74.1550	62.1911	gfp
38	1	61.0535	5.9332	gfp
38	2	34.6121	7.4930	gfp
38	3	49.6860	9.9414	gfp
38	4	39.0324	15.1081	rfp
38	6	64.8827	21.285	gfp
38	7	47.7916	23.2816	gfp
38	8	77.8597	24.5580	gfp
38	9	10.81665	25.3550	cy5
38	10	19.7894	28.8973	cy5
38	11	50.4471	31.4115	gfp
38	12	72.5209	36.0576	gfp
38	13	56.4575	39.0225	gfp
38	14	31.6302	40.8928	cy5
38	15	20.3237	47.3889	rfp
38	16	74.1998	46.4350	gfp
38	18	65.5420	52.3309	gfp
38	19	49.0694	52.6617	rfp
38	20	25.8059	52.1805	rfp
38	21	4.4389	53.9590	rfp
38	23	17.7898	59.2310	rfp
38	25	66.4180	61.5239	gfp
38	26	56.8039	69.3757	gfp
38	27	69.8403	69.8098	gfp
38	28	44.8075	69.8975	rfp
38	29	14.7806	74.5813	gfp
38	30	52.6965	76.4583	gfp
38	31	36.7772	80.9049	rfp
39	1	5.0625	11.8575	gfp
39	2	5.5023	22.0441	gfp
40	1	26.1738	3.3203	gfp
40	2	20.15625	8.8352	cy5
40	3	33.4195	9.3134	gfp
40	4	41.7020	13.545	gfp
40	5	11.9829	13.9683	cy5
40	6	28.3800	15.1483	gfp
40	9	27.9168	22.7802	gfp
40	10	39.5609	27.0074	gfp
40	11	31.8968	31.7125	gfp
40	12	39.6959	38.6398	rfp
41	1	8.6747	5.1217	gfp
42	1	64.5551	13.6735	gfp
42	2	92.3481	44.5762	cy5
42	3	29.7607	50.3705	gfp
42	4	87.2925	57.2175	rfp
42	5	30.5994	60.2518	rfp
42	6	41.8175	60.4928	rfp
42	7	90.2939	65.0294	rfp
42	8	76.91625	67.8755	rfp
42	9	90.8294	72.3252	rfp
42	10	49.6926	87.7661	rfp
42	11	6.2402	91.6182	gfp
42	12	45.0709	94.0909	rfp
42	13	74.1094	99.1616	rfp
42	14	10.9823	98.3972	gfp
42	15	14.2077	105.2094	gfp
42	17	49.2407	107.3020	rfp
42	18	78.2970	108.5414	rfp
42	19	107.0800	112.9291	rfp
42	20	19.2378	110.8629	gfp
42	21	53.4349	117.6235	rfp
42	23	58.3909	128.5116	gfp
42	24	81.2371	138.2735	rfp
42	25	68.4697	149.4230	gfp
42	26	100.5476	155.4077	gfp
42	27	77.4106	157.4276	gfp
42	28	94.1080	163.1354	rfp
42	29	86.4540	167.8014	gfp
43	1	11.0229	16.6129	gfp
43	3	9.1725	34.3425	gfp
43	4	3.2293	35.6685	rfp
43	5	14.4169	43.5455	gfp
44	1	34.2660	17.6936	gfp
44	2	18.3048	27.4730	cy5
44	3	7.5384	32.5423	rfp
45	1	24.1248	8.2193	rfp
45	2	26.9094	15.5832	gfp
45	3	18.4887	20.6227	gfp
45	4	5.1010	35.5250	gfp
45	5	11.8404	41.5734	gfp
45	6	6.3092	50.8778	gfp
46	1	23.4708	41.9393	gfp
46	2	32.25	45.8712	gfp
46	3	41.8921	53.8575	gfp
47	1	11.2875	3.7186	gfp
47	2	21.0067	8.7870	gfp
47	3	11.0008	12.2089	gfp
47	4	17.5785	17.5652	gfp
49	1	32.4943	7.1569	gfp
49	3	7.2924	7.1094	cy5
49	4	10.7088	13.4335	gfp
49	7	40.8415	17.4186	cy5
50	1	14.8786	16.0466	gfp
50	2	24.2807	16.985	gfp
50	3	34.4334	24.6010	gfp
50	4	24.1819	24.3877	gfp
50	5	9.7082	25.7905	gfp
50	6	17.0159	26.5887	gfp
50	7	26.5664	30.8664	gfp
50	8	32.7320	34.7156	gfp
50	9	30.4195	42.3098	rfp
51	1	49.3345	4.6305	rfp
51	2	41.6370	8.7617	gfp
51	3	51.6215	20.11325	rfp
51	4	38.8259	25.7528	rfp
51	5	41.796	34.52685	rfp
51	6	20.1416	36.5918	rfp
51	7	31.4276	37.8373	gfp
51	8	7.9853	43.7084	gfp
51	9	17.1351	45.7148	rfp
51	10	4.5376	56.5620	gfp
52	1	26.6665	10.3938	gfp
53	1	57.9125	7.5338	rfp
53	2	38.0243	6.8570	cy5
53	3	26.4104	8.86875	rfp
53	4	50.9127	12.1135	cy5
53	5	32.1956	11.3165	cy5
53	6	9.331	13.9248	rfp
53	7	39.3391	13.9730	cy5
53	8	16.8868	15.7043	cy5
53	9	62.3825	20.3834	cy5
53	10	45.8568	19.8978	cy5
53	11	14.9147	23.2997	cy5
53	12	74.3489	26.5743	gfp
53	13	6.8743	25.1448	rfp
53	14	49.0148	29.0198	cy5
53	15	66.2944	29.7940	gfp
53	16	7.5209	34.9900	cy5
53	17	41.6673	34.8219	cy5
53	18	15.7123	36.7299	cy5
53	19	2.2241	36.1756	rfp
53	20	23.0487	36.5735	rfp
53	21	79.3494	41.2533	rfp
53	22	33.6460	40.8205	cy5
53	23	69.4715	39.9950	gfp
53	24	48.8179	46.1175	gfp
53	25	58.1076	47.0274	gfp
53	26	14.4641	49.2888	rfp
53	27	68.0140	49.5352	cy5
53	28	80.8752	50.9939	rfp
53	29	73.2451	52.5362	rfp
53	30	32.9142	53.4218	gfp
53	31	42.7342	53.5233	gfp
53	32	52.40625	54.1039	gfp
53	33	25.5807	55.32165	cy5
53	34	42.2874	63.1701	gfp
53	35	33.5353	63.0371	cy5
53	36	65.2662	64.1887	cy5
53	37	51.8772	65.5920	cy5
53	38	58.7373	67.8586	cy5
54	1	14.6439	2.7950	cy5
54	2	17.0307	8.4948	cy5
54	3	29.6031	15.5226	cy5
54	4	11.7825	12.105	cy5
54	5	23.6081	16.7864	cy5
54	6	18.1148	18.9727	cy5
54	7	13.5849	25.4591	cy5
54	8	21.8043	37.2843	cy5
55	1	14.2754	5.0082	cy5
55	2	25.0960	9.3802	cy5
55	3	7.7260	9.7638	cy5
55	4	31.7506	12.6607	cy5
55	5	7.5614	17.4944	cy5
55	6	25.0744	23.0029	cy5
55	7	15.4028	23.9461	cy5
56	1	14.5125	20.7581	gfp
56	2	21.1481	26.3035	gfp
56	3	31.5010	28.2448	gfp
56	4	25.7738	43.07625	gfp
57	1	7.1256	6.6313	gfp
57	2	18.9564	9.0901	gfp
57	4	14.7391	21.5552	gfp
58	1	9.6463	5.2102	gfp
58	2	17.9904	6.3046	gfp
59	1	4.9274	11.8320	rfp
59	2	17.8893	21.44625	gfp
59	3	8.1653	23.5238	rfp
61	1	12.8905	6.0817	cy5
61	2	14.4434	12.3702	cy5
62	1	11.8066	5.8915	gfp
62	2	7.8634	12.3147	gfp
63	1	16.8318	7.8099	gfp
63	2	23.9082	11.7700	gfp
63	3	6.0627	12.8757	gfp
63	4	25.9419	21.6038	gfp
63	5	4.1522	23.8952	gfp
63	6	6.7836	30.0481	gfp
63	7	28.4672	34.1698	rfp
63	8	3.4985	36.0179	gfp
63	9	66.9644	39.4241	gfp
63	10	42.8343	41.5756	gfp
63	11	9.1314	45.7814	gfp
63	12	21.9095	44.8736	gfp
63	13	68.2524	49.8430	gfp
63	14	57.5905	48.9315	gfp
63	15	45.0899	49.3753	gfp
63	16	21.5225	56.5372	gfp
63	17	35.2380	59.8011	gfp
63	18	52.4980	55.8123	gfp
63	19	45.7144	57.1228	gfp
63	20	52.9290	63.9814	gfp
64	1	64.2799	15.9397	gfp
64	2	48.0064	15.9638	gfp
64	3	32.4776	19.9571	gfp
64	4	3.7820	24.7404	gfp
64	5	27.9547	25.7860	gfp
64	6	17.7170	27.9142	gfp
64	7	67.4172	28.8491	gfp
64	8	56.0683	33.2459	gfp
64	9	63.7064	35.8536	gfp
65	1	22.2236	4.5391	gfp
65	2	38.7	6.61125	cy5
65	3	14.9425	8.7129	gfp
65	4	32.3731	11.3639	gfp
65	5	7.1830	13.2738	gfp
65	6	22.0206	15.7481	gfp
65	7	29.5175	20.9102	cy5
65	8	6.2540	20.8740	gfp
65	9	18.2693	24.8382	gfp
65	10	36.0248	27.5722	cy5
65	11	27.9774	31.0690	cy5
65	12	21.2230	32.6717	cy5
66	1	34.8593	4.9027	cy5
66	2	30.1828	13.0005	cy5
66	3	38.8051	13.2877	cy5
66	4	20.9145	16.0690	cy5
66	5	25.5014	28.2406	cy5
66	6	16.2308	32.9807	cy5
66	7	31.2011	33.3553	cy5
66	8	5.6584	33.7285	cy5
66	9	48.2722	34.4791	cy5
66	10	22.8530	38.2774	cy5
66	11	38.7157	46.3063	cy5
66	12	19.2722	47.0294	cy5
66	13	19.6927	53.3939	rfp
67	1	14.1041	7.2263	gfp
67	2	10.5003	17.7629	gfp
68	1	8.5008	7.7807	rfp
68	2	34.6132	11.2769	gfp
68	3	25.3498	12.7925	gfp
69	1	11.7314	11.4956	gfp
69	2	19.4090	9.7062	gfp
69	3	28.5035	14.1763	gfp
69	4	34.5728	16.9047	gfp
69	5	22.0433	21.1717	gfp
69	6	29.0878	24.5644	gfp
69	7	39.8427	29.1962	cy5
69	8	12.9057	37.5911	cy5
69	9	32.0044	40.1288	cy5
69	10	13.5693	47.9186	rfp
69	11	36.0872	47.1561	cy5
69	12	26.4134	56.5576	cy5
69	13	34.3062	66.0632	gfp
70	1	4.9497	6.0322	cy5
70	2	12.5522	7.1772	cy5
71	1	5.4336	7.8149	gfp
72	1	47.1845	8.6916	gfp
72	2	39.5201	13.6832	gfp
72	3	31.5000	15.885	gfp
72	4	15.3823	17.0827	gfp
72	5	9.7625	21.4763	gfp
72	6	12.1665	30.7829	gfp
73	1	53.8983	15.3290	cy5
73	2	19.6815	25.4506	gfp
73	3	42.8095	29.2709	gfp
73	4	22.6663	32.5603	gfp
73	5	50.7281	33.5519	gfp
73	6	30.4007	40.1247	gfp
73	7	47.0219	46.1806	gfp
74	1	8.3998	11.4683	gfp
75	1	77.5008	4.6712	rfp
75	2	57.6005	8.1944	gfp
75	3	46.8004	9.7150	rfp
75	4	38.52198	11.78802	rfp
75	5	5.289	10.6425	rfp
75	6	74.4206	11.2047	gfp
75	7	30.0877	13.8146	rfp
75	8	84.7608	15.6543	rfp
75	9	62.8081	15.4899	gfp
75	10	74.7002	17.8972	gfp
75	11	21.5489	20.1475	gfp
75	12	15.8918	20.0694	gfp
75	13	46.5206	21.6766	gfp
75	14	35.3231	25.7608	gfp
75	15	79.9827	23.6598	gfp
75	16	65.2022	25.1481	gfp
75	17	77.9543	33.1234	rfp
75	18	21.6239	32.7119	gfp
75	19	69.3675	36.5425	gfp
75	20	47.9784	41.3149	gfp
75	21	20.2141	40.1908	rfp
75	22	60.8251	46.8023	rfp
75	23	52.0553	48.4746	rfp
76	1	34.2813	4.5343	gfp
76	2	20.7545	7.2306	gfp
76	3	42.0041	8.7927	gfp
76	4	10.0290	17.0049	gfp
76	5	25.2530	17.8191	gfp
76	6	47.3348	16.6837	gfp
76	7	37.8951	25.2687	gfp
76	8	53.3256	28.0158	gfp
76	9	3.2053	27.9061	gfp
76	10	14.7216	28.3195	gfp
76	11	63.9310	37.6257	gfp
76	12	9.1092	40.4822	gfp
76	13	38.6810	39.6043	gfp
76	14	46.9625	41.0275	gfp
76	15	15.7130	47.7841	gfp
76	16	57.4217	46.5734	gfp
76	17	26.9956	48.8548	gfp
76	18	40.8491	50.7030	gfp
76	19	34.1689	54.0752	gfp
76	20	20.1625	55.1275	gfp
77	1	19.23906	10.7096	gfp
78	1	18.4231	12.1255	gfp
78	2	16.0303	24.1385	gfp
78	3	29.2545	26.0667	gfp
78	4	11.9653	33.0153	gfp
78	5	13.7629	41.1928	gfp
78	6	26.9402	48.1363	gfp
78	7	8.7262	49.6198	rfp
78	8	19.2142	64.9809	gfp
78	9	27.2555	71.4127	gfp
78	10	20.11755	73.5429	gfp
78	11	28.9546	81.9113	gfp
78	12	11.0739	86.3083	gfp
78	13	18.0635	86.1075	gfp
78	14	26.5213	88.4413	gfp
78	15	16.4584	94.2192	gfp
78	16	34.7501	95.4807	gfp
78	17	28.2247	95.8781	gfp
79	1	13.8231	9.0537	gfp
79	2	26.1149	5.5963	gfp
79	3	33.4983	7.8273	gfp
79	4	39.2145	14.835	gfp
79	5	37.5216	26.8543	gfp
80	1	19.7810	6.4952	rfp
80	2	37.5543	13.0985	gfp
80	3	68.3121	8.0460	rfp
80	4	76.7266	8.85714	rfp
80	5	13.9022	12.7440	gfp
80	6	29.5147	15.8801	gfp
80	7	51.8025	17.2775	rfp
80	8	68.6996	17.1917	rfp
80	9	17.3354	18.6087	rfp
80	10	88.3121	19.2008	rfp
80	11	23.7118	21.44625	cy5
80	12	3.9269	23.0303	rfp
80	13	95.1919	23.6591	rfp
80	14	61.4573	24.9797	rfp
80	15	13.9459	28.7417	rfp
80	16	49.3331	32.3648	gfp
80	17	5.2622	39.7793	rfp
80	18	69.2017	34.0866	rfp
80	19	59.0608	37.5680	gfp
80	21	100.9916	35.6439	gfp
80	22	29.2009	38.2133	gfp
80	24	23.1942	40.3641	gfp
80	25	90.9061	39.5341	rfp
80	26	71.7639	40.5505	cy5
80	27	66.5425	45.0774	cy5
80	28	82.0030	46.0002	cy5
80	29	15.4458	46.3423	rfp
80	30	32.3783	46.5683	gfp
80	32	69.195	51.4125	cy5
80	33	111.1049	53.0841	rfp
80	34	26.0840	54.1896	rfp
80	35	56.9765	53.0888	rfp
80	36	77.658	54.2015	gfp
80	37	18.8150	56.6651	rfp
80	38	70.5862	60.3406	gfp
80	39	103.6494	64.1283	rfp
80	40	49.6196	62.7058	rfp
80	42	75.8634	68.5281	gfp
80	43	86.4554	76.0556	rfp
80	45	72.7207	82.6269	rfp
81	1	17.0460	12.1652	gfp
81	2	23.94498	15.8851	gfp
81	3	8.7371	16.7315	gfp
82	1	18.9613	10.8685	gfp
82	2	5.6379	13.5023	gfp
82	3	57.3723	18.6068	gfp
82	4	27.8579	19.1248	gfp
82	5	47.9650	19.8365	gfp
82	6	13.3246	23.779	gfp
82	7	4.5642	28.8556	gfp
82	8	20.0012	30.1848	gfp
82	9	29.3045	34.4932	gfp
82	10	26.5103	43.8110	gfp
82	11	11.9875	47.2050	gfp
82	12	42.7915	44.5089	gfp
82	13	18.7019	45.2784	cy5
82	14	36.4720	55.5365	gfp
83	1	24.5638	7.4294	cy5
83	2	20.5153	19.8445	gfp
83	3	24.5163	28.6519	gfp
83	4	30.3931	31.9343	gfp
83	5	24.3251	42.3851	gfp
84	1	11.9193	3.1263	gfp
84	2	10.0208	14.0385	gfp
84	3	4.9476	21.8277	gfp
85	1	18.3045	8.6711	gfp
85	2	10.0664	9.5341	rfp
86	1	14.2624	14.3458	gfp
86	2	8.1319	21.6838	gfp
86	3	14.4386	31.4505	gfp
88	1	42.9837	15.9189	rfp
88	2	55.6202	26.2456	cy5
88	3	41.2208	31.8968	gfp
88	4	58.0234	36.5336	gfp
88	5	27.0996	39.5909	rfp
88	6	56.8982	43.1618	gfp
88	7	31.3418	47.5854	rfp
88	8	46.1003	48.2503	cy5
88	9	74.2942	52.0487	rfp
88	11	72.0697	63.0904	rfp
88	12	28.6918	66.27375	gfp
88	14	69.8950	70.7915	rfp
88	15	71.4934	80.1876	rfp
88	16	24.5503	81.4615	rfp
88	17	80.6704	86.0979	rfp
88	18	43.2854	85.2455	rfp
88	19	61.6684	87.3762	gfp
88	20	21.1911	87.9772	gfp
88	21	34.4259	92.6316	gfp
88	22	39.4505	98.4035	gfp
88	23	10.7858	100.3333	rfp
88	24	88.4226	101.1498	gfp
88	25	24.3417	103.1649	gfp
88	26	62.6119	103.5049	gfp
88	27	34.4822	102.9913	gfp
88	28	52.9120	104.1162	gfp
88	29	91.3411	108.9119	gfp
88	30	18.6007	109.4698	gfp
88	31	16.4418	115.6530	gfp
88	32	51.9625	120.9090	rfp
88	34	82.6227	122.8277	rfp
88	35	63.4899	126.5843	rfp
88	36	16.4809	127.6210	rfp
89	1	80.84	5.0277	cy5
89	2	81.8641	10.8688	cy5
89	3	63.4013	14.5781	gfp
89	4	54.3973	18.3413	rfp
89	5	98.0938	18.0510	rfp
89	6	76.7135	18.8423	gfp
89	7	36.5269	20.7937	rfp
89	8	85.2749	20.3815	gfp
89	9	44.0548	24.5196	gfp
89	10	68.2460	26.0109	gfp
89	12	105.5071	31.9399	gfp
89	13	56.7342	34.4172	gfp
89	14	26.8681	36.3373	gfp
89	15	73.8327	35.1624	gfp
89	16	37.4144	35.8019	gfp
89	17	129.7832	34.6331	rfp
89	18	119.755	37.0457	rfp
89	19	67.8942	41.4428	gfp
89	20	20.6161	42.2833	rfp
89	21	93.0140	43.3787	gfp
89	23	16.5433	48.7869	gfp
89	24	66.6908	49.2535	cy5
89	26	48.5001	50.31	gfp
89	27	104.9244	53.8509	cy5
89	28	91.5341	56.4160	gfp
89	29	30.5028	57.6921	gfp
89	30	49.7704	58.9617	gfp
89	31	72.8307	59.8158	cy5
89	32	82.3937	60.5587	gfp
89	33	112.7554	63.37125	rfp
89	35	104.7456	62.3428	gfp
89	36	11.7852	62.8773	cy5
89	37	96.363	61.5588	gfp
89	38	21.4704	65.0321	cy5
89	39	32.0832	67.2023	cy5
89	40	39.9235	67.3667	cy5
89	41	62.4340	68.1886	cy5
89	42	73.1530	67.4388	cy5
89	43	102.6356	69.3577	rfp
89	44	18.1637	71.7505	gfp
89	45	46.3377	73.9312	gfp
89	46	105.6930	74.9889	cy5
89	47	95.8601	78.7139	rfp
89	48	84.0476	78.7626	cy5
89	49	12.6534	78.1344	gfp
89	50	33.7063	80.3229	cy5
89	52	113.4673	83.9882	rfp
89	53	48.1176	84.4506	rfp
89	54	72.8877	87.2323	cy5
89	55	13.2165	88.7353	rfp
89	56	37.0938	88.3744	cy5
89	58	80.1681	92.6957	rfp
89	59	16.7025	94.6725	gfp
89	60	32.3213	95.7425	gfp
89	61	67.5302	97.0859	gfp
89	62	18.5540	101.4091	rfp
89	63	83.3564	101.4954	rfp
89	64	13.5762	104.3131	gfp
89	65	32.7324	103.7430	gfp
89	67	27.4125	109.6705	cy5
90	1	17.3158	7.3017	rfp
90	2	27.0020	10.0135	gfp
90	3	3.3325	11.4646	rfp
90	4	21.9774	14.9156	gfp
90	5	12.4251	21.7192	rfp
90	6	13.0275	33.2175	rfp
91	1	17.5075	5.5891	rfp
91	3	25.2660	12.6607	rfp
92	1	30.8165	7.5592	rfp
92	2	26.7880	27.4227	rfp
92	3	20.8537	32.8600	rfp
92	4	11.4877	37.0727	rfp
92	5	35.7906	41.1874	rfp
92	6	18.2073	45.6875	gfp
92	7	27.9591	47.4676	rfp
92	8	44.2700	52.6112	rfp
92	9	91.0055	58.8495	rfp
92	10	59.12715	66.3318	rfp
92	11	85.4688	67.4275	rfp
92	12	46.5683	74.6258	rfp
92	13	22.2836	75.9507	gfp
92	14	31.6520	76.9585	gfp
92	16	34.7080	84.7914	rfp
92	18	57.1494	92.3324	rfp
92	19	43.6175	94.7537	rfp
92	21	66.4155	98.7534	rfp
92	22	49.7768	99.6653	rfp
92	23	91.0322	105.9543	gfp
92	24	88.3734	118.0322	gfp
92	25	105.7244	114.1428	rfp
93	1	9.5454	9.4309	gfp
94	1	8.0940	7.0924	gfp
94	2	8.1031	16.7370	gfp
94	3	4.5520	28.3641	cy5
95	1	14.3779	10.8612	rfp
95	2	54.7246	16.0289	rfp
95	3	5.0076	18.9743	gfp
95	4	60.9773	22.5006	gfp
95	5	70.8827	24.5065	rfp
95	6	35.6211	26.6131	gfp
95	7	85.0102	30.6710	rfp
95	8	56.0972	34.6599	gfp
95	9	82.8033	37.8739	rfp
95	10	48.2440	38.4380	gfp
95	11	77.8454	43.4761	gfp
95	12	69.8277	44.7329	cy5
95	13	88.4464	44.8878	rfp
95	14	51.4606	45.7472	gfp
95	15	82.3863	48.5132	gfp
95	16	81.5272	56.6824	gfp
95	17	91.0399	56.7627	rfp
96	3	55.6125	17.1625	gfp
96	4	45.0348	16.6548	gfp
96	5	37.9844	20.8458	cy5
96	6	23.5979	22.5196	cy5
96	7	64.2140	24.7777	rfp
96	8	73.8859	29.1751	gfp
96	9	50.3899	30.2174	rfp
96	10	41.3022	31.5568	rfp
96	11	83.7855	33.3287	gfp
96	12	2.8883	34.4650	cy5
96	13	11.1613	36.7019	cy5
96	14	23.2406	39.6904	rfp
96	15	66.8588	40.7709	rfp
96	16	74.7700	40.9797	rfp
96	17	35.7903	41.8820	rfp
96	18	48.7832	44.9010	rfp
96	19	11.2692	44.4076	rfp
96	20	62.6464	47.7270	rfp
96	21	34.2605	53.9490	rfp
96	23	53.6796	55.8870	cy5
96	24	105.4236	56.1184	cy5
96	25	13.5328	56.1109	rfp
96	26	118.9767	59.3787	gfp
96	28	32.5436	62.1847	rfp
96	30	90.8563	69.4181	rfp
96	31	70.8895	66.5862	rfp
96	32	50.3066	69.0591	rfp
96	33	108.8722	69.8434	gfp
96	35	71.5775	77.2975	rfp
96	36	60.6246	77.056	rfp
96	37	100.405	78.905	gfp
96	38	91.7448	80.9604	gfp
97	1	4.8247	9.2120	rfp
97	2	21.4677	16.7993	gfp
97	3	22.7763	26.0795	gfp
98	1	84.1535	10.7154	gfp
98	2	99.5258	15.6138	gfp
98	3	67.2310	20.8991	gfp
98	4	81.5925	19.3011	gfp
98	5	56.35125	28.6538	rfp
98	6	75.0084	23.7788	gfp
98	7	85.2435	26.3932	gfp
98	8	100.6598	28.4994	gfp
98	9	66.8865	31.4313	gfp
98	10	46.3895	36.4688	gfp
98	11	87.3216	35.1715	gfp
98	12	48.5229	44.1389	gfp
98	13	33.7077	47.34042	gfp
98	14	18.8798	52.6996	gfp
98	15	27.5862	60.3968	rfp
98	16	21.7563	68.9753	gfp
98	17	135.9213	70.9004	gfp
98	18	123.0710	71.5985	gfp
98	19	95.0073	75.6945	gfp
98	20	20.2984	77.1665	gfp
98	21	113.1306	83.2542	gfp
98	22	28.8879	82.9954	gfp
98	23	36.4203	84.7841	gfp
98	24	16.6247	85.6822	gfp
98	25	97.5594	85.0578	gfp
98	26	89.6889	89.9348	rfp
98	27	23.5383	90.1481	gfp
98	28	104.9638	92.2390	gfp
98	29	10.6223	101.2129	gfp
98	30	39.2842	92.8379	gfp
98	31	115.7663	99.0860	gfp
98	32	79.3806	99.1696	rfp
98	33	22.8384	100.233	gfp
98	34	48.2231	106.3690	gfp
98	35	62.0609	106.5221	gfp
98	36	37.5459	107.6927	gfp
98	37	86.5626	109.8481	gfp
98	38	107.6597	112.5801	gfp
98	39	95.5750	113.4005	gfp
98	40	75.3888	114.7924	gfp
98	41	44.8503	116.3654	gfp
98	42	37.4901	117.2596	gfp
98	43	51.2261	118.3518	gfp
98	44	87.3064	118.8659	gfp
98	45	63.5325	120.5075	gfp
98	46	74.8845	122.4309	gfp
98	47	98.0178	123.2061	gfp
98	48	45.5110	124.7979	gfp
98	49	54.2517	126.5633	gfp
98	50	84.8099	128.7761	gfp
98	51	15.7555	128.3080	gfp
98	52	62.3555	129.5448	gfp
98	53	70.9667	129.0597	gfp
99	1	18.2042	10.9519	gfp
99	2	9.7429	15.3951	gfp
99	3	5.4108	19.2527	rfp
100	1	44.1954	8.28825	gfp
100	2	7.3007	10.0686	gfp
100	3	19.9012	10.2034	gfp
100	4	65.3672	10.836	gfp
100	5	55.1123	11.0471	gfp
100	6	39.2845	13.1755	gfp
100	7	27.4483	13.1031	gfp
100	8	13.6288	16.6067	gfp
100	9	29.4211	25.4530	gfp
100	10	10.4284	27.1623	gfp
100	11	43.8939	29.0153	gfp
100	12	54.438	30.6504	gfp
100	13	14.6875	38.8575	gfp
100	14	27.5415	39.4451	gfp
100	15	38.4649	44.4857	gfp
100	16	51.9811	52.46	gfp
100	17	31.0419	55.5361	gfp
100	18	52.0334	61.5333	gfp
100	19	43.6665	60.7191	gfp
100	20	44.0709	69.4367	gfp
101	1	63.8107	2.3334	rfp
101	2	54.1708	9.4078	rfp
101	3	43.5013	15.0189	rfp
101	4	65.5257	16.2147	gfp
101	5	21.23125	14.6415	rfp
101	6	52.0942	20.5310	gfp
101	7	26.6608	22.0731	rfp
101	8	35.7273	23.2792	rfp
101	9	19.4116	29.4683	rfp
101	10	45.1438	25.2604	gfp
101	11	58.8652	28.4700	gfp
101	12	2.3573	27.1745	gfp
101	13	69.3051	31.0699	gfp
101	14	30.2771	32.8333	rfp
101	15	6.6811	35.8280	rfp
101	16	27.5063	39.4447	gfp
101	17	52.5356	39.8666	gfp
101	18	15.4623	40.9079	gfp
101	19	60.7709	41.5086	rfp
101	20	22.1755	44.6301	gfp
101	21	42.6629	43.9912	gfp
101	22	51.8716	45.8007	gfp
101	23	10.0295	47.9290	rfp
101	24	86.5375	47.4296	gfp
101	25	34.6645	48.5617	gfp
101	26	95.1123	50.8240	rfp
101	27	60.3508	51.5545	gfp
101	28	68.7780	51.0599	rfp
101	29	21.2306	55.8316	gfp
101	30	106.4533	54.7854	rfp
101	31	77.9247	53.2125	gfp
101	32	12.0974	55.4045	gfp
101	33	85.7128	56.7744	gfp
101	34	56.5598	59.9871	rfp
101	35	96.3151	59.3889	rfp
101	36	62.1513	66.3556	gfp
101	37	13.6438	66.4090	rfp
101	38	74.7958	65.2659	gfp
101	39	85.3925	67.5543	rfp
101	40	54.2812	73.9600	rfp
102	2	102.7189	5.8896	rfp
102	3	67.1698	8.2420	rfp
102	4	111.2625	9.1598	rfp
102	5	26.7748	13.3508	rfp
102	6	80.0187	10.6554	gfp
102	7	87.3617	13.4877	gfp
102	8	72.6118	14.6290	gfp
102	10	105.2783	15.9906	gfp
102	11	44.0599	16.2396	rfp
102	12	16.2659	17.0973	rfp
102	13	113.9158	20.8501	gfp
102	14	34.8778	20.4608	gfp
102	15	79.0457	21.5601	rfp
102	16	49.6539	22.6751	rfp
102	17	24.4541	24.2477	rfp
102	18	88.2169	26.1063	rfp
102	19	100.2701	27.8654	rfp
102	20	126.0088	25.7919	gfp
102	21	34.5971	29.7058	rfp
102	22	61.3771	30.5111	rfp
102	23	110.1968	28.0014	rfp
102	24	41.7813	29.0729	gfp
102	25	120.0888	30.5454	rfp
102	26	132.1227	33.9294	rfp
102	27	139.8555	34.1643	rfp
102	30	48.2995	39.0957	rfp
102	31	8.1452	41.8010	gfp
102	32	38.6752	39.9014	rfp
102	33	59.6393	41.3380	rfp
102	35	91.1972	43.6615	cy5
102	36	69.3120	44.9378	gfp
102	37	15.8364	45.8063	rfp
102	38	37.875	47.28	rfp
102	39	80.0015	48.6803	rfp
102	40	62.8875	49.4305	gfp
102	41	113.3988	51.4147	rfp
102	42	18.8359	53.2061	rfp
102	43	71.9720	54.4707	gfp
102	44	29.8207	55.6453	rfp
102	45	42.1561	55.5843	cy5
102	46	56.1041	57.1666	rfp
102	47	83.0401	59.1997	rfp
102	48	91.1253	62.8262	cy5
102	49	15.0739	62.0066	rfp
102	50	108.1502	61.1028	rfp
102	51	36.8898	62.0656	cy5
102	52	25.2131	65.2772	rfp
102	53	60.7634	65.5954	gfp
102	54	47.7670	66.3980	rfp
102	55	106.2270	69.2074	rfp
102	56	40.5695	69.6784	cy5
102	57	79.2174	73.3990	rfp
102	58	57.5277	74.6938	rfp
102	59	49.5888	74.304	rfp
102	60	24.5844	75.2219	rfp
102	61	35.8066	76.1145	rfp
102	62	91.8660	79.3782	rfp
102	63	30.7893	81.0505	cy5
102	64	85.1943	83.0549	cy5
102	65	73.2303	84.4807	gfp
102	66	22.4747	86.6333	rfp
102	67	38.6547	86.6992	rfp
102	68	56.3770	86.4972	rfp
102	69	31.1409	88.1448	gfp
102	70	89.3662	89.6406	rfp
102	71	61.7061	94.1598	rfp
102	72	36.7716	94.1042	gfp
102	73	29.0788	97.9036	rfp
102	74	46.9887	100.5488	gfp
102	75	75.4460	98.9838	cy5
102	76	54.0645	102.4236	gfp
102	77	70.4673	106.2753	cy5
102	78	36.4623	105.0705	rfp
102	79	61.7160	105.8524	rfp
102	80	54.5157	114.0202	rfp
103	1	10.0631	4.8849	gfp
103	2	4.2268	12.6393	gfp
104	1	14.8657	6.1966	gfp
105	1	23.0252	26.6781	gfp
106	1	8.8568	8.2309	gfp
106	2	37.9070	11.4431	cy5
106	3	48.2847	13.7514	cy5
106	4	44.1825	17.5655	cy5
106	5	10.5146	19.0115	gfp
106	6	26.0205	20.5643	rfp
106	7	55.9013	21.1102	rfp
106	8	48.3683	25.9881	gfp
106	9	18.7847	33.7601	rfp
106	10	40.4762	36.5765	gfp
106	11	33.5142	38.4936	rfp
106	12	26.7317	40.1990	rfp
107	1	248.8584	5.0606	rfp
107	2	195.8709	18.4817	rfp
107	3	214.3081	20.8989	rfp
107	4	147.0790	22.3663	gfp
107	5	132.7256	23.5087	gfp
107	6	164.2864	22.0334	gfp
107	7	155.5919	30.3755	gfp
107	8	116.1410	26.2163	rfp
107	9	147.8221	37.7182	gfp
107	10	136.1143	40.0298	gfp
107	11	174.1034	37.8071	rfp
107	12	243.2599	37.9475	gfp
107	13	123.7954	42.0608	gfp
107	14	161.3445	40.6187	gfp
107	15	97.4493	46.2416	gfp
107	16	182.0519	48.4255	gfp
107	17	150.1618	48.3619	gfp
107	18	111.6780	50.7789	gfp
107	19	157.2597	49.5062	rfp
107	20	122.1171	58.6387	gfp
107	21	128.1084	53.8196	gfp
107	22	82.4925	55.8225	gfp
107	23	133.6781	54.5480	gfp
107	24	101.4098	58.8661	gfp
107	25	202.5746	60.1240	rfp
107	26	68.9006	65.9408	gfp
107	27	91.2126	64.4912	rfp
107	28	110.4254	70.1472	gfp
107	29	117.8324	74.7587	gfp
107	30	52.7759	70.1909	rfp
107	31	58.6880	76.8064	gfp
107	32	87.1128	77.4454	gfp
107	33	107.8151	78.1896	rfp
107	34	72.5216	79.3032	gfp
107	35	101.7314	81.6458	gfp
107	36	142.3217	82.6344	gfp
107	37	83.4426	87.9678	rfp
107	38	91.6923	85.7614	rfp
107	39	36.6184	86.3169	gfp
107	40	98.8868	89.0412	gfp
107	41	30.7280	87.6917	rfp
107	42	53.6171	88.7755	gfp
107	43	76.9519	94.5581	rfp
107	44	23.9743	95.8481	gfp
107	45	63.8414	98.1763	gfp
107	46	71.3521	99.5012	rfp
107	47	86.8152	98.3894	gfp
107	48	52.4762	101.9528	rfp
107	49	58.2099	109.6762	gfp
107	50	47.2883	113.0503	rfp
107	51	51.3897	124.4149	rfp
107	52	40.936	132.913	rfp
107	53	8.0104	134.5020	rfp
107	54	58.5945	139.6742	gfp
107	55	78.4589	143.2169	gfp
107	58	113.4877	148.83375	rfp
107	59	72.7793	149.0194	rfp
107	60	80.8139	156.8686	rfp
107	61	109.9017	159.6572	rfp
107	63	66.1125	163.5141	gfp
107	64	62.2581	169.7598	gfp
107	66	49.8379	189.0084	rfp
107	67	61.9133	201.0048	rfp
108	1	43.2320	2.4499	rfp
108	2	53.2298	5.1752	rfp
108	3	41.6807	8.6358	rfp
108	4	29.1028	11.7657	rfp
108	5	68.2134	12.384	rfp
108	6	58.2538	12.7736	gfp
108	7	35.7975	13.92555	rfp
108	8	21.3594	15.7970	rfp
108	9	66.0884	18.7483	rfp
108	10	42.2424	18.1895	rfp
108	11	51.8683	18.7272	rfp
108	12	19.3312	26.0035	rfp
108	13	29.2007	24.8325	rfp
108	14	10.3976	25.4835	rfp
108	15	46.1335	25.9892	rfp
108	16	59.8644	26.5880	rfp
108	17	49.923	32.7759	rfp
108	18	10.2724	33.5083	gfp
108	19	60.4213	33.9384	rfp
108	20	29.2373	35.7159	rfp
108	21	69.3215	35.3177	rfp
108	22	3.1932	37.9142	gfp
108	23	41.4250	39.4286	rfp
108	24	20.6676	39.9931	rfp
108	25	52.1592	42.3777	rfp
108	26	8.1174	47.085	rfp
108	27	27.9068	47.0639	rfp
108	28	20.6093	47.1464	rfp
108	29	39.4044	48.8672	gfp
108	30	50.7584	48.9335	gfp
108	31	59.3013	52.2006	cy5
108	32	15.3895	54.8137	cy5
108	33	24.3041	54.0016	rfp
108	34	41.6264	57.1733	gfp
108	35	50.3538	57.4488	gfp
108	36	62.6173	59.2267	gfp
108	37	26.3805	60.0624	cy5
108	38	20.1411	64.0562	rfp
108	39	50.4420	65.6839	gfp
108	40	63.5086	65.5710	rfp
108	41	16.0707	70.4806	gfp
108	42	35.8070	72.8218	gfp
108	43	22.5988	74.1648	rfp
108	44	66.7833	78.9867	gfp
108	45	29.7558	83.7131	rfp
108	46	58.7324	86.3038	rfp
108	47	51.5086	87.0051	cy5
108	48	37.0510	88.7483	cy5
108	49	43.6367	88.0425	gfp
108	50	65.2575	90.6375	rfp
108	51	46.3116	95.1204	rfp
108	52	39.6423	99.6323	rfp
109	1	25.0199	5.5784	gfp
109	2	32.4508	8.8292	gfp
109	3	10.0921	15.7308	gfp
109	4	13.2027	26.6187	gfp
109	5	7.9223	31.3292	gfp
109	6	27.0433	36.1200	gfp
109	7	17.2237	39.2958	gfp
109	8	16.11855	46.56255	gfp
110	1	3.9603	7.79805	rfp
110	2	7.0611	17.0676	gfp
110	3	13.9398	20.8359	gfp
112	1	65.7255	6.1801	rfp
112	2	76.5423	8.4742	rfp
112	3	55.7520	11.2445	gfp
112	4	83.6246	8.6728	rfp
112	5	40.7164	13.6445	rfp
112	6	91.3573	15.3861	gfp
112	7	98.6716	16.4139	rfp
112	8	22.6825	21.9475	rfp
112	9	54.3985	21.6127	rfp
112	10	30.5619	22.4289	rfp
112	12	93.5170	25.3549	rfp
112	13	86.2567	30.2669	rfp
112	14	78.6743	30.9443	rfp
112	16	72.2145	34.7282	rfp
112	18	14.4872	35.475	rfp
112	20	8.0523	42.8515	rfp
112	22	53.1342	53.3765	rfp
112	24	11.0965	65.1111	gfp
112	25	43.3491	64.7026	gfp
112	26	31.4305	73.8261	gfp
113	2	108.4165	15.1309	rfp
113	3	139.7670	15.9213	rfp
113	4	99.3150	19.0275	gfp
113	5	86.4840	20.6187	gfp
113	6	119.9296	23.8839	rfp
113	7	152.0636	20.5032	gfp
113	8	79.8159	23.9386	gfp
113	9	145.2472	25.5410	gfp
113	10	93.1487	28.8745	gfp
113	11	71.5631	27.8449	rfp
113	12	162.5049	29.4433	gfp
113	13	149.6746	33.8305	rfp
113	14	89.8335	35.0028	gfp
113	15	128.4824	33.8517	cy5
113	16	110.3595	34.8272	gfp
113	17	75.4975	36.2390	rfp
113	18	169.6191	38.3564	rfp
113	19	101.3794	41.6493	rfp
113	20	112.57875	42.6825	rfp
113	21	125.0843	43.6961	cy5
113	22	158.25375	43.06125	gfp
113	23	139.5281	45.6143	cy5
113	24	76.5665	45.1450	rfp
113	25	93.3223	46.0576	rfp
113	26	60.6733	50.0453	rfp
113	27	132.7825	53.6006	gfp
113	28	124.1807	54.4662	gfp
113	29	71.2179	56.1167	gfp
113	30	165.5384	55.3218	rfp
113	31	146.2813	59.8387	rfp
113	32	83.4586	58.3774	rfp
113	33	59.5438	58.27962	rfp
113	34	156.5952	61.2493	gfp
113	35	91.5410	63.0361	rfp
113	36	130.1182	62.4173	rfp
113	37	67.1284	62.9681	rfp
113	38	138.7278	63.3214	rfp
113	39	121.9489	65.6507	rfp
113	40	171.6593	65.2371	rfp
113	41	58.4453	66.6951	rfp
113	42	110.1311	67.3443	rfp
113	43	102.6977	68.0898	rfp
113	44	152.1889	69.0795	rfp
113	45	47.2785	70.0998	rfp
113	46	71.7389	71.8613	gfp
113	47	94.2251	72.3737	rfp
113	48	118.3603	74.5559	rfp
113	49	169.5491	74.6387	rfp
113	50	101.6653	75.8012	gfp
113	51	34.5498	76.8026	rfp
113	53	49.5758	80.2934	rfp
113	54	112.5474	82.3911	rfp
113	55	31.1535	82.7088	rfp
113	56	172.1682	82.4935	rfp
113	59	79.1249	84.4151	rfp
113	60	104.9298	88.9393	cy5
113	62	54.8511	86.5259	rfp
113	64	39.6288	86.6751	gfp
113	65	157.6799	89.0303	cy5
113	66	37.6137	90.5037	gfp
113	67	180.0451	91.6743	gfp
113	68	20.7871	96.5435	rfp
113	69	29.9090	94.0372	gfp
113	70	115.4137	97.1056	cy5
113	71	62.2956	94.7505	rfp
113	72	133.9775	97.4077	rfp
113	73	156.1701	96.5647	rfp
113	74	172.9044	95.3624	gfp
113	75	74.0876	97.9466	rfp
113	76	80.0538	98.2382	gfp
113	77	87.1221	98.2900	rfp
113	78	102.2293	100.7853	rfp
113	79	66.6863	100.7486	cy5
113	80	47.7422	99.9750	gfp
113	81	167.3715	101.4489	gfp
113	82	179.5233	103.4993	gfp
113	85	43.1935	106.1216	rfp
113	86	54.7671	106.4705	rfp
113	87	81.4893	105.0292	gfp
113	88	160.6882	106.3834	rfp
113	89	32.4202	108.9969	rfp
113	91	73.9711	114.2323	cy5
113	92	165.2149	113.1558	rfp
113	93	87.9545	114.1474	gfp
113	94	16.6682	118.7776	rfp
113	95	54.4110	122.2010	rfp
113	98	167.3490	122.5121	rfp
113	99	41.4662	122.8861	rfp
113	100	25.6083	125.3172	gfp
113	102	81.7368	126.5034	rfp
113	103	11.0706	130.2154	rfp
113	104	32.5725	132.3878	rfp
113	105	73.5761	132.7574	gfp
113	106	162.4204	133.8163	rfp
113	107	40.6695	137.1923	rfp
113	108	47.5298	135.3944	cy5
113	109	54.6407	138.2143	cy5
113	110	61.6839	137.5866	rfp
113	111	183.3852	137.9736	rfp
113	112	95.5344	140.6596	rfp
113	113	72.3977	141.4843	gfp
113	114	88.4565	140.6822	cy5
113	115	11.9587	141.9655	rfp
113	116	110.0991	142.6445	cy5
113	117	154.8335	142.9848	rfp
113	118	166.2547	141.3959	cy5
113	119	33.7758	144.7678	rfp
113	120	116.8911	143.9701	cy5
113	121	23.9071	143.6060	gfp
113	122	135.2314	144.2996	rfp
113	123	101.6860	146.0531	rfp
113	124	4.6587	146.4884	gfp
113	125	188.4111	145.3819	rfp
113	126	59.4283	146.9683	rfp
113	127	126.1309	146.8139	rfp
113	128	174.7738	147.1895	gfp
113	129	147.3540	147.3730	rfp
113	130	91.6444	149.7233	gfp
113	131	111.9312	151.8928	rfp
113	132	20.0104	152.2003	gfp
113	133	141.1019	152.4058	cy5
113	134	133.1364	152.6883	cy5
113	135	100.2054	155.1455	rfp
113	136	168.9310	154.9838	gfp
113	137	84.7430	156.8014	gfp
113	138	161.7798	156.6613	gfp
113	139	180.4873	156.8788	gfp
113	140	35.2595	160.0005	rfp
113	141	46.7077	157.1731	cy5
113	142	127.7500	158.0010	gfp
113	143	57.2895	157.7747	rfp
113	144	149.3283	157.0145	rfp
113	145	12.3777	163.2476	gfp
113	146	112.8508	161.5322	rfp
113	147	119.1884	162.0722	rfp
113	148	143.0759	162.9617	rfp
113	149	101.9221	163.0225	rfp
113	150	168.7175	164.7275	rfp
113	152	77.4279	165.6710	rfp
113	153	198.4355	166.4549	rfp
113	154	94.7775	168.5275	cy5
113	155	32.6818	169.4874	cy5
113	156	175.9083	170.2137	gfp
113	157	185.1311	170.57025	gfp
113	158	143.1027	170.9440	rfp
113	159	160.9201	171.1066	gfp
113	160	194.8723	173.6834	gfp
113	161	15.5929	172.1129	gfp
113	162	37.5021	175.7318	rfp
113	163	90.4599	175.0525	gfp
113	164	127.0963	176.3292	rfp
113	165	152.2241	176.1789	gfp
113	167	17.6816	179.1036	gfp
113	168	143.0381	179.3446	rfp
113	169	181.2044	180.6577	gfp
113	170	56.8128	184.1319	rfp
113	171	41.1132	184.4239	rfp
113	172	65.2675	184.3725	rfp
113	173	91.5659	183.1589	rfp
113	174	174.0425	183.23375	rfp
113	175	118.36	186.4575	rfp
113	176	166.5638	184.9463	gfp
113	177	147.0936	187.1558	gfp
113	178	158.0225	186.3568	gfp
113	179	16.8826	186.7685	cy5
113	180	26.9899	189.9875	gfp
113	181	195.9083	188.2678	gfp
113	182	131.3301	191.1095	cy5
113	183	185.5140	190.4718	gfp
113	184	35.4539	194.4305	rfp
113	185	84.4294	196.5254	rfp
113	186	66.6385	194.5113	rfp
113	187	52.5332	195.1948	gfp
113	188	41.6168	196.8397	rfp
113	189	145.2459	196.6501	gfp
113	190	128.0786	198.0438	gfp
113	192	196.5931	199.0055	gfp
113	193	116.9359	198.7752	rfp
113	194	60.0799	198.5367	rfp
113	195	167.5791	199.9581	rfp
113	196	78.6542	199.7094	gfp
113	197	45.1023	203.1311	rfp
113	198	158.6111	203.2556	rfp
113	199	30.4827	202.17525	rfp
113	200	134.9373	201.8767	rfp
113	202	141.5138	203.2506	rfp
113	203	106.18635	204.5424	rfp
113	204	53.6410	206.0865	gfp
113	206	75.1288	207.0336	rfp
113	207	123.4648	207.8151	gfp
113	208	171.8834	207.5047	rfp
113	209	199.5865	207.5727	rfp
113	210	83.4779	208.3722	rfp
113	211	69.7000	212.7770	rfp
113	212	102.1822	216.1723	rfp
113	213	136.6126	214.7708	rfp
113	214	159.7056	212.4321	rfp
113	215	194.6409	212.9665	rfp
113	216	27.5271	212.7227	rfp
113	217	36.8447	212.1557	rfp
113	218	186.3948	213.2442	gfp
113	219	113.0183	214.2188	rfp
113	220	120.1914	216.5753	rfp
113	221	178.7331	215.2909	gfp
113	222	48.1499	215.6065	rfp
113	223	59.8864	216.6107	rfp
113	224	152.4793	218.4526	rfp
113	226	31.05675	220.7973	gfp
113	227	67.9738	219.8436	rfp
113	228	41.4518	222.7063	rfp
113	229	185.3852	221.5052	rfp
113	230	141.7037	225.3995	rfp
113	231	179.1230	224.7879	gfp
113	232	64.1445	226.4021	rfp
113	233	111.7220	230.4078	rfp
113	234	98.7035	227.0585	rfp
113	235	123.4724	227.6295	rfp
113	236	165.7176	229.3742	gfp
113	238	30.3596	232.1314	gfp
113	239	45.1598	231.8482	rfp
113	240	92.5114	232.1539	rfp
113	241	154.7098	234.9616	rfp
113	242	57.7554	235.0771	rfp
113	243	178.3722	233.8199	rfp
113	244	131.9615	237.1554	rfp
113	245	170.8381	237.5241	gfp
113	246	86.6150	238.7769	rfp
113	247	139.4737	239.6597	rfp
113	248	45.2471	240.6320	gfp
113	249	145.6927	242.0056	rfp
113	250	31.6660	241.3520	gfp
113	251	179.8218	241.8540	rfp
113	252	157.5562	244.1325	rfp
113	253	166.3881	243.8570	gfp
113	254	95.1961	247.1509	rfp
113	255	58.3542	247.8139	gfp
113	256	78.7671	247.1634	gfp
113	257	41.0466	247.4729	gfp
113	258	65.3947	247.8152	rfp
113	259	175.0129	248.8741	rfp
113	260	32.6517	250.1582	rfp
113	261	71.4289	252.0419	gfp
113	262	161.2330	251.1936	rfp
113	263	90.1084	255.5368	rfp
113	264	40.21575	254.9298	gfp
113	265	50.1945	257.1918	gfp
113	266	67.8696	258.1668	rfp
113	267	77.1104	257.5656	gfp
113	268	53.5882	263.6516	rfp
113	269	44.1506	263.8090	gfp
114	1	52.8453	10.3349	gfp
114	2	5.8893	20.5110	cy5
115	1	11.8113	10.0730	cy5
116	1	17.4577	4.5344	gfp
116	2	32.1307	6.7195	rfp
116	3	4.2731	13.6811	rfp
116	4	19.5661	15.5432	gfp
116	5	34.0018	14.4355	rfp
117	1	123.7716	6.7986	rfp
117	3	107.2062	15.4585	rfp
117	4	91.3918	18.6429	rfp
117	5	100.8579	18.0970	rfp
117	6	125.1434	18.7319	gfp
117	7	96.7943	21.4178	rfp
117	8	116.3970	21.3614	cy5
117	9	132.9834	22.9152	rfp
117	10	116.2779	30.7235	rfp
117	11	66.7575	29.8509	rfp
117	12	133.2878	30.4300	rfp
117	13	52.8719	31.2680	rfp
117	14	60.7704	35.0381	gfp
117	15	42.1333	39.0625	gfp
117	16	31.9359	43.3783	rfp
117	17	122.4380	43.0962	rfp
117	18	50.6423	43.7330	gfp
117	19	81.915	47.1803	rfp
117	20	39.3903	48.9640	rfp
117	21	107.5159	52.3167	rfp
117	23	115.3150	56.2915	rfp
117	24	125.3589	56.3855	rfp
117	25	71.9109	58.3330	rfp
117	27	94.3721	58.8111	rfp
117	28	80.8579	60.8988	rfp
117	29	87.5117	63.3727	rfp
117	30	45.7531	66.3981	gfp
117	31	115.4267	67.2045	rfp
117	32	96.0461	68.3206	rfp
117	34	37.0320	70.305	cy5
117	35	79.7161	73.917	gfp
117	36	110.6101	76.9885	rfp
117	37	43.86	79.5051	rfp
117	38	84.8353	79.8179	gfp
117	39	33.4410	79.1147	rfp
117	40	70.2405	79.2705	gfp
117	41	60.9597	83.0975	rfp
117	43	34.3435	87.7473	rfp
117	44	10.1646	89.5407	rfp
117	45	44.4063	90.3457	rfp
117	46	89.3526	91.7606	rfp
117	47	73.6836	91.6361	gfp
117	48	30.9046	95.6968	rfp
117	49	39.9484	100.8073	gfp
117	50	13.2273	100.4672	rfp
117	51	21.8950	100.6627	rfp
117	52	65.1360	101.1127	rfp
117	53	25.7151	113.8561	rfp
118	1	33.0811	3.6839	gfp
118	2	26.2890	6.9910	gfp
118	3	45.4327	14.9704	gfp
118	4	18.4002	15.4579	gfp
118	5	27.5473	15.3597	cy5
118	6	12.3730	18.9803	cy5
118	7	6.1442	23.0532	gfp
118	8	51.3154	23.4413	gfp
118	9	27.3408	25.5594	cy5
118	10	40.8547	24.0473	cy5
118	11	17.3037	27.1214	cy5
118	12	36.7389	30.7595	gfp
118	13	7.6184	32.1495	gfp
118	14	28.2744	35.5362	cy5
118	15	19.6008	36.8394	gfp
118	16	12.1320	37.1274	gfp
118	17	37.7142	40.0630	cy5
119	1	9.0346	8.1273	gfp
120	1	14.3535	4.1130	gfp
120	2	21.4428	5.6678	rfp
120	3	33.9422	9.2365	gfp
120	4	10.32	14.02875	gfp
120	5	11.4277	22.9255	gfp
120	6	31.8084	23.5227	gfp
120	7	24.4896	38.5948	gfp
120	8	19.3755	55.2833	gfp
120	9	11.8355	66.5636	gfp
121	1	17.5430	7.3407	gfp
121	2	10.2461	8.5059	gfp
121	3	6.7967	15.0169	gfp
121	4	19.9735	22.747	gfp
121	5	7.9741	23.7104	gfp
122	1	8.6305	12.8567	gfp
123	1	15.5293	5.0727	gfp
123	2	38.9568	8.8568	gfp
123	3	4.6321	12.3721	gfp
123	4	10.8778	10.0062	gfp
123	5	36.2246	14.4864	gfp
123	6	29.0164	18.9419	cy5
123	7	40.79625	20.4509	gfp
123	8	44.9009	27.3863	gfp
123	9	51.1892	33.5366	gfp
124	1	6.8358	8.4253	gfp
124	2	16.6073	15.7315	gfp
124	3	24.1243	15.9163	cy5
125	1	18.4478	13.1572	gfp
125	2	21.0401	20.6618	gfp
125	4	26.6615	32.0865	gfp
125	6	29.9548	45.3830	gfp
125	7	16.985	54.4523	gfp
126	1	8.7792	5.9284	gfp
126	2	19.4069	10.8259	gfp
126	3	5.0525	13.8334	cy5
126	4	13.8621	21.0004	gfp
126	5	22.2038	33.2297	gfp
127	1	14.2122	3.0693	gfp
127	2	4.9934	8.1617	cy5
127	3	21.5530	10.4336	cy5
127	4	9.1628	12.9038	cy5
127	5	28.165	15.6566	gfp
127	6	18.5627	21.0811	gfp
127	7	28.8569	23.9876	gfp
128	1	7.2118	7.9036	gfp
128	2	13.9949	10.4832	gfp
129	1	8.4827	7.5152	gfp
129	2	14.9607	15.3379	gfp
130	1	35.0651	10.965	gfp
130	2	23.0974	11.0513	rfp
130	3	52.1845	15.2842	gfp
130	4	5.9310	17.3616	rfp
130	5	20.0437	17.3298	gfp
130	6	40.6643	24.7087	rfp
130	7	31.8914	27.7250	cy5
130	8	48.2752	30.6759	rfp
130	9	5.3234	33.6045	rfp
130	10	39.5343	33.8625	rfp
130	11	20.1278	34.4458	gfp
130	12	12.8567	41.1500	gfp
130	13	23.8717	40.8298	cy5
130	14	30.7216	44.3788	gfp
130	15	53.8360	43.9998	gfp
130	16	21.2485	48.2095	gfp
130	17	13.5502	48.8744	gfp
130	18	63.3288	48.9216	gfp
130	19	28.8396	53.0029	gfp
130	20	56.6592	53.3838	gfp
130	21	19.4290	59.1535	rfp
130	22	76.9854	57.2448	rfp
130	23	51.8927	61.2403	gfp
130	24	71.7825	65.9675	gfp
130	25	64.2505	68.2666	gfp
130	26	55.4521	71.6174	gfp
130	27	86.2555	69.5807	gfp
130	28	44.6335	71.9085	rfp
131	1	11.0999	4.2277	gfp
131	2	10.4289	16.0531	cy5
131	3	22.1585	15.9257	gfp
131	4	29.5234	22.4050	gfp
131	5	5.6322	24.0032	cy5
131	6	12.2674	25.5767	gfp
131	7	25.0341	31.4538	gfp
131	8	5.8186	31.6459	cy5
131	9	35.4872	33.8870	gfp
131	10	13.1345	36.2519	gfp
131	11	28.8004	41.9423	gfp
131	12	14.95325	42.32275	gfp
131	13	24.8221	52.6334	gfp
131	14	13.9842	52.8365	cy5
132	1	5.6698	6.0235	gfp
132	2	9.1282	13.6525	gfp
132	3	11.3861	22.3701	gfp
133	1	13.3209	8.4123	gfp
134	1	15.4199	7.2972	rfp
134	2	12.6399	12.9208	rfp
135	1	50.0494	11.4989	rfp
135	2	60.9912	10.5458	rfp
135	3	29.1242	18.6107	rfp
135	4	37.1778	18.53085	gfp
135	5	67.7599	18.2256	gfp
135	7	23.6755	23.5757	rfp
135	8	55.0526	24.7282	gfp
135	9	45.4008	27.5493	rfp
135	10	30.7463	33.2981	gfp
135	11	60.0543	34.6401	cy5
135	12	19.7987	41.5209	gfp
135	13	69.7704	41.2977	gfp
135	14	39.7395	46.2642	rfp
135	15	52.4781	43.9271	gfp
135	16	81.8344	43.8224	rfp
135	17	62.8332	48.5950	gfp
135	18	13.98	49.7775	gfp
135	19	75.1286	52.8519	gfp
135	20	9.0029	55.9353	gfp
135	21	86.6111	56.9367	rfp
135	22	28.2520	56.0280	rfp
135	23	51.4108	58.9014	gfp
135	24	80.8796	62.4598	rfp
135	25	13.0769	63.5845	gfp
135	26	64.5161	64.4678	rfp
135	27	39.9569	67.2867	rfp
135	28	11.1427	69.0479	rfp
135	29	67.2609	71.7445	rfp
135	30	30.7926	71.0929	gfp
135	31	16.1476	76.2189	rfp
135	32	24.0731	74.7368	gfp
135	33	33.1150	78.8015	gfp
135	34	72.0190	82.0346	gfp
135	35	59.1278	85.0270	rfp
135	36	35.1991	85.0429	gfp
135	37	92.3389	91.1691	gfp
135	38	66.4637	94.2754	gfp
135	39	41.9831	98.1948	gfp
135	40	75.7875	96.0269	gfp
135	41	49.6565	102.3598	gfp
136	1	85.4370	7.6382	rfp
136	2	45.8815	8.7783	gfp
136	3	53.1489	16.1931	gfp
136	4	92.2202	19.7376	gfp
136	5	41.3241	19.7608	gfp
136	6	102.4774	20.4011	cy5
136	7	65.8029	22.4073	gfp
136	8	34.6583	22.8807	gfp
136	9	53.5146	26.3919	gfp
136	10	84.6047	29.0283	rfp
136	11	76.6282	30.7172	cy5
136	12	106.0618	31.5033	cy5
136	13	124.3021	34.7602	rfp
136	14	117.0265	35.2651	gfp
136	15	71.4514	37.8138	gfp
136	16	14.0094	38.7129	gfp
136	17	53.9106	37.9677	rfp
136	19	126.4702	42.0827	gfp
136	20	102.4272	42.3692	rfp
136	21	9.4005	45.7710	gfp
136	22	25.1750	44.3024	rfp
136	23	116.2052	44.8485	cy5
136	24	72.0952	45.9859	rfp
136	25	58.8475	48.8206	cy5
136	26	110.1171	46.3177	cy5
136	27	123.7542	48.3720	rfp
136	28	50.7683	50.4543	rfp
136	30	8.0164	54.0155	gfp
136	31	72.4045	55.8188	cy5
136	32	42.9445	54.0344	rfp
136	33	133.2136	56.1626	gfp
136	34	21.2429	62.2215	rfp
136	35	84.8335	62.4344	rfp
136	36	126.9090	62.1385	gfp
136	37	10.1179	66.8005	gfp
136	39	63.3175	62.1972	rfp
136	40	29.3365	65.1533	rfp
136	41	95.5328	64.9681	cy5
136	42	51.815	65.7183	rfp
136	43	110.3984	64.9685	rfp
136	44	134.8619	68.8063	cy5
136	45	47.7928	70.2087	rfp
136	46	36.0441	71.5191	cy5
136	47	130.2059	73.5580	gfp
136	48	94.4444	73.7851	cy5
136	49	59.4453	76.4391	cy5
136	50	8.9627	76.9003	rfp
136	51	43.0060	78.0331	cy5
136	52	117.0735	86.1075	rfp
136	53	35.7975	81.6222	cy5
136	54	46.9120	84.5737	rfp
136	55	127.1759	86.7424	cy5
136	56	37.1822	88.8236	rfp
136	57	100.5474	93.0211	rfp
136	58	75.015	94.11	rfp
136	59	111.1385	94.6413	rfp
136	60	122.0849	94.3228	cy5
136	61	42.5581	98.685	gfp
136	62	30.4177	103.5989	rfp
136	63	49.6932	102.7836	cy5
136	64	59.7987	105.1565	cy5
136	65	105.6606	104.5139	rfp
136	66	69.1452	106.2886	gfp
136	67	41.4753	108.4236	cy5
136	68	53.5153	108.8470	rfp
136	69	114.2180	109.8355	gfp
136	70	105.3752	113.1632	gfp
136	71	64.0656	113.8952	rfp
136	72	84.9143	115.2346	rfp
136	73	117.6119	116.5053	rfp
136	74	107.1017	122.8591	cy5
137	1	39.7947	4.7330	rfp
137	4	22.4718	20.253	rfp
137	5	34.7887	23.0463	rfp
137	6	12.1609	24.0083	rfp
137	7	15.8190	31.4313	rfp
138	1	30.5686	2.9776	gfp
138	2	14.7572	6.7503	gfp
138	3	31.37925	11.1032	gfp
138	4	37.9839	12.9929	gfp
138	5	3.9471	19.0104	gfp
138	6	15.3388	15.1912	gfp
138	7	28.7620	19.4712	gfp
138	8	44.8118	25.3359	gfp
138	9	10.3273	27.0779	gfp
138	10	23.5754	26.5437	gfp
138	11	31.5008	31.2627	gfp
138	12	5.0499	33.6934	gfp
138	13	23.4504	38.2095	gfp
138	14	52.0825	40.5210	gfp
138	15	16.4339	44.1961	gfp
138	16	40.2909	44.5418	gfp
138	17	24.7540	49.9397	gfp
138	18	37.2393	55.3979	gfp
139	2	12.4131	10.1999	gfp
140	1	26.4970	17.3062	rfp
140	2	6.2368	17.1144	gfp
141	1	32.6709	4.7719	gfp
141	2	23.1927	14.3376	gfp
141	3	75.0801	15.6204	gfp
141	4	39.0467	18.9936	gfp
141	5	27.6275	21.5083	gfp
141	6	15.8251	25.0022	gfp
141	7	5.16	31.6767	gfp
142	1	30.1817	3.1691	rfp
142	2	20.7706	8.0945	gfp
142	3	37.0875	9.9852	cy5
142	4	13.6730	13.1406	gfp
142	5	26.9233	16.6579	cy5
142	6	14.1828	28.4971	cy5
142	7	24.61578	38.10918	rfp
142	8	8.6622	45.9874	gfp
142	9	18.1952	45.3217	gfp
143	1	38.9143	8.5702	gfp
143	2	16.0236	13.2655	gfp
144	1	12.5001	13.7288	rfp
144	2	23.2411	14.4100	gfp
144	3	6.7002	19.7810	gfp
145	1	20.3668	27.8380	gfp
146	1	22.3754	13.7078	gfp
146	2	32.1410	16.7927	gfp
146	3	22.7498	22.9624	gfp
146	4	35.7847	26.5268	gfp
146	5	55.3806	31.0416	gfp
146	7	67.1329	38.3246	gfp
146	8	26.8522	39.0616	gfp
146	9	60.3540	39.2220	gfp
146	10	44.1256	40.5971	gfp
146	11	15.5467	43.2928	gfp
146	12	29.4270	47.2794	gfp
146	13	21.4064	47.5670	gfp
146	14	46.6875	49.3375	gfp
146	15	63.6246	53.6579	gfp
146	16	12.6481	55.4394	gfp
146	17	53.0275	54.7193	gfp
146	18	31.6608	56.3793	gfp
146	19	21.0025	63.4075	gfp
146	20	29.1671	78.5276	gfp
146	21	13.7943	73.6329	gfp
146	22	14.1834	82.7377	gfp
146	24	14.9054	98.2394	gfp
146	25	30.1443	104.9719	gfp
146	26	10.449	108.8303	gfp
147	1	22.5228	7.4981	rfp
147	3	27.6518	18.3825	cy5
147	4	22.5807	23.6443	cy5
147	5	4.7770	33.1302	gfp
148	1	3.7592	12.9369	rfp
148	3	12.5775	18.4073	rfp
148	4	21.9576	19.6495	rfp
148	5	15.0963	29.2363	rfp
149	1	97.8209	5.2068	rfp
149	2	89.4335	6.0653	rfp
149	3	108.0891	7.3014	rfp
149	4	80.2027	11.9812	rfp
149	5	121.9256	12.7422	rfp
149	6	112.4123	13.7874	gfp
149	7	129.4201	17.8818	rfp
149	8	119.5016	25.5696	gfp
149	9	106.4577	24.9260	rfp
149	10	83.6804	25.3055	gfp
149	11	134.7085	25.9902	rfp
149	12	98.1325	27.4576	rfp
149	13	126.6225	25.92	gfp
149	14	91.0248	27.6552	rfp
149	15	111.3888	33.3393	rfp
149	16	127.0975	33.0577	rfp
149	17	119.7854	36.5213	rfp
149	18	39.5659	39.7538	gfp
149	19	110.4903	43.0724	rfp
149	20	34.1001	45.8071	gfp
149	21	123.51234	44.45082	gfp
149	22	136.2998	46.8444	cy5
149	23	26.0459	46.1622	rfp
149	24	143.4003	49.6447	cy5
149	25	45.2547	46.8546	gfp
149	26	128.2739	52.0768	rfp
149	27	118.3343	53.1044	rfp
149	28	26.5252	54.2930	gfp
149	29	148.3838	55.3994	rfp
149	30	16.3150	57.9332	rfp
149	31	46.5854	58.7140	rfp
149	32	38.8560	59.2672	cy5
149	33	133.8470	61.7379	rfp
149	34	157.1536	64.2633	rfp
149	35	28.0654	65.5619	gfp
149	36	147.8156	65.5044	cy5
149	37	42.1551	70.9377	rfp
149	38	24.4025	71.4965	gfp
149	39	147.0146	73.2648	rfp
149	41	153.1875	76.6994	gfp
149	42	35.6132	79.2319	cy5
149	43	166.0333	77.5653	gfp
149	44	9.43125	81.88125	gfp
149	45	27.3194	82.6238	gfp
149	46	16.8833	83.6539	gfp
149	47	169.9624	84.0494	rfp
149	48	44.4716	86.5634	rfp
149	49	53.0166	89.9040	gfp
149	50	21.0098	90.8829	gfp
149	51	170.1099	92.2121	gfp
149	52	5.1655	95.4819	rfp
149	53	46.7011	99.4902	rfp
149	54	163.6508	98.9502	gfp
149	56	171.7247	103.5919	gfp
149	57	14.085	104.3925	rfp
149	58	81.3847	104.2974	rfp
149	59	38.7515	105.4738	rfp
149	60	24.0698	107.2748	rfp
149	61	49.0329	109.0334	rfp
149	62	103.0004	110.3296	rfp
149	63	10.6999	111.9031	rfp
149	64	94.3478	113.0830	rfp
149	65	86.5289	115.4808	rfp
149	66	44.6974	115.24	rfp
149	67	75.4005	114.3198	rfp
149	68	63.9343	119.2687	rfp
149	69	24.67125	118.8328	rfp
149	70	37.7012	116.3035	rfp
149	71	104.4659	118.0302	rfp
149	72	154.8051	119.1970	rfp
149	73	168.31275	119.0435	rfp
149	74	15.8467	122.0861	rfp
149	75	36.4607	123.8236	rfp
149	76	74.1452	124.3560	rfp
149	77	106.4650	124.4026	rfp
149	78	156.1380	129.9298	gfp
149	79	19.2084	132.6806	rfp
149	80	67.7428	133.0742	rfp
149	81	60.1008	131.3898	rfp
149	83	164.2160	135.3467	rfp
149	84	148.5113	133.6053	rfp
149	86	28.8950	136.8988	gfp
149	89	142.4518	137.1342	gfp
149	90	130.1938	139.3426	rfp
149	91	152.7180	141.8526	gfp
149	92	38.1865	148.4497	gfp
149	93	20.4301	142.3863	rfp
149	96	50.4296	145.4899	rfp
149	98	110.4049	144.5686	rfp
149	99	135.7374	146.0793	rfp
149	100	125.9766	146.1167	rfp
149	101	27.6733	151.0798	rfp
149	102	61.1901	151.1931	rfp
149	103	119.3146	149.3036	rfp
149	104	155.9237	151.0624	rfp
149	105	69.3953	155.445	rfp
149	106	77.8675	155.1475	rfp
149	107	50.2924	153.9732	gfp
149	108	143.8755	156.5195	gfp
149	109	116.4811	157.8784	rfp
149	110	84.9071	157.7204	rfp
149	111	101.2871	160.1632	rfp
149	112	92.9742	161.4013	rfp
149	113	39.3800	160.9819	rfp
149	114	127.1445	162.1801	gfp
149	115	73.6708	162.8988	gfp
149	116	111.6447	164.7832	rfp
[truncated: 16,985 more rows]
