# Supplementary material for: The Beta Cell in Its Cluster: Stochastic Graphs of Beta Cell Connectivity in the Islets of Langerhans
Source: PLoS Comput Biol. 2015 Aug 12;11(8):e1004423. doi: 10.1371/journal.pcbi.1004423 (PMC4534467; doi:10.1371/journal.pcbi.1004423)
Supplement: S1 Dataset — (ZIP) [file pcbi.1004423.s048.zip › datazip/C6.2011.dapi.coords.tsv]

3	1	11.7787	8.0326	gfp
9	1	99.4714	12.9057	gfp
9	4	76.2671	37.3301	gfp
9	5	90.5593	41.4887	gfp
9	6	56.3635	49.7126	rfp
9	7	74.8224	61.9749	gfp
9	17	24.7904	110.94	gfp
9	18	93.3774	125.9335	gfp
10	1	59.8267	39.6792	rfp
10	4	67.4795	87.5226	gfp
10	5	85.3061	101.8742	rfp
12	1	70.7213	6.7842	gfp
12	3	63.4171	29.7481	gfp
12	5	28.5681	37.7773	gfp
12	14	46.3981	78.1706	gfp
13	1	10.91125	6.0968	gfp
15	1	44.0904	17.0311	gfp
15	2	28.6519	28.1713	gfp
17	1	6.6156	11.9616	gfp
18	2	28.2560	68.0227	gfp
19	1	26.9170	22.6537	gfp
21	1	60.0359	17.1604	gfp
21	2	24.5745	24.768	gfp
23	1	16.3084	8.8719	rfp
23	3	7.9047	25.8343	gfp
24	1	20.4237	26.7296	gfp
24	2	8.9526	31.0374	gfp
44	1	21.5301	13.5966	rfp
45	2	8.2185	21.2746	gfp
49	2	4.7543	36.5465	gfp
50	2	4.5205	17.2674	rfp
51	1	33.4418	4.8562	gfp
51	2	16.1577	10.2220	cy5
51	3	43.2489	9.8193	gfp
51	4	30.4606	28.5673	gfp
51	5	21.9464	30.5719	gfp
52	1	45.5646	16.2632	gfp
53	3	12.6571	96.0931	cy5
55	1	13.2327	19.5087	rfp
55	2	13.2478	31.2446	rfp
55	3	24.4197	39.3063	cy5
55	5	54.5218	53.6168	gfp
55	6	44.8379	55.4492	cy5
56	1	40.0722	2.5863	gfp
60	1	15.0525	46.8975	gfp
61	1	25.8776	7.8094	gfp
63	1	60.1178	56.6272	gfp
63	4	71.7069	121.6352	gfp
63	5	33.8345	137.1653	gfp
63	6	42.2475	141.9	gfp
66	1	98.7953	33.2260	cy5
66	2	92.7538	34.9749	cy5
66	3	70.2993	42.8020	cy5
66	5	81.4917	53.0714	cy5
69	1	37.2694	12.9083	cy5
69	4	12.7040	94.4040	cy5
70	1	38.0171	4.6668	cy5
70	2	25.9370	17.6491	cy5
70	3	8.5953	25.9168	cy5
70	4	32.5391	25.6332	cy5
70	5	19.6890	44.2404	rfp
73	1	10.8248	14.0778	rfp
74	5	31.7614	86.1857	gfp
74	6	41.0161	89.7195	rfp
78	1	14.5626	5.4136	cy5
79	2	94.9323	124.7098	rfp
80	1	56.1966	17.1080	gfp
80	4	4.8044	29.3723	gfp
80	6	28.8134	31.4639	gfp
80	8	68.5347	36.9914	gfp
80	12	80.1238	59.8024	rfp
80	16	42.8401	68.5352	gfp
80	17	64.0113	70.9999	gfp
80	18	79.0194	74.0789	gfp
81	1	25.1054	9.3401	rfp
81	7	31.0028	72.6995	gfp
81	11	73.2145	91.1133	gfp
84	1	13.2126	5.8298	rfp
84	2	4.1409	11.57775	rfp
84	3	11.0489	12.0120	gfp
84	4	19.1165	12.1178	gfp
87	1	7.3577	10.5029	gfp
87	2	18.4689	11.4138	gfp
88	1	50.7035	15.8799	rfp
88	2	52.0138	26.7797	rfp
88	3	36.6705	37.0430	rfp
88	5	25.7112	54.9979	cy5
88	6	81.915	55.3625	cy5
88	7	21.5345	64.0558	gfp
88	11	74.4565	84.3465	cy5
88	13	96.3596	102.7757	gfp
88	19	27.0553	147.9680	gfp
88	21	46.0778	165.5616	gfp
88	22	56.6955	194.8948	gfp
88	26	71.3484	221.4563	cy5
90	1	21.5348	2.6572	cy5
90	2	17.3926	29.2453	cy5
90	4	4.1586	57.4947	gfp
91	1	11.61	33.2175	gfp
93	3	15.4884	32.3313	cy5
96	1	33.0075	15.255	cy5
96	2	66.2516	18.7999	cy5
98	1	56.6353	52.4901	gfp
98	2	65.1819	73.4931	gfp
100	1	16.34	5.2048	cy5
101	1	28.9242	36.3014	cy5
101	3	19.3266	70.1508	cy5
102	1	20.3459	9.9195	rfp
102	4	65.8090	49.6460	cy5
104	1	10.7715	13.7992	rfp
105	1	42.5638	14.3823	cy5
105	2	3.4526	13.3743	cy5
105	3	37.1653	22.0078	gfp
105	4	7.3165	23.6902	cy5
105	5	41.5885	32.6356	gfp
105	6	29.0895	36.7742	gfp
109	1	37.0101	20.04015	cy5
109	4	160.5921	46.7625	gfp
109	8	159.6570	59.2716	rfp
109	9	145.3443	62.3543	gfp
109	11	135.0616	65.8771	gfp
109	12	85.9273	67.4120	cy5
109	13	148.0006	69.9086	gfp
109	16	107.2283	73.8408	gfp
109	21	130.9654	76.0917	gfp
109	23	113.2214	78.3675	gfp
109	25	155.4020	82.26975	gfp
109	26	85.0244	86.3326	cy5
109	28	161.9547	86.6171	gfp
109	29	122.0578	88.7893	gfp
109	30	156.5370	90.0001	gfp
109	31	144.0412	90.6542	cy5
109	33	145.7074	97.2650	gfp
109	34	73.8191	99.4412	gfp
109	35	100.7229	104.5449	cy5
109	37	126.5051	107.3134	gfp
109	39	20.9956	108.7101	gfp
109	43	93.8475	109.6619	cy5
109	48	19.5477	117.6397	cy5
109	50	164.1955	120.9375	cy5
109	55	131.1894	127.5953	cy5
109	59	76.0577	128.8693	gfp
109	61	69.1532	131.7827	gfp
109	63	51.6806	134.8211	gfp
109	64	111.5321	136.2731	gfp
109	65	27.7267	139.0637	gfp
109	66	101.05	140.5318	cy5
109	68	133.0512	140.2199	cy5
109	74	146.2941	146.5259	gfp
109	76	138.6612	153.8371	gfp
109	77	118.1590	152.2448	cy5
109	78	49.2635	150.0415	cy5
109	79	25.6157	151.7685	rfp
109	80	30.3505	160.1319	cy5
109	81	51.8656	157.6393	gfp
109	82	62.3057	159.4604	gfp
109	83	128.2182	158.1716	cy5
109	85	40.2388	163.3416	gfp
109	86	107.1459	162.9384	gfp
109	87	97.6285	165.0570	gfp
109	88	21.1009	169.7219	gfp
109	89	76.8227	167.2262	gfp
109	90	50.7289	168.6374	gfp
109	91	68.8123	169.1282	cy5
109	92	84.6138	171.8721	gfp
109	94	56.6992	193.0934	cy5
109	96	44.4091	200.8042	cy5
109	97	78.3510	204.3492	gfp
109	98	66.4689	213.4398	gfp
109	99	75.9891	211.7788	gfp
109	100	56.7759	213.7717	cy5
111	1	5.5646	14.2428	gfp
114	1	25.9109	23.8247	cy5
115	2	28.3739	22.6358	gfp
115	3	82.7961	25.0341	rfp
115	4	15.8240	28.47675	gfp
115	5	103.8743	29.6574	rfp
115	6	7.9184	42.6249	gfp
115	7	20.13174	52.66038	gfp
116	1	4.7220	6.1756	gfp
117	1	42.2657	28.0302	gfp
117	3	56.2853	36.0077	cy5
117	5	19.7576	47.0815	gfp
118	1	32.7942	20.1159	cy5
118	7	24.7178	50.6755	cy5
118	8	17.0208	53.3319	gfp
118	9	44.118	54.7555	gfp
118	10	14.6067	64.6413	gfp
120	1	60.9153	7.3245	rfp
120	3	69.3248	11.1093	gfp
120	5	23.4883	14.6307	rfp
120	6	52.0895	15.0826	rfp
120	8	71.9693	18.3883	gfp
120	12	79.5063	27.7639	cy5
120	14	30.47625	31.3094	gfp
120	15	54.1507	31.1476	cy5
120	16	66.6842	36.2373	gfp
120	17	59.0845	41.1334	cy5
120	18	50.4999	44.0378	cy5
120	20	42.0001	48.4589	cy5
122	1	9.1395	6.5474	rfp
122	2	5.5232	13.3968	gfp
123	1	56.9890	10.3247	cy5
123	2	72.3005	21.3959	cy5
125	1	35.7621	6.5315	gfp
125	2	19.3846	7.6767	gfp
126	1	4.5719	3.9743	cy5
126	2	7.1341	10.4796	cy5
128	3	30.6140	66.8396	gfp
129	1	13.1444	9.2439	gfp
129	2	23.22	17.6972	cy5
129	3	14.4980	17.0055	gfp
129	4	10.0385	22.5691	cy5
130	1	18.9929	14.7889	gfp
130	2	10.0168	18.6232	gfp
132	1	43.7978	5.4599	gfp
132	2	38.8075	10.7834	gfp
132	3	44.6852	15.3093	gfp
132	4	32.7110	15.8869	gfp
132	5	9.7332	22.7676	gfp
132	6	52.3867	23.9916	gfp
132	7	36.4770	23.5720	gfp
132	8	20.9483	24.5242	gfp
132	9	59.4329	27.6038	gfp
132	10	7.1353	28.2490	gfp
132	11	25.6186	31.39	gfp
132	12	50.5544	32.7861	gfp
132	13	18.4462	33.1777	gfp
132	14	39.9427	34.3742	gfp
132	15	29.6714	40.7153	gfp
132	16	20.3317	41.11875	gfp
132	17	24.0164	51.0186	gfp
134	1	26.2368	4.7395	gfp
134	2	37.3086	9.8132	gfp
134	3	46.4986	15.7048	cy5
134	4	27.0006	22.7732	rfp
134	6	15.1322	30.1443	rfp
135	2	20.3433	33.4626	cy5
141	2	48.3803	41.7188	cy5
142	1	19.5060	5.7877	cy5
142	2	12.1984	9.9827	gfp
142	3	22.6742	12.2178	cy5
142	6	47.0366	20.6481	cy5
143	1	46.6148	5.3426	cy5
143	3	42.7942	15.5445	gfp
143	4	58.4723	24.6943	gfp
146	1	14.1020	10.0561	cy5
147	1	17.1861	17.4878	gfp
149	4	32.3914	102.1872	cy5
149	6	37.3025	119.8460	cy5
149	9	102.211	131.50475	cy5
149	10	85.2432	199.1115	cy5
151	1	7.2402	9.4559	gfp
151	2	25.5811	12.1679	gfp
151	3	15.1647	19.5855	gfp
156	1	16.8933	10.3864	rfp
159	1	19.6058	9.2524	gfp
159	3	26.8535	21.8999	cy5
159	4	39.3890	24.2828	gfp
159	5	32.8098	29.2927	cy5
159	6	56.6267	30.2677	gfp
159	9	43.8011	34.9282	gfp
159	10	54.7258	37.9161	gfp
159	12	12.0355	48.4838	gfp
159	15	22.9294	49.6929	gfp
159	16	70.6614	55.7501	cy5
159	17	80.5706	57.6437	cy5
159	19	56.115	62.7918	gfp
162	1	27.0195	22.4742	gfp
162	3	3.7480	37.1136	cy5
166	1	23.0265	5.5090	gfp
166	2	36.3295	5.9347	gfp
168	3	26.5597	57.2258	gfp
168	4	22.0001	62.1771	gfp
173	1	16.9680	9.2507	gfp
173	2	49.8069	30.8439	gfp
177	1	78.6078	5.6216	gfp
177	4	81.2315	19.6784	gfp
177	5	95.6971	20.4124	rfp
177	6	113.2513	23.87575	gfp
177	7	126.936	36.0555	gfp
177	9	127.2609	45.1168	gfp
177	10	97.7014	51.0571	gfp
177	14	135.1392	55.4290	gfp
177	15	56.5863	55.7870	cy5
177	19	121.1962	75.7810	gfp
177	20	84.3918	74.0976	gfp
177	22	103.6258	77.2450	gfp
178	1	10.4090	11.9325	gfp
178	2	5.1749	17.5688	rfp
178	3	14.3761	22.7735	rfp
178	4	6.6693	23.5597	rfp
180	1	7.5183	9.8060	rfp
180	2	15.2460	22.2525	cy5
182	1	20.7900	11.2575	gfp
182	2	9.7921	19.5986	gfp
186	1	78.5486	53.0314	cy5
186	3	126.2568	86.8481	gfp
187	1	10.2405	16.1390	gfp
189	4	215.3623	120.1651	gfp
192	1	33.0294	8.1566	gfp
192	2	20.3039	10.4411	gfp
192	3	42.054	8.514	gfp
192	4	10.3636	16.9966	gfp
192	5	45.3927	14.9780	gfp
192	6	31.9353	19.3034	gfp
192	7	24.2394	19.6292	gfp
192	8	38.3502	18.9821	gfp
192	9	51.8065	19.0492	gfp
192	10	38.0859	29.3917	cy5
192	11	39.3375	36.615	cy5
192	13	49.7477	48.9456	gfp
192	14	62.5913	53.5482	gfp
192	15	76.3266	51.5663	gfp
192	17	55.9080	55.6577	gfp
192	18	70.1470	60.0969	cy5
192	19	62.1611	61.4973	gfp
192	20	55.1725	68.2604	gfp
192	21	64.9713	69.5635	gfp
192	22	48.6409	73.4734	gfp
192	23	59.9205	81.1460	rfp
192	24	30.5601	86.3268	gfp
192	25	50.9314	87.7855	gfp
192	26	69.0356	89.4354	gfp
192	27	59.4573	93.7669	gfp
192	28	40.1677	94.6373	rfp
192	29	62.3975	99.3424	gfp
192	30	41.28	102.985	rfp
192	31	49.5506	105.2009	rfp
192	32	47.8461	116.1774	cy5
192	33	38.6634	119.7472	cy5
192	34	42.0022	125.5979	gfp
193	1	10.5039	6.7821	gfp
193	2	17.1739	18.4389	gfp
193	3	15.22875	27.46875	gfp
193	4	21.8667	39.8303	gfp
193	5	37.9183	52.2286	gfp
194	1	14.0825	4.8733	gfp
194	3	20.3591	11.5684	cy5
194	4	41.1021	20.1396	gfp
195	1	53.6425	5.6258	cy5
195	3	74.5262	46.6765	gfp
195	4	47.5873	49.3319	cy5
197	1	43.7845	25.6422	gfp
197	2	47.4987	32.6702	cy5
197	3	40.4313	40.1343	gfp
197	4	30.7808	41.3069	gfp
197	5	22.9547	47.4855	cy5
198	1	35.7860	34.7033	rfp
199	1	47.3506	12.1696	cy5
199	3	34.7077	43.7710	gfp
200	1	25.3064	24.8325	gfp
204	1	133.9268	44.7183	gfp
205	1	17.6645	36.2356	cy5
206	1	8.127	6.278	gfp
206	2	5.3121	24.4796	cy5
207	4	13.0583	48.1346	gfp
207	5	327.1407	73.1747	gfp
207	7	73.6262	103.7149	gfp
207	11	14.7889	166.2833	gfp
208	1	67.2852	95.1961	cy5
209	1	71.8458	8.8329	gfp
209	2	31.6495	16.8367	gfp
209	3	11.7098	17.4457	gfp
209	4	51.1405	23.7537	gfp
209	6	50.8144	38.0302	gfp
210	1	33.1438	6.8001	gfp
212	1	60.9327	4.1330	gfp
212	2	56.5478	11.5047	gfp
212	3	49.5336	22.5710	gfp
212	4	56.2099	26.1699	gfp
212	5	37.7015	41.0877	gfp
212	6	47.1876	43.5717	gfp
212	7	29.9470	54.3702	gfp
212	8	21.8973	58.1295	gfp
212	9	39.3607	59.3636	gfp
212	10	22.1942	69.8294	gfp
212	11	9.0515	72.7689	gfp
212	12	16.6484	74.1168	gfp
212	13	17.0629	80.9357	gfp
212	14	4.9461	83.2152	gfp
212	15	10.965	85.9011	gfp
212	16	6.6797	93.1781	gfp
213	1	38.9011	12.2664	cy5
213	4	27.0172	43.7456	gfp
213	6	54.7727	51.5739	gfp
213	7	27.0813	55.5659	gfp
213	8	37.9198	68.5260	gfp
214	1	40.5186	12.6639	gfp
214	2	59.50125	26.8041	cy5
214	3	52.7197	34.6663	cy5
214	4	2.6320	33.0406	cy5
215	1	29.6883	8.3789	gfp
215	2	32.1651	14.2749	gfp
215	3	26.5379	20.3394	gfp
215	4	7.2625	34.5199	gfp
217	1	10.1138	18.8583	rfp
218	1	4.5558	7.1654	cy5
218	2	12.4461	13.0314	gfp
218	3	7.2153	15.4463	gfp
219	1	19.8353	9.1656	cy5
219	2	25.4527	18.4867	cy5
219	3	18.22125	23.3611	cy5
219	4	6.2387	25.9045	gfp
220	1	13.7317	12.2991	rfp
220	2	2.9344	13.1986	gfp
220	3	10.1708	19.1719	gfp
222	1	27.1115	23.1448	gfp
223	1	33.6022	3.0157	gfp
223	2	25.4242	12.4473	cy5
223	3	34.9891	13.7557	cy5
223	4	30.3233	22.7652	cy5
223	5	39.3365	22.5411	gfp
223	6	50.8634	22.1410	cy5
223	7	63.1771	26.0040	cy5
223	8	34.9786	32.1884	gfp
223	9	60.3075	31.0562	rfp
223	10	22.5392	32.6760	cy5
223	11	44.3791	34.3738	gfp
223	12	50.5159	42.6516	cy5
223	13	38.5329	49.4461	cy5
223	14	50.6325	49.4858	cy5
224	1	16.4216	6.3511	rfp
224	2	6.5306	13.545	gfp
226	1	11.8019	10.3078	gfp
226	2	23.2769	9.2159	gfp
226	3	15.1921	15.4570	gfp
227	1	15.5573	11.7661	gfp
227	2	5.805	15.5313	gfp
228	2	19.4822	11.3192	rfp
228	3	34.4306	16.3792	rfp
228	4	26.0213	19.7863	rfp
228	5	18.6353	23.8127	rfp
229	1	22.4823	4.4001	cy5
229	3	9.7436	11.0611	gfp
229	5	24.7732	31.5123	cy5
229	6	32.9205	36.1709	gfp
230	1	7.7913	14.9669	cy5
230	2	3.6963	23.4681	gfp
230	4	37.6361	57.8461	cy5
232	1	13.1646	13.0075	gfp
232	2	42.0438	24.8099	gfp
232	3	28.2103	24.9513	gfp
233	1	28.7435	8.0215	gfp
233	2	36.7189	12.1885	rfp
233	3	28.3166	18.2027	gfp
233	4	3.5726	29.0041	gfp
233	5	45.0736	32.2033	gfp
233	6	17.0803	29.3718	rfp
233	7	52.8730	30.0151	gfp
233	10	97.4110	58.0340	gfp
233	11	130.4723	54.6521	gfp
233	12	66.5218	56.7228	gfp
233	13	75.9512	58.6035	cy5
233	14	82.7272	59.3460	gfp
233	15	109.0464	65.8170	gfp
233	16	122.1228	63.8908	gfp
233	17	74.7691	65.3770	gfp
233	18	62.5496	67.3964	gfp
233	19	143.0895	68.3541	rfp
233	20	80.5467	71.0596	gfp
233	21	54.4423	73.4569	gfp
233	22	135.0119	74.1689	gfp
233	23	99.1191	78.6032	rfp
233	24	107.7861	79.2202	gfp
233	25	70.6980	83.5779	rfp
233	27	87.0587	86.7484	gfp
233	28	142.8729	86.9910	gfp
233	29	64.80315	86.9331	cy5
233	30	109.6779	90.0571	gfp
233	32	82.7474	93.9949	gfp
233	33	74.6571	96.9196	gfp
233	34	103.1762	99.5914	cy5
233	35	85.7937	103.4266	gfp
234	1	7.3763	6.3334	gfp
234	2	12.4187	18.6405	cy5
235	1	8.3177	8.4878	gfp
235	2	15.2909	13.3248	gfp
235	3	3.4252	17.3260	gfp
235	4	19.0700	22.5289	cy5
235	5	24.4747	43.1656	cy5
236	1	68.7478	7.9765	gfp
236	2	53.4806	9.0384	gfp
236	3	62.0766	12.2274	gfp
236	4	42.3089	15.6551	gfp
236	5	27.0094	21.5038	rfp
236	6	30.1956	30.5816	gfp
236	7	38.0607	32.1482	gfp
236	8	85.0939	36.0048	gfp
236	9	56.1460	39.4318	gfp
236	10	64.5569	39.5006	gfp
236	11	14.9874	40.6811	cy5
236	12	46.3149	43.0834	gfp
236	13	38.7412	45.2804	gfp
236	14	57.6570	52.2450	gfp
236	15	66.1549	53.8999	gfp
236	16	76.03475	58.2757	gfp
236	17	59.9475	65.4525	gfp
236	18	5.5511	68.5278	rfp
236	19	30.1473	72.4206	gfp
236	20	31.4305	77.9763	gfp
236	21	20.3401	92.0143	gfp
236	22	47.5597	97.8417	gfp
237	1	31.3445	9.5944	gfp
237	2	14.3239	13.6424	gfp
237	3	9.8422	28.0456	rfp
238	1	8.9389	4.4449	cy5
238	4	31.6351	14.5469	gfp
238	5	15.4976	18.7343	cy5
238	6	38.4133	19.9681	gfp
238	7	22.4426	24.9276	rfp
239	1	87.5339	7.6866	cy5
239	2	57.9260	14.6035	gfp
239	3	110.5295	15.3139	cy5
239	4	66.2670	18.1406	cy5
239	5	117.2331	17.6678	cy5
239	6	15.7178	20.9430	gfp
239	7	100.1422	20.6519	cy5
239	9	66.0498	25.585	gfp
239	10	54.0198	28.7376	gfp
239	11	103.1008	27.5924	cy5
239	13	43.7444	29.7613	cy5
239	14	82.1047	31.5671	rfp
239	15	101.4632	37.2118	cy5
239	17	67.6085	36.81875	cy5
239	18	90.1732	38.0224	cy5
239	19	75.8993	38.3689	cy5
239	20	62.6229	43.1571	cy5
239	21	120.4091	44.8001	cy5
239	22	105.5741	46.4023	cy5
239	23	70.2244	46.0369	cy5
239	24	88.5832	46.6487	cy5
239	27	18.4002	58.2753	cy5
239	28	49.5954	58.2903	rfp
239	29	39.4304	62.2615	cy5
239	30	23.6938	64.4084	cy5
240	1	20.4622	8.1783	gfp
240	2	12.1112	17.5627	cy5
240	3	32.2889	24.7547	gfp
240	4	15.3466	27.6627	cy5
240	5	6.0180	32.1100	cy5
240	6	32.1987	32.5578	gfp
240	7	26.8304	36.0964	gfp
240	8	17.7440	44.3649	gfp
242	1	29.4265	5.6273	rfp
242	2	21.2878	10.3007	rfp
242	3	5.2934	16.5031	cy5
242	4	17.5961	19.5576	rfp
243	1	61.3599	5.9087	rfp
243	2	49.4598	8.1563	cy5
243	3	91.7291	13.0201	rfp
243	4	66.2643	12.5585	cy5
243	5	52.0003	17.2482	gfp
243	6	63.5497	18.6319	cy5
243	7	76.3082	19.5542	cy5
243	8	100.3041	22.4631	gfp
243	9	107.6548	24.6433	cy5
243	10	85.8339	23.7868	gfp
243	11	46.7990	25.0516	cy5
243	12	64.8505	25.5448	cy5
243	13	78.8619	35.3302	gfp
243	14	46.8792	33.8502	cy5
243	15	65.6310	41.9603	gfp
243	16	43.9552	41.6455	rfp
243	17	103.4534	41.0496	gfp
243	18	78.2424	44.505	gfp
243	19	60.5132	47.5851	gfp
243	20	93.1262	47.6433	gfp
243	21	101.6796	49.1260	gfp
243	22	24.7035	50.9808	gfp
243	23	43.9487	51.7451	gfp
243	24	24.5318	60.5306	gfp
243	25	74.2702	59.7424	gfp
243	26	82.2296	60.2996	cy5
243	27	5.3717	65.8063	cy5
243	28	85.0768	65.8199	gfp
243	29	41.7879	69.2983	gfp
243	30	71.7870	67.1261	gfp
243	31	61.7107	71.8496	gfp
243	32	51.9559	79.4128	gfp
243	33	25.6574	81.1708	cy5
243	34	70.6972	82.9522	gfp
243	35	41.9688	83.7982	gfp
243	36	59.6625	84.7416	cy5
244	1	10.3395	18.4020	cy5
247	1	21.675	6.7050	gfp
247	2	31.5147	17.8407	gfp
247	3	4.0520	33.6454	rfp
247	4	11.9832	32.8986	gfp
247	5	31.3843	33.4416	gfp
247	6	24.0934	41.6697	gfp
249	1	90.0160	6.6666	cy5
249	2	128.96775	11.5455	cy5
249	4	87.4749	19.3371	cy5
249	5	131.5049	22.2878	cy5
249	6	164.3814	22.7415	gfp
249	7	170.4033	24.9368	cy5
249	8	156.9241	25.0104	cy5
249	9	105.9907	28.2639	cy5
249	10	170.1943	32.0173	cy5
249	11	107.2377	34.4387	cy5
249	12	132.6538	35.0391	cy5
249	13	149.5641	35.2474	cy5
249	14	205.9036	38.8631	cy5
249	15	108.4982	42.5371	cy5
249	16	82.3723	48.6397	cy5
249	17	215.7277	52.5427	cy5
249	18	191.1293	51.3341	cy5
249	19	122.8512	52.3620	cy5
249	20	195.1059	59.3729	cy5
249	21	91.2010	63.7320	cy5
249	22	101.1069	65.1071	cy5
249	23	162.8101	66.5792	cy5
249	24	223.2506	65.3869	rfp
249	25	195.3436	69.2461	cy5
249	26	81.4770	67.1233	cy5
249	27	185.2111	69.0562	cy5
249	28	68.7878	69.9239	cy5
249	29	75.7994	68.7164	cy5
249	30	143.9323	71.6411	rfp
249	31	225.7709	71.7919	gfp
249	32	175.1601	76.0462	cy5
249	33	132.483	72.3782	cy5
249	34	151.2478	75.5304	rfp
249	35	85.2888	79.1696	cy5
249	36	120.6388	79.2569	cy5
249	37	211.7873	79.7738	gfp
249	38	36.1724	80.7931	cy5
249	39	147.705	82.5248	cy5
249	40	56.3210	82.7481	cy5
249	41	182.5565	82.8825	cy5
249	42	225.6620	83.8458	cy5
249	43	18.2052	85.1671	cy5
249	44	219.0420	87.0105	cy5
249	45	189.6366	87.8056	cy5
249	46	6.5262	90.3410	cy5
249	47	214.5608	92.9936	cy5
249	48	12.8161	95.7825	cy5
249	49	65.7571	94.4004	cy5
249	50	77.7878	95.8641	cy5
249	51	117.3513	97.3563	cy5
249	52	138.1444	100.5368	cy5
249	53	101.8108	102.0464	cy5
249	55	116.7006	105.0551	cy5
249	56	72.1485	104.8991	cy5
249	58	99.3519	109.2400	cy5
249	59	91.8786	108.3770	cy5
249	60	164.9836	110.6299	rfp
249	61	213.7435	112.6900	cy5
249	62	121.6654	114.7086	cy5
249	63	85.9221	114.32625	cy5
249	64	197.9027	115.9007	cy5
249	65	189.1016	116.0108	cy5
249	66	207.1765	118.5357	cy5
249	67	148.5539	120.4927	cy5
249	68	141.4631	120.2613	cy5
249	69	168.2317	122.0532	cy5
249	70	114.4425	124.26	cy5
249	72	132.5673	124.2320	gfp
249	73	138.0027	126.8846	gfp
249	74	181.9118	135.4480	cy5
249	75	133.7554	140.7097	cy5
249	76	177.4089	145.7021	cy5
249	77	164.2547	150.6586	cy5
249	78	154.7835	150.5662	cy5
250	1	68.42375	44.0033	gfp
251	2	27.6401	33.3946	gfp
252	1	18.3459	7.74	gfp
253	1	15.8966	6.5642	cy5
253	2	25.5724	7.6357	cy5
253	3	3.4294	9.0164	cy5
253	4	21.5606	14.6650	cy5
253	5	28.8046	17.59775	cy5
254	1	164.0533	18.7794	gfp
254	2	98.1193	25.8899	gfp
254	3	153.0206	27.3670	cy5
254	4	81.8459	27.7580	cy5
254	5	158.799	30.5546	cy5
254	6	138.4015	31.7152	cy5
254	7	69.5720	32.6646	gfp
254	8	147.8787	34.185	cy5
254	9	172.0491	34.0376	cy5
254	10	76.2904	37.5248	gfp
254	11	87.1014	40.6826	gfp
254	12	164.4547	42.0151	cy5
254	14	173.7027	44.2033	cy5
254	15	141.2933	45.1664	gfp
254	16	221.8127	47.9462	cy5
254	17	152.6858	48.3033	cy5
254	18	84.5942	49.7146	gfp
254	19	197.1983	48.7980	cy5
254	20	188.0175	49.6281	gfp
254	21	70.2101	54.0244	cy5
254	22	178.9099	55.2371	gfp
254	23	90.6694	54.4439	cy5
254	24	146.5209	56.3846	gfp
254	25	114.5782	57.8132	cy5
254	26	53.8407	57.0448	cy5
254	27	212.2240	56.3110	cy5
254	28	40.7325	57.765	gfp
254	29	162.4939	57.62	gfp
254	30	127.5140	57.2722	cy5
254	31	22.5801	59.3042	gfp
254	33	154.4025	59.6625	gfp
254	34	171.8614	62.8720	cy5
254	35	224.5120	65.0514	cy5
254	36	198.6107	65.7559	cy5
254	37	123.6653	65.8975	rfp
254	38	91.8480	67.6881	cy5
254	39	103.6894	68.6470	gfp
254	40	114.3571	68.6239	cy5
254	41	144.4541	69.8935	cy5
254	42	232.5409	71.0882	gfp
254	43	10.8676	75.0573	gfp
254	44	215.2098	72.1377	cy5
254	45	154.2969	72.3303	cy5
254	46	62.4552	74.6690	cy5
254	47	26.21925	74.31475	gfp
254	48	40.6850	76.8050	gfp
254	49	90.9665	74.7448	cy5
254	50	110.6380	74.7637	gfp
254	51	81.5509	77.2231	cy5
254	52	49.1713	78.5787	gfp
254	53	149.1773	80.8914	cy5
254	54	207.0321	79.3307	gfp
254	55	163.2964	82.1613	cy5
254	56	22.9743	80.7402	gfp
254	57	216.6985	81.055	gfp
254	58	57.4717	82.8603	gfp
254	59	69.0888	82.8126	cy5
254	60	9.0573	84.5223	cy5
254	61	37.5696	85.5733	gfp
254	62	111.3252	83.8142	cy5
254	63	191.8261	85.1042	gfp
254	64	46.4091	86.3902	gfp
254	65	92.7994	86.59125	cy5
254	67	168.8583	87.5429	gfp
254	68	235.4279	88.7103	gfp
254	69	63.2326	89.0157	gfp
254	70	147.2476	91.6369	gfp
254	71	216.8969	91.6940	gfp
254	72	158.2120	94.6172	gfp
254	73	178.5470	94.6734	gfp
254	74	82.4864	96.0428	cy5
254	75	135.2708	95.4027	gfp
254	76	189.0813	95.1459	gfp
254	77	107.6699	96.20175	gfp
254	78	222.3150	95.9025	cy5
254	80	142.3721	99.0916	gfp
254	81	30.0240	100.5177	cy5
254	82	118.3988	99.5698	cy5
254	83	166.24875	99.2393	gfp
254	84	47.8167	101.7609	cy5
254	85	196.6779	101.0657	gfp
254	86	70.6895	105.3996	cy5
254	87	150.4511	104.1480	cy5
254	88	40.9754	103.5583	cy5
254	89	225.4275	104.2948	cy5
254	90	129.5277	107.1345	gfp
254	91	192.4730	106.4300	gfp
254	93	199.1736	109.8172	cy5
254	94	11.9325	111.1740	gfp
254	97	40.1902	113.1753	cy5
254	99	146.2850	113.4574	cy5
254	101	54.5025	116.3860	cy5
254	102	28.6896	120.4215	gfp
254	103	176.5093	119.7833	cy5
254	104	224.4129	118.7271	gfp
254	105	142.2140	119.2316	cy5
254	106	232.7104	121.7875	gfp
254	107	10.9695	122.6261	cy5
254	108	88.3160	121.8438	gfp
254	109	112.215	121.3350	cy5
254	110	192.6799	122.9094	gfp
254	111	214.9427	121.7043	gfp
254	113	44.9430	122.9976	gfp
254	114	141.8575	126.8125	gfp
254	115	204.6094	126.8408	gfp
254	116	253.6161	126.2605	cy5
254	117	38.5403	127.4313	cy5
254	118	134.0525	127.0552	cy5
254	119	122.1963	128.3758	cy5
254	120	21.8082	131.8213	cy5
254	121	68.8626	132.8168	gfp
254	122	157.5667	130.9112	cy5
254	123	117.1462	132.5318	cy5
254	124	91.8525	133.155	gfp
254	125	167.6224	133.3896	gfp
254	126	225.6086	133.2378	cy5
254	127	48.6204	134.4965	cy5
254	128	59.1276	134.2701	cy5
254	129	127.2069	133.9407	cy5
254	130	143.4486	138.5152	cy5
254	131	235.9702	135.6343	cy5
254	132	175.2207	137.7204	gfp
254	133	107.9939	139.3026	cy5
254	134	212.4821	139.3790	gfp
254	135	73.4655	141.38658	cy5
254	136	119.6576	141.0232	gfp
254	138	247.0734	141.52375	cy5
254	139	228.5808	142.1078	gfp
254	140	59.1817	142.4101	cy5
254	141	175.0600	147.4847	cy5
254	142	88.7344	146.6906	gfp
254	143	157.4212	148.5627	cy5
254	144	29.6186	148.5136	gfp
254	146	238.8990	150.7626	cy5
254	147	18.0704	152.2165	cy5
254	149	185.5604	151.8565	gfp
254	150	70.3559	153.9117	gfp
254	151	120.7993	154.155	cy5
254	152	205.4325	154.0475	gfp
254	153	218.7430	154.6827	gfp
254	154	38.3888	155.3375	cy5
254	155	136.8509	154.7899	gfp
254	156	165.5906	159.8907	gfp
254	157	178.3121	161.6820	cy5
254	158	253.4997	160.1139	gfp
254	159	33.3843	160.1046	gfp
254	160	92.8842	163.0887	cy5
254	162	235.1617	162.2307	gfp
254	163	206.8146	163.6634	gfp
254	164	21.6199	167.0509	cy5
254	165	48.0102	163.3383	cy5
254	166	74.7716	164.6040	cy5
254	167	141.7945	165.9820	cy5
254	168	220.9504	165.0631	gfp
254	170	107.1596	168.9781	cy5
254	172	192.6343	168.8848	gfp
254	173	121.4541	174.9795	rfp
254	174	47.2624	170.7396	cy5
254	175	246.0138	170.2585	gfp
254	176	178.3121	172.3250	cy5
254	177	253.4346	171.7716	cy5
254	178	233.5992	173.8379	gfp
254	180	135.9710	177.3316	gfp
254	181	65.5965	176.85255	cy5
254	182	143.7394	175.2847	gfp
254	183	202.6820	176.0516	gfp
254	184	21.3806	176.3358	gfp
254	185	106.6097	177.1089	cy5
254	186	187.7884	179.3779	cy5
254	187	27.9442	180.1642	cy5
254	188	162.9873	179.6741	gfp
254	189	217.2575	180.9692	gfp
254	190	111.1192	182.5231	cy5
254	191	92.8109	182.5043	gfp
254	192	207.6746	182.0896	gfp
254	193	227.2967	182.6337	cy5
254	194	124.6441	185.2827	rfp
254	195	178.4443	189.5383	gfp
254	196	88.4682	191.1845	cy5
254	197	116.2935	190.6586	cy5
254	198	100.2876	197.0723	cy5
254	199	214.6071	194.8234	cy5
254	201	137.0141	197.5393	gfp
254	202	175.5973	198.2470	gfp
254	203	109.2058	197.8994	cy5
254	204	57.9089	198.3274	gfp
254	205	87.8490	205.1393	gfp
254	206	39.6267	205.7836	rfp
254	207	187.4646	205.7166	gfp
254	208	67.7866	209.5779	rfp
254	209	189.8896	213.8332	gfp
254	210	77.5539	213.7295	gfp
254	211	113.6793	214.6801	gfp
254	212	144.6435	213.7026	gfp
254	213	155.9502	215.2445	gfp
254	214	65.7227	220.4093	rfp
254	215	172.86	220.59	cy5
254	216	76.7287	222.8093	cy5
254	217	56.4902	222.6501	cy5
254	218	150.2133	223.2847	gfp
254	219	106.9333	223.8533	gfp
254	220	163.8892	226.7043	cy5
254	221	182.4572	223.7149	rfp
254	222	124.2610	228.6435	gfp
254	223	102.0115	229.4647	gfp
254	224	140.9571	231.2264	gfp
254	225	91.074	234.2425	cy5
254	226	87.6218	238.7014	cy5
254	227	145.8036	238.5828	rfp
254	228	105.2681	241.7004	cy5
254	229	113.6710	244.1325	cy5
256	1	7.8475	8.5487	gfp
256	2	18.4183	8.7115	gfp
257	1	20.7956	8.1232	gfp
257	2	49.0872	9.4734	gfp
257	3	8.815	15.1184	rfp
257	4	23.5673	16.2614	gfp
257	5	46.3944	22.4821	gfp
257	6	20.0949	22.9717	rfp
258	2	23.1652	7.6501	cy5
258	3	6.6691	13.5024	gfp
258	4	30.7863	16.4121	gfp
258	5	32.8992	26.3235	gfp
258	6	36.6531	34.0775	cy5
261	1	14.5737	10.7593	gfp
262	1	18.4853	8.2261	gfp
263	1	17.8886	7.2955	gfp
263	2	29.0325	10.4275	gfp
264	1	7.5562	10.6633	cy5
264	2	13.545	16.77	rfp
266	1	38.0582	19.6023	cy5
266	2	54.6605	25.0431	rfp
266	3	60.8395	31.2094	rfp
266	4	16.3595	35.9734	gfp
266	5	64.0485	39.9179	gfp
266	6	44.3242	41.5503	rfp
266	7	7.3942	42.2242	gfp
266	8	62.5343	46.5245	cy5
266	9	21.7224	50.8269	gfp
267	1	101.3188	6.0319	cy5
267	2	111.4107	8.3589	gfp
267	3	69.8833	9.9677	cy5
267	4	114.2219	16.1516	rfp
267	5	120.9020	17.8203	gfp
267	6	96.2197	20.7188	cy5
267	8	102.5629	28.4718	cy5
267	9	111.3431	31.7985	gfp
267	11	83.7685	35.5990	cy5
267	13	120.6724	40.5511	cy5
267	14	81.0048	45.4773	gfp
267	15	97.1800	44.23625	cy5
267	16	67.1846	45.7863	cy5
267	17	60.6627	47.4636	gfp
267	18	122.7974	51.9048	cy5
267	19	141.7512	50.9922	gfp
267	21	91.1916	56.2099	cy5
267	22	105.2323	60.7580	cy5
267	23	65.2659	60.9374	cy5
267	24	86.9919	63.1367	cy5
267	25	123.3647	61.7927	cy5
267	26	147.0098	63.9816	gfp
267	28	127.0769	68.2924	cy5
267	29	68.0236	69.4569	cy5
267	30	142.9419	71.8431	gfp
267	31	115.2060	72.8319	cy5
267	32	108.4194	73.2075	cy5
267	33	32.1952	73.9499	cy5
267	34	80.4315	78.2113	rfp
267	36	103.4455	77.1353	gfp
267	37	151.5289	77.4645	gfp
267	38	89.5236	79.6097	cy5
267	39	42.0379	81.6409	gfp
267	40	54.6575	82.9693	gfp
267	41	138.4031	83.2240	gfp
267	42	68.2520	83.9995	cy5
267	44	101.0388	87.8403	gfp
267	45	121.4434	88.6875	gfp
267	47	127.7147	90.3421	cy5
267	48	79.6938	90.1319	gfp
267	49	34.0929	94.5271	gfp
267	50	104.5882	99.6918	cy5
267	51	134.3371	98.7531	cy5
267	52	61.7265	101.2051	gfp
267	54	80.0590	107.2082	cy5
267	56	69.9957	110.8413	gfp
267	57	99.631	111.3216	cy5
267	58	84.6990	112.8026	cy5
267	60	53.5265	114.3517	rfp
267	61	119.2249	117.8608	cy5
267	67	90.1189	130.8218	cy5
267	68	124.6118	133.0621	cy5
267	72	99.4024	138.8264	cy5
267	73	128.6918	145.469	rfp
267	75	29.2483	146.3840	rfp
267	76	52.5799	144.4552	gfp
267	79	85.6703	147.705	gfp
267	84	67.7623	157.8383	gfp
267	85	124.5253	156.8076	rfp
267	86	107.2787	160.8440	gfp
267	89	53.1243	165.9717	gfp
267	90	119.5093	166.2534	cy5
267	91	99.5081	167.6567	cy5
267	92	108.4675	170.0220	cy5
267	95	142.6782	176.0149	cy5
267	96	14.1303	179.9072	cy5
267	97	104.4934	181.2280	cy5
267	98	134.3277	180.8709	cy5
267	99	38.0798	181.6791	gfp
267	100	60.6709	185.7464	cy5
267	101	98.1846	187.4170	cy5
267	104	87.5084	188.1284	gfp
267	105	23.2334	194.5145	gfp
267	107	14.9838	193.4628	cy5
267	109	141.9215	196.166	gfp
267	110	110.7218	198.6315	gfp
267	112	132.1638	202.6974	gfp
267	114	32.0565	204.2899	cy5
267	115	154.905	205.5300	gfp
267	116	92.4087	208.3412	gfp
267	117	27.2038	209.0654	cy5
267	119	45.6548	212.4434	cy5
267	120	122.9303	213.8753	cy5
267	121	34.9937	216.0303	cy5
267	122	113.5509	215.2312	cy5
267	123	134.4446	215.8537	gfp
267	124	17.3132	219.3849	gfp
267	125	53.3797	222.1452	cy5
267	126	70.3938	220.1366	gfp
267	127	88.4844	220.0286	cy5
267	129	5.6936	224.0906	gfp
267	131	40.2638	226.1090	cy5
267	132	80.6131	226.6817	gfp
267	133	174.3596	227.8543	gfp
267	138	81.9439	234.6163	gfp
267	139	144.6870	235.1410	cy5
267	140	96.2309	235.1812	gfp
267	141	104.5014	238.5324	cy5
267	142	156.4504	240.2549	rfp
267	144	169.0975	247.6461	cy5
267	145	86.1283	246.0571	gfp
267	146	127.4247	245.9931	cy5
267	148	118.6719	248.8894	cy5
267	149	100.5215	248.4504	cy5
267	150	54.1876	253.1828	cy5
267	151	150.3143	252.5761	cy5
267	152	110.8458	254.7836	gfp
267	155	119.7622	258.1648	cy5
267	156	61.2381	258.2396	cy5
267	157	151.2095	259.5193	cy5
267	159	143.5125	265.955	rfp
267	160	87.7370	267.5307	gfp
267	161	115.2902	269.8035	cy5
267	162	139.6425	270.3918	cy5
267	163	106.1521	270.7476	gfp
267	164	81.6545	274.4475	cy5
267	167	82.4786	289.9861	cy5
267	169	94.3082	292.6260	cy5
267	170	116.6390	302.9749	cy5
267	171	83.2869	306.8893	cy5
267	172	70.9773	306.5663	cy5
267	173	61.7271	312.34125	cy5
267	174	82.9027	316.6144	gfp
267	175	112.4968	322.8265	gfp
267	176	60.0396	320.1135	cy5
267	179	112.1474	334.6137	gfp
268	1	9.8069	9.9486	cy5
269	1	16.7560	5.0805	gfp
269	2	23.4271	11.7123	rfp
269	3	32.0205	14.1290	cy5
269	4	17.2918	18.5975	rfp
269	5	5.8723	18.4392	gfp
269	6	10.6788	23.1973	gfp
269	7	6.8519	30.3497	gfp
269	8	13.0807	39.9723	gfp
270	1	13.4714	7.1572	cy5
271	1	8.3728	23.8283	cy5
272	1	5.3198	11.1922	cy5
272	2	35.3217	16.5427	cy5
272	3	44.8806	20.0140	cy5
272	4	54.5394	26.1317	cy5
272	5	50.8511	48.5335	cy5
273	1	185.8947	11.0426	cy5
273	2	226.9291	15.9638	cy5
273	3	192.5790	18.0920	cy5
273	4	205.6856	16.6271	gfp
273	5	180.0806	19.5301	gfp
273	6	228.4682	22.7132	cy5
273	7	238.7625	24.8625	cy5
273	8	156.1943	24.6997	gfp
273	9	131.8238	26.0045	rfp
273	10	162.8823	25.1203	gfp
273	11	174.6478	27.7210	gfp
273	12	206.5018	27.3786	cy5
273	13	125.5357	28.3384	gfp
273	14	142.3202	30.1586	gfp
273	15	184.9822	31.2699	gfp
273	16	134.6071	34.1557	gfp
273	17	153.8894	35.3359	gfp
273	18	236.3849	35.3650	gfp
273	19	124.3879	36.4675	gfp
273	20	145.3768	35.6915	gfp
273	22	96.3845	42.1615	gfp
273	23	215.0101	42.8012	cy5
273	24	184.5329	43.8836	gfp
273	25	195.3234	46.5268	gfp
273	26	175.6243	44.66625	gfp
273	28	112.9316	48.7484	gfp
273	29	78.0399	49.4244	gfp
273	31	188.8795	51.5531	gfp
273	32	103.2095	54.3223	gfp
273	37	78.6474	60.6969	gfp
273	38	108.6098	60.8253	gfp
273	40	125.3002	64.0342	gfp
273	41	137.1368	69.7394	gfp
273	42	79.8879	68.7478	gfp
273	43	60.7348	70.1115	gfp
273	44	73.5373	70.7741	gfp
273	45	92.6455	72.5234	cy5
273	47	138.6412	79.6636	gfp
273	48	18.3608	82.3172	cy5
273	51	55.7353	88.1241	gfp
273	53	93.3054	95.8202	gfp
273	54	111.4947	94.46025	gfp
273	57	53.8432	99.6095	gfp
273	58	109.8081	102.6751	cy5
273	59	56.7471	105.6510	cy5
274	1	18.4403	2.9314	cy5
274	2	9.1099	9.3288	cy5
274	3	15.2509	19.7913	gfp
274	4	45.8368	24.7131	cy5
274	5	7.8475	28.4617	gfp
274	6	37.9670	30.3736	gfp
274	7	31.2927	37.7427	gfp
274	8	27.2446	44.4697	cy5
274	9	17.9732	44.2817	cy5
275	1	25.7024	9.8969	gfp
275	2	17.3449	12.7850	gfp
275	3	35.2739	14.7022	gfp
275	4	6.2636	20.4687	gfp
275	5	16.4362	18.8012	gfp
275	6	14.0858	24.8821	gfp
276	1	18.1643	2.5895	gfp
276	2	18.4584	9.1691	gfp
276	3	30.7355	10.6670	gfp
276	4	31.0777	25.3956	gfp
276	5	13.1196	27.0831	gfp
277	1	13.6764	14.6678	gfp
277	2	12.4068	21.6265	gfp
279	1	64.7024	6.4310	cy5
279	2	20.0041	8.9334	cy5
279	3	34.6407	11.0842	cy5
279	4	46.4156	13.1003	gfp
279	5	28.2063	18.8716	gfp
279	6	90.1903	19.8720	rfp
279	7	19.2070	25.1251	cy5
279	8	59.6526	30.3696	cy5
279	9	12.1994	34.9597	cy5
279	10	74.1232	37.8201	cy5
279	11	83.1319	37.9303	cy5
279	12	67.8394	38.3567	cy5
279	13	28.0772	41.4182	cy5
279	14	62.3308	45.1398	cy5
279	15	55.0855	48.5549	cy5
279	16	41.5355	49.2420	gfp
279	17	18.3481	52.5675	cy5
279	18	34.7184	53.5102	gfp
279	19	12.5222	55.8416	cy5
279	20	49.5434	57.9918	gfp
279	21	23.7777	59.3817	gfp
279	22	41.5209	62.2722	gfp
279	23	3.1892	68.4901	gfp
279	24	51.3427	65.8975	rfp
279	25	74.3078	67.5543	gfp
279	26	39.2899	69.6521	cy5
279	27	14.7796	71.9436	gfp
279	28	27.1951	74.9323	cy5
279	29	72.9479	79.3271	gfp
279	30	61.2820	81.1578	gfp
279	31	29.5747	84.4889	cy5
279	33	67.3211	87.6605	gfp
279	34	15.3272	88.5381	cy5
279	35	37.4669	93.1140	gfp
279	36	61.3671	104.7204	cy5
279	37	17.9727	107.4153	gfp
279	38	43.5302	112.4059	gfp
280	1	8.4738	7.0249	rfp
280	2	19.4933	9.0228	rfp
282	1	17.8418	9.3240	gfp
284	1	56.6913	5.8949	cy5
284	6	72.885	28.4808	cy5
284	8	59.7431	31.5610	gfp
284	11	39.3686	37.1111	gfp
284	12	48.6019	38.0510	cy5
284	13	60.3890	44.1214	gfp
284	14	62.5514	51.5682	gfp
284	17	40.5705	63.99475	gfp
284	18	284.7331	83.0287	gfp
284	19	50.0511	85.4807	gfp
284	20	69.1179	86.3682	cy5
284	21	40.6947	85.8328	cy5
284	22	279.4615	87.9817	cy5
284	23	255.9441	91.4187	rfp
284	25	40.0505	96.48125	gfp
284	27	84.7621	101.1995	gfp
284	28	105.1514	100.2428	gfp
284	29	229.7555	100.5966	cy5
284	30	290.8613	100.7788	cy5
284	32	261.9970	101.8611	cy5
284	33	149.1854	104.5716	cy5
284	34	214.5403	105.2573	cy5
284	38	266.0222	109.392	cy5
284	40	89.1101	111.8778	cy5
284	41	288.0236	112.2805	cy5
284	42	233.0643	115.1497	gfp
284	43	86.0791	118.1874	gfp
284	44	71.4273	118.4091	cy5
284	45	192.3783	122.6131	cy5
284	46	173.30075	122.41025	gfp
284	47	62.6978	122.9610	cy5
284	48	38.0267	122.7707	gfp
284	49	281.7618	123.6078	cy5
284	51	243.5907	127.7100	cy5
284	52	76.1745	130.5996	gfp
284	53	126.6874	130.8485	gfp
284	54	193.9667	132.1453	cy5
284	57	284.7990	135.6545	rfp
284	58	310.3778	137.1080	cy5
284	59	74.6218	138.4886	gfp
284	61	199.0150	142.8350	gfp
284	62	136.8265	143.8114	cy5
284	63	265.0101	143.5040	rfp
284	64	314.5645	143.9718	gfp
284	65	47.1835	144.3008	gfp
284	66	235.8704	144.96375	gfp
284	67	59.2624	145.7088	gfp
284	68	98.9597	145.6147	cy5
284	69	273.2169	148.3670	cy5
284	70	212.4845	151.0518	gfp
284	71	67.9680	151.9240	gfp
284	72	325.2459	154.2208	gfp
284	73	197.1324	154.1720	gfp
284	74	77.7347	154.4167	gfp
284	75	180.3718	158.7891	rfp
284	76	48.6873	155.1532	gfp
284	77	156.0810	155.3554	gfp
284	78	145.2550	156.2007	cy5
284	79	273.2462	158.2911	cy5
284	80	267.9880	161.3543	cy5
284	81	172.0970	162.6816	cy5
284	82	230.2533	165.5202	gfp
284	83	197.8768	165.4241	rfp
284	84	323.7721	166.4906	cy5
284	85	318.8450	169.9327	cy5
284	86	155.1904	170.1272	cy5
284	87	189.8895	172.5036	cy5
284	88	172.3288	171.3139	cy5
284	90	240.7296	171.8369	rfp
284	92	294.1319	174.6158	gfp
284	95	180.5964	181.3501	gfp
284	97	184.2523	190.8555	cy5
284	98	192.1697	192.1563	cy5
284	99	225.1632	194.2137	cy5
284	101	178.4199	197.1636	cy5
284	102	220.5027	198.8004	cy5
284	103	230.2226	197.8368	cy5
285	1	13.7461	8.2901	gfp
285	2	7.9257	15.1510	gfp
285	3	12.5934	20.8112	gfp
286	1	17.1147	4.1147	cy5
286	2	20.1639	9.3832	gfp
286	4	26.0227	14.7045	rfp
286	5	35.2690	16.8775	rfp
286	6	7.2060	17.0291	gfp
286	7	29.8513	23.8344	rfp
286	8	9.8343	25.3065	gfp
287	1	79.8049	5.4364	gfp
287	2	104.7164	7.3695	gfp
287	3	64.6830	9.1695	gfp
287	4	111.2625	12.2920	gfp
287	5	63.5103	23.4281	gfp
287	6	81.2795	20.3554	gfp
287	7	42.0237	22.6079	cy5
287	8	120.5718	27.2347	gfp
287	9	107.3925	29.6323	cy5
287	10	83.7469	32.2001	gfp
287	11	96.8699	33.6310	cy5
287	12	50.4887	39.0266	gfp
287	13	24.4225	41.0231	gfp
287	14	61.4533	39.9027	cy5
287	15	115.3260	39.4095	gfp
287	17	89.1678	45.5137	gfp
287	18	51.4093	48.4809	gfp
287	19	135.4172	47.0522	cy5
287	20	16.2369	47.9735	gfp
287	21	107.9897	50.1229	gfp
287	22	139.4184	54.3531	gfp
287	23	49.9875	57.6644	cy5
287	24	124.2399	57.8307	gfp
287	25	64.1952	63.2409	cy5
287	26	93.1112	62.1512	gfp
287	27	83.7388	61.2639	gfp
287	28	140.9699	61.6536	gfp
287	29	40.5688	63.5987	cy5
287	31	46.8975	64.5075	cy5
287	33	35.1525	67.6533	cy5
287	35	27.8134	74.2709	cy5
287	36	106.0480	75.7602	gfp
287	38	133.1104	74.6851	cy5
287	42	72.8434	84.1725	cy5
287	44	114.9614	85.8969	gfp
287	46	7.1786	93.3936	gfp
287	48	110.295	93.3916	gfp
287	49	100.4588	96.4073	cy5
287	51	79.1870	100.9804	cy5
287	53	68.7073	110.4452	cy5
287	54	8.4555	109.2368	gfp
287	55	59.3791	109.4741	cy5
287	57	54.1766	116.0627	cy5
287	58	40.5857	121.1803	cy5
287	60	27.3204	121.7944	cy5
287	61	54.6922	129.5586	gfp
289	1	28.7971	24.7723	cy5
289	3	36.6801	35.0507	cy5
289	4	18.9763	39.1556	gfp
289	5	62.7331	47.7709	cy5
289	7	4.6478	50.5661	cy5
289	8	20.3097	51.3319	cy5
289	9	47.9472	60.6761	cy5
289	10	20.4868	65.5562	gfp
289	12	104.9574	69.6273	cy5
289	13	49.5110	70.8441	gfp
289	14	88.6672	70.1450	cy5
289	15	119.9659	70.4805	cy5
289	16	112.6760	72.885	cy5
289	17	26.3756	72.8646	cy5
289	18	81.8589	74.4274	cy5
289	20	102.7046	78.5071	rfp
289	21	31.4472	79.7467	cy5
289	22	80.8920	81.0238	rfp
289	23	41.2561	83.8022	cy5
289	24	70.4231	83.4892	cy5
289	25	85.6887	85.1861	rfp
289	26	116.0518	85.6404	gfp
289	27	96.965	87.1503	gfp
289	29	60.9056	89.3677	gfp
289	30	55.7482	93.7835	gfp
289	31	97.55625	97.2484	gfp
289	32	49.2529	96.5798	rfp
289	33	38.958	98.5632	cy5
289	34	77.9199	99.6920	cy5
289	35	61.7927	101.6299	gfp
289	36	106.60775	103.0065	cy5
289	37	122.1884	103.63	cy5
289	38	61.4563	110.6480	rfp
289	39	82.7935	109.1199	cy5
289	40	98.6266	109.8760	gfp
289	42	76.7427	113.9557	cy5
289	43	117.5337	114.8132	cy5
289	44	102.7854	114.4875	rfp
289	46	37.3679	125.5787	gfp
289	47	117.4527	128.2968	cy5
289	48	100.0315	126.7824	cy5
289	49	124.2895	134.7464	cy5
289	50	92.5676	134.8453	cy5
289	51	75.5031	135.8696	gfp
289	52	103.1005	138.2410	cy5
289	53	120.2808	141.0029	cy5
289	54	45.7132	140.9518	cy5
289	55	83.5935	143.4245	cy5
289	56	76.1551	147.1814	cy5
289	57	65.7174	148.4709	cy5
289	58	107.7384	148.5884	rfp
289	60	94.3873	150.6776	gfp
289	62	77.3488	155.9604	cy5
289	63	49.4953	158.0165	cy5
289	64	58.1161	158.7516	cy5
289	65	95.2259	162.5356	cy5
289	66	39.2452	166.2564	cy5
290	1	7.7803	9.9841	gfp
291	1	34.5075	26.28375	gfp
291	3	18.0213	32.0049	gfp
291	4	27.2140	33.8253	gfp
291	7	4.8132	42.2597	gfp
291	8	68.1061	43.2091	gfp
291	9	45.6438	48.4355	rfp
291	10	4.6264	51.7231	gfp
291	11	41.5676	54.6681	rfp
292	1	27.9480	5.6529	gfp
292	2	21.8839	15.2612	gfp
292	3	12.4103	18.8842	rfp
292	5	20.1118	24.2249	cy5
293	1	115.8581	14.3835	cy5
293	2	140.16	29.6475	gfp
293	3	114.2111	31.0752	gfp
293	4	73.7362	36.1887	cy5
293	5	109.2558	43.1871	cy5
293	6	79.7840	45.4346	cy5
293	7	54.2199	51.9655	cy5
293	8	70.7081	55.3450	gfp
293	9	139.8466	56.4812	gfp
293	10	114.7428	58.3859	gfp
293	11	57.8699	58.6406	gfp
293	12	106.9044	60.9176	gfp
293	13	86.8269	64.3574	gfp
293	14	50.4733	68.4027	cy5
293	15	121.4376	70.8087	gfp
293	16	61.1724	74.7980	gfp
293	17	51.9478	78.7511	cy5
293	18	67.3740	77.9976	gfp
293	19	93.2108	81.5925	gfp
293	20	73.1960	81.9496	gfp
293	21	114.6546	83.7224	gfp
293	22	131.1541	84.0873	cy5
293	23	62.4963	85.0818	gfp
293	24	49.4580	91.1135	cy5
293	25	95.8443	89.0512	gfp
293	26	139.7715	91.0564	cy5
293	27	81.6104	91.5601	gfp
293	28	121.0749	93.2951	cy5
293	29	40.5973	94.2412	gfp
293	30	103.1806	95.3473	gfp
293	31	52.1429	98.9259	gfp
293	32	39.3522	100.405	gfp
293	33	68.8755	102.1584	gfp
293	34	83.7719	103.2713	gfp
293	35	93.3373	103.7728	gfp
293	36	112.0323	104.6044	cy5
293	37	124.9429	107.6314	gfp
293	38	113.8824	111.4221	rfp
293	40	15.5517	114.0127	gfp
293	41	83.4174	114.4718	cy5
293	42	41.6412	116.9256	gfp
293	43	88.8700	119.4650	cy5
293	44	24.4143	121.5825	gfp
293	45	106.2129	121.4314	gfp
293	46	64.76445	126.8457	cy5
293	47	79.3746	129.9449	gfp
293	48	70.9898	130.5595	cy5
293	49	17.5982	132.0857	gfp
293	50	8.1121	133.9285	gfp
293	51	45.7353	139.3718	gfp
293	52	37.1123	142.6690	rfp
293	53	47.4628	146.6638	gfp
294	1	12.3195	9.1044	cy5
294	2	57.6232	12.1696	gfp
294	3	36.2781	12.5143	gfp
294	4	20.4550	13.3282	cy5
294	5	44.0547	20.4940	cy5
294	6	54.2789	24.9271	cy5
294	7	45.2542	27.8293	cy5
294	8	35.7975	30.8503	cy5
294	9	20.7243	34.6167	cy5
294	10	54.2768	32.2242	gfp
294	11	23.7336	44.0392	cy5
294	12	42.8925	45.1021	cy5
294	13	61.7486	47.9886	gfp
294	14	7.6026	48.1839	cy5
294	15	30.7906	48.8287	cy5
294	16	53.2240	49.5959	gfp
294	17	43.2924	51.5355	cy5
294	19	64.4194	57.1329	rfp
294	20	4.18605	58.99815	cy5
294	22	16.0401	60.5282	cy5
294	23	30.4929	60.2408	gfp
294	24	40.2024	64.3348	gfp
294	25	78.6431	68.3055	gfp
294	26	8.6806	71.7070	cy5
294	27	57.1537	69.6845	cy5
294	29	43.6887	70.6880	gfp
294	30	69.5812	73.6303	rfp
294	31	50.3437	73.4193	cy5
294	32	78.7917	80.3839	gfp
294	33	39.3561	80.4526	gfp
294	36	83.0866	89.0467	cy5
294	37	8.2193	89.2743	cy5
294	38	65.6409	88.7291	cy5
294	39	40.0975	89.02075	gfp
294	40	49.6598	91.1427	rfp
294	41	25.8032	93.9305	cy5
294	42	72.6399	94.75695	cy5
294	43	94.2228	94.9264	gfp
294	44	9.5387	97.2454	cy5
294	45	16.5396	98.4972	gfp
294	46	39.3604	101.9315	gfp
294	47	27.6388	104.3712	cy5
294	48	79.3409	104.7890	gfp
294	49	59.2030	106.5885	cy5
294	50	13.6611	107.35638	gfp
294	51	101.5251	111.2278	gfp
294	52	45.3776	112.5209	cy5
294	53	78.1955	111.8301	cy5
294	54	21.8115	115.3640	gfp
294	55	95.7434	117.8053	gfp
294	56	30.5616	118.0793	cy5
294	57	70.3354	123.1798	rfp
294	58	79.2409	119.1638	cy5
294	59	57.8023	123.1950	cy5
294	60	18.6474	122.7285	cy5
294	61	115.7227	122.5622	cy5
294	62	39.1059	125.5693	cy5
294	63	96.1275	128.2613	gfp
294	64	87.6809	127.2898	cy5
294	65	28.6298	127.6510	cy5
294	66	112.4513	130.5619	gfp
294	67	17.7443	131.7396	cy5
294	68	122.5615	133.4037	cy5
294	69	62.7335	131.3153	cy5
294	70	48.1089	134.2696	gfp
294	71	84.65625	137.00875	cy5
294	72	60.6411	139.8649	gfp
294	73	78.7731	141.7836	rfp
294	74	37.3322	144.9860	gfp
294	75	89.9290	144.6499	cy5
294	76	114.1583	148.6191	gfp
294	77	60.9455	150.1132	cy5
294	78	28.1986	148.5516	cy5
294	79	48.3606	149.7700	gfp
294	80	54.0768	148.737	gfp
294	81	81.3133	148.9517	rfp
294	82	95.3248	149.8307	cy5
294	84	117.39	157.4584	gfp
294	85	23.8650	159.7604	cy5
294	86	42.7839	160.6695	cy5
294	87	99.0683	163.0550	cy5
294	88	69.5638	163.0322	gfp
294	89	37.8891	166.1689	rfp
294	90	53.3534	165.4642	cy5
294	91	75.8910	164.6701	gfp
294	92	64.7109	169.2044	gfp
294	93	123.1870	168.7208	cy5
294	94	94.8279	171.0755	gfp
294	95	100.88875	173.4052	gfp
294	96	85.4822	177.4464	gfp
294	98	27.8847	177.4556	gfp
294	99	36.3095	179.1072	cy5
294	100	76.8270	179.7202	gfp
294	101	64.8318	180.7916	gfp
294	102	107.4695	184.63125	cy5
294	103	123.7479	181.8531	rfp
294	104	102.1872	182.8009	cy5
294	105	89.5049	187.9341	gfp
294	106	76.8582	188.7012	gfp
294	107	65.3657	188.9935	gfp
294	108	50.2998	190.8012	cy5
294	109	35.9084	191.2425	cy5
294	110	91.1275	196.3842	gfp
294	111	111.9545	197.6388	cy5
294	112	124.6546	196.9012	cy5
294	113	67.7137	199.2541	gfp
294	114	75.2032	199.9234	gfp
294	115	83.9575	199.3003	cy5
294	116	51.7136	199.5912	cy5
294	117	93.8689	206.7606	cy5
294	118	119.925	202.89	cy5
294	119	60.4077	207.0356	gfp
294	120	45.4791	208.0457	gfp
294	121	75.1567	209.7104	gfp
294	122	104.8287	209.0023	cy5
294	123	115.0547	212.5184	cy5
294	124	74.3943	217.7907	cy5
294	125	60.5985	222.7256	cy5
294	126	113.7439	222.2404	rfp
294	127	119.4973	220.9920	cy5
294	128	100.7266	225.3951	cy5
294	129	52.5353	226.91745	cy5
294	130	69.8711	227.1104	gfp
294	131	79.48125	233.5537	gfp
294	132	90.2447	234.3285	cy5
294	133	103.8412	234.3209	cy5
294	134	57.7452	235.7828	gfp
294	135	65.0871	239.4356	gfp
294	136	82.8825	241.0127	gfp
294	137	89.0878	246.2380	cy5
294	138	62.0454	250.7706	cy5
294	139	74.3047	256.8862	cy5
295	1	12.5372	15.1978	gfp
295	2	8.5070	21.2010	rfp
297	1	18.0436	4.7282	cy5
298	1	11.2261	24.8863	cy5
300	1	50.4556	8.9156	cy5
300	2	30.73425	18.576	gfp
300	3	11.1737	26.5272	rfp
301	1	15.7430	12.2500	gfp
301	2	8.9928	15.1575	gfp
301	3	12.9645	24.4379	gfp
301	4	23.4350	26.3805	gfp
302	1	28.8988	10.2218	cy5
302	2	10.4649	19.5229	gfp
302	3	32.1356	21.2538	gfp
302	4	41.385	21.3150	rfp
302	5	7.4934	25.63875	gfp
302	6	49.0702	25.9648	gfp
302	7	17.4102	29.7855	gfp
302	8	58.2487	30.0642	gfp
302	9	32.9172	31.5494	rfp
302	10	41.6410	32.4088	rfp
302	11	60.8766	36.3160	rfp
302	12	8.8280	40.8937	cy5
302	13	67.9541	43.1772	rfp
302	14	60.7751	44.8920	rfp
302	16	24.5010	59.3221	gfp
302	17	44.5190	60.2888	gfp
302	18	17.9203	61.95225	gfp
302	19	54.2544	64.9501	gfp
302	20	25.9958	72.0557	cy5
303	1	15.9206	10.5244	gfp
304	1	3.5412	14.0867	gfp
305	1	17.415	5.1848	cy5
305	2	6.0010	16.0301	gfp
306	1	73.3813	12.4403	gfp
306	2	81.1768	18.0313	gfp
306	3	66.9493	20.4802	gfp
306	4	55.80325	23.70375	gfp
306	6	69.8379	34.4741	cy5
306	7	60.9029	37.4472	gfp
306	8	131.0469	41.3985	gfp
306	9	77.5560	38.9289	gfp
306	10	97.6765	38.6437	cy5
306	11	87.8248	44.2793	gfp
306	12	48.0764	47.6046	gfp
306	13	65.7944	48.1232	gfp
306	14	34.3830	48.7314	gfp
306	15	95.9115	53.8223	gfp
306	16	113.5279	54.9509	gfp
306	17	57.4596	54.6613	gfp
306	18	83.4544	57.0027	gfp
306	19	139.4658	61.1734	gfp
306	20	43.3263	62.4480	cy5
306	21	52.6088	62.0110	gfp
306	22	65.4221	62.8602	gfp
306	23	88.4173	62.6260	gfp
306	24	101.9949	63.2270	gfp
306	26	27.2600	71.3487	gfp
306	27	55.7438	73.6943	rfp
306	29	16.2704	74.3078	gfp
306	30	121.0222	75.1751	gfp
306	32	8.0546	78.4383	gfp
306	33	141.6570	82.4849	cy5
306	36	122.4735	82.2867	rfp
306	38	134.6799	85.7784	cy5
306	39	96.0978	88.9598	gfp
306	40	82.1647	88.6251	gfp
306	41	108.6078	95.3208	gfp
306	42	65.6350	96.1176	gfp
306	43	77.2651	99.3593	gfp
306	44	94.5585	102.0090	rfp
306	45	8.8414	99.6525	gfp
306	46	114.9904	100.7567	gfp
306	47	37.1168	101.2552	gfp
306	48	109.2108	102.9574	gfp
306	49	52.0118	105.1052	cy5
306	50	18.8090	104.4900	gfp
307	1	26.7489	6.5776	gfp
307	2	33.5579	12.1833	gfp
307	3	40.6777	21.8293	gfp
307	4	31.4621	21.0523	gfp
307	5	12.4915	29.1253	gfp
307	6	40.1259	32.4682	gfp
307	7	20.3052	41.7766	gfp
307	8	5.7723	40.9482	gfp
307	9	41.5697	45.5654	gfp
307	10	36.6396	53.5350	gfp
307	11	10.8765	54.0156	gfp
307	12	27.7473	60.9377	gfp
307	13	21.90162	65.86998	gfp
308	1	16.7505	12.8707	cy5
308	2	10.5831	13.6384	cy5
308	3	22.2973	17.1552	gfp
308	4	27.7135	16.9979	rfp
308	5	13.1462	23.2998	gfp
309	1	56.2514	5.9787	cy5
309	2	43.3569	12.7065	cy5
309	3	52.0709	22.4847	cy5
309	4	54.0244	31.5101	rfp
309	5	15.5102	36.1704	gfp
309	6	34.1713	36.9571	cy5
309	7	25.5282	41.3706	cy5
309	8	43.4875	45.6560	gfp
309	9	4.0635	48.4718	cy5
309	10	19.6315	48.1856	cy5
309	11	18.3189	56.9099	gfp
309	12	42.7236	65.5596	cy5
309	13	24.7932	66.3642	cy5
309	14	33.4740	68.9930	cy5
309	15	15.3026	74.648	cy5
309	16	35.3337	77.8095	cy5
309	17	33.4953	84.9267	cy5
309	18	34.8000	102.1875	gfp
309	19	20.1025	109.2917	cy5
309	20	34.2856	114.6956	gfp
309	21	15.9325	116.7546	cy5
309	22	26.9108	123.3639	rfp
309	23	12.8401	125.2013	cy5
309	24	34.1205	142.12575	gfp
309	25	17.97	144.1350	gfp
309	26	19.2364	156.6275	cy5
310	1	42.6819	14.4730	gfp
310	3	53.8177	21.4642	gfp
310	4	14.2219	26.5832	cy5
310	5	48.4709	28.5020	rfp
310	6	17.3661	55.3039	gfp
313	1	6.8379	9.4397	cy5
314	1	87.8616	5.3330	gfp
314	2	62.9123	10.105	cy5
314	3	71.9258	10.4110	gfp
314	4	41.2064	17.6696	cy5
314	5	123.0412	19.8313	gfp
314	6	95.7944	19.8517	gfp
314	7	59.2814	27.6861	gfp
314	8	99.3250	37.8585	gfp
314	9	94.7023	48.0292	cy5
314	10	65.5978	56.7046	gfp
314	11	26.6021	65.2360	gfp
314	12	3.1628	71.7025	cy5
314	13	66.8772	76.0501	gfp
314	14	59.7154	80.8312	gfp
314	15	49.0422	92.9801	gfp
314	16	69.1616	93.1145	cy5
314	17	30.3307	101.4066	cy5
315	1	7.6547	67.5398	cy5
316	1	36.6763	24.8809	gfp
316	2	7.6922	42.14	gfp
318	1	7.0118	7.3967	cy5
319	1	8.1842	19.8733	gfp
320	1	17.2600	10.2279	gfp
321	3	70.4087	26.6638	gfp
321	4	40.7293	28.0079	gfp
321	5	80.4934	38.8514	gfp
321	6	45.2473	37.9270	gfp
321	7	74.8200	45.9473	gfp
321	8	64.2445	49.9875	gfp
321	10	20.9574	61.4299	gfp
322	1	149.4167	11.9041	cy5
322	2	194.8867	18.00625	rfp
322	3	133.8967	28.8835	gfp
322	4	170.6662	25.3660	cy5
322	6	184.9779	33.2578	cy5
322	7	87.72	36.765	gfp
322	8	119.3858	37.4895	gfp
322	10	186.1551	40.9817	cy5
322	11	202.1768	46.3555	gfp
322	13	135.4024	50.1778	cy5
322	15	100.5790	57.8917	gfp
322	16	57.8328	61.7949	rfp
322	17	123.3927	61.3582	gfp
322	18	160.3286	64.6014	cy5
322	20	133.9105	64.2018	gfp
322	24	200.4511	67.4223	cy5
322	26	189.3612	67.94	gfp
322	27	115.8249	69.0340	cy5
322	28	127.2409	71.0673	rfp
322	31	117.5214	77.9375	cy5
322	32	147.2940	80.1001	cy5
322	33	58.0266	80.3960	cy5
322	36	70.176	84.3568	cy5
322	37	102.2077	84.0733	rfp
322	41	147.7749	92.26725	gfp
322	42	13.9025	94.3375	cy5
322	43	213.9193	94.8574	cy5
322	44	78.1306	95.3481	cy5
322	45	101.2713	94.5937	cy5
322	47	171.14	95.2119	gfp
322	48	54.3559	96.9748	gfp
322	49	144.6020	97.8657	cy5
322	51	183.1721	102.5235	cy5
322	53	44.0453	104.1606	cy5
322	54	143.8393	104.2105	cy5
322	55	192.6581	104.6198	cy5
322	56	107.7329	106.0935	cy5
322	57	200.0463	106.2533	cy5
322	58	84.2186	106.8489	cy5
322	60	52.0123	108.9193	cy5
322	61	95.8802	110.8325	gfp
322	63	148.6535	110.8926	cy5
322	64	214.7937	112.7617	cy5
322	65	20.4967	114.1919	cy5
322	66	83.2003	114.9736	cy5
322	67	101.7572	116.4564	cy5
322	68	62.1259	116.1505	cy5
322	69	137.5759	117.6598	gfp
322	70	197.7005	118.1903	cy5
322	74	212.8670	122.7622	cy5
322	75	91.6763	124.4169	cy5
322	76	66.3585	124.9205	gfp
322	82	136.6392	133.3034	cy5
322	83	48.4532	134.2089	cy5
322	85	24.7187	134.9631	gfp
322	86	32.6430	135.28875	gfp
322	87	42.441	135.86925	cy5
322	89	142.5691	139.0360	cy5
322	90	95.0085	140.5157	rfp
322	92	107.1506	142.7754	gfp
322	93	84.9308	148.1452	gfp
322	94	23.3633	150.1847	cy5
322	95	30.1476	150.2564	cy5
322	96	15.8173	153.8325	cy5
322	97	47.0089	158.0359	cy5
322	99	11.2024	160.7716	cy5
322	100	104.2009	160.7273	cy5
322	102	42.4372	162.3598	cy5
322	103	56.5681	163.7851	cy5
322	104	78.6004	166.1144	cy5
322	105	9.1655	168.1347	gfp
322	106	18.1344	170.1560	gfp
322	108	101.8763	172.4797	rfp
322	109	34.4172	171.3507	gfp
322	111	124.3865	179.9908	cy5
322	112	75.6923	185.2260	gfp
322	113	93.3396	185.40525	cy5
322	114	25.2902	188.2672	gfp
322	115	56.9817	188.1687	gfp
323	2	5.4595	13.1419	cy5
323	3	11.9266	25.1106	cy5
324	1	7.2127	8.5283	gfp
324	2	21.7466	19.6261	gfp
324	3	40.4613	18.8704	cy5
326	1	27.9511	4.2324	gfp
326	2	24.7946	22.2601	gfp
326	3	10.0629	37.6951	gfp
327	1	10.2036	9.4057	cy5
327	2	41.3840	25.8936	rfp
327	3	50.0890	26.0065	cy5
327	4	33.4624	41.7005	gfp
327	5	36.7774	54.9366	gfp
327	6	72.8426	64.5764	cy5
327	7	58.1372	68.7361	cy5
327	9	29.2353	89.4166	cy5
327	10	41.7474	99.0872	gfp
327	11	70.9353	104.4973	cy5
327	12	14.9647	107.1398	cy5
327	13	54.3310	108.3478	cy5
328	1	34.8548	5.1848	gfp
328	2	3.7019	5.8277	rfp
328	3	41.0428	8.5476	gfp
328	4	10.7831	9.8073	rfp
328	5	20.9804	11.3233	gfp
328	6	30.4996	13.7641	gfp
329	1	18.8718	21.1960	gfp
330	1	53.5478	19.1186	cy5
330	2	65.2032	26.2758	gfp
330	3	56.0630	32.4546	gfp
330	4	68.5759	32.9842	cy5
330	5	42.0590	35.3113	cy5
330	7	77.6878	40.1252	cy5
330	8	62.0431	39.3509	cy5
330	9	48.0593	41.4640	gfp
330	10	69.3177	42.0788	cy5
330	11	33.2519	45.1543	gfp
330	12	59.4687	47.5455	cy5
330	14	78.0170	52.3922	cy5
330	15	36.2899	51.8670	cy5
330	16	51.7021	57.7602	gfp
330	17	83.0570	56.6424	cy5
330	18	35.7054	58.9780	cy5
330	19	16.0826	61.8436	cy5
330	20	71.2521	61.1290	cy5
330	21	91.0980	63.7255	cy5
330	22	58.1296	65.4005	gfp
330	23	49.8390	70.2668	cy5
330	24	31.6068	71.2941	cy5
330	25	85.4113	68.7027	cy5
330	26	20.9743	72.0595	cy5
330	27	56.7767	73.6709	cy5
330	28	92.4978	72.7536	cy5
330	29	63.3283	73.6805	cy5
330	30	12.3001	76.4117	gfp
330	31	44.2754	80.7234	cy5
330	32	94.0001	81.2457	cy5
330	33	84.7902	81.0565	cy5
330	34	8.5915	83.7131	gfp
330	35	70.2631	88.4561	cy5
330	36	39.2422	88.8789	gfp
330	37	92.3462	87.6755	cy5
330	38	46.7981	91.4351	cy5
330	39	83.2302	90.5159	cy5
330	40	8.3348	95.4098	cy5
330	41	93.4770	97.1457	gfp
330	42	34.8345	96.8454	cy5
330	43	80.3918	97.4694	cy5
330	44	10.5038	101.9759	cy5
330	45	19.5274	103.2726	cy5
330	46	78.2677	105.7416	cy5
330	47	72.1709	108.3082	cy5
330	48	85.7296	109.7445	cy5
330	49	62.9118	110.7389	cy5
330	50	8.8231	110.1550	cy5
330	51	36.2629	113.6153	cy5
330	52	17.7273	115.1837	cy5
330	53	53.0577	117.3943	gfp
330	54	67.7737	119.8970	gfp
330	55	24.7288	120.2579	cy5
330	56	7.2579	121.5360	cy5
330	57	33.8283	124.3509	cy5
330	58	12.4309	128.5553	gfp
330	59	49.0893	127.9361	cy5
330	60	61.8157	128.8577	cy5
330	61	81.5785	130.2620	cy5
330	62	69.0650	131.3211	cy5
330	63	63.6289	134.9792	cy5
330	64	19.0947	135.0402	gfp
330	65	8.7951	135.9556	cy5
330	66	78.0939	140.6328	cy5
330	67	22.2011	142.8815	cy5
330	68	11.5383	144.0756	cy5
330	69	60.8408	146.8543	cy5
330	70	72.9951	149.1209	cy5
330	71	26.0997	150.0839	cy5
330	72	19.3941	155.6794	cy5
330	73	67.43475	157.4203	cy5
330	74	60.5269	163.0000	cy5
330	75	36.3512	160.8910	cy5
330	76	26.3652	164.8677	cy5
330	77	16.3904	165.5224	cy5
330	78	48.8605	167.3421	cy5
330	79	41.2433	170.0636	cy5
330	80	22.6237	172.5923	cy5
330	81	51.7075	174.4725	cy5
330	82	43.5829	185.4425	cy5
331	1	10.8373	6.8195	gfp
331	2	18.1830	18.6684	gfp
332	1	140.7991	6.0052	gfp
332	3	112.5606	11.4568	cy5
332	4	142.2165	26.9725	cy5
332	5	104.2732	30.3626	gfp
332	6	112.4522	41.5499	cy5
332	7	27.1942	106.0628	gfp
332	8	13.4039	114.2053	gfp
332	9	43.3703	117.9992	gfp
332	10	53.5608	139.5264	gfp
332	11	48.1111	145.3302	gfp
332	12	49.5246	161.7167	gfp
333	1	5.5593	7.4559	gfp
334	1	8.9034	9.9893	gfp
335	2	40.5802	14.2204	gfp
335	3	64.2082	21.8942	gfp
335	4	81.4574	32.1943	gfp
335	5	95.5153	32.9503	gfp
335	6	60.0746	32.9756	gfp
335	7	34.7637	37.4939	gfp
335	8	15.9100	45.2498	cy5
335	9	27.7180	46.8078	gfp
335	10	59.9322	48.3926	gfp
335	11	20.2879	51.0526	cy5
335	12	42.5118	51.0660	gfp
335	13	110.9030	51.3092	rfp
335	14	67.467	76.6495	cy5
335	15	20.8582	81.8107	rfp
336	1	14.5056	7.2025	cy5
336	2	25.6514	12.7804	cy5
336	3	35.2841	16.1447	cy5
336	4	23.3182	21.1798	rfp
336	5	19.0430	28.7802	gfp
336	6	35.2535	30.2101	gfp
336	7	10.6038	34.8429	gfp
336	8	29.18625	40.7559	rfp
337	1	6.5882	10.6476	gfp
337	2	10.5894	19.1337	gfp
338	1	24.4898	9.4130	gfp
338	3	30.9967	15.7535	gfp
338	5	12.1002	25.0389	cy5
338	6	17.7750	27.3450	cy5
338	7	9.7709	30.3237	cy5
338	8	14.5125	35.9127	cy5
339	1	7.7559	17.6529	gfp
339	2	28.8669	16.2451	gfp
339	3	14.6669	24.3601	gfp
339	4	3.2205	25.7046	rfp
339	5	21.7411	30.0985	rfp
339	6	34.545	35.775	rfp
339	7	25.8090	40.2319	gfp
339	8	37.2448	42.6618	rfp
339	9	26.1937	49.6482	gfp
339	10	36.1130	50.4502	gfp
339	11	29.8477	59.7546	rfp
340	1	10.8770	3.2309	gfp
341	1	62.7017	17.7594	gfp
341	2	41.8347	29.4765	gfp
341	3	60.0040	33.8340	gfp
341	4	71.0281	37.7393	gfp
341	5	39.1490	42.6649	cy5
341	6	9.3447	42.2009	cy5
341	7	27.8307	53.8433	gfp
341	8	32.73375	67.08	gfp
341	9	4.9712	78.5720	cy5
341	10	29.9586	82.2460	gfp
341	11	10.5364	87.5690	cy5
341	12	36.7965	89.1830	cy5
343	1	29.9532	5.5690	gfp
343	2	5.2454	30.2960	gfp
344	2	5.10625	41.5180	gfp
344	3	39.8188	51.8827	gfp
344	4	12.6624	54.4346	gfp
344	5	13.8880	62.0480	gfp
344	6	9.0066	64.4579	cy5
345	1	50.0446	11.5329	gfp
345	2	38.6647	17.2384	gfp
345	3	41.3528	27.2877	cy5
345	4	28.3442	36.9083	cy5
345	7	48.2745	55.1581	gfp
345	8	43.5805	58.1252	gfp
345	9	23.4758	58.2724	cy5
345	10	40.2533	67.0060	cy5
345	11	5.8562	69.3013	gfp
345	12	17.0997	70.3982	cy5
345	13	31.7251	72.2969	cy5
345	14	4.4205	76.7387	cy5
346	1	31.5442	8.1560	cy5
346	2	66.9023	18.5931	gfp
346	3	45.8603	20.2603	gfp
346	4	4.4166	27.6858	cy5
346	5	32.3664	31.7014	gfp
346	6	21.8516	31.2999	gfp
346	7	17.14625	43.05375	gfp
346	8	44.4910	43.2851	gfp
346	9	55.8227	42.6506	gfp
346	10	69.4541	47.2154	cy5
346	12	62.1445	54.0943	gfp
346	13	45.9320	61.3413	gfp
347	1	20.4087	5.7757	gfp
347	2	32.6945	8.1584	cy5
347	3	26.0269	8.9344	gfp
347	6	23.22	17.7638	cy5
347	7	30.315	17.4365	cy5
347	8	16.2993	20.5180	gfp
347	11	17.5502	28.6817	gfp
347	12	74.3881	29.7218	gfp
347	15	66.32535	37.94535	cy5
[truncated: 9,633 more rows]
