# Supplementary material for: The Beta Cell in Its Cluster: Stochastic Graphs of Beta Cell Connectivity in the Islets of Langerhans
Source: PLoS Comput Biol. 2015 Aug 12;11(8):e1004423. doi: 10.1371/journal.pcbi.1004423 (PMC4534467; doi:10.1371/journal.pcbi.1004423)
Supplement: S1 Dataset — (ZIP) [file pcbi.1004423.s048.zip › datazip/C15.2011.dapi.coords.tsv]

2	1	9.0001	20.7307	gfp
4	1	11.4187	10.2052	gfp
4	2	16.9740	10.1818	cy5
5	1	17.6121	11.1397	gfp
5	2	27.5865	13.1304	gfp
6	1	160.1659	4.7054	rfp
6	2	119.6535	47.2176	gfp
6	4	112.0340	51.2522	rfp
6	5	97.6927	54.8333	rfp
6	6	106.2927	62.0523	gfp
6	7	50.1718	64.0783	gfp
6	8	25.2890	65.1301	gfp
6	9	148.1855	74.5502	gfp
6	10	37.1890	76.1788	gfp
6	11	145.8345	81.2442	gfp
6	12	85.8953	82.8401	gfp
6	13	104.3099	85.4876	gfp
6	14	108.1229	92.3583	gfp
6	15	122.9032	93.3868	gfp
6	16	53.8128	119.2899	gfp
6	17	43.4773	125.9857	gfp
6	18	89.0237	134.805	rfp
6	19	27.9500	136.1048	gfp
6	21	24.6743	143.4638	gfp
6	23	9.9862	145.4362	rfp
6	24	194.1109	147.3673	rfp
6	25	36.7214	149.4744	gfp
6	26	52.7386	148.5014	rfp
7	2	54.0111	48.6361	gfp
7	4	37.4039	62.8388	gfp
7	5	51.4869	63.0299	gfp
8	1	18.7812	8.4260	rfp
8	2	8.2634	43.2520	gfp
8	3	9.0920	57.3058	gfp
8	4	43.6988	59.3198	gfp
8	5	38.4660	65.0754	gfp
8	6	44.8085	68.6040	gfp
8	7	30.5914	83.5045	cy5
9	1	14.6178	10.8399	gfp
10	2	23.8209	20.3854	gfp
10	3	15.7189	21.7269	gfp
11	1	12.7852	10.3801	gfp
12	1	45.7628	69.4584	gfp
13	1	6.6094	8.9299	gfp
13	2	24.3048	9.9740	gfp
14	1	10.0337	9.5192	gfp
15	1	3.9572	10.6861	rfp
15	2	17.2828	12.5986	gfp
17	1	21.4656	39.6417	gfp
17	2	20.0595	45.8595	gfp
18	2	4.8246	47.1237	rfp
18	3	18.4457	47.0281	gfp
18	4	75.1567	49.8528	gfp
18	5	40.2553	71.5501	gfp
19	1	7.1061	11.5989	cy5
20	1	31.4850	10.2462	gfp
20	2	12.84	17.9427	gfp
22	1	8.8986	9.4481	rfp
25	1	26.7395	27.0012	gfp
26	1	14.7533	6.2049	gfp
27	1	24.7085	21.3814	gfp
29	1	7.5327	10.9097	gfp
30	1	57.3643	10.3769	gfp
30	2	48.7088	12.4078	gfp
30	3	42.054	14.1513	gfp
30	4	53.4040	15.5102	gfp
30	5	44.8388	24.1536	gfp
30	6	31.6446	26.7336	gfp
30	7	17.9278	29.4744	gfp
30	8	55.4200	40.4851	gfp
30	9	3.6099	41.7794	gfp
30	10	42.2905	42.04325	gfp
30	11	10.5393	45.0468	gfp
30	12	24.0891	46.3799	gfp
30	13	58.4782	48.0631	gfp
30	14	32.6857	52.2846	gfp
30	15	58.8318	54.3266	gfp
30	16	46.7269	60.5922	gfp
31	1	11.7323	11.4877	gfp
31	2	22.0887	22.7644	gfp
31	3	23.7653	42.7635	gfp
32	1	13.9959	10.8485	gfp
34	1	18.7220	47.0001	rfp
34	2	21.8475	60.3225	gfp
35	1	62.6764	8.0390	gfp
35	2	42.5608	66.5640	gfp
36	1	11.2720	15.0098	gfp
37	1	18.8605	18.6704	gfp
38	1	86.3559	22.0757	rfp
38	2	76.5700	23.3839	rfp
38	3	90.6859	28.5227	gfp
38	4	87.4412	35.6444	gfp
38	6	122.0961	41.3875	rfp
38	7	76.3997	48.0671	rfp
38	8	94.4925	55.7925	rfp
38	9	90.1925	64.6194	rfp
39	2	76.9787	10.3512	rfp
39	3	96.4099	13.3486	gfp
39	4	74.6377	18.0226	gfp
39	5	21.7977	44.4843	rfp
39	6	53.2008	46.8563	gfp
39	7	22.8692	65.2121	rfp
39	8	52.72875	52.40625	gfp
39	9	40.8343	57.1187	gfp
39	10	48.9985	59.254	gfp
39	11	37.0536	69.2993	gfp
39	12	44.8705	69.3733	gfp
39	13	51.7935	71.3241	gfp
39	14	34.8945	76.6045	gfp
39	15	11.9808	97.3017	gfp
40	1	138.5217	15.8765	gfp
40	2	148.0732	39.6447	gfp
40	3	224.7097	51.0174	rfp
40	4	95.5823	57.5051	cy5
40	6	148.4482	92.2771	gfp
40	7	98.7706	111.7759	gfp
40	8	30.3706	119.5289	gfp
40	9	47.7658	120.9068	rfp
40	10	91.1790	143.4240	gfp
40	11	114.6439	153.1484	gfp
40	12	34.5881	157.3498	rfp
40	13	99.1468	170.1407	gfp
41	1	3.2764	5.3516	gfp
43	1	18.4204	18.3066	cy5
44	1	158.4129	15.6810	gfp
44	2	210.8009	38.2485	gfp
44	3	169.4855	85.9345	gfp
44	4	165.9480	90.4395	gfp
44	5	174.4198	105.7603	gfp
44	6	183.6708	112.6647	gfp
44	7	158.4396	123.7939	gfp
44	8	163.1718	128.8355	gfp
44	9	127.2291	142.7430	rfp
44	10	107.2047	153.6366	gfp
44	11	82.4704	181.1196	gfp
45	1	22.2142	13.8849	gfp
45	2	4.8932	21.9323	gfp
47	1	14.3410	37.4386	cy5
48	1	6.1160	3.0983	gfp
48	2	23.3839	10.2680	gfp
48	3	12.1231	11.7673	gfp
48	4	14.2460	21.1556	rfp
49	1	7.8928	7.5035	gfp
49	2	13.6877	21.3605	gfp
52	1	14.8589	10.5918	cy5
53	1	41.9214	11.1715	gfp
53	2	30.4099	13.8371	gfp
53	3	37.0241	22.6860	gfp
54	1	14.8190	24.4813	gfp
54	2	65.4432	35.5054	cy5
54	3	18.8936	40.5072	gfp
54	4	63.7755	44.2292	rfp
54	5	70.7609	47.1295	rfp
54	6	39.2777	49.9318	rfp
54	7	48.9959	52.3365	rfp
54	8	57.7376	57.0220	rfp
54	9	64.0235	57.4483	rfp
55	1	27.1283	13.2444	gfp
55	2	37.2733	20.2082	gfp
55	3	42.1302	25.4775	gfp
55	4	12.8146	30.8841	gfp
55	5	15.4064	49.1162	gfp
56	1	3.8510	14.0857	gfp
56	2	18.69425	15.7165	gfp
56	3	13.1795	23.70375	gfp
59	1	128.613	44.204	gfp
59	2	10.0370	44.3668	cy5
59	3	100.4634	82.0809	gfp
59	4	73.7665	102.0863	gfp
60	1	59.4299	6.2755	gfp
60	2	42.4176	6.3827	rfp
60	3	51.2288	7.0889	rfp
60	4	81.915	8.2531	gfp
60	5	43.1505	14.4746	cy5
60	6	31.8533	18.2912	gfp
60	7	17.6583	21.2454	gfp
60	8	17.1501	29.4396	gfp
60	9	33.9873	32.7598	gfp
60	10	20.3279	36.0472	gfp
60	12	60.1140	48.8265	gfp
60	13	71.9175	51.9096	gfp
60	14	7.1052	60.4569	gfp
62	1	8.6591	7.0305	cy5
62	2	15.4990	8.4040	cy5
63	1	16.0455	4.1458	gfp
63	2	3.1559	17.4841	gfp
63	3	10.4861	19.2034	gfp
64	1	52.6860	36.0739	rfp
64	2	52.4537	57.8034	rfp
64	3	52.7825	63.7195	gfp
64	4	58.0961	70.3247	rfp
64	5	16.0098	96.2202	rfp
64	6	102.5789	116.1597	rfp
64	7	136.6072	127.4634	rfp
64	8	51.2649	132.0543	rfp
64	9	88.7270	131.7840	rfp
64	10	94.5985	134.4383	rfp
65	1	50.8123	38.2295	gfp
68	1	45.5778	9.5763	gfp
68	2	18.0157	17.7628	gfp
68	3	8.1419	21.0915	gfp
68	4	22.4711	28.3308	gfp
69	1	37.6756	23.1157	gfp
70	1	14.4914	4.0550	gfp
71	1	9.9530	3.8255	gfp
71	2	14.3777	17.8530	gfp
72	1	14.6117	4.1925	gfp
73	2	46.0307	20.7640	gfp
73	3	99.4523	27.4792	gfp
73	7	99.8636	42.9629	rfp
73	8	85.2680	52.3730	gfp
73	10	76.4431	63.7334	gfp
73	12	93.7363	80.1579	rfp
73	13	54.6936	84.0172	gfp
73	14	77.6488	86.4638	gfp
73	16	88.5168	89.44	gfp
73	17	32.6333	92.6427	gfp
73	18	59.6503	96.0867	gfp
74	1	22.3625	25.7825	gfp
75	1	24.4328	13.2134	gfp
75	2	50.2608	12.5338	gfp
75	3	14.9798	15.0456	gfp
75	4	45.3552	16.1543	gfp
76	1	10.91125	7.482	gfp
77	1	26.9434	11.8856	gfp
78	1	23.4287	23.9472	rfp
78	2	17.2594	33.0885	rfp
78	3	34.8110	34.2293	gfp
78	4	70.6538	48.4211	gfp
80	1	83.9701	9.2007	rfp
80	2	151.1392	13.4055	rfp
80	3	69.3258	20.3410	rfp
80	4	59.7720	21.8631	rfp
80	5	78.6270	28.9206	rfp
80	6	148.0744	23.6598	rfp
80	7	60.7655	27.2910	rfp
80	8	166.3025	39.0791	rfp
80	11	38.6619	50.2094	rfp
80	12	47.5398	59.9478	rfp
80	14	185.3888	71.7593	rfp
82	1	22.1696	6.3394	cy5
82	2	5.8148	10.9723	cy5
82	3	27.2880	10.2578	cy5
83	1	11.3224	4.0138	gfp
83	2	18.6554	4.5150	rfp
83	3	11.1188	16.7730	gfp
83	4	30.5772	18.3631	rfp
83	5	53.3221	36.5248	gfp
83	6	15.8432	34.3448	gfp
83	7	24.7839	56.3077	gfp
83	8	76.1968	48.9332	gfp
83	9	9.2820	59.9961	rfp
83	10	37.7751	56.0198	gfp
83	11	72.8268	59.4087	gfp
83	12	50.5340	63.7744	gfp
83	13	66.0818	67.6544	gfp
83	14	79.98	80.3025	gfp
83	15	56.6444	80.7163	gfp
83	16	45.0878	82.1357	gfp
83	17	75.3259	86.1075	gfp
83	18	49.9875	94.2737	rfp
83	19	77.4880	98.6205	gfp
83	20	48.8070	108.3904	rfp
83	21	43.4350	114.8251	rfp
83	22	57.6880	115.7643	rfp
85	1	37.5668	41.0632	rfp
85	2	57.6827	47.1611	rfp
85	3	45.0468	60.1398	gfp
85	4	15.2060	72.0007	rfp
85	5	27.3746	72.9704	rfp
85	6	16.7585	77.2042	rfp
86	1	20.2752	10.0292	gfp
86	2	5.2043	31.9528	gfp
87	1	56.2099	7.1140	rfp
87	2	43.8819	14.5689	gfp
87	4	50.2132	31.9705	gfp
87	5	54.8011	37.7683	gfp
87	6	44.1436	71.5911	gfp
87	7	38.7258	79.2963	gfp
87	8	48.5758	83.4910	gfp
87	9	45.1948	88.9831	gfp
91	1	21.0763	13.7632	gfp
91	2	17.8134	34.3273	gfp
91	3	25.4677	35.5630	gfp
93	1	12.3106	11.9436	gfp
95	1	92.2970	11.6224	gfp
95	2	93.1630	17.9349	gfp
95	3	53.8575	23.7454	gfp
95	5	73.3942	38.2332	gfp
95	6	20.7874	41.5656	gfp
95	7	14.8749	45.1464	gfp
97	1	8.4052	35.0517	gfp
97	2	17.4573	47.7406	gfp
99	1	51.3727	5.6200	rfp
99	2	76.2482	10.2739	gfp
99	3	78.3119	16.8256	gfp
99	4	97.0449	22.3815	rfp
99	5	96.9552	29.8518	gfp
99	7	83.9014	36.2929	rfp
99	8	98.6139	37.4811	rfp
99	9	47.0749	38.7302	rfp
99	10	12.0856	40.4109	rfp
99	11	28.7383	41.0531	rfp
99	12	20.2823	42.6110	rfp
99	13	7.6066	47.3741	rfp
99	15	71.9175	49.8442	rfp
99	16	80.6193	52.9409	gfp
99	17	68.2372	56.9592	gfp
99	18	95.89	57.6648	gfp
99	19	9.6087	62.3397	rfp
99	20	49.6455	62.2425	rfp
99	21	69.8801	66.8804	gfp
99	22	46.9516	70.2716	rfp
99	23	100.8929	69.8436	gfp
99	24	67.6605	73.6751	gfp
99	25	92.9688	75.9371	gfp
99	26	96.7024	82.9354	rfp
99	27	49.3670	85.8789	gfp
99	28	74.6289	85.7731	rfp
99	29	19.2460	86.8981	gfp
99	30	88.0303	90.0140	rfp
99	31	42.2654	91.8498	gfp
99	32	15.8720	92.6865	gfp
99	33	24.8886	99.1758	gfp
99	34	16.8324	103.9490	rfp
99	35	37.9759	104.8673	rfp
99	36	51.7765	115.9844	rfp
99	37	43.8046	123.7781	gfp
99	38	50.7931	131.0768	gfp
101	1	9.1359	7.8203	rfp
101	2	16.6649	15.6735	rfp
101	3	43.3536	25.4383	rfp
101	4	38.9136	35.8059	rfp
101	5	43.0594	45.7922	gfp
101	6	29.1578	52.6181	gfp
101	7	23.7007	63.7272	rfp
101	8	33.1543	69.0719	rfp
101	9	38.9546	70.8906	rfp
102	1	25.0997	19.8844	rfp
102	2	36.2039	26.8470	rfp
102	3	44.3749	32.0293	rfp
102	4	14.2056	35.0368	gfp
102	5	30.96	36.3135	gfp
102	6	10.0404	46.4518	rfp
102	7	50.0336	40.2088	rfp
102	8	28.2642	42.14	gfp
102	9	42.6027	49.6416	gfp
102	10	29.5708	68.4803	rfp
102	11	50.7269	55.5513	rfp
103	4	9.4674	38.8370	rfp
103	5	5.9355	47.1311	rfp
105	1	4.7388	10.9913	gfp
106	1	25.8383	4.2144	gfp
106	2	17.9773	10.5515	gfp
106	3	11.0647	11.4869	rfp
106	4	34.1905	22.7554	cy5
106	5	32.7539	28.5211	cy5
106	6	29.2854	34.8945	cy5
106	7	22.5669	56.2521	gfp
107	1	13.0639	9.5323	gfp
107	2	11.5874	15.0387	gfp
107	3	7.4659	23.1233	gfp
107	4	12.8018	25.5242	gfp
108	1	5.0768	8.4578	rfp
108	2	14.6324	16.4317	rfp
108	3	34.2332	18.6197	rfp
108	4	59.0647	19.5781	gfp
108	5	40.6167	20.7191	rfp
108	6	26.3785	21.7304	rfp
108	7	63.0233	23.9838	gfp
109	1	26.3733	8.2058	rfp
109	2	33.05625	10.7468	gfp
109	3	41.4691	12.5108	gfp
112	1	70.4162	65.0227	gfp
113	1	4.8375	20.5626	gfp
115	1	109.7590	25.6546	rfp
115	2	120.2353	27.5268	gfp
115	3	4.5458	30.9235	gfp
115	4	35.7068	29.7002	rfp
115	5	76.2761	42.4332	gfp
115	6	122.9203	41.9847	gfp
115	7	85.0580	42.8597	rfp
115	8	40.4069	43.7735	rfp
115	9	80.3704	49.0596	rfp
115	10	74.0169	53.2568	rfp
115	11	50.9041	54.4007	gfp
115	12	124.3486	55.0607	rfp
115	13	65.9916	59.1082	rfp
115	14	109.0522	61.5346	gfp
115	15	51.8984	64.6477	gfp
115	16	85.3941	64.1384	rfp
115	17	84.3254	72.1835	rfp
115	18	135.8976	72.6010	rfp
115	19	115.7432	75.6022	gfp
115	20	78.9734	79.1102	cy5
115	21	134.4108	79.4630	gfp
115	22	88.0538	79.5670	rfp
115	23	125.7940	82.6359	rfp
115	24	61.275	83.60275	gfp
115	25	109.4129	84.4191	gfp
115	26	83.2258	86.7109	gfp
115	27	29.6510	88.2796	rfp
115	28	129.6092	87.9299	gfp
115	29	63.0718	94.9700	rfp
115	30	128.2964	94.4534	gfp
115	31	52.2040	101.9393	rfp
115	32	93.3669	104.6987	gfp
115	33	106.7014	105.135	gfp
115	34	131.9521	107.2536	rfp
115	35	54.9099	112.3488	rfp
115	36	81.4536	117.2556	rfp
115	37	118.4986	123.3966	rfp
115	38	120.7827	129.6579	rfp
116	1	9.2564	12.9938	cy5
116	2	2.9025	12.5143	cy5
118	1	6.7654	10.6071	gfp
119	1	14.1639	11.2352	gfp
120	1	114.7866	15.0360	gfp
120	2	67.2681	23.4619	rfp
120	3	55.7835	22.5929	gfp
120	4	40.3562	23.3239	rfp
120	5	100.1947	28.9642	gfp
120	6	110.4754	29.1289	gfp
120	7	66.5240	32.5002	gfp
120	8	72.2337	33.9510	gfp
120	9	52.9942	38.1294	gfp
120	10	31.0675	41.1851	rfp
120	11	115.0838	43.8417	rfp
120	12	75.9718	46.3120	gfp
120	13	52.6033	48.7333	gfp
120	14	39.0786	53.6051	cy5
120	15	90.2674	53.4662	gfp
120	16	60.9783	53.9736	gfp
120	17	73.6143	59.6327	rfp
120	18	8.4612	64.7052	gfp
120	19	36.28125	65.7255	cy5
120	20	43.0080	67.0848	gfp
120	21	71.1207	66.7385	rfp
120	22	7.0283	70.3717	rfp
120	23	88.0015	71.0780	gfp
120	24	19.6606	73.2553	rfp
120	25	44.4809	78.0402	gfp
120	26	86.1935	78.72225	gfp
120	27	91.7116	81.9203	rfp
120	28	44.9826	85.6176	rfp
120	29	18.4372	86.5339	gfp
120	30	51.3727	88.9941	rfp
120	31	61.7050	89.5953	rfp
120	32	42.2991	90.5451	rfp
120	33	36.6383	90.8644	rfp
120	34	4.6968	91.7131	gfp
120	35	66.9236	91.9223	rfp
120	36	88.2383	95.2124	rfp
120	37	81.3636	98.8931	rfp
120	38	13.2318	100.4658	rfp
120	39	44.2449	106.6019	rfp
120	40	32.26075	112.6708	rfp
121	2	7.6683	19.8397	rfp
122	1	13.9205	6.0303	cy5
122	2	8.2420	9.8012	gfp
123	1	32.4090	31.7640	gfp
123	2	8.3685	43.5954	rfp
123	3	17.8540	46.0548	gfp
123	4	26.4490	47.0094	gfp
123	5	31.992	49.7848	gfp
123	6	48.2648	57.5152	cy5
123	7	24.1422	61.2920	gfp
124	1	17.4089	20.1350	gfp
124	2	9.7765	23.4231	gfp
127	1	5.1217	12.5556	cy5
127	2	28.6145	13.3593	gfp
127	3	33.6798	18.1142	gfp
127	4	21.3447	20.8112	cy5
127	5	16.9885	27.0588	cy5
127	6	26.2057	29.5556	cy5
130	1	47.5161	7.2834	gfp
130	2	40.1981	7.3967	gfp
130	3	36.2955	15.5843	rfp
130	4	25.4829	18.4846	gfp
130	5	38.3775	24.9938	rfp
130	6	19.9891	30.6168	rfp
130	7	11.4543	30.6486	gfp
131	1	76.6755	17.9432	gfp
131	2	84.7132	19.7294	gfp
131	3	98.8557	20.0140	cy5
131	4	29.0826	33.70125	rfp
131	5	83.3691	34.1793	cy5
131	6	62.2491	38.5223	gfp
131	7	26.7210	40.8578	rfp
131	8	33.8567	47.2290	gfp
131	9	43.8471	53.664	gfp
131	10	33.2228	55.1795	gfp
131	11	94.4723	61.3355	gfp
131	12	115.6149	62.2687	rfp
131	13	78.6716	68.7869	gfp
131	14	32.8112	70.6986	gfp
131	15	58.1614	72.7267	gfp
131	16	87.5431	74.0085	gfp
131	17	68.5803	75.8342	gfp
131	18	46.0270	78.6278	gfp
131	19	90.5622	85.6410	gfp
131	20	81.2264	82.9522	gfp
131	21	108.9802	83.04375	rfp
131	22	98.2596	90.5333	rfp
131	23	28.3573	93.1026	rfp
131	24	77.6495	99.1657	gfp
131	25	31.1014	101.8817	rfp
131	27	64.5645	113.72425	cy5
131	28	38.8454	116.6501	rfp
132	1	8.3035	6.2480	gfp
134	1	3.0080	16.1191	gfp
135	1	10.5370	50.0110	gfp
135	2	22.0091	52.4823	gfp
136	1	14.07175	14.8995	gfp
137	1	9.3403	10.0827	gfp
138	1	18.0157	14.8160	rfp
138	2	10.2813	17.5956	rfp
140	3	45.15	32.1186	rfp
141	1	49.3059	18.1553	gfp
141	2	15.5210	19.4262	gfp
141	3	23.5737	23.6673	gfp
141	4	6.8517	24.9570	gfp
141	6	16.77	31.7893	gfp
141	7	35.3989	32.7102	gfp
141	8	13.7254	37.6232	gfp
141	9	58.3105	41.2676	gfp
141	10	8.256	48.85875	gfp
142	1	24.7938	3.8055	gfp
142	2	28.5661	7.9137	gfp
142	3	40.5544	14.4319	gfp
142	4	43.8296	21.0720	gfp
142	5	9.3122	23.8650	gfp
142	6	18.4730	23.9499	gfp
144	1	29.1483	19.5587	gfp
145	1	5.4041	12.2218	gfp
146	1	56.3814	19.7940	gfp
146	3	61.7037	56.3692	gfp
148	1	8.1757	26.4393	gfp
148	2	13.4634	42.1542	rfp
150	1	20.3772	23.6799	gfp
150	2	40.1613	34.9509	rfp
151	1	14.7687	5.8006	gfp
151	2	23.8311	8.5738	gfp
151	3	33.0268	18.0740	cy5
151	4	15.5115	19.3343	gfp
151	5	23.2008	24.9669	gfp
151	6	37.3753	32.1557	cy5
151	7	10.5393	33.40455	gfp
151	8	18.0100	39.8455	cy5
151	9	32.8541	40.0400	cy5
151	11	6.3950	69.2075	gfp
151	12	13.0911	75.5128	gfp
152	3	30.8169	53.8851	gfp
153	1	5.3940	10.9207	cy5
154	1	45.0726	14.6028	gfp
154	2	51.9436	18.7843	gfp
154	3	21.2358	22.8100	gfp
154	4	19.7161	30.5591	gfp
154	5	9.6006	32.9322	rfp
154	6	14.5594	41.5321	cy5
154	7	47.9858	41.8694	rfp
154	8	25.1141	56.4466	gfp
154	9	38.2969	55.5852	gfp
155	1	108.5640	43.0899	gfp
155	2	100.2677	44.9168	gfp
155	3	30.0429	78.6396	gfp
155	4	11.4659	79.8359	rfp
155	5	18.8943	80.6530	gfp
155	6	54.3634	86.5501	gfp
155	7	9.8974	89.5772	rfp
155	9	14.4441	96.9943	rfp
156	1	9.3525	16.5483	gfp
157	1	29.2745	7.9286	rfp
158	1	22.2615	17.0119	rfp
158	2	27.5218	19.1368	rfp
161	1	5.3904	3.5617	gfp
163	1	29.2156	38.3702	rfp
164	1	25.74625	9.53525	gfp
165	1	15.2842	8.6384	gfp
165	2	23.4847	8.7653	gfp
165	3	9.7578	17.0354	gfp
168	1	5.6799	13.3936	gfp
169	1	44.0574	9.3332	rfp
169	2	51.6286	10.8466	rfp
169	3	48.1339	25.7251	rfp
169	4	50.4843	32.8601	rfp
169	5	54.8934	47.4564	rfp
169	6	40.8006	56.6990	gfp
169	7	61.7012	55.1590	rfp
169	8	56.5383	57.0623	rfp
169	9	50.5268	66.0385	rfp
169	11	62.0777	84.8175	rfp
169	12	69.0508	85.3806	rfp
169	13	37.6756	97.2432	rfp
169	14	36.58225	102.684	rfp
169	15	39.4451	107.7372	rfp
169	16	18.9581	128.7469	gfp
169	17	11.7669	132.1553	rfp
170	1	66.2074	6.1275	gfp
170	2	61.2277	9.4729	gfp
170	4	30.8496	21.7047	gfp
170	5	41.6342	23.7857	rfp
170	6	39.0779	38.4934	rfp
170	7	30.1000	36.2514	gfp
170	8	45.3710	41.3488	gfp
170	9	31.5532	43.9834	gfp
170	10	36.8394	48.1517	rfp
170	11	26.8647	49.3955	rfp
170	12	50.1959	50.9203	rfp
170	13	42.0939	60.0771	gfp
173	1	107.0055	27.0126	rfp
173	3	104.6481	33.2049	gfp
173	5	107.9859	63.0939	gfp
173	6	104.7672	70.5143	gfp
173	7	91.7671	78.0859	gfp
173	9	100.5942	80.6895	gfp
173	10	77.9829	95.3538	rfp
173	11	45.3450	98.2875	rfp
173	12	87.8528	103.2316	rfp
173	13	32.3217	106.3533	rfp
173	14	23.2315	110.5369	rfp
173	15	94.0951	111.9205	rfp
173	16	80.0668	115.7651	gfp
173	17	69.1162	116.2834	gfp
173	18	74.1006	125.2416	gfp
173	19	73.1119	130.9589	gfp
173	20	53.1636	132.1077	gfp
173	21	66.5855	132.47225	gfp
173	22	42.6004	137.3424	gfp
173	23	32.9349	138.9033	gfp
173	24	50.9155	140.3007	rfp
173	25	52.0497	146.2379	gfp
174	1	134.9739	14.9630	rfp
174	2	122.2771	18.0166	gfp
174	4	84.2615	18.7050	rfp
174	5	131.2024	19.8062	rfp
174	6	106.9983	23.9367	gfp
174	7	117.2441	25.8230	gfp
174	8	70.9601	26.0620	rfp
174	9	65.3984	27.6313	rfp
174	10	163.2342	27.5546	gfp
174	11	60.2443	29.5246	rfp
174	12	72.8228	32.6064	rfp
174	13	167.7973	33.1151	gfp
174	14	153.5805	37.9542	gfp
174	15	132.1089	46.1304	gfp
174	16	194.5699	48.9535	rfp
174	17	161.0005	48.5271	cy5
174	18	153.3689	57.0120	gfp
174	19	166.8281	60.1761	rfp
174	20	129.2927	61.7067	rfp
174	21	100.2975	63.6004	rfp
174	23	209.3803	63.7994	rfp
174	24	223.7201	67.7756	rfp
174	25	87.885	69.1275	rfp
174	26	150.4587	69.3375	rfp
174	27	168.6179	69.9949	rfp
174	28	30.5393	72.5204	gfp
174	29	24.4807	75.4357	rfp
174	30	100.2722	75.4081	rfp
174	31	232.3513	79.6575	gfp
174	32	104.9180	78.7780	rfp
174	34	76.9006	80.625	rfp
174	35	93.1104	80.6579	rfp
174	36	154.2170	84.6935	rfp
174	37	161.4265	88.6875	gfp
174	38	185.7204	87.9407	gfp
174	39	144.1962	89.9130	rfp
174	40	42.6692	91.6892	gfp
174	41	31.6308	92.2092	cy5
174	42	233.3572	93.5313	gfp
174	43	94.3041	96.1449	rfp
174	44	14.7437	96.8413	rfp
174	45	76.3541	100.5677	rfp
174	46	194.6549	98.3460	gfp
174	47	137.6943	96.9672	rfp
174	48	175.1175	98.685	gfp
174	49	41.1486	103.6977	gfp
174	50	156.0421	100.7318	gfp
174	52	209.8448	102.6206	gfp
174	53	28.8550	104.0150	rfp
174	54	103.6181	105.3739	gfp
174	55	22.7201	108.2552	rfp
174	56	73.1958	108.8819	rfp
174	57	137.0017	110.8366	cy5
174	58	179.0681	112.4028	cy5
174	59	126.0849	112.9193	cy5
174	60	218.0682	117.2208	gfp
174	61	144.1122	115.5512	cy5
174	62	103.0780	119.1943	gfp
174	63	169.9193	122.1988	cy5
174	64	136.8561	121.6728	cy5
174	65	33.0483	122.8936	rfp
174	66	48.4545	124.6673	gfp
174	67	200.5648	125.5734	cy5
174	68	180.9114	126.8537	cy5
174	69	98.0880	127.7512	gfp
174	70	207.3152	127.7710	rfp
174	71	38.0020	132.0306	rfp
174	72	50.1769	137.7430	gfp
174	73	168.5984	137.1086	cy5
174	74	160.3088	140.0111	cy5
174	75	183.2792	141.6271	rfp
174	76	148.6725	142.5450	gfp
174	77	41.6470	146.3594	rfp
174	78	173.1567	149.2143	rfp
174	79	165.8412	152.3431	cy5
174	80	128.9090	154.8165	rfp
174	81	43.6376	153.4544	rfp
174	83	213.0391	154.6777	gfp
174	84	217.3026	159.0653	gfp
174	85	195.8131	162.9014	cy5
174	86	66.6769	164.9650	gfp
174	87	123.1634	164.1904	rfp
174	88	59.4681	165.5397	rfp
174	89	211.8825	164.2907	rfp
174	90	82.4931	167.1828	rfp
174	91	178.5145	175.4687	gfp
174	92	144.0917	175.1175	gfp
174	93	119.8864	176.4075	rfp
174	94	127.0005	177.8372	rfp
174	95	115.0586	180.9561	rfp
174	96	125.1969	184.4517	rfp
175	1	58.6233	42.1579	rfp
177	1	10.8971	17.6272	gfp
179	1	13.8918	14.9750	gfp
180	1	8.5090	31.4644	gfp
180	2	14.8437	38.7872	gfp
180	3	8.8103	38.6112	gfp
183	1	53.3122	53.1793	gfp
183	2	75.3975	56.9250	gfp
183	3	42.0145	94.7006	gfp
183	4	15.7823	167.2767	gfp
185	1	47.3630	36.0922	gfp
185	2	45.3053	45.1978	gfp
186	1	5.289	27.004	cy5
187	1	45.1207	15.8729	rfp
187	2	67.0123	17.7932	gfp
187	3	96.1364	24.5638	gfp
187	4	37.0798	26.5141	gfp
187	5	97.2417	32.7840	gfp
187	6	106.32825	36.74565	gfp
187	7	93.0537	37.6035	gfp
187	8	68.1507	43.3698	cy5
187	9	121.0687	49.1020	cy5
187	10	56.9664	48.8007	gfp
187	11	71.9401	49.9536	gfp
187	12	68.6829	54.8106	gfp
187	13	75.1523	54.5905	gfp
187	14	34.4345	73.3170	rfp
187	15	57.4679	76.0313	gfp
187	16	155.4616	75.5880	gfp
187	17	36.7189	80.6135	gfp
187	18	180.4065	81.2993	gfp
187	19	81.1774	86.8994	gfp
187	20	50.5293	87.6297	gfp
187	21	101.8976	89.2333	gfp
187	22	70.0176	90.8258	gfp
187	23	41.1533	93.3983	gfp
187	24	102.9838	103.4445	rfp
187	25	104.9822	109.7575	rfp
187	26	15.7656	117.6756	rfp
187	27	113.0758	116.8850	gfp
187	28	31.8301	118.2115	rfp
187	29	192.1161	119.2066	rfp
187	30	186.62	124.7627	gfp
187	31	149.9552	127.9372	rfp
187	32	98.1268	128.3798	gfp
187	33	156.0815	129.0424	gfp
187	34	83.6975	132.5182	gfp
187	35	68.3407	135.0337	rfp
187	36	141.1412	145.8016	rfp
187	37	126.4504	145.8126	cy5
187	40	112.5597	166.1165	rfp
187	41	101.1668	167.8332	rfp
188	1	16.9652	16.6427	gfp
189	1	45.2009	14.9764	gfp
189	2	25.4643	20.9888	gfp
189	3	40.2235	20.4732	gfp
189	4	33.24975	21.3280	gfp
189	5	10.2896	24.2970	rfp
189	6	26.0873	35.1642	rfp
189	7	45.2716	41.7717	gfp
189	8	41.9994	55.6437	rfp
189	9	30.315	59.5669	rfp
191	1	60.7738	30.4976	gfp
192	1	26.7933	19.8918	rfp
192	2	31.5554	25.6760	rfp
192	3	32.2690	52.2007	rfp
192	4	41.2252	53.6506	rfp
192	5	59.9693	73.4277	gfp
192	6	18.9667	76.8098	gfp
192	7	68.5400	78.2971	gfp
192	8	25.3485	79.8639	gfp
192	9	61.2580	80.5062	gfp
192	10	14.1715	93.4101	gfp
192	11	71.9284	100.1007	gfp
192	12	76.0924	104.6718	gfp
192	13	38.2445	114.5939	rfp
192	14	66.5215	114.2987	gfp
192	15	19.6030	115.4103	gfp
192	16	28.8745	118.3002	rfp
192	17	35.0513	121.0387	rfp
192	18	27.4051	124.4072	rfp
192	19	32.9595	128.2905	rfp
192	20	67.0374	135.5778	gfp
192	21	72.5230	135.9305	gfp
192	23	102.6098	147.8206	rfp
192	24	90.8831	158.8817	gfp
192	25	81.2297	163.4511	gfp
192	26	77.4992	172.0041	gfp
192	27	90.2592	183.6063	gfp
192	28	75.5698	184.3894	rfp
192	29	98.2633	187.8687	rfp
193	1	22.5392	9.3460	gfp
194	1	74.0718	7.7271	rfp
194	2	37.0806	14.4919	rfp
194	3	74.7330	13.6013	gfp
194	4	19.8681	29.9132	gfp
194	7	115.6712	70.8260	rfp
194	8	100.1929	87.7461	gfp
196	1	70.9802	55.1374	rfp
196	2	80.7271	90.8103	gfp
196	3	109.4280	95.3637	gfp
196	4	72.7572	106.3216	rfp
196	5	102.8413	122.0681	rfp
196	6	68.6106	124.0396	rfp
196	7	81.4602	125.9238	gfp
196	8	109.0265	126.2781	rfp
196	9	86.8307	149.8387	gfp
196	10	46.8004	152.1884	rfp
196	11	107.5430	166.023	rfp
196	12	119.9766	172.7218	rfp
196	13	107.4088	176.8402	gfp
197	1	139.7480	4.6733	gfp
197	2	132.9444	6.6016	gfp
197	3	127.8605	12.0357	gfp
197	4	138.7054	25.8183	gfp
197	5	236.4242	27.7509	rfp
197	6	44.6454	32.4056	rfp
197	7	79.0344	36.1583	gfp
197	8	58.1084	39.8149	gfp
197	9	191.2855	41.9680	rfp
197	10	137.1322	48.7759	gfp
197	11	93.8782	54.7544	gfp
197	12	50.9257	55.6635	cy5
197	13	86.9775	60.63	cy5
197	14	31.6953	64.1775	gfp
197	15	83.6177	69.4970	cy5
197	16	102.9333	74.3735	rfp
197	17	42.4976	78.2227	rfp
197	18	28.9432	79.6864	rfp
197	19	84.8507	82.8160	rfp
197	20	82.1243	94.7188	gfp
197	21	97.1928	101.4891	rfp
197	22	70.3647	102.3997	gfp
197	23	123.6809	105.3371	rfp
197	24	22.3686	109.1985	rfp
197	25	69.3375	113.5978	gfp
197	26	85.6619	117.2903	gfp
197	27	61.5431	125.9965	gfp
197	28	67.2537	125.6262	rfp
197	29	59.7633	133.2933	gfp
197	30	87.5138	132.9176	gfp
197	31	80.7398	136.0841	gfp
197	32	94.7584	149.2383	gfp
197	33	77.7468	149.7556	cy5
197	34	71.4766	152.0200	gfp
197	35	49.5978	159.7652	gfp
197	36	126.5376	169.9499	rfp
197	37	113.0837	171.8166	rfp
197	38	59.7492	174.2665	gfp
197	39	130.9046	178.7076	rfp
197	40	119.9239	180.4618	gfp
197	41	156.8037	182.0433	gfp
197	42	66.5865	182.6555	gfp
197	43	75.3906	187.8563	rfp
197	44	128.4593	194.1355	gfp
197	45	86.8463	193.2713	rfp
197	46	136.5078	197.2152	gfp
197	47	92.622	207.0450	gfp
197	48	151.8305	207.8533	gfp
198	1	48.3993	22.7172	gfp
198	2	50.0325	33.585	gfp
198	3	59.2694	43.4761	gfp
198	5	102.4135	59.3887	rfp
198	6	53.1988	60.7604	gfp
198	8	108.6473	64.4824	rfp
198	9	124.9508	66.0886	gfp
198	10	65.9543	67.8771	gfp
198	11	29.6042	75.3492	gfp
198	12	92.9296	73.4060	gfp
198	13	147.189	73.5429	rfp
198	14	52.8040	80.2452	rfp
198	15	111.3384	79.3635	gfp
198	16	104.1799	83.3290	gfp
198	17	149.4465	82.3196	rfp
198	18	14.0540	89.4568	cy5
198	19	148.6448	89.5683	gfp
198	20	155.7427	97.7547	rfp
198	21	89.5327	99.7489	gfp
198	22	36.4083	103.1458	gfp
198	23	76.2493	105.0104	gfp
198	24	61.9546	105.3193	gfp
198	26	172.2103	120.1523	gfp
198	27	66.0517	128.5923	rfp
198	28	165.6162	128.3178	gfp
198	29	72.0886	131.9025	rfp
198	30	125.6829	137.1086	gfp
198	33	145.8110	145.7407	gfp
198	34	169.8057	154.7937	gfp
198	36	139.4197	159.3443	rfp
198	38	197.1946	173.8728	gfp
198	39	186.5301	180.2380	rfp
199	1	6.5293	16.3523	gfp
200	1	4.9193	9.3162	cy5
200	2	8.4436	15.1868	cy5
200	3	4.7424	21.2816	cy5
201	1	37.2897	16.5823	rfp
201	2	69.6790	34.7826	rfp
201	3	126.0975	36.2598	gfp
201	5	134.9727	40.2351	gfp
201	6	129.16125	44.4306	gfp
201	7	74.7509	51.1393	gfp
201	8	18.7214	55.8362	rfp
201	9	40.1255	62.6538	gfp
201	10	134.6686	62.2301	gfp
201	11	76.8592	67.8292	gfp
201	12	104.4183	68.2983	gfp
201	13	69.9351	69.5651	gfp
201	14	57.4289	71.2964	gfp
201	15	108.1119	75.8743	gfp
201	16	70.6523	77.2636	gfp
201	17	154.2215	78.4596	gfp
201	18	94.1840	80.5175	gfp
201	19	16.6172	82.6675	rfp
201	20	79.7845	85.4332	gfp
201	21	141.9717	90.8733	gfp
201	22	16.3643	92.1414	rfp
201	23	101.3896	102.1665	gfp
201	24	83.5157	105.5226	gfp
201	26	83.7073	124.0250	gfp
201	27	108.3111	124.6902	gfp
202	1	49.7331	8.7348	rfp
202	2	61.7991	12.5775	gfp
202	3	58.8464	18.5668	gfp
202	4	36.7834	20.0226	gfp
202	5	21.9135	20.9542	rfp
202	6	89.9449	23.4839	gfp
202	7	59.4045	23.6246	gfp
202	8	67.4709	26.5623	gfp
202	9	94.1457	32.1217	gfp
202	10	66.5105	35.3446	gfp
202	11	27.0706	36.8311	gfp
202	12	15.7504	38.3254	gfp
202	13	21.2238	45.5378	gfp
202	14	54.7141	49.82625	gfp
202	15	13.9062	53.4963	rfp
202	16	29.4765	63.7291	gfp
202	17	36.7053	66.9128	gfp
202	18	47.7593	66.7106	gfp
202	19	47.3223	79.3289	gfp
202	20	93.2581	84.6062	gfp
202	21	48.1543	88.7441	gfp
202	22	75.5725	90.9766	gfp
202	23	31.0080	93.1956	gfp
202	24	64.55375	94.5033	gfp
202	25	10.1977	95.5823	rfp
202	26	67.1875	103.5151	rfp
203	1	77.5802	15.6887	gfp
203	2	70.3083	25.1982	rfp
203	3	88.2138	32.8547	rfp
203	4	18.8244	38.2401	gfp
203	5	100.4160	43.7613	rfp
203	6	72.0895	60.10325	rfp
203	7	67.0155	64.6161	rfp
203	8	50.1001	66.4196	rfp
203	10	58.6101	81.6943	rfp
204	1	9.3970	9.3636	gfp
204	2	3.9588	12.1288	cy5
204	3	12.3011	14.6826	cy5
205	1	156.09	8.1431	gfp
205	2	142.9555	34.3651	gfp
205	3	188.1086	33.70125	gfp
205	5	216.5235	45.6727	rfp
205	6	164.3368	45.5544	gfp
205	7	174.7001	55.0261	gfp
205	8	185.0957	58.6241	gfp
205	9	164.6436	59.7724	gfp
205	10	192.7310	59.1043	rfp
205	11	143.4862	60.5576	rfp
205	12	108.4096	62.5154	rfp
205	13	227.0400	61.92	cy5
205	14	232.4052	62.5943	rfp
205	15	213.6732	64.1605	rfp
205	16	113.2333	68.4297	rfp
205	17	107.8692	73.4225	rfp
205	18	185.9838	76.7418	cy5
205	19	48.4033	79.9178	rfp
205	20	105.5365	78.6834	rfp
205	21	124.9150	83.7664	rfp
205	22	175.0201	84.1847	rfp
205	24	63.2275	90.2675	rfp
205	25	146.1123	88.6280	rfp
205	26	164.4613	93.8818	gfp
205	27	86.1314	95.3286	rfp
205	28	126.8610	95.9931	rfp
205	29	45.6749	97.6416	rfp
205	30	215.5028	101.5147	rfp
205	31	125.4979	101.7964	rfp
205	32	190.2920	101.6328	gfp
205	33	109.8458	104.1790	rfp
205	34	35.95875	104.9738	rfp
205	35	79.6223	106.9410	gfp
205	36	177.1181	105.0858	rfp
205	37	60.7628	108.0249	rfp
205	38	209.3799	109.5210	rfp
205	39	67.9281	109.7097	rfp
205	40	85.1969	115.2590	rfp
205	41	93.2552	119.0683	rfp
205	42	181.1830	121.2476	rfp
205	44	33.2671	125.6896	gfp
205	45	40.6102	127.0588	gfp
205	46	109.5096	130.9506	rfp
205	47	25.3959	128.3661	gfp
205	48	102.1245	130.4949	rfp
205	49	27.8847	138.3064	rfp
205	50	176.5439	139.1091	gfp
205	51	71.6399	141.1284	gfp
205	52	98.2585	141.7752	rfp
205	53	16.6226	143.7014	rfp
205	55	211.3863	145.1994	gfp
205	56	226.8663	145.2193	rfp
205	57	192.5103	145.3196	gfp
205	58	36.7045	145.5483	gfp
205	59	142.0114	146.8430	gfp
205	60	66.8670	147.9180	rfp
205	61	45.0579	148.3730	gfp
205	62	22.5998	150.9449	rfp
205	63	195.7838	151.4236	rfp
205	64	42.3550	153.8325	rfp
205	65	163.7583	153.08	gfp
205	66	28.4243	154.6546	rfp
205	67	156.9537	157.9842	gfp
205	68	170.1055	158.7916	rfp
205	69	28.2037	165.0168	gfp
205	70	117.3534	168.2277	gfp
205	71	213.84975	173.3115	rfp
205	72	101.9224	174.8322	rfp
205	73	135.6010	174.4888	rfp
205	74	4.5941	176.4318	rfp
205	75	171.7781	181.1046	gfp
205	76	208.1845	186.2287	rfp
205	77	9.6910	189.0648	gfp
205	78	39.4730	199.4842	gfp
205	79	101.4350	201.4687	gfp
205	80	153.9337	207.1272	rfp
205	81	172.1574	209.8899	gfp
205	82	146.7931	212.7054	rfp
205	83	82.9992	220.5931	gfp
205	84	54.0362	223.9821	gfp
205	85	40.6504	248.9976	gfp
206	1	59.0071	8.9260	rfp
206	2	43.9592	16.6336	gfp
206	3	82.6809	19.29625	cy5
206	4	66.5699	19.4849	rfp
206	5	58.1217	20.5086	rfp
206	6	33.6833	24.7489	gfp
206	7	21.8357	30.9352	gfp
206	8	25.8736	35.7749	gfp
206	9	85.2918	42.0104	gfp
206	10	37.5653	43.4181	gfp
206	11	12.255	48.375	gfp
206	12	58.1807	65.4849	rfp
206	13	39.0965	64.8754	gfp
206	14	41.31225	71.7563	gfp
206	15	71.6346	84.0593	rfp
206	16	61.5247	86.6277	rfp
206	17	49.6872	90.0665	gfp
206	18	45.0477	97.7804	gfp
206	19	60.1064	101.5181	rfp
207	1	68.6208	13.7242	gfp
207	2	66.0865	22.5646	gfp
207	3	47.0028	23.6690	gfp
207	4	52.1769	35.5522	gfp
207	5	72.3184	48.2181	gfp
207	6	66.7991	51.2879	gfp
208	1	34.7772	11.6041	rfp
208	2	67.6016	57.9584	rfp
208	3	13.7175	60.015	gfp
208	5	93.0604	76.8589	gfp
208	6	25.3498	83.205	rfp
208	7	65.0249	92.2287	gfp
210	1	9.8457	14.6643	gfp
210	2	20.4536	17.8584	gfp
210	3	20.8593	28.1091	gfp
211	1	21.4830	16.1193	gfp
212	1	13.1273	3.1245	cy5
212	2	9.5368	8.2353	cy5
212	3	22.6915	8.0177	gfp
212	4	19.1001	19.0114	cy5
212	5	27.1567	37.3099	rfp
213	1	102.8197	5.5403	rfp
213	2	99.1736	11.6295	rfp
213	3	118.0474	16.2552	gfp
213	4	159.4333	15.48	rfp
213	5	92.4583	19.2136	gfp
213	6	165.9178	24.2158	gfp
213	7	106.3364	26.9447	gfp
213	8	121.1525	27.1296	gfp
213	9	52.2408	29.4648	rfp
213	10	152.4520	30.4338	gfp
213	11	179.3566	33.2511	gfp
213	12	41.6397	34.34625	gfp
213	13	59.99575	36.5285	cy5
213	14	73.7693	38.0446	gfp
213	15	51.3529	41.3763	gfp
213	16	108.3885	40.2840	gfp
213	17	116.8858	40.8394	gfp
213	18	130.1825	42.5148	gfp
213	19	170.8411	41.8587	gfp
213	20	113.6785	46.2050	gfp
213	21	77.7225	49.5065	gfp
213	22	24.2950	53.0602	gfp
213	23	106.9372	54.2085	gfp
213	24	170.1068	56.1807	gfp
213	25	123.6442	56.4260	rfp
213	26	30.9317	57.0033	gfp
213	27	102.5134	57.8731	rfp
213	28	14.2505	58.4430	gfp
213	29	21.0539	61.4299	gfp
213	30	142.9728	58.5963	cy5
213	31	71.4093	59.6234	gfp
213	32	5.5270	62.8319	rfp
213	33	32.0384	63.8147	gfp
213	34	172.3126	64.6923	gfp
213	35	48.1981	65.9669	gfp
213	36	13.6986	67.8990	gfp
213	37	107.0459	68.0090	rfp
213	38	4.5672	69.9149	rfp
213	39	90.2283	68.9881	gfp
213	40	121.3006	70.8807	gfp
213	41	141.5119	69.5124	cy5
213	42	170.0017	71.9352	gfp
213	43	5.2010	76.1159	gfp
213	44	58.6321	77.9113	gfp
213	45	145.0789	79.4015	gfp
213	46	21.285	81.9287	gfp
213	47	160.9954	80.3364	gfp
213	48	12.3625	83.1020	gfp
213	49	94.3594	90.0389	rfp
213	50	168.9515	91.8474	rfp
213	51	56.2383	94.9288	gfp
213	52	42.1084	95.3525	gfp
213	53	22.7556	95.8212	rfp
213	54	116.2314	97.4428	rfp
213	55	144.9206	98.1172	rfp
213	56	159.4242	98.9872	gfp
213	57	166.4446	101.10375	rfp
213	58	63.2791	102.9351	gfp
213	59	149.1682	103.8583	rfp
213	60	26.6622	103.7989	gfp
213	61	107.0266	109.0050	rfp
213	62	60.5129	111.7785	gfp
213	63	118.6109	112.0457	rfp
213	65	109.0606	118.4242	rfp
213	66	56.2714	119.3836	gfp
213	67	61.9567	120.0067	gfp
213	68	45.5071	122.7458	rfp
213	69	78.8115	123.2411	rfp
213	70	88.9455	133.4118	rfp
214	1	8.4541	6.4846	gfp
215	1	41.4756	21.2480	rfp
215	2	53.1033	31.5405	cy5
215	3	8.9784	40.9833	rfp
215	4	20.6948	46.3852	gfp
215	5	85.5353	52.4115	rfp
215	6	29.7775	53.0987	gfp
215	7	74.2079	54.6473	gfp
215	8	102.13575	60.5332	gfp
215	9	90.2424	64.8110	cy5
215	10	7.5127	68.9991	rfp
215	11	52.7987	68.4978	rfp
215	12	66.0895	73.6605	gfp
215	13	59.0870	74.8944	gfp
215	14	30.9253	76.3779	gfp
215	15	39.4869	80.6766	gfp
215	17	29.2131	88.1410	gfp
215	18	101.8057	94.4640	gfp
215	19	120.4119	96.5947	rfp
215	20	112.23	98.3625	gfp
215	21	61.7884	101.4493	gfp
215	22	127.6921	108.3301	rfp
215	23	106.2690	109.0293	gfp
215	24	65.6108	112.5286	gfp
215	25	128.5026	115.4277	rfp
215	26	126.2800	122.2518	rfp
215	27	103.6046	122.4269	rfp
215	28	111.2697	125.1554	rfp
215	29	106.3977	137.9480	rfp
216	1	16.6410	10.2770	cy5
216	2	10.7197	17.1775	gfp
216	3	40.4290	16.6446	gfp
217	1	20.9936	30.1479	gfp
217	2	6.0678	42.6058	gfp
217	3	50.6852	42.9978	gfp
217	4	6.0531	50.9922	gfp
218	1	9.4641	11.5852	gfp
219	2	41.3536	36.1709	gfp
219	3	59.6578	48.5505	gfp
219	4	67.2970	47.4427	gfp
219	5	40.0545	55.5345	gfp
219	6	21.4522	81.4253	gfp
219	7	22.661	93.8260	gfp
219	8	39.5869	96.6463	gfp
219	9	67.2970	109.5972	rfp
219	10	60.8460	120.7872	gfp
219	11	74.2096	125.6483	rfp
219	12	56.6883	129.5733	gfp
219	13	61.4814	138.0687	gfp
219	14	50.3932	140.9117	gfp
219	15	43.0478	143.6319	gfp
219	16	57.5364	145.8536	gfp
219	17	46.3286	150.9710	gfp
219	18	65.6655	155.5631	gfp
219	19	62.98425	161.99175	gfp
219	20	45.1339	164.7491	rfp
219	21	83.4187	166.1399	rfp
219	22	55.3548	168.6905	rfp
220	1	10.8680	5.6449	gfp
221	1	44.1476	12.1068	gfp
221	2	49.1103	18.4922	gfp
221	3	49.5327	30.7615	cy5
221	4	29.8428	43.2035	gfp
221	5	45.5182	59.9365	gfp
221	6	58.3880	64.3795	gfp
221	7	58.5386	80.2634	gfp
221	8	112.1556	83.7384	rfp
221	9	132.7946	84.5884	gfp
221	10	77.9493	105.2874	gfp
221	11	119.5314	112.4880	gfp
221	12	83.3598	113.3007	rfp
221	13	18.3696	117.3771	rfp
221	14	10.4611	121.4313	rfp
221	15	91.2784	157.3089	rfp
222	1	5.2982	3.5168	gfp
223	1	29.8941	9.5056	gfp
224	1	11.5807	15.5210	gfp
224	2	23.2869	22.2160	gfp
224	3	17.0579	24.9938	gfp
224	4	11.2817	30.5396	gfp
224	5	18.2271	33.6449	gfp
225	1	14.6178	10.2213	rfp
225	2	25.8856	14.5257	gfp
225	3	32.3782	18.0950	gfp
225	4	29.7004	43.9513	rfp
226	1	5.0986	27.8732	rfp
228	1	18.3562	26.7675	gfp
228	2	58.9380	36.0361	gfp
230	1	28.4834	16.2589	gfp
230	2	17.3109	22.3795	gfp
230	3	35.8896	21.2620	gfp
230	4	23.4330	25.9278	gfp
230	5	56.7223	26.1057	rfp
230	6	27.5536	30.4057	gfp
230	7	27.6728	44.0920	rfp
230	8	8.385	45.5325	rfp
230	9	66.3992	47.5031	rfp
230	10	33.5816	47.7924	gfp
230	11	28.2031	51.4856	gfp
230	12	11.7548	56.4638	gfp
230	13	48.8113	59.1629	gfp
230	14	59.0223	66.3016	gfp
230	15	20.4912	66.6087	gfp
230	16	45.20375	67.19825	gfp
230	17	43.2423	76.8917	rfp
230	18	62.44675	87.9672	rfp
232	1	193.4226	26.187	gfp
232	2	176.4759	35.5727	gfp
232	3	181.2007	44.4860	cy5
232	4	139.1113	60.6490	cy5
232	6	291.4704	80.1634	rfp
232	7	50.8249	82.8599	gfp
232	10	178.8988	95.36325	gfp
232	11	118.6096	102.0323	gfp
232	12	45.1992	103.2711	rfp
232	13	350.02	103.7540	gfp
232	14	29.0250	106.0476	rfp
232	15	294.4038	105.0705	gfp
232	16	328.9439	114.8648	gfp
232	17	286.1769	118.3894	gfp
232	19	308.6325	121.2963	gfp
232	20	326.6050	120.4346	gfp
232	21	124.2447	125.7295	gfp
232	22	307.2324	129.0079	gfp
232	23	20.3079	137.8519	rfp
232	24	56.9457	141.9586	gfp
232	25	314.1093	143.6822	gfp
232	26	20.3089	152.1899	rfp
232	27	50.9089	150.8181	gfp
232	30	135.0845	155.9334	gfp
232	31	88.0683	158.7474	gfp
232	33	351.4210	159.5543	rfp
232	34	325.3513	165.4118	gfp
232	36	179.4036	173.8691	gfp
232	38	338.0261	185.2269	gfp
232	39	106.8752	196.2939	gfp
232	40	15.4404	197.3417	rfp
232	41	21.6373	199.2901	gfp
232	42	29.3809	202.7079	gfp
232	43	202.5945	203.1492	rfp
232	44	137.2951	210.9097	gfp
232	45	256.7393	212.7034	gfp
232	46	130.8633	213.5667	gfp
232	48	111.6973	215.5278	gfp
232	49	159.6750	215.6625	rfp
232	50	45.4363	218.2180	gfp
232	51	262.4158	219.2008	gfp
232	52	191.2425	220.7448	rfp
232	53	93.9539	224.3170	gfp
232	54	176.7945	223.8795	rfp
232	55	316.3284	234.1322	gfp
232	56	282.7122	234.6433	gfp
232	57	3.4657	237.2555	rfp
232	58	259.5154	250.2010	rfp
232	60	281.2700	250.9095	rfp
232	61	27.6424	252.9326	gfp
232	62	94.1759	256.9270	gfp
232	63	190.7028	259.8889	rfp
232	64	27.0407	261.7296	gfp
232	65	290.6515	261.0999	gfp
232	67	90.8273	262.4996	gfp
232	68	36.0088	267.1968	gfp
232	69	78.5260	268.8283	gfp
232	70	52.9204	274.0337	gfp
232	71	113.7746	284.6996	gfp
232	72	78.69	285.735	gfp
232	73	197.0824	287.0860	gfp
232	74	251.2081	290.8004	gfp
232	75	40.0617	294.1110	gfp
232	76	285.2173	299.44125	gfp
232	78	294.1298	307.9191	rfp
232	79	56.9491	309.5666	gfp
232	80	157.0196	313.5016	gfp
232	81	89.0578	318.7494	gfp
232	82	95.5128	320.0549	cy5
232	83	58.1656	323.3945	cy5
232	84	81.1449	324.1520	cy5
232	85	85.0880	336.0554	cy5
232	86	116.3419	335.6318	gfp
232	87	276.3137	340.6503	rfp
233	1	19.4757	5.1108	gfp
233	2	14.1422	8.4567	gfp
233	3	30.3347	7.7729	gfp
233	4	11.0506	16.1053	gfp
233	5	9.9888	44.9147	gfp
233	6	23.8284	45.3772	gfp
234	1	41.2064	2.5857	cy5
234	2	83.4112	10.3887	gfp
234	3	26.1225	10.32	rfp
234	4	58.9993	23.9059	gfp
234	5	45.5591	24.5726	cy5
234	6	35.9350	35.1736	cy5
234	7	62.1397	35.9891	gfp
234	8	54.3882	41.2351	gfp
234	9	44.1304	42.1498	gfp
234	10	36.0952	48.4246	rfp
235	1	12.6978	5.8542	gfp
236	1	88.5415	33.2053	rfp
236	3	92.7866	52.2782	gfp
236	4	123.7594	69.6802	gfp
236	5	55.7594	69.66	gfp
236	7	69.6449	74.6422	gfp
236	8	95.8607	75.1295	gfp
236	9	93.3960	81.0249	cy5
236	10	103.7934	92.7381	gfp
236	11	77.5305	97.7943	gfp
236	12	109.6649	98.4518	gfp
236	13	60.9853	101.2267	gfp
236	14	69.1731	107.6581	rfp
236	15	86.3286	117.8968	gfp
237	1	27.8055	11.1766	gfp
237	2	23.9552	21.6526	gfp
237	3	17.3321	25.5236	gfp
240	1	11.6281	4.9317	gfp
240	2	15.8601	17.3113	rfp
241	1	101.9166	5.9432	rfp
241	2	90.1152	9.0916	gfp
241	3	75.6010	13.3546	rfp
241	4	88.5493	17.9402	gfp
241	5	142.3644	18.9243	gfp
241	6	149.2890	25.5154	gfp
241	8	124.9466	33.5716	gfp
241	9	73.9600	45.0673	gfp
241	10	117.5414	55.4239	rfp
241	11	50.8859	56.8291	gfp
241	14	148.0654	79.1263	gfp
241	15	144.6636	93.4407	gfp
241	16	92.2598	96.5019	gfp
241	17	50.5351	98.3017	cy5
241	18	167.6881	103.2756	rfp
241	19	37.0034	103.8310	rfp
241	20	111.4952	103.8882	gfp
241	21	64.9588	105.1850	gfp
241	22	94.1498	105.7934	gfp
241	23	79.3859	106.1591	gfp
241	24	113.3423	109.8409	gfp
241	25	16.3185	113.93925	gfp
241	26	46.0888	115.6700	cy5
241	27	133.9794	113.9457	gfp
241	28	118.4207	122.4299	gfp
241	29	46.7380	129.8859	cy5
241	30	17.4095	135.1603	rfp
241	31	57.1401	138.6520	cy5
241	33	36.4001	144.1660	gfp
241	34	61.1860	143.9462	gfp
241	35	57.0752	162.6719	gfp
241	36	76.3351	183.5633	rfp
241	37	103.6046	183.8426	gfp
241	38	154.6257	189.6997	gfp
241	39	107.7333	199.8587	gfp
243	1	16.1447	6.1802	gfp
243	2	13.5280	10.6086	gfp
244	1	11.5784	11.8187	rfp
244	2	10.8906	35.2517	rfp
245	1	19.9330	5.7926	rfp
245	2	9.7415	15.5662	gfp
245	3	19.0275	18.8711	gfp
246	1	43.0344	17.8149	rfp
246	2	28.0469	23.7645	gfp
246	3	20.6480	44.9031	gfp
246	4	36.7441	45.4139	rfp
246	5	29.5176	49.4276	rfp
246	6	10.9189	53.1511	rfp
246	7	68.8289	67.3281	cy5
246	8	7.8573	79.0516	gfp
246	9	15.4404	80.2799	rfp
246	10	38.2055	86.2419	rfp
246	11	11.4944	85.1948	cy5
246	12	7.1899	98.2234	rfp
246	13	38.6120	101.2943	gfp
246	15	30.1759	113.2607	gfp
246	17	77.4889	119.2818	cy5
246	18	23.8707	117.7917	gfp
246	19	27.2761	125.3905	gfp
246	20	43.8424	140.4282	rfp
246	21	51.0582	142.6869	rfp
246	22	76.7037	148.3866	gfp
246	23	62.4814	151.6586	rfp
246	24	87.7678	151.6825	rfp
246	25	53.1489	160.3461	rfp
247	1	11.4728	4.4446	gfp
248	1	11.44875	26.7905	cy5
248	2	21.1736	26.4040	gfp
248	3	25.5596	32.8305	gfp
248	4	16.77	42.6444	gfp
248	5	10.8427	43.6042	gfp
250	1	17.5311	13.3644	gfp
251	1	10.7417	22.3418	gfp
252	1	19.995	19.35	gfp
252	2	23.6328	33.4239	rfp
253	1	4.0034	8.1403	gfp
254	1	7.2902	7.4514	gfp
255	1	53.2991	26.5942	gfp
255	2	43.2811	72.1899	gfp
256	1	4.2579	10.6612	gfp
257	1	142.5450	14.2803	rfp
257	2	160.8039	21.5161	gfp
257	3	192.8601	30.9651	gfp
257	4	114.3493	41.3645	rfp
257	5	121.9233	44.4624	gfp
257	6	210.6579	51.9599	rfp
257	7	107.9021	58.7706	cy5
257	8	33.4911	67.3634	gfp
257	9	176.1378	71.0731	cy5
257	10	39.3331	71.5114	gfp
257	11	199.0833	76.8255	rfp
257	12	224.9936	77.9336	rfp
257	13	40.1052	81.7307	gfp
257	14	224.2432	94.7886	rfp
257	15	150.1731	94.8611	rfp
257	16	213.7395	96.4488	gfp
257	17	197.3371	102.2720	gfp
257	18	182.2195	136.6489	gfp
257	19	140.3154	143.9266	gfp
257	20	200.3162	154.9257	rfp
258	1	5.0481	16.9477	gfp
258	2	11.6576	21.9882	gfp
258	3	6.0180	24.0901	cy5
258	4	30.2003	28.7527	gfp
259	1	40.9575	30.7145	gfp
259	2	37.4315	39.7965	gfp
259	3	96.6100	54.5512	rfp
259	4	5.2460	57.0073	rfp
259	5	44.0009	58.3537	gfp
259	6	75.8592	73.8844	gfp
259	7	58.4560	95.5169	rfp
259	8	38.0323	130.5217	gfp
260	1	119.1831	27.1932	gfp
260	2	125.2972	40.3842	gfp
260	3	21.2126	44.3799	rfp
260	4	104.8743	52.0460	gfp
260	5	97.5025	56.9428	gfp
260	6	74.9992	59.8058	gfp
260	7	90.4668	64.2072	gfp
260	8	38.5369	68.7722	gfp
260	9	120.1680	68.3191	gfp
260	10	33.7335	73.7773	gfp
260	11	139.0910	78.0871	gfp
260	12	91.6803	82.5987	rfp
260	13	136.1123	87.2033	gfp
260	14	104.3223	99.6525	cy5
260	15	105.8668	123.5299	gfp
260	16	96.8534	135.5873	gfp
260	17	58.7856	130.8299	gfp
260	18	139.2357	132.3964	gfp
262	1	26.8507	12.8376	cy5
262	2	10.1851	77.9453	gfp
263	1	61.0815	9.3994	gfp
263	2	15.1575	21.5771	rfp
263	3	52.5436	42.8567	gfp
263	4	65.0853	48.6258	gfp
263	5	41.8056	56.8078	gfp
263	6	66.7217	57.5394	gfp
263	7	75.8802	59.8117	gfp
263	8	4.2522	62.2186	gfp
263	9	28.5773	71.3602	gfp
263	10	59.7671	75.6655	gfp
263	11	28.7131	78.4204	gfp
263	12	34.4063	95.4284	rfp
264	1	22.3719	11.8369	gfp
264	2	21.4316	28.4328	gfp
264	3	26.60625	35.7479	gfp
265	1	87.6760	17.1291	gfp
265	2	82.6982	23.7435	gfp
265	3	93.5519	24.6892	gfp
265	4	55.7925	30.2812	rfp
265	5	86.3849	30.9704	gfp
265	6	59.9951	41.6730	gfp
265	7	74.8003	58.6489	rfp
265	8	7.1818	70.7143	gfp
266	1	93.0643	38.7346	gfp
266	2	49.2522	57.5211	gfp
266	3	62.0149	58.0184	gfp
266	4	70.6744	58.7947	cy5
266	5	7.2240	62.4503	rfp
266	6	92.7472	67.7819	gfp
266	7	85.3495	69.6434	gfp
266	8	60.8007	72.4613	gfp
266	9	73.6664	88.5014	gfp
266	10	39.2514	99.5901	gfp
266	11	53.8356	99.6853	gfp
266	12	46.5782	101.0346	gfp
266	13	67.0083	103.7733	rfp
267	1	11.3777	36.4772	rfp
268	1	13.3492	9.1797	gfp
268	2	2.1574	22.8864	gfp
268	3	8.3084	28.6329	gfp
268	4	21.113	27.2405	gfp
268	5	19.4244	32.3244	gfp
268	6	11.2795	39.4127	gfp
269	1	6.9238	7.2742	gfp
269	2	3.5475	12.9092	gfp
269	3	11.2128	15.2526	gfp
269	4	18.1928	17.8703	gfp
269	5	10.3547	25.3386	rfp
269	6	45.4470	28.7195	gfp
269	7	57.8081	28.3067	gfp
269	8	38.8196	34.6017	rfp
270	1	50.4401	11.4686	gfp
270	2	8.7223	26.4228	rfp
270	3	19.7577	34.4467	rfp
270	4	69.8722	76.3731	cy5
270	5	46.9205	77.7752	gfp
271	1	98.91075	9.2450	gfp
271	2	106.5247	12.5306	gfp
271	3	150.6553	17.0686	gfp
271	4	137.2293	21.4296	gfp
271	6	195.6563	34.2293	rfp
271	7	220.6361	37.2849	rfp
271	8	45.6586	45.0384	gfp
271	9	189.9525	56.4830	gfp
271	10	11.0146	56.7600	gfp
271	11	29.7682	57.8677	gfp
271	12	174.7263	58.1505	gfp
271	13	143.0123	58.7016	rfp
271	14	112.2081	60.8147	rfp
271	15	37.6621	62.3011	gfp
271	16	169.0343	65.3410	rfp
271	17	156.6408	68.4242	rfp
271	18	99.6525	66.3572	cy5
271	19	25.241	67.95075	gfp
271	20	132.6789	67.5697	gfp
271	21	126.5843	76.2013	rfp
271	22	99.9128	77.9149	rfp
271	23	134.805	77.9547	cy5
271	25	121.4476	96.9376	cy5
271	26	151.3907	102.4283	rfp
272	1	11.3547	14.835	gfp
273	2	24.4742	18.4542	gfp
273	3	25.9290	24.2520	gfp
273	4	16.4369	29.4532	gfp
273	5	23.9838	36.4651	gfp
273	6	22.3453	49.4618	rfp
274	1	37.7837	14.0006	rfp
274	2	32.8213	18.1429	gfp
275	1	60.8918	13.0252	gfp
275	2	79.2758	16.0789	gfp
275	3	64.5421	21.6145	gfp
275	4	89.0075	25.9092	gfp
275	5	75.3872	25.7110	gfp
275	6	65.1996	30.9550	gfp
275	7	70.3319	34.4054	gfp
275	8	115.9353	38.3432	gfp
275	9	38.7396	38.0267	gfp
275	10	102.3491	39.0568	gfp
275	11	108.5580	48.4486	gfp
275	12	102.5246	49.2086	gfp
275	13	31.2338	54.5877	rfp
275	14	112.6242	54.2756	gfp
275	15	99.2680	57.9756	cy5
275	16	26.9412	59.8238	rfp
275	17	33.5576	63.1690	gfp
275	18	127.6781	64.4752	gfp
275	19	51.4699	65.0714	gfp
275	20	109.5249	69.4165	cy5
275	21	81.7618	72.3126	rfp
275	22	36.9684	73.3464	rfp
275	23	118.6016	75.6568	gfp
275	24	24.0387	76.4424	rfp
275	25	112.6255	77.8442	cy5
275	26	123.2857	80.0304	gfp
275	27	28.6391	80.2708	gfp
275	28	56.7724	79.8436	gfp
275	29	30.2986	85.9763	gfp
275	30	118.2154	86.7306	gfp
275	32	81.4534	88.9404	gfp
275	33	53.2125	89.655	gfp
275	34	126.2265	96.0276	gfp
275	35	114.26175	102.6195	gfp
275	36	11.1456	106.1541	gfp
275	37	24.2727	113.7817	gfp
275	38	16.1523	119.1446	gfp
275	39	21.9061	125.72125	gfp
275	40	14.5234	125.3322	rfp
275	41	56.2795	128.8355	gfp
275	42	16.9539	132.5053	gfp
275	43	31.39	132.2313	gfp
275	44	63.0786	131.2933	gfp
275	45	70.9104	132.1967	gfp
275	46	87.7439	132.7147	gfp
275	47	61.4542	136.8117	gfp
275	48	55.5205	139.0908	rfp
275	49	39.6675	141.2679	rfp
276	1	11.1621	23.9994	rfp
277	1	43.8301	18.0839	gfp
277	2	95.8327	22.9333	rfp
277	3	17.0925	24.7535	gfp
277	4	68.66025	24.51	gfp
277	5	94.9616	43.5626	gfp
277	6	72.9346	46.5640	cy5
277	7	57.3182	51.9845	rfp
277	8	75.7101	55.2507	gfp
277	9	11.5228	70.1220	rfp
277	10	50.3817	71.6040	gfp
277	11	96.2432	72.0004	gfp
277	12	5.3000	72.1974	gfp
277	13	106.5218	77.90525	rfp
277	14	14.2138	82.5906	rfp
277	15	101.9808	83.1971	gfp
277	16	85.0564	88.6397	gfp
277	17	96.9485	89.7790	gfp
278	1	14.7935	12.2965	rfp
278	2	4.5956	23.6692	rfp
279	1	50.49275	5.9018	rfp
279	4	63.5694	32.2684	rfp
279	5	44.4558	31.9056	rfp
279	6	21.5205	42.2403	rfp
279	7	47.4166	48.4596	gfp
279	8	24.0898	50.3295	rfp
279	9	30.1828	51.2352	rfp
279	10	19.4748	53.4934	rfp
279	11	40.3026	55.3559	rfp
279	12	13.1371	57.2248	rfp
279	13	21.7167	60.4663	rfp
279	14	52.6153	60.7614	rfp
279	15	32.9301	63.8710	rfp
279	16	14.9193	65.1500	rfp
279	17	41.5391	64.8648	rfp
279	18	49.2273	66.7114	rfp
279	19	34.5869	70.6275	rfp
279	20	45.8901	72.0663	rfp
279	21	24.6902	71.9934	rfp
279	22	14.5548	77.8071	rfp
279	23	38.8314	84.6144	rfp
279	24	10.6647	90.0109	rfp
280	1	16.3808	21.3072	gfp
280	2	27.0588	23.8962	gfp
280	3	22.5392	27.3289	gfp
280	4	10.8416	33.8668	gfp
280	5	22.1798	33.4537	gfp
280	6	37.9349	41.3369	cy5
280	7	32.7307	50.6325	gfp
281	1	13.3054	6.4408	rfp
281	2	19.7520	6.8343	rfp
281	3	32.1344	11.5187	rfp
281	4	40.3711	15.5777	gfp
281	5	45.6568	18.8087	rfp
281	6	49.8597	25.155	gfp
281	7	29.4660	29.2817	rfp
281	8	37.7325	30.4532	gfp
281	9	43.0563	33.3301	rfp
281	10	50.8558	36.5541	rfp
282	1	60.8081	13.2129	rfp
282	2	102.5134	14.0860	rfp
282	3	49.1462	20.9718	gfp
282	4	37.8615	21.8303	rfp
282	5	31.9945	25.6869	rfp
282	6	133.1317	23.3478	rfp
282	7	117.8721	32.5193	gfp
282	8	161.7230	35.131	gfp
282	9	165.6778	39.2055	rfp
282	10	88.3889	43.7525	gfp
282	11	173.0596	44.4589	rfp
282	12	141.7477	50.2645	gfp
282	13	172.8037	52.8235	rfp
282	14	89.8890	52.6307	rfp
282	15	27.5802	53.5092	rfp
282	16	165.1937	55.8386	gfp
282	17	100.0096	56.5757	cy5
282	18	109.9535	60.2221	gfp
282	19	173.4201	62.1407	rfp
282	20	155.7894	63.8933	gfp
282	21	95.0622	64.63975	gfp
282	22	104.0580	65.6622	gfp
282	23	33.2175	69.8491	gfp
282	24	21.6294	71.4911	rfp
282	25	101.5394	77.5107	cy5
282	26	72.4771	80.0464	gfp
282	27	85.8342	79.7668	gfp
282	28	144.9137	80.7140	rfp
282	29	155.445	81.0921	cy5
282	30	133.8762	85.7205	rfp
282	31	148.1943	86.7080	rfp
282	32	74.65875	92.1774	gfp
282	33	147.8464	93.1233	rfp
282	34	110.8325	97.7741	gfp
282	35	125.7054	97.9831	rfp
282	36	75.1991	102.1080	rfp
283	1	19.995	3.5475	gfp
283	2	17.5804	13.7187	gfp
283	3	6.54675	16.45825	gfp
283	4	19.8484	19.4966	gfp
283	5	26.2105	23.4545	gfp
283	6	16.8536	34.83	gfp
286	1	27.1148	12.4700	gfp
286	2	12.3963	17.8335	gfp
287	1	3.5475	3.6104	gfp
287	2	7.6279	13.0121	gfp
287	3	11.2301	28.5111	gfp
288	1	31.1873	7.3012	gfp
288	2	29.2880	13.2027	gfp
288	3	23.3006	16.2963	gfp
288	4	49.1559	18.3185	gfp
288	5	57.5963	21.0718	rfp
288	6	41.4569	25.1030	gfp
288	7	8.6021	37.6705	gfp
289	1	30.2445	19.5314	gfp
289	2	22.9210	26.0639	gfp
289	3	27.74575	30.8740	gfp
290	1	63.1960	16.4849	gfp
290	2	65.6200	23.6363	gfp
290	3	73.0316	37.4159	gfp
290	4	58.4585	42.62375	gfp
290	5	49.3357	52.7237	gfp
290	6	64.5287	57.3890	gfp
290	7	65.3520	69.2124	gfp
290	8	71.8679	70.9624	rfp
290	9	80.6028	88.8877	rfp
290	10	61.2560	100.4493	cy5
290	11	35.9922	118.7104	gfp
290	12	30.1801	121.1720	gfp
290	13	42.0632	129.2649	cy5
290	14	45.63375	144.5792	gfp
290	15	54.6481	152.5217	gfp
291	1	56.7749	11.3073	gfp
291	2	20.2017	18.6058	rfp
291	4	24.6780	25.5313	gfp
291	5	14.2227	26.3936	rfp
291	6	19.1466	29.1987	gfp
291	9	32.3816	34.0929	gfp
291	10	40.9969	35.9408	gfp
291	12	21.8655	36.7752	gfp
291	13	52.1970	39.2284	gfp
291	14	31.0895	45.7691	gfp
291	15	66.5849	43.0469	rfp
291	16	45.3186	46.7825	gfp
291	17	59.8012	45.5419	rfp
291	18	20.6118	55.6610	gfp
291	19	39.8572	54.8914	rfp
291	20	11.5794	58.7491	gfp
291	21	44.0526	62.0334	gfp
291	22	20.8036	67.1324	gfp
291	23	35.2390	66.3406	rfp
291	24	11.61	70.0685	gfp
291	25	24.5927	72.0415	gfp
291	28	41.0225	79.3125	rfp
291	29	43.9706	90.1986	rfp
292	1	13.0819	8.6105	gfp
293	1	12.1883	6.9171	gfp
293	2	21.2133	8.4567	gfp
293	3	9.1414	14.9464	gfp
293	4	4.7859	21.6849	gfp
293	5	16.2386	24.7871	gfp
293	6	21.33875	24.467	gfp
294	1	10.7035	12.1155	gfp
294	2	18.0266	23.4684	gfp
294	3	7.3881	26.1653	gfp
294	4	14.5579	32.2834	cy5
295	1	34.1534	3.9269	gfp
295	2	69.5140	6.3831	gfp
295	3	29.7809	11.8015	gfp
295	4	40.4113	17.7840	gfp
295	5	49.18125	22.6808	gfp
295	6	48.9192	30.6677	gfp
296	1	22.6548	3.8413	gfp
296	2	28.5445	3.1921	gfp
296	3	12.9503	9.0384	gfp
296	4	19.8015	9.29875	gfp
296	5	12.6393	30.96	gfp
296	6	7.8303	36.9155	gfp
296	7	17.4874	36.0344	gfp
297	1	16.1226	7.5034	gfp
