# Supplementary material for: The Beta Cell in Its Cluster: Stochastic Graphs of Beta Cell Connectivity in the Islets of Langerhans
Source: PLoS Comput Biol. 2015 Aug 12;11(8):e1004423. doi: 10.1371/journal.pcbi.1004423 (PMC4534467; doi:10.1371/journal.pcbi.1004423)
Supplement: S1 Dataset — (ZIP) [file pcbi.1004423.s048.zip › datazip/D8.2011.dapi.coords.tsv]

1	1	31.9651	13.8084	gfp
1	2	17.3722	18.5500	gfp
1	3	27.1033	26.7675	gfp
1	4	18.6950	34.0021	rfp
2	1	17.0755	6.0002	gfp
2	2	11.4239	9.2037	cy5
2	3	4.82202	13.0935	cy5
2	4	8.8419	23.3723	gfp
2	5	10.6623	32.4038	cy5
3	1	63.6758	13.5919	cy5
3	2	38.1914	16.5219	gfp
3	3	51.7328	16.8649	cy5
3	4	68.2527	20.5227	cy5
3	5	43.9291	23.8996	cy5
3	6	79.4634	30.0676	cy5
3	7	47.0758	33.5062	cy5
3	8	15.2317	39.2679	gfp
3	9	81.4153	40.1920	rfp
3	10	9.4958	49.6531	gfp
3	11	84.3287	54.34125	cy5
3	12	48.5529	57.6163	gfp
3	13	82.0628	65.4473	cy5
3	14	48.5047	69.2644	gfp
3	15	55.7994	76.1580	gfp
3	16	74.7834	76.2197	cy5
3	17	65.4451	80.4483	gfp
3	18	33.8406	79.9417	rfp
3	19	48.2573	81.3468	gfp
4	1	7.8421	23.5425	gfp
4	2	21.9733	24.8518	rfp
4	3	15.1480	27.2987	gfp
4	4	23.0030	33.1589	cy5
4	5	24.2796	46.7129	cy5
4	6	25.5023	56.8840	cy5
4	7	32.1425	60.3581	cy5
4	8	39.2583	63.8099	gfp
4	9	47.1925	66.0085	gfp
4	10	27.9457	73.6117	cy5
4	11	44.5169	77.8061	gfp
4	12	36.5858	80.066	cy5
4	13	51.3341	81.3436	gfp
5	1	29.9154	12.3391	cy5
5	2	4.9716	17.0542	rfp
5	3	13.1891	19.0942	gfp
5	4	34.3220	31.6801	gfp
5	5	24.7238	53.6401	gfp
5	6	32.1710	63.3351	gfp
5	7	20.6664	65.7953	gfp
5	8	40.7387	75.4189	gfp
5	9	17.1545	77.9458	gfp
5	10	56.3129	83.7767	gfp
5	11	21.156	84.6438	gfp
5	12	52.7057	90.5369	gfp
5	13	74.0190	93.8787	rfp
5	14	64.0125	96.7875	gfp
5	15	88.0664	98.6492	gfp
5	16	126.2501	100.1241	gfp
5	17	72.1426	100.8147	gfp
5	18	103.845	109.65	gfp
5	19	126.2864	110.8977	cy5
6	1	7.6891	8.4602	rfp
6	2	13.0935	5.1692	rfp
7	1	15.9617	17.3270	gfp
7	2	27.50925	23.4377	gfp
7	3	5.3518	25.8174	cy5
7	4	13.8425	28.0137	cy5
7	5	28.4988	31.7917	gfp
7	6	40.8598	35.2209	rfp
7	7	11.7923	37.4380	rfp
7	8	35.4053	44.3089	gfp
7	9	27.2343	44.2928	gfp
7	10	42.9511	45.5018	rfp
7	11	18.8461	48.1197	gfp
7	12	10.5330	49.3547	gfp
7	13	21.6395	57.4991	gfp
7	14	31.8251	69.4655	gfp
7	15	12.09375	70.0631	gfp
7	16	17.9567	77.9918	gfp
7	17	8.8425	79.3650	gfp
7	18	14.4461	83.8405	gfp
7	19	29.4135	86.6352	gfp
8	1	48.2314	8.8911	cy5
8	2	39.0132	14.7649	rfp
8	3	78.5796	16.4917	rfp
8	4	64.8225	16.77	gfp
8	5	22.4169	22.0122	rfp
8	6	82.8108	20.8499	rfp
8	7	75.6228	23.2131	cy5
8	8	31.5607	24.4404	gfp
8	9	83.8500	26.8797	cy5
8	10	14.6102	28.3507	gfp
8	11	22.1079	33.3287	gfp
8	12	42.6007	31.0905	gfp
8	13	30.7590	30.9740	gfp
8	14	87.45125	33.2981	cy5
8	15	39.74275	38.7215	gfp
8	16	9.0509	39.9858	rfp
8	17	51.3030	50.3694	gfp
8	18	16.4862	52.59975	gfp
8	19	81.4656	62.2848	cy5
8	20	93.5148	64.3269	cy5
8	21	46.9222	64.1775	rfp
8	22	59.8139	67.8237	gfp
8	23	87.1065	67.08	cy5
8	24	94.9707	73.1853	cy5
8	26	51.4881	75.7085	gfp
8	27	64.9031	79.4358	gfp
8	28	13.0430	82.1644	rfp
8	29	101.3310	82.1569	cy5
8	31	88.1468	113.4030	rfp
9	1	62.0381	35.3115	gfp
9	2	70.7405	43.8567	gfp
9	4	28.1028	60.1264	rfp
9	5	69.1248	60.2663	gfp
9	6	107.7023	66.3713	gfp
9	7	69.1591	67.3888	cy5
9	8	81.6653	72.8746	rfp
9	9	97.9128	73.2312	rfp
9	10	24.0851	72.9106	cy5
9	11	16.4014	73.9262	cy5
9	12	107.9658	74.5040	rfp
9	13	8.8889	77.7830	cy5
9	14	27.3736	81.3050	cy5
9	15	39.5457	82.8323	cy5
9	16	75.9165	81.4764	rfp
9	17	17.0925	83.8500	cy5
9	18	30.5534	90.3491	gfp
9	19	5.1014	92.8507	rfp
9	20	14.4649	107.2550	cy5
9	21	23.7739	110.8138	gfp
9	22	69.9726	116.1546	gfp
9	23	7.4588	118.6221	rfp
9	24	22.7175	119.985	gfp
9	25	78.4568	121.0566	gfp
9	26	46.1504	125.3933	gfp
9	27	11.1122	125.6768	gfp
9	28	18.9200	126.8903	gfp
9	29	29.13078	131.1801	gfp
9	30	63.3794	139.1068	cy5
9	31	34.7110	142.9744	gfp
9	32	52.847	142.3945	gfp
9	33	81.3814	145.3654	gfp
9	34	58.4898	150.2777	gfp
9	35	58.1094	157.8383	gfp
9	36	46.7290	161.2877	gfp
9	37	40.5937	165.2440	rfp
9	38	53.6345	169.7744	gfp
9	39	77.185	168.5331	gfp
9	40	61.2340	178.6357	gfp
10	1	12.1443	11.6822	gfp
10	2	5.8017	12.8834	gfp
11	1	14.0739	8.2818	rfp
11	2	31.7304	30.5778	rfp
11	3	19.35	30.6522	rfp
11	4	20.2924	36.8111	gfp
11	5	11.4397	39.5660	rfp
11	6	14.8513	46.3455	rfp
11	7	25.6332	46.5846	gfp
12	1	7.2863	6.1603	cy5
12	2	4.1528	17.0230	gfp
13	1	96.9702	34.4210	rfp
13	2	58.7595	37.3753	gfp
13	3	70.4833	38.6179	gfp
13	4	80.5444	39.8727	gfp
13	5	86.3674	39.9563	gfp
13	6	89.7713	45.2557	gfp
13	8	61.2409	50.0937	gfp
13	9	48.2849	55.8304	gfp
13	11	71.1840	60.3581	rfp
13	12	33.9813	64.4745	gfp
13	13	55.3929	65.2221	gfp
13	15	82.6331	85.6861	gfp
13	16	12.9551	88.2549	gfp
13	17	48.8242	95.1260	gfp
13	18	60.5258	96.5565	gfp
13	19	34.7577	100.2085	gfp
13	20	47.7007	102.2157	gfp
13	21	69.9471	102.1474	gfp
13	22	70.485	108.8925	rfp
13	23	36.3473	117.7019	gfp
14	1	31.4343	3.8637	rfp
14	2	55.4895	17.1902	rfp
14	3	77.6175	38.9775	cy5
14	5	47.2530	48.6303	rfp
14	6	107.5868	55.2563	gfp
14	7	54.3844	58.5179	cy5
14	8	74.9484	60.3988	gfp
14	9	121.8830	59.1055	rfp
14	10	45.2094	62.9893	gfp
14	11	125.8569	69.2095	cy5
14	12	138.4078	73.4379	cy5
14	14	78.7545	76.9209	gfp
14	15	133.1035	77.0664	cy5
14	16	110.7096	77.6649	gfp
14	17	51.3137	79.8604	gfp
14	18	145.0409	79.7767	gfp
14	19	44.2164	80.8049	gfp
14	20	103.7280	81.0502	rfp
14	21	156.9543	79.9155	rfp
14	22	125.8911	80.9346	cy5
14	23	78.9991	84.9922	gfp
14	24	162.2062	85.7001	rfp
14	25	132.4701	87.1653	cy5
14	27	166.7006	91.2356	rfp
14	28	156.3476	94.0423	gfp
14	29	43.2443	92.1119	gfp
14	31	132.7663	93.525	cy5
14	33	46.1420	97.6848	gfp
14	34	56.5475	104.6444	gfp
14	35	174.1330	100.8972	rfp
14	36	73.7437	102.9178	gfp
14	37	139.2039	107.6634	gfp
14	38	78.7859	109.5018	gfp
14	39	165.4499	111.8556	gfp
14	41	79.1072	116.4343	rfp
14	42	60.9805	117.1306	gfp
14	44	176.3872	120.4398	gfp
14	45	38.9912	118.5141	gfp
14	46	56.7600	123.6384	gfp
14	47	165.2889	124.4543	cy5
14	48	79.5820	126.9346	cy5
14	52	176.7336	130.8009	gfp
14	53	51.6927	132.0434	gfp
14	54	41.7502	135.3174	gfp
14	57	172.1505	136.06275	gfp
14	58	157.4673	138.5498	rfp
14	59	112.6855	139.7555	gfp
14	60	99.8609	140.9127	cy5
14	61	181.1328	141.0587	rfp
14	62	17.88	142.6050	gfp
14	63	26.9068	142.2225	cy5
14	65	170.6716	146.0004	gfp
14	66	149.7154	151.0114	rfp
14	67	47.8375	152.2772	gfp
14	68	37.2470	153.8741	gfp
14	69	169.3535	156.1770	gfp
14	70	111.87525	155.8385	gfp
14	72	178.2316	156.4427	gfp
14	73	55.8085	164.7654	gfp
14	74	156.4089	166.0198	gfp
14	75	116.7848	166.8915	gfp
14	76	34.7887	168.6427	rfp
14	77	45.8513	167.7973	cy5
14	78	70.6889	170.8329	rfp
14	79	113.5141	172.2326	gfp
14	80	129.2019	173.9360	rfp
14	81	141.7224	176.9263	gfp
14	82	100.2610	176.5475	gfp
14	83	90.2636	177.8090	gfp
14	84	54.1542	181.9545	rfp
14	85	100.8494	185.2247	gfp
14	86	79.8687	187.8149	gfp
14	87	112.2021	184.1794	gfp
14	88	135.495	186.4725	gfp
14	89	66.1418	187.0793	gfp
14	90	123.0739	190.5283	gfp
14	91	107.5293	191.6986	gfp
14	92	131.3812	193.9550	gfp
14	93	116.4949	199.9697	rfp
14	94	107.0664	201.2001	rfp
15	1	17.2679	3.7964	gfp
15	2	26.8256	12.4264	gfp
15	3	37.5464	12.5403	gfp
15	4	16.6182	14.1426	gfp
15	5	15.8094	26.0670	gfp
15	6	32.2039	25.5762	gfp
15	7	42.7114	26.1904	gfp
15	8	37.4584	28.1623	gfp
15	9	26.7289	34.3531	gfp
15	10	20.6198	37.8467	gfp
15	11	36.5558	37.4797	cy5
15	12	42.6718	37.6476	cy5
15	13	27.8723	45.4661	rfp
16	1	21.0466	7.6418	gfp
16	2	8.5252	10.6565	gfp
16	3	15.5291	18.5157	gfp
16	4	34.5505	21.6751	gfp
16	5	54.66375	24.1244	gfp
16	6	19.0085	24.3709	gfp
16	7	27.4785	25.2136	gfp
16	8	49.2234	28.8166	gfp
16	9	38.7426	29.8891	gfp
16	10	33.2820	34.8171	gfp
16	11	26.7779	35.3502	gfp
16	12	43.8995	40.7370	gfp
16	13	62.0720	39.6008	gfp
16	14	15.1661	40.6135	gfp
16	15	31.7970	43.6988	gfp
16	16	50.4351	47.8485	gfp
17	1	7.5768	4.6623	gfp
17	2	20.5738	8.8812	gfp
17	3	11.7010	10.105	gfp
17	4	14.4469	14.9498	gfp
18	1	28.4126	5.9826	gfp
18	2	30.0785	20.2673	gfp
18	3	15.9359	24.5545	gfp
18	4	17.1234	40.6929	gfp
18	5	6.5729	47.9848	gfp
20	1	19.8240	14.9757	gfp
20	2	8.3900	18.1592	gfp
20	3	41.5736	28.3656	cy5
20	4	39.5674	34.2628	gfp
21	1	18.1254	8.3055	gfp
21	2	64.0097	9.1690	cy5
21	3	54.2528	8.7699	cy5
21	4	37.1878	18.3897	cy5
21	5	4.2863	21.6134	gfp
21	6	62.0199	22.5550	gfp
21	7	28.4503	23.3623	cy5
21	8	70.1910	25.0265	gfp
21	9	42.9511	25.4254	gfp
21	10	49.6252	26.6350	cy5
21	11	10.4843	26.5363	gfp
21	12	56.21175	28.94975	cy5
21	13	75.8055	34.9289	cy5
21	14	37.6585	30.0348	gfp
21	15	64.5436	32.6771	gfp
21	16	19.0485	37.9685	gfp
21	17	11.6159	40.2187	rfp
21	18	70.2276	43.8471	gfp
21	19	41.5564	43.3993	rfp
21	20	64.1553	48.0970	gfp
21	21	37.7466	50.3076	gfp
21	22	75.3924	49.3344	cy5
21	23	70.0259	55.7925	gfp
21	24	30.9372	55.8837	gfp
21	25	44.1666	59.2713	rfp
21	26	38.4963	66.2228	gfp
21	27	50.1572	68.0984	rfp
22	1	45.6823	10.9145	rfp
22	2	118.8005	12.9427	rfp
22	3	99.1334	19.9163	gfp
22	4	111.0721	22.9835	gfp
22	5	34.8519	28.7275	cy5
22	6	120.7487	29.5992	gfp
22	7	73.8408	31.0831	rfp
22	8	57.7438	32.7276	gfp
22	9	45.9217	37.8880	gfp
22	10	110.9655	38.8443	gfp
22	11	144.5741	47.4389	gfp
22	12	97.3278	46.3594	gfp
22	13	53.0295	45.5074	gfp
22	14	116.9347	44.7232	cy5
22	16	73.2075	45.8083	gfp
22	17	64.2940	46.9685	gfp
22	18	158.3718	46.5800	gfp
22	19	69.23	50.85825	gfp
22	20	138.0007	53.7754	gfp
22	21	177.2658	58.1338	gfp
22	22	191.6520	60.6249	rfp
22	23	85.5365	61.4495	cy5
22	24	157.7699	66.3821	gfp
22	25	76.4210	68.9171	rfp
22	26	177.9793	71.7672	gfp
22	28	153.5587	73.9073	gfp
22	29	189.5522	73.9859	gfp
22	30	34.4662	74.8944	rfp
22	31	199.7823	78.6685	rfp
22	32	78.1330	81.4752	rfp
22	33	192.9028	84.8732	gfp
22	34	27.3656	85.8730	gfp
22	35	139.7735	86.8634	gfp
22	36	105.8524	89.6221	gfp
22	37	25.3461	93.4175	gfp
22	39	177.9595	95.29875	gfp
22	40	59.9917	97.6508	rfp
22	43	103.2990	104.9242	gfp
22	44	51.7026	106.8941	gfp
22	46	170.9656	110.2630	gfp
22	47	27.9780	113.4096	gfp
22	48	145.8039	113.7746	gfp
22	49	103.7080	121.5118	gfp
22	50	100.0008	127.968	gfp
22	52	51.9135	133.0044	gfp
22	54	58.0381	141.1714	gfp
22	55	73.6314	147.3088	rfp
22	56	60.5583	152.5873	rfp
23	1	54.825	3.999	rfp
23	2	47.7204	5.7252	gfp
23	3	31.8267	8.0061	gfp
23	4	62.0320	9.9607	gfp
23	5	29.2171	17.7581	gfp
23	6	40.0258	15.8264	gfp
23	7	51.8487	19.0981	gfp
23	8	47.3631	32.5315	gfp
23	9	24.1174	32.9441	gfp
23	10	81.7588	33.4896	cy5
23	11	52.8690	37.4521	gfp
23	12	39.5212	38.6102	rfp
23	13	73.8643	44.9966	cy5
23	14	88.9257	46.3093	cy5
23	15	45.9525	50.1975	gfp
23	16	34.9410	51.4150	cy5
23	17	41.4121	56.4928	cy5
23	18	29.0856	60.6163	gfp
23	19	50.6588	57.4642	gfp
23	21	21.1219	64.6557	gfp
23	22	8.2143	67.6918	gfp
23	23	98.5003	65.7707	cy5
23	25	58.6132	76.4143	gfp
23	26	102.8587	73.9089	gfp
23	27	7.9226	75.6088	gfp
23	29	11.5004	81.1166	gfp
23	30	18.5741	81.3945	gfp
23	31	32.895	80.35625	cy5
23	32	112.1849	83.9298	rfp
23	33	98.3111	87.2719	cy5
23	34	70.1472	87.2328	gfp
23	35	106.2272	88.3352	gfp
23	36	10.32	89.268	rfp
23	38	64.4950	89.4119	cy5
23	39	104.8940	95.8097	gfp
23	40	22.1635	97.5974	cy5
23	41	95.3623	104.0016	gfp
23	43	75.6883	106.6069	gfp
23	45	67.1093	124.2895	rfp
23	46	82.7405	125.8667	cy5
23	47	47.7816	124.9365	gfp
23	48	58.875	127.2825	gfp
23	49	74.1143	127.3492	gfp
23	51	30.9446	129.3327	rfp
23	52	41.6437	131.2987	gfp
23	53	52.0996	131.6116	gfp
23	55	66.2154	136.9527	gfp
23	56	50.8036	140.7680	gfp
23	57	39.4289	141.55815	rfp
23	58	83.8011	141.5677	rfp
23	59	50.9320	150.1775	rfp
24	1	25.1192	10.0747	gfp
24	2	24.5537	18.9568	gfp
24	3	41.6428	16.4677	gfp
24	4	45.9225	21.6375	gfp
24	5	52.2331	24.4264	gfp
24	6	46.1340	29.9677	gfp
24	7	47.0492	36.6380	gfp
24	8	27.0550	40.3280	gfp
24	9	17.0834	43.2559	gfp
24	10	44.0113	49.1199	cy5
24	11	32.5816	50.7597	gfp
24	12	14.2193	53.1715	gfp
24	13	4.7093	56.0737	gfp
24	14	24.5586	55.9366	gfp
24	15	16.1352	59.9544	gfp
24	16	15.48	67.6273	gfp
25	1	87.4440	5.3547	rfp
25	2	77.2065	6.4441	rfp
25	3	47.8375	17.6419	rfp
25	4	87.17175	19.6338	rfp
25	5	65.3975	22.8675	gfp
25	6	80.0903	21.6499	gfp
25	7	95.0310	25.7379	rfp
25	8	76.3641	26.6698	gfp
25	9	117.4611	28.4948	rfp
25	10	67.4995	32.1387	gfp
25	11	111.8495	32.4203	rfp
25	12	90.4052	33.3297	gfp
25	13	54.4225	37.9161	gfp
25	14	104.1675	40.1765	gfp
25	15	76.9342	39.1658	gfp
25	16	94.5043	41.4648	gfp
25	17	39.5649	42.8265	gfp
25	18	84.2013	43.8867	gfp
25	19	44.9231	45.8786	gfp
25	20	57.18	44.5800	gfp
25	21	66.5128	48.4306	gfp
25	22	79.3401	51.7348	gfp
25	23	51.5179	50.9022	gfp
25	24	105.12	57.3150	rfp
25	25	35.5570	58.2304	gfp
25	26	49.5793	58.1357	gfp
25	27	111.0721	61.4931	rfp
25	28	74.99415	63.69375	gfp
25	29	59.1515	64.0267	gfp
25	30	67.3691	64.7447	gfp
25	31	91.9686	64.9627	gfp
25	32	35.2037	67.9451	gfp
25	33	28.8203	70.6213	gfp
25	34	115.6087	72.9121	rfp
25	35	40.3802	74.6926	gfp
25	36	92.6738	75.8298	gfp
25	37	9.88785	74.562	rfp
25	38	123.6465	74.175	rfp
25	39	105.0129	75.0173	rfp
25	40	56.5774	76.5024	gfp
25	41	80.4938	77.7848	gfp
25	42	21.9727	80.8387	rfp
25	43	31.9275	82.0425	gfp
25	44	62.3215	84.1264	gfp
25	45	41.7509	91.0049	gfp
25	46	101.7552	91.977	gfp
25	47	108.7011	95.4290	gfp
25	48	6.4724	99.1544	rfp
25	49	33.2537	101.5875	gfp
25	50	16.1833	102.0460	rfp
25	51	46.9343	102.7478	gfp
25	53	67.8082	101.8788	gfp
25	54	27.2513	104.5409	gfp
25	55	74.3914	107.4646	gfp
25	56	9.0061	107.9778	rfp
25	57	25.7288	111.0950	gfp
25	58	49.0245	112.0665	gfp
25	60	89.01	116.6711	gfp
25	61	37.0373	123.6035	rfp
25	63	62.1750	127.2568	rfp
25	64	48.9519	128.1324	rfp
25	65	38.6319	131.0149	rfp
26	1	89.0898	2.5696	cy5
26	2	80.8240	6.8548	gfp
26	3	64.9505	12.1491	gfp
26	4	89.1372	11.6603	gfp
26	5	49.8946	17.8923	gfp
26	6	78.0680	17.6146	gfp
26	7	93.0919	22.188	gfp
26	8	19.4272	34.7823	gfp
26	9	79.0608	34.2837	gfp
26	10	89.2566	33.3882	cy5
26	11	40.8185	35.4027	gfp
26	12	62.8099	40.8266	cy5
26	13	73.3194	40.9114	gfp
26	14	87.0998	40.2009	gfp
26	15	43.0010	43.4119	gfp
26	16	27.5949	44.5083	gfp
26	17	35.3549	45.6467	gfp
26	18	52.0031	47.6878	gfp
26	19	20.4136	48.4642	gfp
26	20	13.3548	51.5752	gfp
26	21	7.3404	55.2036	gfp
26	22	43.9663	57.2034	cy5
26	23	66.3086	57.6849	cy5
26	24	55.6000	56.0630	cy5
26	25	2.4887	57.8979	rfp
26	26	19.4105	57.8014	gfp
26	27	34.6086	57.9874	gfp
26	28	26.531	58.6377	gfp
26	29	7.4056	63.7833	gfp
26	30	88.5425	69.5675	rfp
26	31	50.6325	72.8044	cy5
26	32	60.2442	76.1238	gfp
26	33	73.04625	75.5476	gfp
26	34	11.5427	85.4229	gfp
26	35	76.3238	86.2271	gfp
26	36	51.5200	85.3849	gfp
26	37	67.3020	87.8575	cy5
26	38	19.1394	96.2942	gfp
26	39	62.8751	95.1499	gfp
26	40	72.9009	95.5393	rfp
26	41	53.3968	96.0474	gfp
26	42	37.7844	97.4358	gfp
26	43	44.2188	101.0061	gfp
26	44	54.1155	106.4207	gfp
26	45	62.2342	106.4167	gfp
27	1	9.6940	8.2143	gfp
27	2	22.8769	9.5035	gfp
27	3	12.1154	17.0347	gfp
27	4	25.2267	21.9730	gfp
27	5	16.4217	22.50405	gfp
27	6	26.6033	31.2708	gfp
27	7	14.4971	36.0893	gfp
27	8	27.4652	41.3632	gfp
27	9	18.7400	42.2708	gfp
27	10	8.2058	43.3327	gfp
27	11	4.2937	52.7446	gfp
27	12	13.7277	56.1321	gfp
28	1	33.5825	11.0326	gfp
28	2	33.6702	34.8734	gfp
28	3	44.2252	35.9635	gfp
28	4	23.7247	38.8994	gfp
28	5	75.9828	41.1173	gfp
28	6	13.4203	45.2145	gfp
28	7	33.4227	46.0882	gfp
28	8	38.5107	49.6860	gfp
28	9	19.9483	49.6056	gfp
28	10	67.1929	55.4216	gfp
28	11	8.3913	54.2622	gfp
28	12	23.2801	55.3006	gfp
28	13	77.2906	58.0673	gfp
28	14	57.6545	58.0317	gfp
28	15	84.1312	59.3152	gfp
28	16	89.9775	62.0981	gfp
29	1	107.1926	10.1792	rfp
29	2	119.8227	17.3908	rfp
29	3	84.1558	15.9415	rfp
29	4	96.8832	15.4449	rfp
29	5	100.7121	22.1399	gfp
29	6	86.1702	22.5660	rfp
29	7	95.7469	27.0671	gfp
29	8	113.4226	27.2239	gfp
29	9	98.4219	35.2475	gfp
29	10	74.2231	38.2283	gfp
29	12	126.2606	45.0107	gfp
29	13	49.4534	44.1069	gfp
29	14	142.5313	49.6213	gfp
29	15	33.0992	47.0347	rfp
29	16	113.6323	49.4440	rfp
29	17	52.70725	51.9619	gfp
29	19	102.3067	52.2612	gfp
29	20	39.1343	53.2610	gfp
29	21	119.8341	55.9142	gfp
29	22	148.2801	61.0496	rfp
29	23	96.0387	59.7067	cy5
29	24	55.3741	64.6368	gfp
29	25	140.5757	65.6871	gfp
29	26	38.4527	67.3708	gfp
29	27	91.1683	68.9340	gfp
29	28	73.1446	69.1212	gfp
29	29	99.4546	68.5144	cy5
29	30	81.6443	69.0588	gfp
29	31	63.9287	70.8256	gfp
29	32	154.3400	68.5022	rfp
29	33	132.3394	77.2975	gfp
29	34	117.7931	75.0377	cy5
29	35	99.3769	81.6130	cy5
29	36	150.2884	81.0697	rfp
29	37	81.7512	83.7476	cy5
29	38	68.9296	82.5979	cy5
29	39	55.5830	87.2762	cy5
29	40	92.1365	85.9104	cy5
29	41	146.8116	87.2641	gfp
29	42	119.8250	91.5405	gfp
29	43	18.1061	91.6246	rfp
29	44	97.7261	90.3731	cy5
29	45	108.6523	91.8772	cy5
29	46	38.7778	94.5592	cy5
29	47	128.3963	98.3228	gfp
29	48	147.1371	98.9444	rfp
29	49	16.8231	99.1953	rfp
29	50	32.2577	105.9852	gfp
29	51	100.4104	104.1836	cy5
29	52	113.8237	105.4512	gfp
29	53	121.0305	106.0211	gfp
29	54	80.5940	110.6547	cy5
29	55	109.9929	112.2606	gfp
29	56	143.2246	113.1169	rfp
29	57	25.9325	114.2802	gfp
29	58	94.4113	114.9509	cy5
29	59	101.2898	116.5279	gfp
29	60	33.0310	117.2618	gfp
29	61	108.5799	120.4904	gfp
29	62	137.3292	121.8347	rfp
29	63	77.1880	124.4641	gfp
29	64	26.9203	122.5670	gfp
29	65	122.8287	123.3797	rfp
29	66	102.6625	123.7781	gfp
29	67	32.3445	127.7545	gfp
29	68	57.4719	126.7182	gfp
29	69	67.4769	129.1550	gfp
29	70	136.8206	128.6199	rfp
29	71	105.5381	130.7489	rfp
29	72	10.3114	134.9516	gfp
29	73	29.0676	135.2005	gfp
29	74	49.3063	133.6998	gfp
29	75	112.6611	134.3228	rfp
29	76	70.6332	137.9055	gfp
29	77	59.3895	139.2398	gfp
29	78	93.7385	137.3283	gfp
29	79	82.6449	138.2371	gfp
29	80	32.9604	142.5473	gfp
29	81	51.4775	142.5525	gfp
29	82	12.1629	143.7505	rfp
29	83	82.7299	145.1146	gfp
29	84	18.6652	149.8829	rfp
29	85	108.2310	149.769	rfp
29	86	72.0178	153.2592	gfp
29	88	99.4123	153.6101	rfp
29	89	29.33202	154.5549	rfp
29	90	83.7222	155.4633	gfp
29	92	61.3511	158.7968	rfp
29	93	68.59446	163.4817	rfp
29	95	32.4276	164.8700	cy5
29	97	89.8382	169.0120	gfp
29	98	25.6399	171.9827	rfp
29	99	37.4100	172.215	cy5
29	101	102.4635	175.1416	cy5
29	102	95.1668	178.8311	gfp
29	103	79.6894	181.1694	cy5
29	104	60.4213	183.3778	cy5
29	105	100.0535	184.4984	gfp
29	106	67.7845	185.8132	cy5
29	107	91.0716	185.6661	gfp
29	108	84.7451	187.695	gfp
29	109	78.2740	189.1953	gfp
29	110	49.5665	191.7021	gfp
29	111	80.1301	197.3478	cy5
29	112	59.2499	199.0580	rfp
29	113	11.5025	204.4411	cy5
29	114	65.1857	204.8251	gfp
29	115	47.8995	208.4235	rfp
30	1	34.0613	5.1580	rfp
30	2	23.9082	7.4308	rfp
30	3	42.8440	13.0075	gfp
30	4	31.2402	14.6711	gfp
30	5	23.3718	18.2497	gfp
30	6	47.9867	20.0477	gfp
30	7	34.92	22.8225	gfp
30	8	45.7674	25.8184	cy5
30	9	45.3820	33.5306	cy5
30	10	23.9146	36.8828	cy5
30	11	12.5775	41.1930	rfp
30	12	44.1201	43.4265	cy5
30	13	106.5786	47.3614	gfp
30	15	13.8015	49.9802	cy5
30	16	20.3876	50.6045	cy5
30	17	77.8638	50.8782	gfp
30	18	98.9791	52.4541	gfp
30	19	67.2350	55.4491	cy5
30	20	23.8431	57.6899	gfp
30	21	89.9422	65.1523	gfp
30	22	108.5191	58.8885	gfp
30	23	31.5544	60.3454	gfp
30	24	81.3603	59.8947	gfp
30	25	115.5743	62.4369	gfp
30	26	105.9468	65.1228	gfp
30	27	102.5244	72.3977	gfp
30	28	88.7628	77.5935	gfp
30	29	77.0380	77.4461	gfp
30	30	65.8604	80.1246	gfp
30	31	80.5923	85.6775	gfp
30	32	88.4214	86.4784	gfp
30	33	72.3631	90.0596	gfp
30	34	80.1899	96.3533	gfp
30	35	68.0096	95.1754	gfp
30	36	92.5246	97.1976	gfp
30	37	98.4915	110.3208	cy5
30	38	104.8358	115.8086	cy5
31	1	55.8344	22.4117	gfp
31	2	17.2776	24.8713	gfp
31	3	26.6474	23.4034	gfp
31	4	9.3198	35.6016	gfp
31	5	73.7345	35.2626	rfp
31	6	58.8929	42.4674	gfp
31	8	11.8621	50.7029	gfp
31	9	57.9460	52.9940	gfp
31	10	52.1742	65.5556	gfp
31	11	66.7244	65.3931	gfp
31	12	31.7950	70.1327	gfp
31	13	23.0419	71.2629	gfp
31	14	63.7146	72.0086	rfp
31	15	3.2834	76.9455	gfp
31	16	44.2487	74.9854	gfp
31	17	28.1561	76.0455	gfp
31	18	14.8850	85.2081	gfp
31	19	38.6773	91.8762	gfp
31	20	17.7682	95.9791	gfp
31	21	11.5731	95.8839	gfp
31	22	29.7491	100.1028	gfp
31	23	20.4584	104.1350	gfp
32	1	14.7530	10.8283	gfp
33	1	6.9942	3.4467	rfp
34	1	19.4380	16.9883	gfp
34	2	42.3002	19.4092	cy5
34	3	56.0051	21.6075	gfp
34	4	46.1538	25.1686	gfp
34	5	61.1091	30.8629	gfp
34	6	39.9542	33.5428	gfp
34	7	45.4496	38.9347	gfp
34	8	53.0453	38.3616	gfp
34	9	58.0643	46.1032	gfp
34	10	63.8550	51.2447	gfp
34	11	44.7963	55.9485	gfp
34	12	53.9554	56.4202	gfp
34	13	66.1008	58.8064	gfp
34	14	40.7769	59.9033	gfp
35	1	32.8600	12.6708	gfp
35	2	10.2283	18.0985	cy5
35	3	5.3713	25.2773	gfp
35	4	14.0910	30.2799	gfp
36	1	18.3862	12.9977	gfp
36	2	19.1534	23.1571	gfp
36	3	26.4233	29.3656	gfp
36	4	33.8056	25.5660	gfp
36	5	10.2731	28.5618	gfp
36	6	18.7849	34.0279	gfp
36	7	9.8549	36.2999	cy5
36	8	32.6442	41.3457	gfp
36	9	39.4965	41.9600	gfp
36	10	5.9083	59.7877	gfp
36	11	43.3283	59.8601	gfp
36	12	46.8808	66.779	gfp
36	13	33.0410	68.0271	gfp
36	14	7.1984	68.0779	gfp
36	15	23.5548	68.5205	gfp
36	16	40.3454	71.1014	gfp
36	17	36.6410	78.3675	gfp
37	1	16.8594	10.7292	gfp
37	2	4.3495	21.6754	gfp
37	3	13.8632	22.9405	gfp
37	4	26.2115	27.1456	gfp
38	1	33.8726	7.0547	gfp
38	2	26.8545	10.8889	gfp
38	3	12.8382	13.7806	gfp
38	4	28.1430	19.5948	gfp
38	5	57.0952	22.9866	gfp
38	6	21.2728	22.3423	gfp
38	7	33.2418	25.8061	gfp
38	8	43.8628	28.7742	gfp
38	9	57.2620	35.5956	gfp
38	10	87.5676	36.3787	gfp
38	11	98.4024	38.8097	gfp
38	12	81.3659	40.4520	gfp
38	13	77.3886	48.0904	gfp
38	14	42.6209	47.2830	gfp
38	15	90.3727	51.4546	gfp
38	16	28.2815	57.6110	gfp
38	17	106.7979	58.8663	rfp
38	18	80.5037	60.2897	gfp
38	19	95.3697	59.8302	gfp
38	20	41.8329	63.6592	gfp
38	22	90.5521	65.4440	gfp
38	23	48.9351	68.3233	gfp
38	24	53.3182	75.7452	gfp
38	25	63.3623	77.0506	gfp
39	1	38.3329	8.4600	gfp
39	2	24.6175	19.2048	rfp
39	3	49.0062	16.9602	gfp
39	4	56.1674	22.3187	gfp
39	5	43.5119	24.5506	gfp
39	6	16.7253	27.7797	rfp
39	7	31.2427	26.7595	gfp
39	8	52.0108	27.9760	gfp
39	9	56.7822	33.3732	gfp
39	10	19.4798	37.7534	gfp
39	11	36.9357	37.2156	gfp
39	12	60.8059	38.4948	rfp
39	13	51.7014	37.7939	gfp
39	14	44.8631	39.7031	gfp
39	15	64.0633	45.8487	rfp
39	16	20.0313	48.7662	gfp
39	17	13.2094	55.4779	gfp
39	18	56.0247	50.1681	gfp
39	19	62.3793	54.87875	cy5
39	21	60.0086	69.9133	rfp
39	23	38.43426	68.2436	gfp
39	24	49.6935	77.6786	gfp
39	25	14.5207	79.0860	rfp
39	26	56.6706	81.0097	gfp
39	27	35.0397	88.8884	gfp
39	28	52.8316	89.3325	rfp
39	29	26.8875	98.7375	gfp
39	30	35.2499	99.7864	gfp
39	33	21.1222	107.8778	gfp
41	1	20.3175	11.2875	rfp
41	2	54.4667	15.2531	gfp
41	3	46.1492	15.9400	gfp
41	4	32.25	19.35	gfp
41	5	41.4582	23.3049	gfp
41	6	38.6436	28.8718	gfp
41	7	25.5375	33.39	gfp
41	8	16.3796	35.9729	cy5
41	9	41.9200	38.8260	gfp
41	10	79.3958	45.3136	rfp
41	11	19.3360	45.0659	gfp
41	12	30.8293	47.4772	gfp
41	13	23.2898	51.9358	gfp
41	14	43.9488	51.5392	gfp
41	16	14.6911	59.6545	gfp
41	17	34.3992	59.3188	gfp
41	18	69.30525	61.43625	gfp
41	19	52.6728	63.7299	gfp
41	20	39.2663	64.8618	gfp
41	21	73.5274	71.4088	gfp
41	22	83.0025	68.8425	rfp
41	23	11.3831	71.5209	gfp
41	24	49.6518	71.0948	gfp
41	25	39.5201	72.0189	gfp
41	26	78.9140	84.3645	gfp
41	27	45.9042	82.8825	gfp
41	28	63.3695	83.1731	gfp
41	29	10.2394	84.2397	rfp
41	30	84.7272	86.9718	gfp
41	33	37.0739	95.8979	rfp
41	34	52.1210	97.6821	rfp
41	35	29.9489	97.9267	rfp
41	36	18.9456	98.8846	rfp
41	37	66.2385	104.1675	gfp
41	38	53.8919	110.9185	rfp
42	1	83.0313	6.8908	rfp
42	2	61.6569	6.4076	rfp
42	3	70.0286	12.1490	gfp
42	4	74.4975	17.2195	gfp
42	5	65.3926	22.1559	gfp
42	6	53.0029	22.5804	gfp
42	7	88.4725	23.2430	cy5
42	8	44.6399	25.6010	gfp
42	9	78.8824	27.0114	gfp
42	11	70.2842	31.8651	gfp
42	12	85.5676	32.6298	gfp
42	13	48.4108	33.3813	gfp
42	14	55.8104	36.4515	gfp
42	15	42.2032	40.3165	gfp
42	16	32.7821	39.6433	gfp
42	17	99.0463	48.3289	rfp
42	18	43.1718	49.9731	gfp
42	19	21.9400	53.4889	gfp
42	20	90.7769	54.2209	cy5
42	21	31.0092	54.5572	gfp
42	22	94.9068	60.0296	rfp
42	23	49.4227	63.8349	gfp
42	24	14.1921	63.7096	gfp
42	25	24.9452	63.2022	gfp
42	26	34.9275	64.6275	gfp
42	27	59.9596	68.2586	rfp
42	28	85.6798	64.8225	rfp
42	29	7.7879	70.4551	rfp
42	30	30.2533	71.1302	gfp
43	1	41.0929	8.5562	rfp
43	2	26.6600	10.3738	rfp
43	3	19.3109	13.5694	rfp
43	4	45.3573	13.9942	rfp
43	5	35.0797	13.4202	rfp
43	7	52.5925	29.7858	rfp
43	8	11.7800	30.6258	rfp
43	9	57.2994	36.1742	gfp
43	10	67.3956	41.6302	gfp
43	11	55.0707	48.6438	rfp
43	12	37.8032	64.0626	rfp
44	1	20.9780	14.0074	rfp
45	1	22.5074	4.5410	gfp
45	2	31.9984	6.9143	gfp
45	3	15.3043	10.6016	gfp
45	4	23.9785	12.1833	gfp
45	5	32.1054	15.2428	gfp
46	1	21.5400	7.4925	gfp
46	2	14.26525	10.7500	gfp
46	3	24.5217	13.4101	rfp
46	4	8.8701	20.6861	gfp
46	5	18.7632	26.4853	gfp
46	6	3.6304	26.1041	gfp
47	1	24.3211	7.0049	gfp
47	2	34.7091	7.5384	gfp
47	3	16.6874	18.8463	gfp
47	4	26.445	15.6070	gfp
47	5	7.0584	19.7523	gfp
48	1	20.6736	8.9427	rfp
48	2	47.3	18.3825	rfp
48	3	33.7651	24.9542	rfp
48	4	42.8634	24.5245	rfp
48	5	12.6070	30.4602	gfp
48	6	39.4699	32.1076	rfp
48	7	23.3401	32.68	gfp
48	8	5.0471	34.443	rfp
48	9	11.8605	39.8836	gfp
48	10	9.5107	48.5515	rfp
49	1	39.4973	6.5485	rfp
49	2	21.0289	13.0518	rfp
49	3	27.8868	18.1738	gfp
49	4	20.7854	22.0501	gfp
50	1	35.9571	7.9295	gfp
50	2	52.1714	11.8872	gfp
50	3	37.0017	17.5299	gfp
50	4	47.1840	16.7349	gfp
50	5	14.1641	20.1151	gfp
50	6	27.1029	21.2420	gfp
50	7	48.7170	24.3194	gfp
50	8	27.9547	31.3711	gfp
50	9	36.8725	29.6613	cy5
50	10	15.2326	35.4092	gfp
50	11	41.6383	34.8873	gfp
50	13	39.0783	52.1706	gfp
50	14	24.2308	55.4171	gfp
50	15	9.5493	57.6072	gfp
50	16	39.2038	64.9911	gfp
50	17	8.3613	65.3584	gfp
50	18	17.5225	66.65	gfp
50	19	4.0559	73.7994	gfp
50	20	46.04225	77.7924	gfp
50	21	11.4534	74.2825	gfp
50	22	27.8073	77.8059	cy5
50	23	38.0122	78.7825	gfp
50	24	16.4374	78.6295	gfp
50	25	5.8676	81.3229	gfp
50	26	19.2599	84.7768	gfp
50	27	32.5032	89.6884	gfp
50	28	10.8190	85.6458	gfp
50	29	40.0696	88.8467	gfp
50	30	48.4658	92.2256	gfp
50	31	10.2801	95.3694	gfp
50	32	22.7657	96.6148	gfp
50	33	40.5138	101.5055	gfp
50	34	57.2099	101.1655	gfp
50	35	5.6910	103.3916	gfp
50	36	18.1576	111.9253	gfp
50	37	26.5047	112.0090	gfp
50	38	64.5719	112.7149	gfp
50	39	33.5946	112.2846	gfp
50	40	9.4087	117.3255	gfp
50	41	44.8850	118.4847	gfp
50	42	66.8270	123.0270	gfp
50	43	29.0093	123.9809	gfp
50	44	17.4809	128.6359	gfp
50	45	58.6427	130.0590	gfp
50	46	36.4972	130.1752	cy5
50	47	29.5643	131.1941	gfp
50	48	22.7519	134.0144	rfp
51	1	118.8195	7.0698	gfp
51	3	129.1952	10.8971	gfp
51	5	109.4510	20.1665	rfp
51	6	110.1105	31.8945	gfp
51	7	121.04715	28.1607	gfp
51	8	137.6375	28.5225	gfp
51	10	129.2505	38.1090	gfp
51	11	142.2797	36.9977	gfp
51	12	150.3746	41.6921	rfp
51	13	119.6850	40.8975	gfp
51	14	139.3446	47.1004	gfp
51	16	100.4848	47.3035	rfp
51	17	127.3242	50.1497	gfp
51	18	89.0191	52.0792	gfp
51	19	108.6463	53.2487	rfp
51	21	134.1670	57.5604	gfp
51	22	143.2017	55.8922	gfp
51	24	105.3989	61.4174	gfp
51	25	124.8772	62.3297	gfp
51	26	161.1632	65.5419	gfp
51	27	70.3961	67.5256	rfp
51	28	149.7024	66.2894	gfp
51	29	88.3299	67.8302	cy5
51	30	155.7469	69.2277	gfp
51	31	121.8634	70.5339	cy5
51	32	69.3694	75.7747	gfp
51	33	160.0856	78.3183	gfp
51	34	150.7072	79.1122	gfp
51	35	60.8905	79.6534	gfp
51	36	76.6565	81.2372	gfp
51	37	126.0727	81.5884	rfp
51	38	51.3094	81.8951	gfp
51	39	135.8395	83.5064	gfp
51	40	102.9897	86.3487	gfp
51	41	155.4762	87.6056	rfp
51	42	65.4104	87.9398	gfp
51	44	144.7007	93.5657	gfp
51	48	93.0871	109.4481	rfp
51	49	130.3406	112.1847	gfp
51	50	141.1988	114.9254	gfp
51	51	23.0742	115.4683	gfp
51	52	90.0669	117.5848	gfp
51	53	31.0306	120.5635	gfp
51	54	95.8445	122.1655	gfp
51	55	136.9469	123.9039	gfp
51	56	54.9877	128.4467	gfp
51	57	126.3092	128.8252	gfp
51	58	19.2501	133.9859	gfp
51	59	88.8176	135.0539	cy5
51	60	12.8789	139.4416	gfp
51	61	53.4074	140.0044	rfp
51	63	22.1503	140.5621	gfp
51	64	29.4174	141.5542	gfp
51	65	5.4344	142.3910	rfp
51	66	70.1419	141.4760	gfp
51	67	62.4981	142.2590	gfp
51	69	120.1379	144.4933	gfp
51	72	13.7897	151.3531	gfp
51	75	112.7843	157.4153	gfp
51	77	6.8883	158.7279	gfp
51	80	121.6053	167.6572	gfp
51	81	86.5452	169.0514	gfp
51	82	38.8845	177.4415	gfp
51	83	51.5555	172.3818	gfp
51	84	111.8211	175.3421	gfp
51	85	118.4394	176.2130	gfp
51	86	8.1941	179.1389	gfp
51	87	50.7293	180.2968	gfp
51	88	91.5783	179.3921	gfp
51	89	85.1170	183.1915	gfp
51	90	113.6574	182.91125	gfp
51	91	77.6280	187.7840	gfp
51	92	8.9344	187.3128	gfp
51	93	115.8675	189.78	gfp
51	94	15.5477	192.6599	gfp
51	95	59.3453	193.9494	gfp
51	96	68.7828	193.46775	rfp
51	98	102.9581	196.3104	gfp
51	99	15.6574	199.65975	gfp
51	100	113.4410	200.1869	rfp
51	101	82.3035	200.7049	cy5
51	102	106.3653	201.2918	gfp
51	103	27.348	202.9124	gfp
51	104	60.2114	203.9058	gfp
51	105	69.0701	203.5552	gfp
51	106	108.36	208.4927	gfp
51	107	7.8654	209.4876	gfp
51	108	14.9156	211.0193	gfp
51	111	98.3749	217.1975	cy5
51	112	24.8692	218.6419	gfp
51	113	15.7122	219.46125	gfp
51	118	70.9521	226.7218	cy5
51	119	11.8445	226.2093	gfp
51	121	17.2176	232.1471	rfp
51	124	92.1410	238.9166	gfp
51	125	65.8680	240.7515	gfp
51	126	42.9856	245.9013	cy5
51	128	29.3933	249.3268	gfp
51	129	63.2678	251.6222	rfp
51	130	79.9829	252.0875	gfp
51	132	28.5040	257.4790	gfp
51	133	41.9570	258.7699	gfp
51	134	34.5382	261.9391	gfp
51	135	82.7485	262.4654	gfp
51	137	62.3800	262.6260	rfp
51	138	22.5991	267.2466	rfp
51	140	15.6128	269.8282	gfp
51	141	21.6520	275.5522	gfp
51	142	34.32045	279.6204	gfp
51	143	28.2008	279.3089	rfp
52	1	55.5345	4.3758	gfp
52	2	20.0519	10.4257	gfp
52	3	48.3978	12.7664	cy5
52	4	12.9558	15.8831	gfp
52	5	25.9597	20.2173	gfp
52	6	42.6371	22.5463	gfp
52	7	13.1502	26.3505	gfp
52	8	3.9218	26.4729	gfp
52	9	53.0958	28.2602	gfp
52	10	24.6879	28.8248	gfp
52	11	18.8620	32.4412	gfp
52	12	47.2403	33.4086	gfp
52	13	33.2175	34.7876	gfp
52	14	43.2611	41.7438	gfp
52	15	57.0430	40.1809	gfp
52	16	50.8475	44.1467	cy5
52	17	20.5567	45.5160	gfp
52	18	31.2191	47.6424	gfp
52	19	23.7383	53.8575	gfp
52	20	43.74	54.21	rfp
53	1	93.7595	13.6720	gfp
53	3	98.2503	17.3729	rfp
53	4	128.7199	21.9555	rfp
53	5	101.4755	26.3388	rfp
53	6	85.7049	26.6290	gfp
53	7	125.9766	29.1701	rfp
53	8	110.1479	37.8626	rfp
53	10	69.6450	44.505	gfp
53	11	61.4821	46.4027	rfp
53	13	116.4413	52.0449	gfp
53	14	65.7918	57.3034	gfp
53	15	100.3373	55.6492	gfp
53	16	105.4904	59.2610	gfp
53	17	94.8909	62.4701	gfp
53	19	87.51618	75.2457	rfp
53	20	121.9135	77.1114	rfp
53	21	73.4556	91.1232	gfp
53	22	28.9030	88.8008	gfp
53	23	131.8328	92.6098	gfp
53	24	86.43	93.83675	cy5
53	26	44.2920	94.3465	rfp
53	30	92.0311	99.2596	cy5
53	31	71.0844	102.4959	rfp
53	32	131.1505	106.7620	gfp
53	33	32.9723	104.6366	gfp
53	34	13.1338	104.8528	rfp
53	35	93.8126	105.3006	gfp
53	37	45.5108	109.0337	cy5
53	38	71.7631	111.7421	rfp
53	39	100.5850	110.4155	gfp
53	40	29.1343	112.5845	gfp
53	41	38.9951	112.7995	cy5
53	43	15.4655	119.8683	rfp
53	45	99.90405	122.28555	gfp
53	46	125.1169	125.5679	gfp
53	47	41.4469	130.4076	cy5
53	48	50.8296	127.4353	rfp
53	49	136.1391	130.1644	gfp
53	50	13.3477	135.7850	rfp
53	51	56.6052	132.3992	rfp
53	52	65.0430	134.0580	rfp
53	53	83.8564	140.2234	gfp
53	54	92.6207	141.0885	gfp
53	55	109.8140	142.8894	gfp
53	56	43.8403	145.4168	rfp
53	57	76.3525	144.9997	cy5
53	59	16.4056	145.8412	gfp
53	60	97.1190	151.8842	gfp
53	62	12.0758	151.6108	gfp
53	63	139.9292	152.6467	rfp
53	64	150.2499	153.4366	gfp
53	66	7.7460	159.6196	rfp
53	67	90.7894	158.9773	gfp
53	68	35.7220	161.6480	rfp
53	69	96.2220	165.2827	gfp
53	70	149.0625	166.8900	gfp
53	71	85.8228	168.8999	gfp
53	72	44.2947	173.0423	gfp
53	74	57.2346	175.4035	rfp
53	76	33.7797	175.9223	gfp
53	77	75.5537	179.0568	cy5
53	78	145.1390	178.7071	gfp
53	79	46.4969	179.8601	gfp
53	80	25.6501	181.0043	gfp
53	81	34.9203	184.6583	gfp
53	82	152.6715	184.6563	gfp
53	83	71.9687	188.3246	cy5
53	84	41.1701	188.0813	gfp
53	85	55.6274	192.1320	gfp
53	86	145.1192	190.4650	gfp
53	87	18.0653	192.0197	gfp
53	88	12.1134	193.8225	rfp
53	89	122.55	191.4575	cy5
53	90	106.8884	193.0474	gfp
53	91	114.3083	196.0621	gfp
53	92	129.3681	195.2689	gfp
53	93	90.3315	199.0454	gfp
53	94	156.285	198.3975	gfp
53	95	25.1966	198.7848	rfp
53	96	18.9365	199.8838	rfp
53	97	81.72	199.935	gfp
53	98	30.3923	201.8770	gfp
53	99	41.9066	200.7701	gfp
53	100	119.0952	205.8566	cy5
53	101	74.1657	205.11	gfp
53	102	59.2748	206.7188	rfp
53	103	17.3262	205.5914	rfp
53	104	146.3001	206.1368	gfp
53	105	157.8777	207.6144	gfp
53	106	69.9301	213.0556	rfp
53	107	159.0943	215.0311	gfp
53	108	143.8615	216.6405	gfp
53	109	63.1474	216.6767	rfp
53	110	129.6928	216.3617	gfp
53	111	93.8175	217.9125	gfp
53	112	71.3702	222.7889	gfp
53	113	84.6422	223.1139	cy5
53	114	142.8296	225.4950	gfp
53	115	97.5885	225.5436	rfp
53	116	65.9439	228.7771	gfp
53	117	85.0256	233.1051	gfp
53	118	126.3190	230.9328	gfp
53	119	141.8874	234.6418	gfp
53	121	142.4644	240.7866	gfp
53	122	73.0704	244.9065	rfp
53	123	78.8771	246.4997	rfp
53	124	144.3436	246.2660	gfp
53	125	126.9729	248.2236	cy5
53	126	141.4451	257.1307	gfp
53	127	98.1776	257.9436	gfp
53	128	121.0920	258.5375	gfp
53	129	107.2840	261.0167	gfp
53	130	127.5298	267.2279	gfp
53	131	100.0414	268.8607	gfp
53	132	118.3350	269.37	gfp
53	133	110.7146	271.4306	gfp
53	134	76.3874	274.1637	rfp
53	135	87.72	273.9722	gfp
53	136	130.4880	277.3104	gfp
53	137	101.1396	277.1619	gfp
53	138	110.2592	278.2765	gfp
53	139	81.4007	283.3869	gfp
53	140	116.3863	282.8325	gfp
53	141	104.7133	282.6142	gfp
53	142	124.2826	283.9834	gfp
53	143	75.9030	288.1080	rfp
53	144	121.0181	290.895	rfp
53	145	91.4350	292.1724	rfp
54	1	21.6188	4.5772	gfp
54	2	44.3617	17.5942	cy5
54	3	16.8866	19.3431	cy5
54	4	26.3582	22.7983	cy5
54	5	20.7160	29.2112	gfp
54	6	12.8424	33.9201	gfp
55	1	5.2710	4.5097	gfp
55	2	6.8531	10.4571	gfp
55	3	2.6383	20.5895	cy5
55	4	20.6083	26.0855	gfp
55	6	32.0045	28.2693	gfp
55	7	29.2185	32.6128	gfp
55	8	4.5915	33.5034	rfp
55	9	9.3142	39.3865	cy5
55	10	32.3439	39.5532	cy5
55	11	38.9508	43.0921	cy5
55	12	9.8890	46.8831	gfp
55	13	32.7940	53.5969	rfp
55	14	40.6894	53.3130	cy5
55	15	13.3994	55.2723	gfp
55	16	42.5549	62.5196	gfp
55	17	51.5642	63.5260	rfp
56	1	10.8575	19.6725	gfp
56	2	26.4033	22.5105	rfp
56	3	5.9281	27.7057	gfp
56	4	26.0874	28.9689	gfp
56	5	36.8421	32.2220	gfp
56	6	46.7238	33.4626	gfp
56	7	20.4030	35.0748	gfp
57	1	60.8023	12.0032	rfp
57	2	27.3214	15.2486	rfp
57	3	47.0188	17.6135	gfp
57	4	20.3323	24.5804	gfp
57	6	68.9034	29.8437	gfp
57	7	43.1459	34.1323	gfp
57	8	54.5742	32.4096	gfp
57	9	9.2766	40.8664	rfp
57	10	19.2970	43.3299	gfp
57	11	24.9861	48.9125	gfp
57	12	7.3050	50.13	rfp
57	13	71.5785	50.3844	gfp
57	14	81.2608	51.1178	gfp
57	15	11.7366	55.5557	gfp
57	16	79.5740	59.7915	rfp
57	18	7.8027	62.135	gfp
57	19	16.9966	67.6030	gfp
57	20	8.3826	69.3666	gfp
57	21	82.7904	69.8074	rfp
57	24	22.9957	74.9953	gfp
57	27	69.2479	78.3944	rfp
57	28	73.2147	85.5422	rfp
57	29	51.1842	89.8065	gfp
57	30	61.5784	90.5031	gfp
57	31	21.9593	96.8731	gfp
57	32	40.3674	100.2152	gfp
57	33	59.6256	101.4216	rfp
57	34	26.4494	105.0334	rfp
57	35	33.4904	106.0578	gfp
57	36	48.8523	106.5153	gfp
57	37	38.2182	111.9075	gfp
58	1	16.6601	17.5616	rfp
58	2	19.4864	36.3185	rfp
58	3	12.2960	47.4536	gfp
59	1	33.5916	42.3249	rfp
59	2	38.1625	47.429	rfp
59	3	42.7330	53.1570	rfp
59	4	36.5874	59.7132	gfp
59	5	30.4379	63.0641	rfp
59	6	49.1358	63.6483	rfp
59	7	59.3192	68.2660	rfp
59	8	32.6735	70.6120	gfp
59	9	24.5187	74.9333	cy5
59	10	63.7419	76.0053	rfp
59	11	36.3092	78.7459	gfp
59	12	47.3650	82.4998	gfp
59	13	28.0163	88.2804	cy5
59	14	40.6307	88.2317	gfp
59	15	33.1844	94.5338	gfp
59	16	21.9730	101.351	gfp
59	17	60.5768	103.4587	gfp
59	18	48.5947	102.9149	cy5
59	19	28.3585	107.8512	cy5
59	20	47.9322	113.4622	gfp
59	21	62.9034	111.6766	gfp
59	22	27.3643	119.8810	cy5
59	23	58.6753	118.1732	cy5
59	24	66.7014	124.9617	cy5
59	25	40.6549	126.4558	gfp
59	26	59.28625	126.6081	cy5
59	27	4.0082	128.9744	rfp
59	28	52.4461	129.4136	gfp
59	29	10.0092	131.0230	cy5
59	30	19.7280	132.1799	rfp
59	31	46.4019	133.1856	gfp
59	32	37.2411	133.6302	gfp
59	33	12.6755	136.4665	gfp
59	34	4.2130	138.0146	rfp
59	35	36.9833	141.5975	gfp
59	36	53.7607	141.4969	cy5
59	37	7.7731	143.2313	rfp
59	38	24.1122	147.8251	gfp
59	39	44.5672	147.2920	gfp
59	40	12.0008	150.2584	rfp
59	41	32.3748	151.8767	gfp
59	42	27.2574	155.9226	rfp
59	43	19.2635	157.3721	rfp
60	1	76.9682	10.6534	gfp
60	2	92.0074	11.3539	cy5
60	3	61.4255	16.3185	gfp
60	4	70.9264	16.7936	gfp
60	5	34.1620	23.5287	gfp
60	6	69.0715	23.8417	gfp
60	7	88.3682	26.3754	gfp
60	8	41.2901	24.7922	cy5
60	9	99.6652	26.7590	gfp
60	10	46.3443	30.2548	gfp
60	11	36.6470	32.0770	gfp
60	12	18.0494	34.3700	cy5
60	13	78.7251	35.0894	gfp
60	14	101.5255	35.6300	gfp
60	15	27.8425	37.6711	gfp
60	16	94.5582	39.3569	gfp
60	17	33.3519	47.7569	gfp
60	18	43.2601	47.2272	cy5
60	19	25.9725	47.8575	gfp
60	20	99.31925	47.8268	gfp
60	21	9.9373	56.9277	cy5
60	22	41.2685	57.7045	cy5
60	23	85.7440	59.2638	gfp
60	24	82.1528	69.9695	gfp
60	25	20.8946	73.0989	cy5
60	26	70.0253	84.9435	gfp
60	27	60.4705	84.4773	cy5
60	28	47.4075	86.1838	cy5
60	29	55.7821	92.8592	gfp
61	1	149.5384	4.1748	rfp
61	2	122.9170	4.9821	cy5
61	3	138.4397	5.5435	gfp
61	4	74.2979	9.1759	rfp
61	5	81.485	8.8227	rfp
61	6	118.6179	15.6013	cy5
61	7	136.5637	14.1169	cy5
61	8	84.8639	16.3825	gfp
61	9	128.1225	16.86	gfp
61	10	134.0548	21.7976	gfp
61	11	51.0399	25.2467	gfp
61	12	77.8451	25.8720	gfp
61	13	104.9159	25.4775	gfp
61	14	64.1614	28.6703	cy5
61	15	155.0827	29.8173	rfp
61	16	132.3265	31.8797	gfp
61	17	144.3862	32.121	gfp
61	18	21.7551	33.0972	cy5
61	19	80.8262	33.8497	gfp
61	20	88.2906	37.6498	gfp
61	21	41.9285	38.4330	rfp
61	22	57.5716	39.4903	gfp
61	23	141.7164	41.8803	gfp
61	24	32.3521	42.2720	gfp
61	25	102.3182	42.8068	rfp
61	26	82.1431	44.6230	cy5
61	27	50.3451	46.7695	gfp
61	28	65.5938	46.4433	rfp
61	29	56.9312	49.7008	rfp
61	30	120.0386	49.8365	gfp
61	31	41.7032	52.3095	gfp
61	32	27.4634	51.7273	cy5
61	33	147.3467	52.2450	gfp
61	35	24.8558	58.6523	cy5
61	36	124.8544	61.8320	gfp
61	37	156.6470	62.3849	gfp
61	38	8.9667	64.9250	cy5
61	39	37.6374	64.7139	cy5
61	40	25.8898	69.3774	gfp
61	41	156.9940	70.2659	gfp
61	42	15.4193	71.3300	cy5
61	43	43.6541	73.4329	cy5
61	44	91.375	74.5479	cy5
61	45	7.9137	75.2346	rfp
61	46	35.7596	72.7901	cy5
61	49	138.5124	83.2298	rfp
61	50	55.48935	83.0373	cy5
61	51	113.5098	82.7331	rfp
61	52	21.5370	83.9828	rfp
61	53	7.7249	84.7391	rfp
61	54	44.6387	88.1935	cy5
61	55	78.7559	87.1894	gfp
61	56	123.3489	87.1410	cy5
61	57	155.5423	90.5304	rfp
61	58	84.5514	93.4807	gfp
61	59	118.3795	97.0285	rfp
61	60	14.1723	99.5391	gfp
61	62	21.1191	100.7766	gfp
61	64	92.5752	102.6566	gfp
61	67	134.4296	107.6145	gfp
61	68	129.3143	113.9241	gfp
61	69	136.9971	114.5249	gfp
61	70	62.1315	115.0493	rfp
61	71	99.4590	115.7314	gfp
61	73	70.0979	118.6630	rfp
61	74	27.8871	119.0390	rfp
61	75	135.1203	122.2058	rfp
61	76	125.3918	122.8801	gfp
61	78	55.8936	129.6979	gfp
61	79	77.1835	129.0751	gfp
61	81	70.2356	134.4907	gfp
61	82	123.9659	136.9130	rfp
61	83	43.3381	136.4351	rfp
61	84	57.1116	137.4518	gfp
61	85	85.5134	139.3539	gfp
61	86	69.3375	141.2901	gfp
61	87	108.5467	145.9680	rfp
62	1	73.7573	6.2650	rfp
62	2	17.0624	8.428	gfp
62	3	71.5507	14.3397	gfp
62	5	26.3418	26.79975	gfp
62	7	40.5313	29.0135	rfp
62	8	34.8698	33.0463	gfp
62	9	72.6141	37.3326	rfp
64	1	72.5098	6.2986	cy5
64	2	66.9312	10.9733	gfp
64	3	57.7064	19.0909	gfp
64	4	51.0669	26.9320	gfp
64	5	54.5025	35.2276	gfp
64	6	25.9935	35.7846	rfp
64	7	60.1753	41.5985	cy5
64	8	59.9156	51.8409	cy5
64	9	66.4366	55.4149	cy5
64	10	106.3347	53.8575	rfp
64	11	97.2291	60.9087	gfp
64	12	24.3994	61.4777	gfp
64	14	91.1212	64.4767	gfp
64	15	18.9648	68.9616	gfp
64	16	98.5270	75.7612	gfp
64	18	67.4981	80.9523	cy5
64	19	87.9520	80.7099	gfp
64	20	103.8865	85.9287	gfp
64	21	61.4294	89.7000	cy5
64	22	92.1606	87.3396	gfp
64	23	79.5662	89.6122	gfp
64	25	71.2785	92.4321	gfp
64	26	97.1201	93.9480	gfp
64	27	86.2260	96.4143	gfp
64	28	18.8641	99.9879	gfp
64	29	78.8046	100.1589	cy5
64	30	5.5222	100.7143	rfp
64	31	26.1412	103.7936	gfp
64	32	95.4803	104.8590	gfp
64	33	84.5198	105.4658	gfp
64	34	17.3842	108.2002	gfp
64	36	90.7757	110.5369	gfp
64	37	10.4468	113.9092	gfp
64	38	97.3556	116.4457	gfp
64	39	28.9628	116.7507	gfp
64	40	20.5504	119.2892	gfp
64	41	73.8613	120.7431	gfp
64	42	14.0234	121.7172	gfp
64	44	35.0101	122.4118	gfp
64	45	87.9430	125.8632	gfp
64	46	23.3733	127.7206	gfp
64	47	10.7858	133.1477	gfp
64	48	25.2894	137.3484	gfp
64	49	45.5000	139.9493	gfp
64	50	10.5629	140.7494	gfp
64	51	86.4625	143.9977	gfp
64	52	28.6694	147.7712	gfp
64	53	43.9675	150.0283	gfp
64	54	73.9257	154.3311	gfp
64	55	29.1186	156.8494	gfp
64	56	35.2363	156.8648	gfp
64	57	50.5953	156.9087	gfp
64	58	54.6794	162.5920	gfp
64	59	73.3715	162.4252	gfp
64	60	62.6628	165.5874	rfp
65	1	56.7630	6.9986	gfp
65	2	25.6140	19.6584	gfp
65	3	35.6283	19.2337	gfp
65	5	15.0305	29.2791	rfp
65	6	16.2056	40.4496	rfp
66	1	23.5359	6.9831	gfp
66	2	16.0871	9.9690	gfp
66	3	42.3735	13.5635	gfp
66	4	14.3184	15.8425	gfp
66	5	7.3826	19.7684	gfp
66	6	25.9692	18.9189	gfp
66	7	37.4836	18.3938	gfp
66	8	17.3733	22.8185	gfp
66	9	6.1275	29.1812	gfp
66	10	36.7541	27.2748	gfp
66	11	13.0125	33.5775	gfp
66	12	29.9129	36.7212	gfp
66	13	5.3971	37.6946	gfp
67	1	31.4279	13.5813	gfp
67	2	41.0276	21.3271	cy5
67	3	24.9124	28.4261	gfp
67	4	2.9611	35.5239	gfp
67	5	6.0382	45.6015	gfp
67	6	22.2679	49.1531	gfp
68	1	28.0926	4.7464	rfp
68	2	20.8379	8.5874	rfp
68	3	37.7095	14.7889	rfp
68	4	31.5396	23.1907	gfp
68	5	11.3007	24.6087	gfp
69	1	26.2671	3.1360	rfp
69	3	29.1297	13.7837	gfp
69	4	20.4230	18.3766	gfp
69	6	23.5579	24.6559	rfp
70	1	31.3235	8.6899	gfp
70	2	18.0623	16.4475	rfp
70	3	40.4284	20.8869	gfp
70	4	23.3103	23.7661	gfp
70	5	34.4083	28.8141	gfp
70	6	14.4424	35.6363	gfp
70	7	24.8970	37.1930	gfp
70	8	49.6196	42.0459	cy5
70	9	12.4578	42.7861	gfp
70	10	45.0949	52.0562	rfp
70	11	14.4736	53.0959	gfp
70	12	28.6770	53.9277	gfp
70	13	22.1247	57.8249	gfp
70	14	33.4983	60.9031	gfp
70	15	17.2391	70.0094	gfp
70	16	28.6360	74.7901	gfp
71	1	9.0001	3.5342	gfp
71	2	2.9025	7.0514	gfp
72	1	82.2813	19.1903	gfp
72	2	81.9727	48.8890	gfp
72	3	94.3129	56.4130	gfp
72	4	74.9983	60.6034	rfp
72	5	107.8305	61.6264	rfp
72	6	127.6360	77.3201	rfp
72	8	130.7032	110.6377	rfp
72	9	127.9479	126.6896	rfp
72	10	120.2374	133.5465	rfp
72	12	120.855	155.25	rfp
72	13	112.9771	160.5928	rfp
72	14	67.4860	165.8826	gfp
72	15	53.2125	165.0907	rfp
72	17	59.5192	166.5892	rfp
72	18	115.6890	169.5781	gfp
72	20	67.5872	174.1613	gfp
72	21	107.9424	177.0628	rfp
72	22	98.6993	174.8264	gfp
72	23	96.1588	180.99775	gfp
72	24	53.9609	187.9762	gfp
72	25	18.8516	188.4280	rfp
72	29	22.0271	199.8684	gfp
72	30	36.6575	200.2456	gfp
72	31	58.8215	202.4997	rfp
72	32	48.2798	202.5576	rfp
72	34	11.0764	220.8539	rfp
73	3	28.3800	24.1875	rfp
73	4	27.3840	32.0360	gfp
73	5	35.9028	44.4458	rfp
74	1	7.74	7.0259	cy5
74	2	15.4304	14.1735	gfp
74	3	23.8500	27.075	cy5
75	1	20.9028	7.5429	rfp
75	2	3.7967	10.6645	gfp
75	3	30.4417	14.2668	rfp
75	4	41.8824	12.2124	rfp
75	5	12.5892	14.3249	gfp
75	6	41.6264	19.3261	rfp
75	7	19.0401	20.6084	gfp
76	1	33.5507	9.7925	rfp
76	3	38.7679	21.2680	gfp
76	4	45.5697	29.1089	gfp
76	5	52.2822	30.315	rfp
76	6	29.0866	32.5508	rfp
76	7	43.9003	36.8960	gfp
76	8	34.9440	38.2016	rfp
76	9	62.7785	38.0050	gfp
76	10	48.8734	47.7007	gfp
76	12	57.3324	58.7998	rfp
76	13	46.4289	65.9457	rfp
76	15	45.0744	83.3842	rfp
76	16	87.29	83.7502	cy5
76	17	67.9228	87.9558	rfp
76	19	61.3395	95.6277	rfp
76	20	81.0240	97.2802	rfp
76	21	86.2484	100.9944	gfp
76	22	100.7352	108.145	rfp
76	23	70.1611	111.1930	gfp
76	24	81.0438	114.5116	gfp
76	27	91.4229	119.5076	gfp
76	28	105.0251	118.0863	cy5
76	29	113.6992	118.8671	cy5
76	31	107.2538	127.5331	rfp
76	32	95.7646	126.7783	gfp
77	1	16.4021	7.2631	rfp
77	2	10.0513	8.9830	rfp
78	1	13.8675	9.4303	cy5
78	3	9.3414	18.5827	gfp
78	4	45.3911	24.2630	cy5
78	5	5.16	26.8272	gfp
78	6	52.8730	40.8302	cy5
78	8	57.1358	48.6620	cy5
78	9	13.7869	49.4393	gfp
78	10	30.2828	51.13775	gfp
78	11	82.8473	50.9257	gfp
78	13	24.9423	57.5765	gfp
78	16	82.7343	79.3524	gfp
78	17	80.5995	87.6606	gfp
78	18	86.6337	92.2435	gfp
78	19	78.8537	94.3635	rfp
78	20	84.495	100.11475	gfp
78	21	94.3771	105.2538	cy5
78	22	102.9218	107.0861	gfp
78	25	110.0929	123.2595	gfp
78	26	124.6173	126.8996	rfp
79	1	15.8532	9.2327	rfp
79	2	13.9436	22.2887	gfp
79	3	10.4614	31.4296	gfp
79	4	4.1220	36.2309	rfp
80	1	3.8485	3.5797	rfp
80	2	9.3856	5.6148	rfp
80	3	16.5192	10.0561	cy5
80	4	4.7963	12.4540	rfp
81	1	30.1283	6.9168	rfp
81	2	39.0066	7.9271	gfp
81	3	52.1056	11.3910	rfp
81	4	45.0579	12.4024	gfp
81	5	31.1775	13.4625	gfp
81	6	38.0625	16.3425	gfp
81	7	57.3734	15.7519	gfp
81	8	50.295	18.855	gfp
81	9	37.1418	23.2913	gfp
81	10	71.0675	26.7525	rfp
81	11	35.3264	30.1157	rfp
81	12	53.1328	33.4132	rfp
81	13	12.9660	35.9221	rfp
81	14	87.4633	38.9304	rfp
81	15	6.61125	40.3202	rfp
81	16	44.7763	39.7392	rfp
81	17	20.7401	43.7377	gfp
81	18	55.1789	41.6966	gfp
81	19	83.9718	48.4001	rfp
81	20	50.7357	52.1650	gfp
81	21	74.3853	52.0739	rfp
81	22	17.7679	53.0300	rfp
81	23	5.7757	55.3879	rfp
81	24	62.7344	54.4260	gfp
81	25	35.6398	55.5703	rfp
81	26	45.5763	58.1501	gfp
81	27	88.5203	58.4083	cy5
81	28	13.5831	60.3769	rfp
81	30	22.0136	60.8331	rfp
81	31	70.4464	61.6201	rfp
81	32	90.3853	65.7122	cy5
81	33	83.6311	70.2509	cy5
81	34	40.3806	71.9629	gfp
81	35	72.6476	73.9021	rfp
81	36	52.2189	77.7922	rfp
81	37	21.3763	80.9292	gfp
81	38	34.9486	84.6420	gfp
81	39	95.1325	83.9889	rfp
81	41	49.7271	90.8000	cy5
81	42	91.8742	91.6698	rfp
81	43	65.4767	92.9629	rfp
81	44	40.1070	94.4712	cy5
81	45	76.0003	97.9702	rfp
81	46	90.1013	99.3658	rfp
81	47	22.7611	99.0571	rfp
81	49	21.73005	112.0043	gfp
81	50	123.1001	113.3777	rfp
81	51	30.7651	113.8283	gfp
81	52	87.8962	114.2111	rfp
81	54	24.8712	118.9251	gfp
81	56	31.8959	123.1191	gfp
81	57	39.6951	122.1814	rfp
81	58	79.7132	123.7882	rfp
81	59	50.3656	126.3866	rfp
81	60	41.7740	131.3741	rfp
81	61	50.5474	136.9774	gfp
81	62	60.8923	140.5369	cy5
81	63	53.37762	147.0471	gfp
81	64	44.6509	151.2679	rfp
82	1	60.9218	6.6189	rfp
82	2	77.2877	11.9108	rfp
82	3	35.3398	12.9035	rfp
82	4	52.7586	14.7355	gfp
82	5	82.8825	17.9061	gfp
82	8	38.4468	25.3649	gfp
82	9	45.1142	23.7177	gfp
82	10	51.3538	24.0072	gfp
82	11	70.7236	26.1499	gfp
82	12	87.0695	27.1228	gfp
82	13	100.3580	27.8963	rfp
82	14	115.8407	30.0557	rfp
82	15	43.6257	34.9375	gfp
82	16	111.9959	33.8537	rfp
82	17	63.3882	36.5443	gfp
82	18	85.0763	38.9716	gfp
82	19	54.6423	40.0374	gfp
82	20	104.0973	42.0751	rfp
82	21	66.6453	44.6242	gfp
82	23	101.3386	51.4705	rfp
82	24	39.4464	51.9962	gfp
82	26	44.9173	55.0332	gfp
82	27	27.4171	58.2627	gfp
82	28	95.6898	58.7756	gfp
82	29	83.1175	58.6021	gfp
82	31	41.28	63.7596	gfp
82	32	67.4591	62.6499	gfp
82	33	77.3487	64.5953	gfp
82	34	3.25725	64.5860	rfp
82	36	7.3331	72.5625	rfp
82	37	68.8186	73.4985	gfp
82	38	60.7799	73.5527	gfp
82	39	27.9970	75.4113	gfp
82	40	88.6633	78.5852	rfp
82	43	45.0903	79.4425	gfp
82	44	69.3375	82.7721	rfp
82	45	35.1578	87.7359	gfp
82	46	25.7071	93.2790	rfp
82	47	32.8430	96.9373	gfp
82	48	52.7248	101.3043	gfp
83	1	55.4276	14.9793	gfp
83	2	45.5826	16.5419	gfp
83	3	41.2679	24.8616	gfp
83	4	62.7136	25.3471	gfp
83	5	28.7670	37.2523	gfp
83	6	16.3469	41.3540	gfp
83	7	11.7882	49.0539	gfp
83	8	35.5089	55.9588	gfp
83	9	35.7584	66.7119	gfp
83	10	24.5393	66.7477	gfp
83	11	15.2161	68.6104	gfp
83	12	77.9691	72.8565	rfp
83	13	31.6832	79.98	gfp
83	14	45.8422	84.5579	gfp
83	16	52.1489	92.4889	cy5
84	1	24.2634	37.6566	rfp
85	1	41.8175	7.9490	rfp
85	2	93.4329	11.4948	rfp
85	3	7.1192	27.5173	rfp
85	4	23.005	21.12375	gfp
85	5	87.4821	21.2691	gfp
85	6	86.8310	29.3195	gfp
85	7	65.78355	29.5152	cy5
85	8	97.1216	29.1325	rfp
85	9	19.6640	31.7068	gfp
85	10	29.2400	32.3575	gfp
85	11	48.5105	34.8627	gfp
85	12	32.8399	37.7954	gfp
85	13	13.6407	39.2918	cy5
85	14	78.6303	44.4180	gfp
85	15	42.2214	41.5048	gfp
85	16	67.0528	44.1592	gfp
85	17	35.8354	43.7904	gfp
85	18	44.2382	48.8249	gfp
85	19	53.9075	51.0731	gfp
85	20	16.3639	56.4017	cy5
85	21	37.8321	59.8876	gfp
85	22	52.9996	63.4574	rfp
86	1	37.238	2.7198	rfp
86	3	30.0744	9.0351	rfp
86	4	58.0702	19.1820	cy5
86	5	36.5520	20.6339	gfp
86	6	101.8771	22.4763	cy5
86	7	92.9325	24.6450	cy5
86	8	53.3084	24.9720	cy5
86	9	82.0251	25.2494	cy5
86	10	29.3764	34.9407	rfp
86	11	94.7530	35.7851	cy5
86	12	67.682	41.8605	gfp
86	14	26.3422	48.4498	cy5
86	15	46.0578	51.0744	rfp
86	16	63.9652	54.4209	rfp
86	17	91.9645	57.1969	gfp
86	18	8.7838	63.3799	gfp
86	19	24.2967	63.1356	gfp
86	20	101.0613	64.4236	gfp
86	21	76.8730	67.3710	rfp
86	22	85.5935	68.4305	gfp
86	23	42.9042	71.0731	rfp
86	24	11.4087	72.1745	gfp
86	25	28.9288	79.5217	gfp
86	26	8.6215	81.6269	gfp
87	1	18.7511	4.0773	gfp
87	2	13.1065	6.0985	gfp
87	3	9.8710	11.3507	cy5
87	4	13.2068	16.2430	cy5
88	1	80.7881	8.0408	rfp
88	2	92.4075	11.0775	gfp
88	4	81.3858	16.4600	rfp
88	5	113.5223	22.0466	rfp
88	6	85.9136	27.2819	cy5
88	7	96.3896	27.3746	rfp
88	8	121.5400	31.4951	cy5
88	9	137.2362	33.0438	gfp
88	10	92.0899	35.7814	gfp
88	11	128.4545	35.6860	rfp
88	12	112.2639	37.2233	cy5
88	13	93.0486	45.4139	gfp
88	14	42.8925	47.3384	gfp
88	15	62.6481	48.1389	cy5
88	16	49.9875	49.0888	cy5
88	17	111.5486	51.3243	rfp
88	18	146.8121	51.4587	gfp
88	19	80.5957	52.1864	gfp
88	20	173.1163	53.4771	rfp
88	21	90.1283	54.2763	gfp
88	22	22.0523	55.8073	rfp
88	23	75.1073	59.2169	gfp
88	24	167.055	59.4811	gfp
88	25	68.9910	62.8608	gfp
88	26	88.3650	65.3869	gfp
88	27	119.6435	67.9749	gfp
88	28	15.2095	66.8095	rfp
88	29	110.4495	67.0666	gfp
88	30	95.7949	67.8738	gfp
88	31	169.5399	69.1026	gfp
88	33	79.60375	69.9518	gfp
88	34	132.1921	72.3651	rfp
88	35	22.6595	74.5129	gfp
88	36	176.9235	75.3220	gfp
88	37	101.4213	76.6386	rfp
88	38	85.4308	80.1650	rfp
88	39	134.8387	80.1388	rfp
88	40	179.3017	82.1713	gfp
88	41	167.4613	83.2176	gfp
88	42	15.5158	84.2032	gfp
88	43	140.8882	85.0388	rfp
88	44	23.4807	86.4780	gfp
88	46	6.9225	89.5575	cy5
88	47	158.4161	89.3188	gfp
88	48	87.3305	91.2340	cy5
88	50	31.3857	94.0238	gfp
88	51	171.3587	92.5353	gfp
88	53	187.4172	94.8757	rfp
88	55	142.5450	97.4667	gfp
88	56	169.1014	98.6440	gfp
88	57	42.1117	100.6030	gfp
88	58	23.0767	105.0940	gfp
88	59	161.3612	102.3215	gfp
88	60	37.1045	105.7206	gfp
88	61	128.4273	108.0542	gfp
88	63	162.7724	109.5599	gfp
88	64	86.3049	109.2748	gfp
88	65	80.3273	109.5012	gfp
88	66	97.2610	111.4808	gfp
88	67	176.7809	111.9796	gfp
88	69	153.2807	114.208	gfp
88	70	90.3509	115.7571	gfp
88	71	67.2686	116.7754	rfp
88	72	132.8847	119.5082	rfp
88	73	113.5835	122.2764	cy5
88	74	31.1580	122.8951	rfp
88	75	148.4656	122.6048	rfp
88	76	172.5155	123.7301	rfp
88	77	95.0214	124.6269	rfp
88	78	81.5388	126.8715	rfp
88	79	44.1606	131.0607	rfp
88	80	110.5369	145.2809	rfp
89	1	3.7779	4.9204	rfp
89	2	19.4449	22.6224	rfp
91	1	46.7225	8.1139	rfp
91	2	31.3153	14.0096	gfp
91	3	37.8853	14.9284	gfp
91	4	19.3893	28.1466	rfp
91	5	10.9042	32.7408	gfp
91	6	28.9993	36.9619	gfp
91	7	3.1681	41.0713	gfp
91	8	19.1980	41.6989	gfp
91	9	27.3013	43.5931	gfp
91	10	23.9864	49.3702	gfp
91	11	7.6307	50.8129	rfp
91	12	30.5271	52.5443	rfp
91	13	11.7596	56.5239	rfp
91	14	19.2579	79.7957	gfp
91	15	9.9625	85.9425	gfp
91	16	15.7411	89.2711	gfp
91	17	17.4999	97.8193	gfp
91	18	7.6072	101.8721	gfp
93	1	35.475	5.9285	rfp
93	2	45.8455	5.6302	rfp
93	4	83.1853	11.5376	gfp
93	5	11.2696	12.6760	rfp
93	6	47.5960	15.7876	gfp
93	7	55.7554	17.5077	gfp
93	9	76.2961	20.8881	gfp
93	10	41.7844	25.9240	rfp
93	11	61.6183	25.6544	gfp
93	13	16.9611	27.6992	gfp
93	14	23.1150	28.605	gfp
93	15	11.2303	29.1271	gfp
93	16	50.1429	31.1504	rfp
93	18	73.3222	32.7875	rfp
93	19	30.4148	34.3770	rfp
93	21	8.5058	40.3789	cy5
93	22	72.7916	42.2814	rfp
93	24	25.6524	45.4944	rfp
93	25	36.3877	48.8557	cy5
93	26	80.6510	50.1123	gfp
93	27	16.9205	54.0295	gfp
93	28	54.2810	54.9651	rfp
93	29	115.5123	54.9606	cy5
93	30	67.9261	56.3009	gfp
93	31	10.4616	57.7275	gfp
93	32	27.4394	60.0723	rfp
93	33	18.8787	62.9619	gfp
93	34	92.8552	64.3065	rfp
93	35	69.3207	65.7523	rfp
93	36	18.9771	74.5277	gfp
93	38	114.2769	75.3136	cy5
93	40	11.83575	78.1901	rfp
93	42	22.7933	82.2570	gfp
93	43	73.7261	82.9827	rfp
93	46	59.9378	86.8941	gfp
93	47	83.0183	89.0745	cy5
93	48	95.9995	91.8560	gfp
93	49	27.9124	96.492	rfp
93	50	106.7030	96.3052	gfp
93	51	97.3213	101.2926	cy5
93	52	96.5174	108.8200	cy5
93	53	57.8159	109.7781	gfp
93	54	68.6133	112.9033	gfp
93	55	91.3920	114.2612	cy5
93	56	84.4367	117.5648	gfp
93	57	102.5435	120.3962	rfp
93	58	95.9504	121.3439	cy5
93	59	60.7236	121.5721	gfp
93	60	59.5130	131.6036	cy5
95	1	13.2095	9.5343	rfp
96	1	5.8623	9.9071	cy5
98	1	7.3765	11.3353	gfp
98	2	15.6550	23.0872	gfp
98	3	21.1846	38.3818	gfp
99	1	12.8919	4.6843	gfp
99	2	9.2352	32.0448	rfp
99	3	16.3284	32.3244	gfp
99	4	57.8049	42.3249	gfp
99	5	30.7584	44.9686	gfp
99	6	52.2500	47.4571	gfp
99	7	29.4243	54.5409	gfp
99	8	43.6049	56.9670	gfp
100	1	30.1947	5.5114	gfp
100	2	20.9571	13.1900	gfp
100	3	31.2653	18.5717	gfp
100	4	12.2619	20.9694	gfp
100	5	21.6924	25.5878	gfp
100	6	52.0347	26.1085	gfp
100	7	39.0338	26.4846	gfp
100	8	31.7744	32.3047	gfp
100	9	48.1535	33.2568	gfp
100	10	26.5194	38.9020	cy5
100	11	30.47625	46.3641	cy5
101	1	8.3823	7.8120	rfp
[truncated: 6,055 more rows]
