# Supplementary material for: The Beta Cell in Its Cluster: Stochastic Graphs of Beta Cell Connectivity in the Islets of Langerhans
Source: PLoS Comput Biol. 2015 Aug 12;11(8):e1004423. doi: 10.1371/journal.pcbi.1004423 (PMC4534467; doi:10.1371/journal.pcbi.1004423)
Supplement: S1 Dataset — (ZIP) [file pcbi.1004423.s048.zip › datazip/D12.2011.dapi.coords.tsv]

2	2	42.5239	14.7823	gfp
2	9	64.8973	45.3549	gfp
2	10	57.0224	52.5839	gfp
2	11	48.3206	67.9026	gfp
2	12	24.6261	87.0105	rfp
4	1	101.0894	4.8311	rfp
4	2	101.3507	12.7898	rfp
4	4	55.2514	43.6468	gfp
4	5	53.5174	56.9887	rfp
4	7	47.9710	60.4161	rfp
5	1	26.3724	11.9486	gfp
5	2	19.8196	17.3641	gfp
5	3	65.0598	23.2869	rfp
5	4	48.0978	28.1254	gfp
5	5	61.2278	33.9962	rfp
5	7	55.5486	41.3369	rfp
5	8	33.6034	46.6356	gfp
5	9	12.7925	48.5846	gfp
5	10	20.4800	47.9688	gfp
5	11	13.8720	57.0280	gfp
5	12	18.6572	62.5053	gfp
5	14	42.4122	67.6221	gfp
6	1	13.2542	13.5714	gfp
8	1	5.0919	10.0803	gfp
8	2	12.74778	11.3133	gfp
8	3	21.5257	12.4957	rfp
9	1	12.4231	10.2610	rfp
9	2	47.6311	21.68834	rfp
9	3	36.0701	25.8632	rfp
9	4	14.7436	27.1061	rfp
9	5	7.1688	27.0162	rfp
9	6	53.0835	29.7990	rfp
9	8	37.8469	33.54	rfp
9	9	43.4102	34.6603	rfp
9	10	14.0494	35.0533	rfp
9	12	45.4725	40.6400	rfp
9	13	32.5525	46.2830	rfp
9	15	16.785	55.9875	rfp
10	1	36.0160	4.2757	gfp
10	2	4.9268	9.7197	gfp
10	3	33.7842	12.4255	gfp
11	4	33.3449	42.5103	rfp
11	5	39.0311	44.1739	rfp
12	3	45.9667	23.8859	gfp
12	7	31.1981	47.6912	gfp
12	8	75.1425	47.1137	rfp
12	10	96.7687	54.9183	gfp
12	11	87.1004	55.3649	gfp
12	12	29.8147	57.8635	gfp
12	13	73.8701	58.2376	rfp
12	15	136.25625	60.4057	gfp
12	17	81.44286	67.4128	gfp
12	19	124.1662	74.3819	rfp
12	20	40.4148	74.6155	gfp
12	22	94.2362	78.3675	gfp
12	23	108.1629	80.5533	gfp
12	25	20.8390	86.0938	gfp
12	26	13.9582	87.6998	rfp
12	27	121.0831	88.4690	gfp
12	29	27.6293	92.5892	rfp
12	31	99.7921	96.1002	gfp
12	34	78.7179	100.9903	rfp
12	39	105.7321	112.8399	gfp
12	41	93.8701	124.4737	gfp
12	42	60.0925	137.3534	gfp
12	43	77.4059	137.5902	gfp
12	44	7.9807	143.7850	rfp
12	45	87.1979	147.7018	gfp
12	47	34.8957	151.1808	gfp
12	49	101.4536	153.9664	rfp
12	50	26.3087	157.9352	rfp
13	1	8.8998	11.8829	gfp
13	2	4.7336	23.7994	gfp
13	3	9.3291	34.5823	gfp
14	1	6.0997	14.2956	gfp
14	2	27.2032	19.8177	gfp
14	3	13.9750	21.4090	gfp
14	4	20.4313	31.2994	gfp
14	5	32.5725	33.4951	gfp
14	6	17.3447	39.1049	gfp
14	7	35.3569	44.0556	gfp
14	8	35.2581	54.1661	gfp
15	2	7.2250	27.7061	gfp
16	1	11.5622	2.8786	gfp
16	2	7.5207	19.3371	gfp
17	1	19.0342	9.2853	gfp
17	3	7.8266	24.0880	gfp
19	1	65.7642	7.0176	rfp
19	2	70.1034	14.3109	gfp
19	3	64.9940	21.4703	gfp
19	4	47.1546	24.4784	gfp
19	5	36.1706	28.0575	gfp
19	6	15.6413	37.9091	gfp
19	7	27.3362	38.0226	gfp
19	8	35.5524	45.2446	gfp
19	9	47.7205	43.6608	gfp
19	10	8.2446	45.2676	gfp
19	11	27.5727	51.6195	gfp
19	12	4.1153	60.6860	gfp
19	13	18.6828	62.0201	gfp
19	14	42.8461	67.2308	gfp
19	15	11.1390	70.2541	gfp
20	1	55.0618	8.9279	rfp
20	2	64.1476	8.5025	rfp
20	3	25.9454	11.0978	rfp
20	4	44.1770	15.9213	rfp
20	5	88.3336	15.0847	gfp
20	6	30.9131	16.2775	rfp
20	7	65.7693	16.8511	gfp
20	8	37.4434	23.0977	gfp
20	9	47.4929	29.8473	gfp
20	10	68.8562	29.0779	gfp
20	11	30.6136	33.0025	gfp
20	12	37.9008	33.4243	gfp
20	13	42.9831	43.7502	gfp
20	14	16.3029	52.6037	rfp
20	15	6.7472	55.0716	rfp
20	16	5.6010	60.9920	rfp
21	1	16.5229	9.4949	cy5
21	2	8.0005	22.4448	rfp
22	1	12.9975	12.7475	gfp
22	2	28.0679	11.2251	gfp
22	3	7.8500	18.8833	cy5
22	4	29.4734	21.2142	cy5
22	5	37.1681	24.8504	gfp
22	6	15.2071	29.0443	gfp
22	7	30.6205	28.1763	cy5
22	8	52.5783	33.16375	gfp
22	9	37.0491	35.9664	gfp
22	10	27.09	37.4100	gfp
22	11	45.0987	40.3931	gfp
23	1	34.2938	23.2734	gfp
23	2	29.4350	29.6009	gfp
23	3	15.0737	32.0699	rfp
23	4	102.6950	31.8910	gfp
23	5	80.7927	34.6752	gfp
23	6	69.4569	37.0875	rfp
23	7	58.5930	42.0325	cy5
23	8	77.3623	42.0465	gfp
23	9	43.3864	48.0151	rfp
23	10	26.2828	60.5030	gfp
23	11	40.0723	60.6767	rfp
23	12	29.5724	74.6774	gfp
23	13	53.0051	78.3817	gfp
23	14	59.8758	83.9643	gfp
23	15	37.0196	88.2462	gfp
23	16	46.3412	91.8189	gfp
23	17	6.1275	94.5294	rfp
23	18	33.2875	103.7875	gfp
23	19	45.0936	104.0998	gfp
23	20	24.6123	110.8168	gfp
23	21	38.5324	114.1073	gfp
24	1	41.2769	8.7444	gfp
24	2	49.0102	7.6423	gfp
24	3	7.6666	13.5482	cy5
24	4	22.6395	13.3211	gfp
24	5	36.6668	13.9516	gfp
24	6	5.2977	21.6508	rfp
24	7	51.6880	21.8954	gfp
24	8	15.5673	26.2258	gfp
24	9	37.4651	29.4576	gfp
24	10	9.0463	31.1783	gfp
24	11	26.6580	30.7714	gfp
24	12	43.387	30.8418	gfp
25	1	6.5801	4.4188	gfp
25	2	13.3937	8.3251	gfp
25	3	8.11926	15.67866	gfp
26	1	199.0827	10.6989	gfp
26	2	176.4668	9.4934	gfp
26	3	164.0869	13.4849	cy5
26	4	214.7143	14.9852	gfp
26	5	155.0580	11.4939	gfp
26	6	128.4974	15.3376	gfp
26	7	146.5847	16.7191	rfp
26	8	179.5774	16.1958	gfp
26	9	224.2194	21.2355	rfp
26	10	81.7691	20.26375	gfp
26	11	95.6722	20.7843	rfp
26	12	108.9629	21.8431	gfp
26	13	163.4497	20.9144	cy5
26	14	191.9127	22.8903	gfp
26	15	155.7422	23.4624	gfp
26	16	144.0342	24.5479	gfp
26	17	204.3283	23.8814	cy5
26	18	119.4325	26.5412	cy5
26	19	231.8735	28.4334	rfp
26	20	88.2723	28.3541	gfp
26	21	103.1659	30.0974	gfp
26	22	187.1074	29.9483	gfp
26	23	111.7301	31.4814	gfp
26	24	196.5585	30.9496	cy5
26	25	127.4838	32.8324	gfp
26	26	81.8056	34.5019	gfp
26	27	165.6966	33.6214	gfp
26	28	218.6726	34.1909	gfp
26	29	73.9731	35.6709	gfp
26	30	190.4431	36.1393	gfp
26	31	67.3568	36.9163	gfp
26	32	204.6911	36.2978	cy5
26	33	143.7922	38.7925	gfp
26	34	114.2445	39.1534	gfp
26	35	196.2319	42.5018	cy5
26	36	60.6133	41.5580	gfp
26	37	234.94125	41.6140	rfp
26	38	136.0152	43.0798	gfp
26	39	53.4241	44.4244	gfp
26	40	66.7890	45.3938	gfp
26	41	176.7864	48.8509	gfp
26	42	203.0720	50.5244	cy5
26	43	97.12926	51.0711	gfp
26	44	55.5944	51.8565	gfp
26	45	166.2907	52.1390	gfp
26	46	19.0931	53.4530	gfp
26	47	44.5899	54.5500	gfp
26	48	225.6425	57.3931	gfp
26	49	64.7981	56.8040	cy5
26	50	71.8912	55.7004	cy5
26	51	208.8090	57.2828	cy5
26	52	31.4490	57.6165	gfp
26	53	102.2837	57.0518	gfp
26	54	91.8164	58.9809	gfp
26	55	128.9739	59.1570	cy5
26	56	17.5013	60.6618	gfp
26	57	38.3423	60.8235	gfp
26	59	84.1525	62.0475	gfp
26	60	111.2004	65.0331	gfp
26	61	73.0872	63.7511	gfp
26	62	163.3265	66.4679	gfp
26	63	61.7743	66.1008	gfp
26	64	41.0213	72.5272	gfp
26	65	18.3057	70.1105	gfp
26	66	82.3751	68.3141	cy5
26	67	208.3658	74.6372	cy5
26	68	156.2421	72.8667	gfp
26	69	92.8898	75.4748	gfp
26	70	216.5326	75.2162	rfp
26	71	124.4620	75.336	gfp
26	72	136.1294	74.8482	gfp
26	73	114.4571	74.4823	gfp
26	74	30.1264	76.7124	gfp
26	75	81.4744	74.8972	cy5
26	76	99.6602	76.5016	gfp
26	77	169.5664	76.4884	gfp
26	78	187.8324	80.1991	gfp
26	79	108.0178	78.3872	gfp
26	80	162.6588	80.3432	gfp
26	81	54.2364	81.1894	gfp
26	82	176.6291	82.0209	gfp
26	83	140.8121	83.9446	gfp
26	84	98.4201	83.1762	gfp
26	85	149.7226	85.7274	gfp
26	86	66.1125	85.0731	rfp
26	87	73.3937	85.6952	rfp
26	88	129.6691	84.8464	gfp
26	89	10.76075	85.226	gfp
26	90	119.8499	85.9684	gfp
26	91	82.8714	86.9082	gfp
26	92	160.6629	87.8399	gfp
26	93	179.0425	89.6175	gfp
26	94	96.0494	90.8805	gfp
26	95	42.5175	93.6375	gfp
26	96	8.5703	92.5392	gfp
26	97	53.1222	94.385	gfp
26	98	64.2196	93.0763	gfp
26	99	71.43375	93.4444	gfp
26	100	172.1233	95.0119	gfp
26	101	164.0383	98.8648	gfp
26	102	103.8498	98.6272	gfp
26	103	25.7199	100.8922	gfp
26	104	143.1662	100.5894	gfp
26	105	89.1277	103.2218	cy5
26	106	47.0133	103.8271	gfp
26	107	174.5851	105.0377	cy5
26	108	26.5135	110.7366	gfp
26	109	53.2915	111.5812	gfp
26	110	83.8871	110.6974	cy5
26	111	164.1384	111.4273	gfp
26	112	8.7194	113.6275	rfp
26	113	122.6468	115.2154	gfp
26	114	151.5852	115.4177	gfp
26	115	63.7230	118.8640	gfp
26	116	13.3031	118.3877	rfp
26	117	71.1147	119.3181	gfp
26	118	94.9398	119.5279	gfp
26	119	33.6429	122.6701	gfp
26	120	77.2311	120.2208	gfp
26	121	162.9643	123.3953	rfp
26	122	22.6783	124.1813	gfp
26	123	87.6279	123.1259	gfp
26	124	141.2681	123.3969	gfp
26	125	120.7090	124.2234	gfp
26	126	98.7148	127.9574	gfp
26	128	61.6505	126.6630	gfp
26	129	150.5291	130.6909	rfp
26	130	46.8821	132.5731	gfp
26	131	57.8325	133.0925	gfp
26	132	83.2279	135.4678	gfp
26	133	98.9403	137.2909	gfp
26	134	151.7408	138.8106	rfp
26	135	112.6643	139.1867	gfp
26	136	38.055	141.9085	gfp
26	137	78.7361	141.3990	gfp
26	138	121.0307	141.0687	gfp
26	139	60.2489	143.02875	gfp
26	140	144.609	143.9870	gfp
26	141	126.1099	147.3651	gfp
26	142	154.7497	149.0453	rfp
26	143	112.3308	147.4934	gfp
26	144	32.0749	147.3825	rfp
26	145	101.7470	149.6643	gfp
26	146	80.3495	151.2055	gfp
26	147	126.8142	155.5423	gfp
26	148	53.8575	157.4854	gfp
26	149	102.7114	157.3214	gfp
26	150	114.2100	158.34	gfp
26	151	140.0618	159.0201	rfp
26	152	60.8322	159.5894	gfp
26	153	90.6467	159.9640	gfp
26	154	149.1864	161.2736	rfp
26	155	68.9359	161.3900	gfp
26	156	131.4115	162.3138	gfp
26	157	77.8197	163.5384	gfp
26	158	111.5920	166.4871	gfp
26	159	123.5789	168.3604	gfp
26	160	142.8675	168.1867	rfp
26	161	59.6125	170.7248	gfp
26	162	109.1372	175.9687	gfp
27	1	11.6728	7.8454	gfp
27	2	25.8754	12.0048	gfp
28	1	30.8290	7.8206	rfp
28	2	22.5702	12.9287	rfp
28	3	10.2002	19.5704	rfp
29	2	23.3270	15.7452	gfp
29	3	36.3417	16.60875	gfp
29	4	50.9605	22.1775	gfp
29	5	16.215	23.7675	gfp
29	6	71.4725	23.1025	gfp
29	7	81.8498	29.7180	gfp
29	8	13.9848	32.3515	rfp
29	9	30.8466	31.6865	gfp
29	10	46.3202	32.6969	gfp
29	11	25.6785	38.7467	rfp
29	12	58.0537	44.3098	gfp
29	13	88.1201	38.4671	gfp
29	14	98.0182	40.7596	gfp
29	15	37.4248	45.4725	gfp
29	16	85.1700	47.6639	gfp
29	17	96.6587	49.3668	gfp
29	18	109.3745	57.5663	gfp
29	19	100.5903	56.3187	gfp
29	20	87.3502	60.2897	gfp
29	21	50.8200	65.8200	gfp
29	22	77.1666	67.6783	gfp
29	23	68.9608	68.1959	gfp
29	24	57.4268	76.0488	gfp
29	25	86.0489	71.0515	gfp
29	26	103.2115	78.4869	gfp
29	28	91.4418	77.4915	gfp
29	29	82.0290	87.8536	gfp
29	30	67.4837	89.9798	rfp
29	31	83.0554	96.8341	rfp
29	32	91.96625	97.3651	rfp
30	1	12.2916	2.9685	rfp
30	2	8.2951	12.3801	gfp
30	3	18.3990	13.0240	gfp
31	1	11.8914	10.5898	rfp
32	1	30.8558	10.3064	gfp
32	2	15.1364	12.9934	gfp
32	3	12.3857	44.9960	gfp
33	1	21.5856	5.7558	gfp
33	2	22.9636	14.5310	gfp
33	3	35.5402	15.1836	cy5
33	4	10.3751	18.7522	gfp
33	5	23.2464	24.0374	gfp
33	6	49.9528	25.4477	gfp
33	7	39.6919	27.9451	cy5
33	8	13.9702	32.4962	gfp
33	9	36.8808	35.1525	gfp
33	10	7.1418	39.2687	gfp
33	11	23.0767	37.3742	gfp
33	12	18.1289	46.3488	cy5
33	13	33.5640	50.6112	gfp
33	14	17.1943	52.2054	cy5
33	15	26.8004	54.4630	cy5
34	1	161.8188	6.0689	gfp
34	2	171.2668	7.869	gfp
34	3	149.6225	12.3875	rfp
34	4	193.19298	14.55894	gfp
34	5	157.2463	15.6295	gfp
34	6	188.0228	19.9633	gfp
34	7	162.0709	22.2159	gfp
34	8	142.2831	26.1831	rfp
34	9	117.5200	30.5533	rfp
34	10	177.9765	27.6046	gfp
34	11	154.4321	28.6798	gfp
34	12	195.1125	28.8611	gfp
34	13	164.1525	33.0742	gfp
34	14	124.1905	35.3376	gfp
34	16	198.1809	35.0696	gfp
34	17	146.2739	39.7784	gfp
34	18	111.3373	39.6768	rfp
34	19	140.4963	44.6094	gfp
34	20	192.0659	45.7332	gfp
34	21	164.9858	47.4546	gfp
34	22	132.7855	51.0677	gfp
34	23	118.6956	50.3256	gfp
34	24	202.057	50.2455	gfp
34	25	170.6992	51.0518	gfp
34	26	178.2708	57.4707	gfp
34	29	89.9589	65.9078	gfp
34	30	43.9847	63.8946	rfp
34	31	118.6276	64.1279	gfp
34	32	105.2990	69.2712	rfp
34	33	154.2884	67.8955	gfp
34	34	196.6158	66.3154	gfp
34	35	66.8274	65.9182	gfp
34	36	204.1588	67.0678	gfp
34	37	219.5453	67.3143	rfp
34	38	180.1428	69.8514	gfp
34	39	212.1607	67.9843	gfp
34	40	55.3351	70.4047	rfp
34	41	117.6362	72.9785	gfp
34	42	28.4902	71.9583	rfp
34	43	161.5764	74.5014	gfp
34	44	190.3369	73.9763	gfp
34	45	72.3013	75.8408	gfp
34	46	38.8002	76.7240	rfp
34	47	56.8990	77.2499	gfp
34	48	169.7722	76.8168	gfp
34	49	143.0834	79.4740	gfp
34	50	130.6937	80.1957	gfp
34	51	82.1372	81.6355	gfp
34	52	97.6882	81.6316	rfp
34	53	113.3559	82.5430	rfp
34	54	53.8203	84.0175	gfp
34	55	36.3919	85.1716	gfp
34	56	23.5873	92.4407	gfp
34	57	70.8447	87.3975	gfp
34	58	140.5444	88.0825	gfp
34	59	50.8629	90.5150	rfp
34	60	59.9003	92.4998	rfp
34	61	194.1626	91.4962	gfp
34	62	123.8119	92.4882	rfp
34	63	192.0854	99.9176	gfp
34	64	124.6805	99.7033	gfp
34	65	158.9866	107.0070	rfp
34	66	72.4811	102.8949	gfp
34	67	36.9901	101.4658	gfp
34	68	131.7198	104.1218	gfp
34	69	182.9039	106.6927	gfp
34	71	28.5570	108.4780	gfp
34	72	98.0145	107.1888	rfp
34	74	50.6786	108.9589	gfp
34	75	138.8597	111.8073	gfp
34	76	102.9803	113.0012	rfp
34	77	7.3012	114.3289	rfp
34	78	100.4514	119.7008	rfp
34	79	53.0684	123.3906	gfp
34	80	28.6296	122.6648	gfp
34	81	75.5245	121.7578	gfp
34	82	153.8015	122.3577	rfp
34	83	164.9943	121.7574	rfp
34	84	141.9035	123.0112	rfp
34	85	91.8381	126.3059	gfp
34	86	4.0170	127.1931	rfp
34	87	22.0750	130.3876	gfp
34	88	12.0903	129.2019	gfp
34	89	99.5000	132.1312	rfp
34	90	3.9368	134.8137	rfp
34	91	44.4757	135.7622	gfp
34	92	85.2399	135.2131	gfp
34	93	92.2729	136.4697	gfp
34	94	59.7173	138.6998	gfp
34	95	77.1487	140.4069	gfp
34	96	11.3454	140.5385	gfp
34	97	26.0544	142.0022	gfp
34	98	35.595	142.7325	gfp
34	99	50.5758	148.8468	gfp
34	100	6.3804	149.6147	gfp
34	101	22.8396	149.1273	gfp
34	102	80.6197	150.0682	rfp
34	103	36.3449	154.2356	gfp
34	104	59.7460	153.2937	gfp
34	105	44.0980	160.2291	rfp
34	106	65.4808	163.2315	gfp
34	107	80.2917	160.3259	rfp
34	108	33.6488	162.4007	gfp
34	109	54.9921	164.0113	gfp
34	110	13.1965	167.6329	rfp
34	111	43.4544	167.4166	rfp
34	112	20.8254	169.8688	rfp
35	1	81.8040	4.3617	gfp
35	2	80.1548	11.6002	gfp
35	3	98.2913	9.7840	gfp
35	4	66.3149	11.9199	gfp
35	5	99.2673	17.1821	gfp
35	8	60.1668	18.6874	gfp
35	9	78.3785	20.3451	gfp
35	10	70.1274	25.8753	gfp
35	11	86.6914	25.7627	gfp
35	12	52.3746	26.0863	gfp
35	13	104.2088	29.5790	rfp
35	14	23.3606	39.3147	gfp
35	15	86.0085	40.9009	gfp
35	16	96.26625	39.39875	rfp
35	17	64.6023	44.3398	gfp
35	18	10.9506	51.2342	rfp
35	19	45.8547	51.8269	gfp
35	20	60.7727	53.3288	gfp
35	21	40.5718	58.5496	gfp
35	22	28.6846	58.9010	gfp
35	23	81.1248	61.4006	gfp
35	24	66.9542	64.7447	gfp
35	25	30.1684	68.3067	gfp
35	26	58.6305	67.5229	gfp
35	27	48.1719	69.39125	gfp
35	28	80.3554	70.0036	gfp
35	29	66.5986	72.5251	gfp
35	30	53.6985	74.4003	gfp
36	1	4.4059	7.4412	cy5
37	1	21.0851	5.4292	gfp
37	2	12.3136	13.9848	gfp
37	3	49.8656	17.5015	gfp
37	4	21.7861	23.2498	gfp
37	5	45.5605	23.9627	rfp
37	6	26.57658	29.04822	gfp
37	7	68.0360	29.6239	rfp
37	8	44.8838	31.7227	rfp
37	9	51.6474	30.5901	rfp
37	10	15.9370	34.8731	gfp
37	11	38.5065	34.013	rfp
38	1	10.4935	12.6687	rfp
39	1	7.9990	5.4825	gfp
39	2	8.8125	16.105	rfp
40	1	148.1949	7.8852	gfp
40	2	137.1902	8.5606	gfp
40	3	126.7905	13.0853	gfp
40	4	100.5301	18.6257	rfp
40	5	132.6585	18.4519	rfp
40	6	50.4830	19.7197	gfp
40	7	76.6511	21.8154	gfp
40	9	51.1029	27.3107	rfp
40	10	13.3616	30.3593	rfp
40	11	59.8738	31.9553	rfp
40	12	35.5935	31.9341	gfp
40	13	22.6177	32.1995	cy5
40	14	45.31125	35.1009	gfp
40	15	52.7895	42.2792	gfp
40	16	60.6757	46.7579	cy5
40	17	47.5461	49.5575	gfp
40	18	29.9925	49.9293	cy5
40	19	43.0160	58.0980	cy5
40	20	23.2834	59.5026	cy5
40	21	34.9900	60.3567	cy5
40	22	28.1560	68.0296	cy5
41	1	6.2097	8.8403	rfp
41	2	12.1084	10.9943	rfp
41	3	19.3766	19.8914	rfp
42	1	9.4815	3.2035	gfp
42	2	20.2987	20.9249	gfp
42	3	13.4194	22.4150	gfp
42	4	27.2767	24.2554	gfp
42	5	35.0507	26.0207	gfp
42	6	12.9056	31.0378	gfp
42	7	25.3738	32.4597	gfp
43	1	19.2048	7.4027	gfp
43	2	11.3804	7.8001	gfp
43	3	11.825	15.5705	gfp
43	4	22.4225	22.6491	gfp
43	5	10.2842	28.165	gfp
43	6	22.3197	36.7426	gfp
43	7	4.78375	39.6905	rfp
43	8	12.2030	41.5193	rfp
43	9	20.3361	43.3887	rfp
44	1	26.0603	8.1757	gfp
44	2	17.5054	21.8396	gfp
44	3	29.5799	19.0560	gfp
44	4	26.8628	27.0087	gfp
44	5	11.6265	27.6440	gfp
44	6	6.3220	32.3677	gfp
44	7	11.6710	40.3735	gfp
45	1	17.5487	8.3457	gfp
45	2	10.4495	9.6821	gfp
45	3	23.0719	16.1189	gfp
45	4	31.0263	24.8413	gfp
45	5	37.5447	25.3632	gfp
45	6	15.5534	28.5201	gfp
45	7	35.5862	37.6713	cy5
45	8	23.1306	48.9414	gfp
45	9	33.1642	53.7096	gfp
45	10	14.8231	53.0811	gfp
46	1	17.3010	8.4689	rfp
46	2	42.7884	18.3052	rfp
46	3	37.7828	31.9694	rfp
47	1	107.5672	8.4522	rfp
47	2	113.6528	5.5774	rfp
47	3	64.6346	21.7202	rfp
47	4	57.5762	25.9314	rfp
47	5	123.9360	31.8644	rfp
47	6	84.3568	29.4512	gfp
47	7	102.2490	33.0769	gfp
47	8	63.5990	36.7240	gfp
47	9	92.7002	40.5293	gfp
47	10	80.0414	37.5252	gfp
47	12	47.9886	39.6356	rfp
47	13	127.3815	40.8309	gfp
47	14	56.2071	43.3624	rfp
47	15	44.9243	46.8915	rfp
47	16	131.9943	48.8683	rfp
47	17	40.1894	52.2524	gfp
47	18	50.6937	49.9931	rfp
47	19	77.7952	50.0311	gfp
47	20	29.3405	52.8024	gfp
47	21	60.8895	52.3105	rfp
47	22	71.6622	56.6704	gfp
47	23	129.5586	59.0774	rfp
47	24	99.4799	59.3990	gfp
47	25	121.4945	60.8401	rfp
47	26	147.9811	61.1253	rfp
47	27	58.1380	60.8548	gfp
47	28	111.4662	62.6397	rfp
47	29	137.8334	63.0920	rfp
47	30	37.5466	63.7882	gfp
47	31	81.1251	63.9578	rfp
47	32	25.9323	66.70375	gfp
47	33	93.4298	69.6569	rfp
47	34	144.8025	67.6869	rfp
47	35	9.57825	67.4885	rfp
47	36	71.3579	71.2939	rfp
47	37	3.6345	72.7437	rfp
47	38	13.2715	72.1461	rfp
47	39	83.4021	75.0619	rfp
47	40	121.7051	74.3802	rfp
47	41	32.2798	75.8082	gfp
47	42	113.0449	74.9414	gfp
47	43	62.7643	77.5341	gfp
47	44	129.4658	77.2534	rfp
47	45	3.8055	81.7049	rfp
47	46	48.4038	81.2412	gfp
47	47	74.5068	83.3811	rfp
47	48	120.9421	84.1586	rfp
47	49	113.0673	88.6673	rfp
47	50	35.1358	87.2952	gfp
47	51	23.6631	86.7525	rfp
47	52	90.3062	91.9375	rfp
47	53	102.0611	94.8218	rfp
47	54	4.0389	92.02	rfp
47	55	71.6797	93.3814	gfp
47	56	42.3402	97.7766	rfp
47	57	22.0044	95.7148	rfp
47	58	85.0695	97.4907	rfp
47	59	10.8875	98.0575	rfp
47	60	18.8047	101.0950	rfp
47	61	70.5298	102.3928	rfp
47	62	79.4498	102.9212	rfp
47	63	92.1963	103.6859	rfp
47	64	55.1304	106.7703	gfp
47	65	130.3545	110.5589	rfp
48	1	14.3827	7.0240	cy5
48	2	5.0253	26.1143	cy5
49	1	6.4382	9.8421	gfp
50	1	16.5266	5.0248	gfp
50	2	23.6598	9.2255	gfp
50	3	7.1614	13.1940	gfp
50	4	20.2824	17.4118	gfp
51	1	13.1698	9.2120	rfp
51	2	5.4251	19.8315	rfp
51	3	12.2661	21.7928	rfp
52	1	116.2125	5.1637	rfp
52	2	121.9636	7.2611	rfp
52	3	90.6919	20.0505	rfp
52	4	99.7481	21.9419	gfp
52	5	105.3241	26.28375	gfp
52	6	60.9403	23.1044	gfp
52	7	73.39125	29.1750	gfp
52	8	116.2323	25.6263	gfp
52	9	44.0740	30.9811	gfp
52	10	123.9032	31.7062	rfp
52	11	89.7127	33.9095	gfp
52	12	114.3459	35.5248	gfp
52	13	80.5463	35.7424	gfp
52	14	33.2533	37.57125	rfp
52	15	46.2715	39.5712	gfp
52	16	106.3218	41.1123	rfp
52	17	64.1549	41.9646	gfp
52	18	119.6053	43.0553	cy5
52	19	28.8481	47.9831	gfp
52	20	40.6044	50.6984	gfp
52	21	94.2554	50.1970	cy5
52	22	125.7830	50.7178	cy5
52	23	55.2332	49.9170	gfp
52	24	76.5993	51.2553	rfp
52	25	116.5790	55.0194	gfp
52	26	130.1825	56.0677	rfp
52	27	56.3945	58.5904	gfp
52	28	95.4600	58.0727	cy5
52	29	109.6389	61.0081	cy5
52	30	124.1625	63.1336	rfp
52	31	56.3212	72.1078	gfp
52	32	100.13625	74.6836	cy5
52	33	71.767	77.7601	rfp
52	34	123.2314	78.0183	rfp
52	35	79.8406	78.3800	gfp
52	36	110.2421	78.69	cy5
52	37	49.5665	83.2184	gfp
52	38	87.3915	82.5182	gfp
52	39	116.4335	84.6576	rfp
52	40	102.7371	88.0381	rfp
52	41	92.8039	91.0480	rfp
52	42	111.9853	96.3223	gfp
52	43	28.3045	94.5291	rfp
52	44	43.6194	96.9548	gfp
52	45	19.0969	96.9615	gfp
52	46	34.4427	106.1750	gfp
52	47	64.2099	106.9293	gfp
52	48	10.8794	107.0810	rfp
52	49	83.0946	107.0037	gfp
52	51	115.1092	110.0114	rfp
52	52	4.4567	113.1198	rfp
52	53	75.2637	113.5395	gfp
52	54	87.1526	113.7708	gfp
52	55	113.6013	121.1394	rfp
52	56	48.1258	124.3384	rfp
52	57	87.6582	125.65675	gfp
52	58	16.4188	122.4759	gfp
52	59	99.7958	124.6068	gfp
52	60	77.2939	127.4130	gfp
52	61	66.7890	130.4185	rfp
52	62	105.0099	130.4019	rfp
52	63	92.16	134.0475	rfp
53	1	39.8255	4.6795	rfp
53	2	10.6127	10.7665	gfp
53	3	40.3949	11.8016	rfp
53	4	14.0825	22.4645	rfp
53	5	37.9431	22.1867	gfp
53	6	47.3994	30.6681	gfp
53	7	19.3980	32.4104	rfp
53	8	7.7428	32.3685	rfp
53	9	31.9528	31.6366	gfp
53	10	24.7840	37.8198	gfp
53	11	43.2821	39.8839	gfp
53	12	36.7840	44.4607	gfp
53	13	48.2785	47.5582	gfp
53	14	11.4363	48.8339	gfp
53	15	59.3470	51.9596	gfp
53	16	26.6661	53.69625	rfp
53	17	48.9439	55.3577	gfp
53	18	66.9269	59.5908	rfp
53	19	44.5151	61.7192	gfp
53	20	36.2388	60.6357	gfp
53	21	58.0117	62.8256	gfp
53	22	26.2140	63.8332	rfp
53	23	13.7081	66.2067	rfp
53	24	39.9186	70.2631	gfp
53	25	53.4685	69.1225	rfp
53	26	28.6219	81.7831	gfp
53	27	94.8200	85.0160	rfp
53	28	15.9638	86.7226	gfp
53	29	31.4869	97.2610	rfp
53	30	20.2491	93.3882	rfp
53	31	94.0908	94.0851	rfp
53	32	12.1129	97.8212	rfp
53	33	84.8247	96.6998	rfp
53	34	41.4735	101.3257	rfp
53	35	59.9835	101.2429	rfp
53	36	21.6335	100.7448	gfp
53	37	71.3627	99.9507	rfp
53	38	50.6751	103.8998	rfp
53	40	15.4210	115.6110	rfp
54	1	9.1263	8.7159	gfp
54	2	28.8291	16.3032	gfp
54	3	37.6818	16.1069	rfp
54	4	8.4051	18.2387	gfp
54	5	18.9552	25.3690	gfp
54	6	27.9774	32.4683	gfp
54	7	35.0796	37.9283	rfp
54	8	27.8953	43.1141	rfp
55	1	101.0272	6.3751	gfp
55	2	73.4782	9.51375	rfp
55	3	87.4369	14.4977	gfp
55	4	95.5874	14.3174	gfp
55	5	33.8625	14.2510	rfp
55	6	74.13114	16.19982	gfp
55	7	42.34425	25.86235	gfp
55	8	65.7173	17.8692	gfp
55	9	51.3138	17.3923	rfp
55	10	79.2585	21.8480	gfp
55	11	29.2326	24.5718	rfp
55	12	63.6539	28.3193	gfp
55	13	50.3173	36.9189	cy5
55	14	62.1156	38.6101	gfp
55	15	27.8170	44.1770	gfp
55	16	49.9779	48.0397	gfp
55	17	39.1440	60.3813	gfp
55	18	21.9846	61.4623	gfp
55	19	8.5737	67.1486	gfp
55	20	11.0246	77.1371	gfp
55	21	21.5119	76.7669	gfp
56	1	43.8635	3.5404	gfp
56	2	53.6866	15.4834	cy5
56	4	16.8148	28.2008	gfp
56	5	54.3328	29.2683	cy5
56	6	25.7691	37.5239	gfp
56	8	43.0215	41.2938	gfp
56	9	3.2209	46.9013	rfp
56	11	66.9029	67.1300	rfp
56	12	54.7079	75.0686	gfp
56	13	39.0861	76.8686	rfp
56	14	64.3598	82.1160	rfp
56	16	38.1686	107.8348	rfp
56	17	44.6557	112.0047	rfp
57	1	19.7560	7.3947	gfp
58	1	6.0029	12.3552	gfp
59	1	21.9848	12.3219	gfp
59	2	33.3740	16.3445	gfp
59	3	20.2346	22.0037	cy5
59	4	11.7390	25.3404	cy5
59	5	22.1057	29.0381	gfp
59	6	20.9311	36.5321	gfp
60	1	10.7551	11.8645	gfp
60	2	17.0813	47.6599	gfp
61	1	14.0138	11.1845	gfp
61	2	25.1404	13.4680	gfp
61	3	7.2777	25.9192	gfp
61	5	19.6978	25.6040	gfp
61	6	65.7855	40.6123	gfp
61	7	4.8317	41.1533	rfp
61	8	29.8474	42.6184	gfp
61	10	18.7788	45.4336	gfp
61	11	42.0242	45.3237	gfp
61	12	59.3314	48.5078	gfp
61	13	34.8969	47.8274	gfp
61	14	51.9830	48.2003	gfp
61	15	9.0818	52.2331	gfp
61	16	75.8474	57.9130	gfp
61	17	21.4712	58.9902	gfp
61	18	36.8530	60.6503	gfp
61	19	53.0584	65.3457	gfp
61	20	68.1368	69.7774	rfp
61	21	33.6512	67.9252	rfp
62	1	45.8884	27.8368	rfp
62	2	34.6830	31.8908	rfp
62	3	23.5783	32.8592	rfp
63	1	57.2452	15.1517	gfp
63	2	47.5024	20.9135	gfp
63	3	88.8119	17.8296	gfp
63	4	108.7501	19.0483	rfp
63	5	34.7019	20.1420	rfp
63	6	100.2242	20.6327	gfp
63	7	63.5423	21.8323	gfp
63	8	27.3668	23.4569	gfp
63	9	76.9602	26.0387	gfp
63	10	104.8656	28.0493	gfp
63	11	16.1860	30.7421	gfp
63	12	116.0711	32.9672	rfp
63	13	59.2854	35.5097	gfp
63	14	68.4714	37.4782	gfp
63	15	34.8474	38.9223	gfp
63	17	113.8467	44.8233	gfp
63	18	57.2739	46.1300	gfp
63	19	42.4859	47.4542	gfp
63	21	106.9065	49.3470	gfp
63	22	68.0190	54.4456	gfp
63	23	48.4174	56.2890	gfp
63	24	59.2307	57.4503	gfp
63	25	103.3575	63.3	gfp
63	26	90.8860	62.1315	gfp
63	27	19.3708	68.1307	rfp
63	28	93.1011	73.2440	rfp
63	29	107.9242	81.3658	rfp
63	30	99.2903	80.7788	rfp
63	32	74.2089	82.1357	rfp
63	33	90.5150	82.6773	rfp
63	35	82.5909	90.8051	rfp
63	36	61.8509	97.0034	rfp
63	37	94.6846	100.2003	rfp
63	39	10.7686	102.4071	rfp
63	40	79.3872	105.8998	rfp
63	41	66.5330	108.6172	gfp
63	42	124.3074	111.1031	cy5
63	43	116.8941	113.9292	gfp
63	44	120.4289	123.4521	gfp
64	1	63.3898	5.6937	rfp
64	2	51.3129	13.6300	gfp
64	3	62.0555	12.6990	gfp
64	4	73.1979	13.9445	rfp
64	5	80.3353	17.1581	gfp
64	6	40.0281	20.1212	gfp
64	7	34.1259	33.5776	gfp
64	8	63.2690	32.5794	gfp
64	9	53.2801	42.7942	gfp
64	10	92.3897	43.9465	gfp
64	11	78.7370	44.6459	gfp
64	12	48.2317	49.18125	gfp
64	13	26.1122	51.06078	gfp
64	14	78.4201	51.9512	gfp
64	15	93.0077	52.3323	gfp
64	16	70.9687	56.1290	gfp
64	17	49.3570	56.0980	rfp
64	18	22.0430	58.0528	rfp
64	19	78.7918	61.0119	gfp
64	20	57.2778	61.9407	gfp
64	21	87.9612	65.0827	gfp
64	22	13.2680	68.3434	gfp
64	23	74.5789	67.2049	gfp
64	24	114.6002	71.1755	gfp
64	25	27.9156	69.7374	gfp
64	26	48.9093	72.1822	gfp
64	27	103.8235	75.4177	gfp
64	28	80.9352	75.4619	gfp
64	29	28.1238	76.9569	gfp
64	30	44.5002	80.2207	gfp
64	31	22.9764	82.7015	gfp
64	32	124.1526	82.4558	rfp
64	34	74.0887	88.0380	gfp
64	35	85.5292	86.9675	gfp
64	36	109.8573	88.0794	gfp
64	37	120.7681	88.7396	gfp
64	38	16.9172	91.10625	rfp
64	39	39.8509	91.8872	gfp
64	40	52.0777	94.7398	gfp
64	41	45.0799	95.8736	gfp
64	42	111.6707	97.2035	gfp
64	43	13.2884	98.7768	rfp
64	44	59.9956	99.0445	gfp
64	45	122.7137	100.5753	gfp
64	46	23.2479	103.8628	rfp
64	47	80.20575	104.9231	gfp
64	48	114.0377	105.6318	gfp
64	49	71.3073	108.9915	gfp
64	50	57.5040	109.3530	cy5
64	51	125.1341	111.5401	rfp
64	52	47.1842	115.5790	gfp
64	53	15.6827	118.6379	rfp
64	54	26.4579	116.2419	gfp
64	55	98.6895	117.9902	gfp
64	56	123.8515	120.3040	rfp
64	57	104.9944	123.0379	gfp
64	58	35.5897	123.9332	gfp
64	59	95.6188	135.0409	rfp
64	60	55.5676	136.5618	gfp
64	61	77.5188	138.1420	rfp
64	62	88.8560	140.0901	rfp
64	63	33.9448	140.3973	gfp
64	64	66.4787	142.3482	rfp
64	65	45.3136	143.0732	gfp
64	66	72.5345	145.6999	rfp
64	67	94.2580	146.8715	rfp
64	68	49.7307	149.3294	rfp
64	69	83.6283	154.2054	rfp
65	1	23.7065	12.5365	gfp
65	2	31.9813	20.28525	cy5
65	3	12.5426	21.5029	cy5
65	4	11.4577	33.4537	cy5
65	5	31.4291	37.6983	gfp
65	6	36.7151	43.8035	gfp
65	7	19.8977	48.8941	rfp
65	8	30.8597	56.1096	rfp
66	1	11.2249	6.4469	rfp
66	2	4.4151	8.6802	rfp
66	3	8.9031	16.6764	rfp
67	1	8.3546	23.8346	gfp
68	1	4.6198	4.28925	rfp
68	2	8.3277	9.6358	rfp
68	3	16.7478	12.7814	rfp
69	2	89.7346	15.3168	gfp
69	4	109.4575	21.0675	gfp
69	5	95.3328	22.4123	gfp
69	6	79.1316	25.4241	gfp
69	7	87.2877	28.8809	gfp
69	8	101.5149	28.8678	gfp
69	9	69.8315	29.5945	gfp
69	10	89.5022	34.9997	gfp
69	11	68.9823	36.9660	gfp
69	12	53.5714	42.8925	gfp
69	13	28.1402	47.9243	gfp
69	14	11.0350	50.2196	gfp
69	15	37.1117	49.5025	gfp
69	16	20.3007	53.5308	gfp
70	1	8.4760	10.6260	gfp
70	2	36.2763	6.5930	gfp
70	4	8.2024	21.2423	gfp
70	5	17.5390	36.3047	rfp
70	6	26.3400	42.34875	gfp
70	7	35.77342	55.0907	gfp
71	1	137.6501	8.4114	rfp
71	2	97.0902	9.2286	gfp
71	3	125.1171	8.7978	gfp
71	4	77.5314	11.4135	rfp
71	5	106.2690	13.8935	gfp
71	6	144.0307	15.3097	gfp
71	7	84.4401	16.8536	gfp
71	8	55.1558	17.2496	rfp
71	9	92.5790	19.8606	gfp
71	10	153.7301	18.8944	gfp
71	11	76.0232	21.2974	gfp
71	12	161.7636	22.1510	gfp
71	13	119.4587	23.0666	gfp
71	14	143.1030	22.3805	gfp
71	15	100.5472	23.5789	gfp
71	16	130.3656	27.6376	gfp
71	17	41.2434	24.7993	rfp
71	18	66.1063	25.4775	gfp
71	19	111.5574	24.4086	gfp
71	20	168.5525	25.4328	cy5
71	21	184.9847	33.3296	rfp
71	22	34.4326	32.6675	gfp
71	23	73.7037	30.9848	gfp
71	24	98.0145	31.9869	gfp
71	25	210.3962	34.8989	rfp
71	26	168.9310	31.6431	cy5
71	27	196.7064	34.6998	rfp
71	28	160.1764	35.6669	gfp
71	29	64.3925	35.7545	gfp
71	30	86.7012	35.0572	gfp
71	31	151.3815	34.2495	gfp
71	32	80.7122	36.0764	gfp
71	33	143.8151	38.3656	gfp
71	34	223.8202	38.6041	rfp
71	35	260.1747	41.0245	rfp
71	36	173.9755	39.2234	rfp
71	37	47.7560	41.8309	gfp
71	38	98.4115	42.2426	gfp
71	39	238.6258	40.8124	rfp
71	40	36.0332	41.6521	gfp
71	41	56.0229	42.0402	gfp
71	42	248.2245	43.4053	rfp
71	43	137.6991	42.9344	gfp
71	44	188.1060	46.3262	rfp
71	45	173.4683	50.6200	rfp
71	46	232.6222	46.9853	rfp
71	47	26.5076	47.9829	rfp
71	48	155.3966	47.7542	gfp
71	49	239.3297	47.3777	rfp
71	50	219.1388	50.5020	rfp
71	51	227.7925	51.4065	rfp
71	52	19.4762	53.7229	rfp
71	53	130.935	52.2450	cy5
71	54	54.1946	52.5841	gfp
71	55	141.9211	54.6188	cy5
71	56	237.4008	56.3599	rfp
71	57	69.6101	58.2021	gfp
71	58	37.1040	57.0866	gfp
71	60	185.2279	56.8998	rfp
71	61	220.5765	62.5692	gfp
71	62	83.5145	60.5616	gfp
71	63	21.5725	62.1462	gfp
71	64	47.2224	62.8454	gfp
71	65	200.6987	63.1631	gfp
71	66	13.8101	66.7237	rfp
71	67	147.4230	72.3551	rfp
71	68	112.7687	71.9384	rfp
71	69	175.8679	68.6588	gfp
71	70	189.5051	71.3172	gfp
71	71	56.3789	71.9510	gfp
71	72	205.9121	71.1843	gfp
71	73	217.16075	72.8384	gfp
71	75	9.9194	75.1343	rfp
71	76	94.6803	72.8728	rfp
71	77	78.8552	75.9501	rfp
71	78	133.6136	76.0754	gfp
71	79	198.0447	76.8757	gfp
71	80	228.1740	76.1880	rfp
71	81	164.7543	77.3151	gfp
71	82	180.7765	77.8807	gfp
71	83	96.1137	80.2153	gfp
71	84	219.7631	80.6226	rfp
71	85	18.8160	80.7942	gfp
71	86	57.8490	84.6134	rfp
71	87	73.6013	83.0896	rfp
71	88	156.8494	83.4651	gfp
71	89	10.0629	83.5555	rfp
71	90	144.6735	85.9269	gfp
71	91	169.6206	84.6972	gfp
71	92	89.4596	89.5219	gfp
71	93	217.3579	88.4607	rfp
71	94	17.8248	89.4843	gfp
71	95	7.5832	92.5626	rfp
71	96	43.89225	93.4659	rfp
71	97	27.1697	92.8307	cy5
71	98	99.5140	95.0136	gfp
71	99	122.5352	95.3080	gfp
71	100	75.8070	95.8167	gfp
71	101	132.3895	96.2566	gfp
71	102	213.2049	97.3721	rfp
71	103	59.6428	99.0723	rfp
71	104	191.0609	96.9786	rfp
71	106	22.6691	101.4173	cy5
71	107	10.9284	100.9352	rfp
71	108	43.3136	102.8722	rfp
71	109	107.1046	103.6492	gfp
71	110	51.3969	104.7074	rfp
71	111	118.8358	106.3175	rfp
71	112	88.2622	106.6270	gfp
71	113	213.9874	107.3197	rfp
71	114	65.6811	108.1925	gfp
71	115	189.7708	108.6325	rfp
71	116	132.1126	109.7145	gfp
71	118	24.2737	110.6859	rfp
71	119	58.2537	111.6359	cy5
71	120	210.2758	114.2456	rfp
71	122	191.0055	116.6984	gfp
71	124	177.4083	120.4384	rfp
71	125	29.3892	121.3201	rfp
71	126	38.0965	119.4586	rfp
71	127	204.1556	121.0292	gfp
71	128	142.1544	122.5137	gfp
71	129	52.3557	122.0638	gfp
71	130	86.0719	123.5135	gfp
71	131	97.8040	128.6798	rfp
71	132	195.1685	128.8308	rfp
71	133	40.1081	127.7962	cy5
71	134	142.1518	130.0632	gfp
71	135	34.6064	136.5906	rfp
71	136	67.2976	134.1307	gfp
71	137	45.9145	133.9773	gfp
71	138	184.2097	132.6380	rfp
71	139	122.9595	135.7605	gfp
71	140	150.9649	135.2507	gfp
71	141	86.4241	136.9438	rfp
71	142	62.1686	141.0310	rfp
71	143	115.4400	142.2780	gfp
71	144	47.9486	145.2827	rfp
71	145	141.0428	147.8055	rfp
71	146	77.6918	148.9584	rfp
71	147	123.0799	150.4757	gfp
71	148	96.3303	151.8268	rfp
71	149	63.6357	155.56368	rfp
71	150	106.7432	157.4078	rfp
71	151	94.3236	160.2262	rfp
71	152	80.2254	160.1527	rfp
72	1	56.1482	6.1154	rfp
72	2	53.1244	14.4407	rfp
72	3	68.8556	12.5923	rfp
72	4	103.6479	16.4744	gfp
72	5	79.1643	16.8762	gfp
72	6	120.5733	17.6673	gfp
72	7	31.7483	18.6896	rfp
72	8	86.7651	19.8116	rfp
72	9	131.0124	20.6744	gfp
72	11	110.1653	24.7732	gfp
72	12	23.1227	24.2796	rfp
72	13	62.2425	25.3677	rfp
72	14	67.8133	30.2075	rfp
72	15	30.573	28.8888	rfp
72	16	98.5502	30.2560	gfp
72	17	118.3659	30.7260	gfp
72	18	106.8849	31.5274	gfp
72	19	25.7970	35.1676	rfp
72	20	76.3692	34.7782	gfp
72	21	146.9687	35.3837	gfp
72	23	62.8963	39.4643	rfp
72	24	112.2552	41.5202	gfp
72	25	137.5025	41.2589	gfp
72	26	144.7492	42.6085	rfp
72	27	102.6287	42.9017	gfp
72	28	173.8651	43.8631	rfp
72	29	30.2177	46.1789	gfp
72	31	59.40966	46.70058	gfp
72	32	152.3006	45.9240	rfp
72	33	99.0675	52.63875	gfp
72	34	165.4140	54.1319	rfp
72	35	88.8586	54.5157	gfp
72	36	41.3623	57.1991	rfp
72	37	78.9250	57.3011	rfp
72	38	121.5295	59.2561	gfp
72	39	154.7304	61.2181	gfp
72	40	54.5268	62.5914	gfp
72	41	100.5849	62.6289	gfp
72	42	38.3663	64.6622	rfp
72	44	148.5637	66.1358	gfp
72	45	168.8362	66.5888	rfp
72	46	128.6690	68.6925	gfp
72	47	7.8140	69.6275	rfp
72	48	64.0438	70.9579	gfp
72	49	96.0535	72.3728	gfp
72	50	123.8714	73.7212	gfp
72	51	78.6244	77.4200	gfp
72	52	169.2160	75.0257	rfp
72	53	113.6384	75.9100	gfp
72	54	69.8853	76.7815	gfp
72	55	43.7610	77.5692	gfp
72	56	2.7200	78.8056	rfp
72	57	136.8678	81.0449	gfp
72	58	10.2125	83.2437	rfp
72	59	102.9627	87.1582	gfp
72	60	149.7074	86.7284	gfp
72	61	52.0865	87.1570	rfp
72	62	78.8300	86.7403	gfp
72	63	94.1166	89.3696	gfp
72	64	131.7766	89.1857	gfp
72	65	180.5097	89.3325	rfp
72	66	71.6586	92.5666	gfp
72	67	140.6624	94.3988	gfp
72	68	85.5840	97.1753	gfp
72	69	115.1592	97.6695	gfp
72	70	69.9486	100.0938	gfp
72	71	102.3969	99.5007	gfp
72	72	170.4395	101.0701	gfp
72	73	185.8571	102.0615	rfp
72	74	136.3802	105.3862	gfp
72	75	104.3809	106.7669	gfp
72	76	182.0933	109.0782	rfp
72	77	76.7150	110.2230	rfp
72	78	174.4111	111.7294	rfp
72	79	158.6418	113.3603	gfp
72	80	94.9903	114.8030	gfp
72	81	146.2597	115.6939	gfp
72	82	175.3930	118.2366	rfp
72	83	153.1749	121.1968	gfp
72	84	128.7205	123.4411	rfp
72	85	164.0890	123.5859	gfp
72	86	140.5992	126.2211	rfp
72	87	98.6370	126.3171	gfp
72	88	115.2821	134.5339	rfp
73	1	41.8961	16.4386	gfp
73	2	24.4864	17.4701	gfp
73	3	53.9752	24.2346	gfp
73	4	9.3136	26.4839	gfp
73	5	40.0617	32.3097	gfp
73	6	28.6739	35.7118	rfp
73	7	52.4824	36.3753	gfp
74	1	20.9518	15.0427	gfp
74	2	25.4586	32.7047	cy5
74	3	12.0905	47.8156	gfp
74	4	19.0619	54.6616	gfp
74	5	9.1595	59.2511	gfp
74	6	21.7665	64.7544	gfp
74	7	29.3249	65.9817	gfp
74	8	38.9855	69.4239	rfp
74	9	12.2389	71.466	gfp
74	10	34.3113	76.2066	gfp
74	11	21.2907	83.3755	gfp
74	12	42.7635	84.3531	gfp
74	13	33.8340	87.9911	rfp
75	1	60.0251	12.0092	gfp
75	2	42.5146	12.3860	gfp
75	3	26.0115	16.4686	gfp
75	4	34.2495	17.6802	gfp
75	5	19.8836	26.7323	gfp
75	6	36.2422	33.7892	gfp
75	7	48.6569	39.1444	gfp
75	8	13.6504	40.0187	gfp
75	9	31.6298	41.5174	gfp
75	10	16.5442	45.9885	rfp
75	11	46.1363	45.7418	gfp
75	12	28.9586	48.5837	gfp
76	1	116.0051	5.7405	rfp
76	2	146.9079	8.8262	rfp
76	3	134.5349	14.8743	rfp
76	4	156.1154	9.5989	rfp
76	5	61.9612	12.2413	gfp
76	6	114.9223	12.3004	rfp
76	7	19.6390	16.5857	rfp
76	8	68.8927	14.3123	cy5
76	9	79.7234	13.9146	rfp
76	10	161.1708	14.7784	rfp
76	11	42.7532	15.01818	rfp
76	12	102.4580	18.7208	gfp
76	13	31.3679	19.3168	gfp
76	14	38.6066	20.3599	gfp
76	15	53.6562	20.9030	gfp
76	16	115.0000	20.0171	rfp
76	17	70.8585	22.6825	cy5
76	18	151.1178	22.0647	rfp
76	19	176.2541	25.8331	rfp
76	20	62.0612	24.2929	gfp
76	21	79.3490	24.8886	rfp
76	22	134.9059	27.5911	rfp
76	23	29.2459	26.4425	gfp
76	24	15.7866	26.5445	rfp
76	25	42.7781	31.02	gfp
76	26	100.4964	27.0578	cy5
76	27	84.2948	31.1021	rfp
76	28	171.0736	29.8331	rfp
76	29	18.3312	32.4406	gfp
76	30	156.4947	36.1781	rfp
76	31	106.2315	35.8313	cy5
76	32	8.5324	35.7377	rfp
76	33	118.2126	33.8480	cy5
76	34	209.78625	35.8479	rfp
76	35	93.6466	34.8141	rfp
76	36	75.6807	37.2972	rfp
76	37	176.4855	39.4744	rfp
76	38	216.0466	39.2805	rfp
76	39	63.2937	43.5127	rfp
76	40	127.0697	41.4436	gfp
76	41	195.9803	42.7283	rfp
76	42	31.0312	42.2224	gfp
76	43	43.7461	45.3571	gfp
76	44	96.9911	41.5037	gfp
76	45	13.6245	42.8972	cy5
76	46	134.5969	44.505	gfp
76	47	153.4691	46.6774	rfp
76	48	117.3723	44.5227	gfp
76	49	102.7726	46.3325	gfp
76	50	5.4186	47.2041	gfp
76	51	80.8582	47.6953	rfp
76	52	145.0131	47.0696	cy5
76	53	170.5594	51.9926	rfp
76	54	125.7722	49.3649	gfp
76	55	25.0024	51.7746	gfp
76	56	195.7947	52.7474	rfp
76	57	69.2963	52.9312	rfp
76	58	106.4136	54.2938	gfp
76	59	11.2832	55.3238	gfp
76	60	119.2664	54.6198	gfp
76	61	97.7687	55.0861	gfp
76	62	156.0481	57.0699	cy5
76	63	137.2345	58.0801	rfp
76	64	182.8387	58.1909	rfp
76	65	82.4299	59.4928	rfp
76	66	38.6664	60.8298	gfp
76	67	56.9577	61.8264	rfp
76	68	111.6199	59.3923	gfp
76	69	197.3975	61.1625	rfp
76	70	165.6201	60.8123	rfp
76	71	3.3623	66.8980	rfp
76	72	88.8899	62.8404	gfp
76	73	176.4391	62.6346	rfp
76	74	121.0665	63.9112	cy5
76	75	97.1993	65.7030	gfp
76	76	107.0022	64.5190	gfp
76	77	206.3097	64.1517	rfp
76	78	171.1042	66.7165	rfp
76	79	19.6380	67.3139	gfp
76	80	64.4118	69.7969	rfp
76	81	160.5390	66.9481	gfp
76	82	78.3253	69.0301	gfp
76	83	195.7985	68.3935	rfp
76	84	150.0015	71.1773	rfp
76	85	201.7448	71.6861	rfp
76	86	120.0088	73.6705	rfp
76	87	103.1488	73.9446	rfp
76	88	84.6489	75.8241	gfp
76	89	111.1550	76.6959	rfp
76	90	171.5658	76.6210	gfp
76	91	184.4746	76.5661	rfp
76	92	192.5677	75.0487	rfp
76	93	11.0406	77.2136	gfp
76	94	157.8241	77.4634	gfp
76	95	128.9515	79.5576	rfp
76	96	28.2639	79.2705	gfp
76	97	92.1846	78.4280	gfp
76	98	200.8458	78.4822	rfp
76	99	21.2805	81.9059	gfp
76	100	71.4239	81.0428	rfp
76	101	51.0562	85.6791	rfp
76	102	97.8040	82.7645	rfp
76	103	117.9219	82.9328	rfp
76	104	165.2591	86.7125	gfp
76	105	146.9465	88.3501	gfp
76	106	194.1483	88.3118	rfp
76	107	14.78598	86.5203	rfp
76	108	181.7180	87.2470	rfp
76	109	135.3746	89.2300	gfp
76	110	59.9766	92.1016	rfp
76	111	98.3107	90.5534	rfp
76	112	90.8346	91.4840	rfp
76	113	119.9985	91.6801	rfp
76	114	20.3693	93.9192	rfp
76	115	187.695	96.1767	rfp
76	116	29.5726	96.3397	rfp
76	117	40.4046	95.4534	rfp
76	118	110.7405	98.8562	rfp
76	119	129.1340	96.6746	gfp
76	120	150.7384	96.7547	gfp
76	121	172.6349	100.9239	gfp
76	122	181.1008	100.9897	rfp
76	123	156.1309	102.3506	gfp
76	124	48.7918	103.3141	rfp
76	125	93.525	104.4830	rfp
76	126	28.3874	107.5648	rfp
76	127	119.6080	108.0551	rfp
76	128	69.2012	108.0060	gfp
76	129	138.4016	107.6935	rfp
76	130	76.5272	108.8896	gfp
76	131	131.09625	109.8442	gfp
76	132	39.8260	113.4228	rfp
76	133	105.4772	110.8391	rfp
76	134	145.6052	110.3929	rfp
76	135	160.5559	112.0267	gfp
76	136	171.2833	112.5167	gfp
76	137	53.4239	117.6046	gfp
76	138	114.9482	116.2587	rfp
76	139	146.2870	118.5776	gfp
76	140	129.7079	118.8688	gfp
76	141	152.8932	124.5745	gfp
76	142	122.3907	122.1498	rfp
76	143	161.9648	124.2530	rfp
76	144	106.1169	124.1047	rfp
76	145	142.1745	125.5623	gfp
76	146	48.1052	125.8606	rfp
76	147	90.3856	129.4322	rfp
76	148	118.4784	127.4782	rfp
76	149	66.8987	130.1935	rfp
76	150	53.9028	130.2278	rfp
76	151	83.2460	133.0645	gfp
76	152	108.6598	135.4521	rfp
76	153	130.3315	134.0909	gfp
76	154	137.4706	132.9424	gfp
76	155	153.7311	135.2381	rfp
76	156	97.6245	136.1260	gfp
76	157	60.6882	136.9092	rfp
76	158	146.5558	144.3029	rfp
76	159	121.2334	139.1158	rfp
76	160	90.3334	140.4728	gfp
76	161	128.2563	140.6692	gfp
76	162	66.4062	143.8481	rfp
76	163	120.0709	146.6095	rfp
76	164	83.3160	146.4414	rfp
76	165	100.2125	148.2075	rfp
76	166	107.5067	148.0617	rfp
76	167	130.5408	147.2904	gfp
76	168	141.3114	157.9731	rfp
76	169	70.7431	157.9094	rfp
76	170	106.1280	158.3028	rfp
76	171	119.6657	160.6868	gfp
76	172	81.6102	163.4987	gfp
76	173	131.27685	164.3976	rfp
76	174	96.2355	167.5720	rfp
76	175	125.1495	168.7017	rfp
76	176	135.7278	173.0931	rfp
76	177	128.8322	180.1919	rfp
76	178	114.1390	180.2879	rfp
76	179	91.3499	187.8778	gfp
76	180	64.6299	188.9561	gfp
76	181	79.3422	189.7518	rfp
76	182	113.5408	192.69375	rfp
76	183	61.1457	211.1446	rfp
76	184	106.1094	197.7748	rfp
76	185	109.0550	204.6921	rfp
76	186	96.9873	213.6190	gfp
76	187	80.7578	232.0900	gfp
76	188	96.8272	244.1146	gfp
76	189	102.4610	256.3322	gfp
77	1	7.6924	5.5142	rfp
78	1	47.0298	12.8797	gfp
78	2	15.1336	13.1867	gfp
78	3	62.5627	16.4155	gfp
78	4	69.9254	16.9612	gfp
78	5	55.1829	17.1138	gfp
78	6	13.9622	23.6237	gfp
78	7	55.5819	26.3463	gfp
78	8	26.4339	26.2226	gfp
78	9	33.0841	31.7718	gfp
79	1	39.2007	4.4726	gfp
79	2	10.4913	22.3029	gfp
79	3	46.8287	22.2773	rfp
79	4	24.6134	26.5850	gfp
79	5	37.8467	29.2166	gfp
79	6	18.7384	38.0895	rfp
80	1	8.0527	10.1539	gfp
80	2	30.0948	15.2834	gfp
80	3	13.0240	17.6184	gfp
80	4	6.3687	21.0307	rfp
80	5	19.3317	23.3397	gfp
80	6	2.58	26.703	rfp
80	7	39.8660	29.0498	gfp
80	8	33.7211	32.5637	gfp
81	1	9.2708	8.8739	gfp
81	2	6.9994	19.7083	gfp
82	1	58.9899	2.1031	gfp
82	2	32.2339	3.5475	gfp
82	3	40.9125	3.6075	gfp
82	4	49.5538	7.7178	gfp
82	5	17.2207	10.5143	gfp
82	6	32.9209	9.6268	gfp
82	7	42.31875	12.1200	gfp
82	8	7.5235	14.6539	rfp
82	9	82.6326	16.7337	gfp
82	10	13.5351	21.1683	gfp
82	11	49.2374	21.6546	gfp
82	12	36.7059	23.2352	gfp
82	13	7.1687	26.2976	rfp
82	14	79.0208	28.6831	rfp
82	15	65.2563	29.2909	gfp
82	16	12.6546	33.3016	rfp
82	17	28.8338	33.2061	gfp
82	18	54.4679	33.1138	gfp
82	19	21.0560	37.5082	rfp
82	20	42.4875	38.0825	gfp
82	21	60.1553	39.7617	gfp
83	1	38.5235	3.0850	rfp
83	2	38.2931	14.0753	gfp
83	3	25.0615	18.7394	gfp
83	4	10.4758	23.7165	gfp
83	5	60.0354	15.6413	rfp
83	6	53.93275	18.404	gfp
83	7	45.8602	23.9937	gfp
83	8	60.2091	24.8981	gfp
83	9	63.6453	39.1470	rfp
83	10	52.3135	37.3861	gfp
83	11	44.3194	34.3490	gfp
83	12	6.4781	38.5708	gfp
83	13	13.9023	49.0909	gfp
83	14	29.1844	51.9213	gfp
83	15	49.3216	53.8935	rfp
84	1	60.8229	7.0674	gfp
84	2	46.0295	7.5641	rfp
84	3	53.0797	11.0712	gfp
84	4	70.5340	11.9873	gfp
84	5	29.6614	19.49405	rfp
84	6	41.6067	18.5862	gfp
84	7	55.8522	19.4894	gfp
84	8	85.4661	21.4850	gfp
84	9	34.4980	27.1153	gfp
84	10	67.4025	27.5072	cy5
84	11	48.0665	30.1824	gfp
84	12	20.3143	30.6343	rfp
84	13	80.6233	36.7077	gfp
84	14	61.8053	31.7125	gfp
84	15	103.2658	33.2753	gfp
84	16	25.0310	37.6739	gfp
84	17	33.325	36.5715	gfp
84	18	15.0405	45.4871	gfp
84	19	66.3794	41.0242	gfp
84	20	105.7079	41.0212	gfp
84	21	33.7558	44.1368	gfp
84	22	92.4075	47.8755	gfp
84	23	58.55525	48.8104	gfp
84	24	80.8227	49.2301	gfp
84	25	123.2980	50.0753	gfp
84	26	45.3596	53.7484	gfp
84	27	106.9797	50.2154	gfp
84	28	25.0748	53.7879	gfp
84	29	35.0190	54.3746	gfp
84	30	72.1686	55.0983	rfp
84	31	97.1442	55.5319	gfp
84	32	66.3036	55.9478	cy5
84	33	18.3460	64.3690	rfp
84	34	120.5161	58.4678	rfp
84	35	111.2687	59.1167	rfp
84	36	60.6859	61.7633	gfp
84	38	92.2936	64.5586	gfp
84	39	106.5194	68.9010	gfp
84	40	76.5042	68.9497	gfp
84	41	51.7740	70.8595	cy5
84	42	96.6115	75.2004	gfp
84	43	85.8559	78.0956	gfp
84	44	77.5365	77.4415	gfp
84	45	52.0013	85.2675	rfp
84	46	71.9834	84.0218	gfp
84	47	83.7672	87.8941	rfp
84	48	69.2103	90.9677	rfp
84	49	61.4957	93.5717	rfp
84	50	47.4804	103.3318	gfp
84	51	36.3646	120.7111	rfp
84	52	53.8480	122.9547	gfp
84	53	25.1223	130.0573	rfp
84	54	15.8509	127.6616	rfp
84	55	34.8730	131.3865	gfp
85	1	26.2655	9.9184	rfp
85	2	16.4040	18.2941	rfp
86	1	3.6124	7.3742	rfp
86	2	13.6885	10.6518	rfp
87	1	3.1605	7.8117	rfp
87	2	10.3085	7.6133	rfp
87	3	27.2656	22.6995	rfp
87	4	29.1232	28.0575	rfp
88	1	7.5319	9.2537	gfp
88	2	5.2713	19.8973	gfp
88	3	13.0364	28.5785	gfp
89	1	94.0150	9.0201	gfp
89	2	28.3664	25.7410	gfp
89	3	77.1827	30.5689	gfp
89	4	91.59	31.3286	gfp
89	5	21.5693	39.4277	gfp
89	6	72.4063	37.2708	gfp
89	7	34.5231	41.1647	gfp
89	8	82.5242	40.5179	gfp
89	9	101.9055	41.2210	gfp
89	10	94.2853	44.6868	cy5
89	11	71.9921	47.4522	gfp
89	12	150.2702	47.8501	gfp
89	13	86.0973	47.9712	gfp
89	14	46.1697	48.8392	gfp
89	15	122.9471	48.7151	gfp
89	16	134.5255	52.9502	gfp
89	17	30.4488	54.5540	gfp
89	18	89.5615	55.2316	gfp
89	19	19.1649	57.0749	gfp
89	20	76.8848	56.8940	gfp
89	21	128.9041	59.0219	gfp
89	22	61.5302	61.1261	gfp
89	23	120.5254	60.4105	gfp
89	24	49.8232	62.6228	gfp
89	25	71.6424	63.5686	gfp
89	26	171.40875	64.1487	gfp
89	27	9.2761	68.7747	gfp
89	28	164.8960	64.7732	gfp
89	29	136.0578	65.3311	gfp
89	30	42.3609	68.9974	gfp
89	31	31.6032	70.8892	gfp
89	32	143.99625	68.7878	gfp
89	33	68.4362	70.2967	rfp
89	34	162.4814	72.9216	gfp
89	35	156.1732	74.9656	gfp
89	36	21.0781	78.2945	gfp
90	1	17.5873	7.8504	rfp
90	2	6.7615	25.9130	rfp
91	1	2.2247	17.5517	gfp
91	2	44.4433	22.3189	rfp
91	3	53.5697	22.5303	gfp
91	4	30.7649	34.3407	rfp
91	5	49.2475	29.1140	gfp
91	6	12.7451	30.9524	gfp
91	7	20.4232	29.9819	gfp
91	8	54.8980	35.2073	gfp
91	9	14.8567	40.9683	gfp
92	1	36.1051	4.644	gfp
92	2	53.3162	10.0493	rfp
92	3	27.2336	9.7753	gfp
92	4	19.8426	17.9686	gfp
92	5	44.7854	17.9165	gfp
92	6	34.4085	21.9605	gfp
92	7	55.8974	30.9142	gfp
92	8	8.8499	21.2892	rfp
92	9	18.86625	27.4327	gfp
92	10	10.1962	30.4109	rfp
92	11	3.9718	31.9275	rfp
92	12	39.7024	32.9095	gfp
92	13	26.6215	34.1546	gfp
92	14	25.7927	43.6401	gfp
92	15	36.2602	41.8829	gfp
93	1	16.7329	8.5819	cy5
93	2	27.1902	8.8818	rfp
93	3	38.0180	7.5232	rfp
93	4	47.4111	17.8900	rfp
93	5	33.0518	18.7667	cy5
93	6	21.8787	23.5491	cy5
93	7	13.0075	25.2524	rfp
93	8	3.6219	25.0062	gfp
93	9	5.5552	31.9320	rfp
93	10	50.0356	35.8816	rfp
93	11	12.7791	40.7100	rfp
93	12	26.1042	38.6517	rfp
93	13	41.0895	43.6289	rfp
93	14	31.9682	46.9347	rfp
94	1	21.2727	7.5281	gfp
94	2	11.2055	9.9440	gfp
94	3	4.4030	14.5797	gfp
95	1	69.6630	4.4457	gfp
95	2	77.1835	7.3291	rfp
95	3	71.5928	15.3681	rfp
95	4	59.3964	17.5379	gfp
95	5	29.4752	35.3382	gfp
95	6	7.6053	47.4728	rfp
95	7	17.7448	46.6532	rfp
96	1	18.4178	13.6024	gfp
96	2	7.5763	17.415	gfp
97	1	9.0300	7.1667	gfp
97	2	9.4835	14.6486	gfp
98	1	20.8535	8.3078	cy5
98	2	7.4799	14.7889	cy5
99	1	39.7040	11.3179	gfp
99	2	46.7438	15.18	gfp
99	3	9.9854	16.1568	gfp
99	4	28.1574	16.9017	gfp
99	5	18.7534	17.6999	gfp
99	6	34.7727	28.0288	gfp
99	7	47.5045	27.1385	gfp
99	8	15.9772	29.7954	gfp
99	9	23.1086	31.4936	gfp
99	10	12.3756	37.5208	gfp
99	11	46.95	35.835	gfp
99	12	5.7582	38.0328	gfp
99	13	36.3478	40.5788	gfp
99	14	14.9947	48.0775	gfp
99	15	41.7474	55.7224	gfp
100	1	72.7731	2.7972	rfp
100	2	65.3095	7.0358	gfp
100	3	99.4075	13.4525	rfp
100	4	111.4345	17.1441	gfp
100	5	55.3956	14.9726	gfp
100	6	63.9787	15.1045	gfp
100	7	46.6870	16.1662	gfp
100	8	78.7135	20.4465	gfp
100	9	36.2178	23.4555	gfp
100	10	96.8598	23.6304	gfp
100	11	108.4231	25.7229	gfp
100	12	119.8692	26.4652	rfp
100	13	56.0645	28.6714	gfp
100	14	114.6848	31.2142	gfp
100	15	68.7120	34.6932	gfp
100	16	134.5162	36.1172	gfp
100	17	29.6826	37.0121	gfp
100	18	116.7293	36.9810	gfp
100	19	143.9669	38.0770	gfp
100	20	128.8611	42.8379	gfp
100	21	166.7275	43.7643	gfp
100	22	119.1627	44.8751	gfp
100	23	11.4058	47.4720	rfp
100	24	73.7444	50.1026	gfp
100	25	143.4548	49.6676	gfp
100	26	22.2720	50.8736	gfp
100	27	154.2534	51.9904	rfp
100	28	65.4099	52.1413	gfp
100	29	107.4542	58.0879	gfp
100	30	73.6061	58.7711	rfp
100	31	36.1229	60.7013	gfp
100	32	57.1692	60.7249	rfp
100	33	119.2444	60.2455	gfp
100	34	157.1865	66.1071	gfp
100	35	132.4477	63.7356	cy5
100	36	79.0174	64.6906	rfp
100	37	143.1673	63.2145	rfp
100	38	164.4624	65.3335	rfp
100	39	18.5714	66.2298	gfp
100	40	135.88	70.5249	rfp
100	41	92.0415	70.7823	gfp
100	42	108.2461	72.9508	gfp
100	43	71.1894	73.0365	gfp
100	44	153.2990	75.6919	gfp
100	45	143.8693	78.3915	gfp
100	46	165.4182	75.3372	rfp
100	47	55.7364	81.4429	gfp
100	48	163.1574	82.8779	rfp
100	49	97.0933	83.4720	gfp
100	50	114.3135	85.7748	cy5
100	51	5.1690	85.7402	gfp
100	52	17.6109	85.9116	gfp
100	53	91.2521	88.6158	gfp
100	54	128.4460	90.1704	gfp
100	55	48.2483	91.59	gfp
100	56	153.2363	94.8900	rfp
100	57	81.6479	94.8654	gfp
100	58	20.9422	97.0979	gfp
100	59	64.0425	96.48	gfp
100	60	143.4676	98.9065	gfp
100	61	51.7797	102.2916	gfp
100	62	122.3708	99.6764	gfp
100	63	61.1918	103.2312	gfp
100	64	71.8160	104.0182	gfp
100	65	12.0286	106.7338	gfp
100	66	102.5171	109.0335	gfp
100	67	139.8788	107.1463	gfp
100	68	118.7503	109.7397	gfp
100	69	41.7741	110.3808	gfp
100	70	74.6030	114.3333	gfp
100	71	18.0879	114.4397	gfp
100	72	32.7568	115.3283	gfp
100	73	54.7675	120.0675	gfp
100	74	115.6335	119.3845	gfp
100	75	105.1135	120.701	gfp
100	76	64.7185	121.6172	gfp
100	77	36.4593	121.6160	gfp
100	78	73.4403	127.0577	gfp
100	79	85.8095	126.6037	rfp
101	1	15.5511	3.5366	gfp
101	2	4.4439	24.6191	gfp
102	1	30.4714	26.1128	gfp
102	2	44.7289	28.0511	gfp
102	3	14.3932	30.3575	gfp
102	4	41.8188	38.7905	gfp
102	5	29.1192	44.2516	gfp
103	1	3.4758	11.8489	gfp
103	2	27.4639	11.3296	gfp
103	3	43.5746	14.3642	gfp
103	4	34.6635	22.3107	gfp
103	5	10.8913	21.4601	gfp
103	6	19.4959	25.6080	gfp
104	1	5.3868	9.5226	gfp
104	2	12.8905	17.7944	gfp
105	1	13.8053	21.7516	gfp
105	2	13.8553	31.6841	rfp
106	1	24.6194	8.2525	rfp
106	2	17.3619	12.1203	gfp
106	3	2.4879	17.2422	gfp
106	4	8.1505	13.3886	gfp
107	1	9.3646	21.1079	gfp
108	1	10.5371	13.3962	gfp
108	2	23.0690	15.6790	gfp
108	3	37.883	16.168	gfp
108	4	45.9272	16.4264	cy5
108	5	43.8066	25.9972	gfp
108	6	23.4209	31.0340	gfp
108	7	1.9291	37.8498	rfp
108	8	17.6706	40.2074	gfp
108	9	38.4709	46.6041	rfp
108	10	14.2815	52.1439	gfp
109	1	20.8860	2.6073	gfp
109	2	15.8172	18.275	gfp
109	3	29.7358	18.3950	gfp
109	4	38.3855	18.2232	gfp
109	5	30.2176	27.3779	gfp
109	6	11.3814	27.4626	gfp
109	7	50.6381	47.5906	gfp
109	8	40.7021	57.7362	gfp
109	9	62.6517	62.4382	gfp
109	10	74.1902	64.4978	gfp
109	11	68.8078	71.1392	gfp
109	12	68.4662	83.5897	gfp
109	13	66.3145	93.7483	gfp
109	14	32.4527	95.0269	gfp
109	15	53.0173	95.7486	gfp
109	16	48.0167	101.3128	gfp
110	1	13.5797	4.9268	rfp
110	2	9.6197	11.9244	rfp
111	1	16.2497	7.1509	rfp
111	2	24.8508	12.7102	rfp
111	3	22.6648	33.7624	gfp
111	5	40.5827	57.2547	rfp
111	9	77.6235	59.7444	gfp
111	10	59.0175	62.3831	rfp
112	1	6.4378	13.5409	cy5
113	1	9.3270	4.7187	cy5
113	2	13.5363	15.3318	cy5
113	3	6.7563	16.9221	cy5
114	1	42.6359	16.9677	gfp
114	2	37.6969	22.8721	gfp
114	3	11.55582	45.48798	gfp
115	1	27.0923	16.3454	cy5
115	2	36.2534	18.3130	cy5
115	3	6.9351	20.9733	gfp
115	4	24.2526	28.1846	cy5
115	5	18.5661	34.6582	gfp
116	1	9.7330	11.8768	gfp
116	2	14.6146	19.8952	gfp
116	3	5.8662	20.7012	gfp
116	4	11.2304	30.2893	gfp
116	5	25.3100	33.2091	gfp
116	6	35.4904	35.0972	gfp
116	7	14.5269	41.1016	gfp
116	8	34.2436	42.7386	gfp
117	1	2.7149	4.0635	gfp
117	2	20.4110	6.7282	gfp
118	1	38.3649	6.4893	gfp
118	2	23.4043	8.7733	gfp
118	3	49.5038	11.1606	gfp
118	4	32.2285	13.8030	gfp
118	5	36.0101	18.5511	gfp
118	6	43.2540	19.7576	gfp
118	7	56.0393	22.9704	gfp
118	8	17.3545	24.0162	gfp
118	9	34.9025	26.0225	gfp
118	10	54.8006	31.2776	gfp
118	11	37.0039	33.0742	gfp
118	12	46.14975	37.72175	gfp
118	13	17.9964	39.5221	gfp
118	14	57.4322	41.4471	gfp
118	15	8.3205	49.1549	gfp
118	16	52.3461	49.2944	gfp
118	17	17.1290	49.5129	gfp
118	18	35.8154	53.3618	gfp
118	19	19.7985	59.5869	gfp
118	20	50.3684	63.8575	gfp
118	21	26.445	64.5055	cy5
118	22	42.8250	66.465	gfp
118	23	44.2194	72.5625	gfp
119	1	36.4958	9.1986	rfp
119	3	104.8051	16.0879	rfp
119	4	93.0253	16.8373	rfp
119	5	39.0641	20.3383	rfp
119	6	50.8871	18.6314	rfp
119	7	116.7157	19.7091	rfp
119	8	100.2788	22.5283	rfp
119	9	48.0525	26.0912	rfp
119	10	75.1330	26.3881	rfp
119	11	68.0683	27.2322	rfp
119	12	124.7358	28.0261	rfp
119	13	31.3914	31.5262	rfp
119	14	68.3354	36.9563	gfp
119	16	90.6729	34.9005	gfp
119	17	126.8692	39.9576	gfp
119	18	28.7120	43.0348	rfp
119	19	81.7365	41.4585	gfp
119	20	91.0600	42.0626	gfp
119	21	11.9224	41.6025	rfp
119	22	54.1299	48.0462	rfp
119	23	135.9777	48.7659	rfp
119	24	92.6039	49.82238	gfp
119	25	108.4454	51.6332	gfp
119	26	41.1477	51.3850	rfp
119	27	76.8820	52.3786	gfp
119	28	120.2235	54.6445	gfp
119	29	141.8597	55.5305	gfp
119	31	86.2972	59.6408	gfp
119	32	104.2105	60.0638	gfp
119	33	50.3528	61.5518	gfp
119	34	61.5244	61.5177	gfp
119	35	97.0909	61.1091	gfp
119	36	150.7089	64.1775	rfp
119	37	127.2209	68.9236	gfp
119	39	61.0969	70.8826	cy5
119	40	91.0194	72.7213	gfp
119	41	74.8276	72.9942	gfp
119	42	147.3632	75.8934	rfp
119	43	30.0632	82.3981	rfp
119	44	96.4381	79.3350	gfp
119	45	64.14138	83.9093	gfp
119	46	109.0212	85.7920	gfp
119	47	136.6707	89.4169	rfp
119	48	91.8896	92.1110	gfp
119	49	44.8711	93.5860	rfp
119	50	82.8332	93.9145	rfp
119	51	115.1120	96.7073	gfp
119	52	126.8043	95.6853	rfp
119	53	58.7437	97.5532	gfp
119	54	66.5718	99.92125	gfp
119	55	90.5419	103.1283	gfp
119	56	56.7370	105.9873	rfp
119	57	133.8549	107.5726	gfp
119	58	143.1422	108.1271	rfp
119	59	97.7332	109.4429	gfp
119	60	71.9175	112.5525	cy5
119	61	86.7091	114.0376	rfp
119	62	121.4091	114.5569	gfp
119	63	134.6154	116.8607	rfp
119	64	111.4655	117.5637	gfp
119	65	96.6198	122.1947	gfp
119	66	85.4332	121.9783	gfp
119	67	115.3869	124.1921	gfp
119	68	91.8753	129.9303	rfp
119	69	102.4131	131.6187	gfp
119	70	121.389	131.1561	rfp
120	1	10.5947	10.2901	gfp
120	2	4.3711	10.3250	gfp
120	3	24.9709	20.7622	gfp
120	4	10.9552	17.4443	gfp
120	5	9.5305	27.3151	gfp
120	6	18.1761	27.41766	gfp
121	1	33.0548	14.8675	gfp
121	2	22.2099	14.9443	gfp
121	3	24.7187	28.4207	gfp
121	4	33.9877	29.0819	gfp
121	5	7.2433	33.3399	gfp
121	6	18.4509	36.5109	gfp
123	1	34.3232	7.5813	rfp
124	1	41.3773	8.4106	gfp
124	2	24.0776	12.2526	gfp
124	3	16.0118	13.7996	gfp
124	4	31.8348	15.8589	gfp
124	5	40.7835	20.0257	gfp
124	6	19.1823	25.6323	gfp
124	7	46.5598	28.9175	gfp
124	8	30.7181	29.4819	gfp
124	9	7.8541	33.7434	gfp
124	10	44.4251	43.0579	gfp
124	11	19.3480	43.9541	gfp
124	12	36.3363	43.8993	gfp
124	13	49.6409	49.4965	gfp
124	14	36.2229	57.2403	gfp
125	1	4.3881	9.5534	gfp
126	1	8.4341	7.5496	gfp
126	2	30.4935	6.4156	gfp
126	3	13.77204	16.63326	gfp
126	4	24.9357	19.3113	gfp
127	1	19.0929	4.6879	gfp
127	2	18.0389	12.8101	gfp
127	3	4.6208	13.9229	gfp
127	4	27.0530	20.0214	gfp
127	5	8.1329	21.7130	gfp
128	1	2.3180	7.3873	gfp
128	2	7.1377	19.7891	gfp
128	3	8.5765	25.3263	gfp
129	1	71.0033	9.9873	gfp
129	2	36.7735	19.2698	gfp
129	3	92.2284	21.4035	gfp
129	4	40.9910	27.0809	gfp
129	5	75.2098	28.4838	gfp
129	6	89.0466	32.1070	gfp
129	8	15.5134	39.4822	gfp
129	9	79.5884	38.1011	gfp
129	10	10.0194	44.1606	gfp
129	11	70.0098	44.4794	gfp
129	12	102.7313	46.8657	gfp
129	13	96.6042	50.8136	gfp
129	14	9.7556	50.1420	gfp
129	15	27.3769	51.7346	gfp
129	16	72.2547	51.1236	gfp
129	18	85.0576	57.7228	gfp
129	20	104.4077	63.2923	gfp
129	21	30.6770	61.3342	gfp
129	24	76.3805	75.4702	gfp
129	25	42.3322	74.9731	gfp
129	26	86.6352	75.7640	gfp
129	27	70.5908	84.3403	gfp
129	28	52.3386	84.8071	gfp
129	31	55.6022	96.5544	gfp
129	32	77.3409	101.8509	gfp
129	33	87.4074	108.6627	gfp
129	35	79.2258	118.2508	gfp
129	37	68.1503	127.1818	gfp
129	38	83.9399	126.8377	gfp
129	39	59.8150	130.6008	gfp
129	40	66.8567	136.1818	gfp
129	41	88.6371	137.9091	gfp
129	42	52.8861	144.4139	gfp
129	43	75.6567	145.9978	gfp
129	44	51.4609	156.9510	gfp
129	45	62.8541	160.7842	gfp
130	1	15.3115	6.8557	gfp
130	2	11.3151	16.2821	gfp
131	1	6.1275	18.8051	gfp
131	2	25.5514	20.8819	gfp
132	1	35.5894	13.2545	gfp
132	2	10.5799	27.0082	gfp
132	3	25.7577	31.7516	gfp
132	4	4.0739	38.4887	gfp
[truncated: 9,314 more rows]
