# Supplementary material for: The Beta Cell in Its Cluster: Stochastic Graphs of Beta Cell Connectivity in the Islets of Langerhans
Source: PLoS Comput Biol. 2015 Aug 12;11(8):e1004423. doi: 10.1371/journal.pcbi.1004423 (PMC4534467; doi:10.1371/journal.pcbi.1004423)
Supplement: S1 Dataset — (ZIP) [file pcbi.1004423.s048.zip › datazip/D9.2011.dapi.coords.tsv]

1	1	50.1299	14.2696	gfp
1	2	60.2358	26.9915	gfp
5	1	4.8905	23.2156	rfp
8	1	18.7725	18.81	gfp
9	1	7.0563	14.6157	rfp
9	2	31.2921	30.5797	gfp
10	1	18.3954	6.5919	rfp
12	1	19.4320	15.9774	rfp
13	1	6.0906	4.9972	rfp
13	2	12.9503	11.3289	gfp
13	3	20.9496	17.87295	gfp
14	1	120.3721	14.6240	rfp
14	2	113.4320	15.5533	rfp
14	3	150.3799	15.4610	gfp
14	4	79.0230	25.2468	rfp
14	5	54.1038	29.2302	rfp
14	6	94.2034	36.7465	rfp
14	7	122.5670	49.4613	rfp
14	8	84.9096	83.8171	gfp
14	9	65.0429	94.7701	gfp
14	10	67.6309	102.6088	rfp
14	11	66.2329	121.2299	rfp
14	12	102.7510	121.1146	rfp
15	1	5.0727	5.4892	rfp
15	2	11.4948	7.0144	rfp
16	1	3.7708	12.5858	gfp
17	1	15.8541	54.8766	rfp
18	1	4.4803	4.1727	gfp
18	2	17.1642	23.3514	rfp
23	1	11.6470	8.5383	gfp
23	2	16.9710	14.3115	rfp
30	1	61.3116	14.1094	rfp
30	2	11.4227	32.7702	rfp
30	3	44.4328	46.2812	rfp
31	1	14.2773	55.5193	rfp
31	2	33.6373	57.6865	rfp
33	1	15.7893	13.9070	rfp
35	1	4.0425	7.4850	rfp
36	1	11.4763	17.2262	rfp
45	1	30.0201	16.7792	rfp
45	2	37.0538	27.5617	rfp
45	3	9.1215	27.7976	rfp
45	4	42.0099	39.6760	rfp
45	5	21.8344	42.2594	rfp
47	1	7.3932	10.4356	rfp
48	1	27.7267	11.2213	rfp
48	2	42.3419	11.6415	rfp
48	3	51.0237	18.5728	rfp
48	4	55.0223	26.5170	rfp
48	5	13.5723	28.6806	rfp
48	6	31.4727	57.9177	rfp
48	7	40.5954	60.6130	rfp
50	1	39.56	10.5350	rfp
50	2	33.2691	12.6420	rfp
50	3	20.3649	22.8311	rfp
50	4	41.6478	28.4083	rfp
50	5	36.8412	42.4117	rfp
51	1	26.9903	6.3972	rfp
51	2	13.5235	9.3621	rfp
52	1	25.7767	16.8997	rfp
52	2	48.1669	25.7168	rfp
52	3	20.1201	34.2574	gfp
53	1	4.3067	13.3233	rfp
53	2	12.3392	18.8303	rfp
53	3	26.26225	27.3050	rfp
53	4	11.7986	30.1872	rfp
55	1	20.5245	26.5047	rfp
56	1	13.4688	16.9635	gfp
57	2	35.0235	27.3265	rfp
57	3	34.6348	46.7116	rfp
59	1	24.6800	20.7749	rfp
60	1	12.7357	12.0420	rfp
60	2	23.6541	22.8107	gfp
62	1	7.3471	3.4654	gfp
62	2	19.1990	5.4962	gfp
62	3	37.1325	15.4745	gfp
62	4	8.8485	14.0067	gfp
62	5	3.6407	27.3910	gfp
62	6	46.27875	31.9678	gfp
62	7	4.0585	43.2359	gfp
62	8	38.3314	44.7354	rfp
62	9	14.5383	52.2579	rfp
64	1	40.0011	3.3362	gfp
65	1	22.2949	5.5843	gfp
65	2	41.9415	19.9454	gfp
66	1	11.9627	27.0598	gfp
68	1	35.0974	18.3038	rfp
73	1	7.5915	8.4311	rfp
81	1	33.6886	4.6998	gfp
81	2	3.3605	15.6903	gfp
81	3	29.5006	57.9516	rfp
84	1	10.1028	17.1320	rfp
84	2	5.4072	24.8755	gfp
86	1	78.8314	23.8707	rfp
86	2	136.6191	25.0139	rfp
86	3	78.3245	31.29325	rfp
86	4	46.6408	33.0836	rfp
86	5	38.8349	39.7027	rfp
86	6	47.6412	42.9486	rfp
86	7	53.1120	57.5516	rfp
86	8	23.7419	58.3490	gfp
86	9	151.275	82.89	cy5
86	10	99.6085	83.9746	rfp
86	11	90.5672	88.494	gfp
86	12	6.0913	99.6404	gfp
86	13	21.2030	98.7014	rfp
86	14	25.5954	103.8554	rfp
86	15	44.4036	108.8115	rfp
86	16	30.8635	110.9979	rfp
87	1	25.0732	46.7529	gfp
88	1	17.25375	8.00875	rfp
91	1	40.4342	5.3486	rfp
91	2	52.8485	25.5094	rfp
92	1	52.3116	38.4948	rfp
92	2	37.9475	57.09325	rfp
92	3	38.9990	65.4558	rfp
92	4	44.1081	86.9138	rfp
92	5	29.5273	89.5545	rfp
92	6	30.0486	100.8303	rfp
92	7	85.8130	114.2001	rfp
92	8	13.3798	137.4873	rfp
92	9	7.5557	154.3301	rfp
92	10	13.8341	162.4733	gfp
93	1	52.0193	6.5145	gfp
93	2	54.825	23.9146	gfp
94	1	5.2982	4.5099	rfp
95	1	10.0911	14.5957	gfp
96	1	28.0152	9.5745	rfp
96	2	36.9018	18.3239	rfp
96	3	39.1186	25.8709	rfp
98	1	187.7671	24.4294	rfp
98	2	102.4924	30.9167	rfp
98	3	218.8209	32.1302	rfp
98	4	59.1672	35.4865	gfp
98	5	90.7897	38.8792	rfp
98	6	134.0369	43.0098	gfp
98	7	83.0042	43.2211	rfp
98	8	176.4978	46.5174	gfp
98	9	54.9922	46.9297	cy5
98	10	76.9535	47.5439	rfp
98	11	98.0929	51.2775	rfp
98	12	160.9014	66.7401	rfp
98	13	177.6054	73.9578	rfp
98	14	219.2824	73.7704	rfp
98	15	234.1097	85.1779	cy5
98	16	166.7099	122.6575	rfp
98	17	236.1209	140.6015	rfp
98	19	234.1485	154.7301	rfp
98	20	46.8437	164.4631	gfp
98	22	210.3749	171.0532	rfp
98	25	92.1821	254.6643	rfp
98	26	38.9567	263.5746	rfp
99	1	41.0266	4.5380	gfp
99	2	44.4289	16.7084	rfp
99	3	18.3167	30.9139	rfp
99	4	3.3402	38.9188	rfp
101	1	8.9132	13.1477	gfp
101	2	16.6979	26.5930	gfp
101	3	19.4086	39.5356	gfp
101	4	37.6003	39.6041	rfp
101	5	26.6931	40.0313	rfp
101	6	47.6107	60.6433	gfp
102	1	33.2751	5.6668	gfp
102	2	18.8064	11.5455	rfp
102	3	14.2348	17.1283	rfp
102	4	7.1516	21.4661	rfp
102	5	8.2049	29.6742	rfp
102	7	9.4349	57.7517	gfp
103	1	77.7309	3.3716	rfp
103	2	84.0540	5.5615	rfp
103	3	91.8711	9.2105	rfp
103	4	103.0976	16.8365	rfp
103	5	65.4023	14.5842	rfp
103	6	132.5222	15.6760	rfp
103	7	141.3166	20.9654	rfp
103	8	126.18	18.405	rfp
103	9	92.5206	20.1885	rfp
103	10	83.1757	24.5882	rfp
103	11	129.9317	27.2960	rfp
103	12	27.2013	32.0821	rfp
103	13	37.8424	30.9087	rfp
103	14	149.7456	31.2714	gfp
103	15	81.7461	32.2270	rfp
103	16	101.3295	32.7511	gfp
103	17	71.79495	34.64295	rfp
103	18	113.0040	36.08775	rfp
103	19	127.1825	38.3413	cy5
103	20	58.4557	37.7325	rfp
103	21	17.8801	39.6985	rfp
103	22	154.5074	39.6496	rfp
103	23	97.6977	38.3180	gfp
103	24	42.27	41.7075	rfp
103	25	49.5038	41.2155	rfp
103	26	73.4467	42.0156	rfp
103	27	136.869	41.5595	rfp
103	28	26.4378	44.3473	gfp
103	29	163.3937	45.6859	rfp
103	30	116.2628	46.1239	rfp
103	31	152.3923	47.0629	rfp
103	32	6.9133	50.7143	rfp
103	33	93.8549	48.1934	rfp
103	34	103.9330	46.5514	gfp
103	35	75.7796	50.2471	rfp
103	36	31.9120	53.0182	rfp
103	37	134.8408	52.5173	rfp
103	38	163.0545	53.0820	rfp
103	39	153.4434	58.7511	rfp
103	40	76.7617	59.1317	rfp
103	41	120.9633	57.9339	rfp
103	42	60.9610	58.8223	rfp
103	43	171.6818	59.7327	rfp
103	44	3.7935	59.9883	rfp
103	45	90.6885	61.11375	cy5
103	46	14.0463	61.0483	rfp
103	47	111.44525	60.5601	rfp
103	48	35.0753	66.7189	rfp
103	49	142.86105	64.23555	rfp
103	51	128.1545	65.4152	rfp
103	52	5.5196	69.3078	gfp
103	53	73.7731	72.3740	rfp
103	54	181.7775	72.7975	rfp
103	55	23.4610	73.3026	gfp
103	56	123.1090	73.3043	rfp
103	57	145.2386	74.2948	gfp
103	58	34.7000	74.1894	rfp
103	59	153.1000	75.3283	rfp
103	60	8.7909	78.9116	rfp
103	61	99.3052	77.2429	rfp
103	62	134.0878	77.2797	rfp
103	63	43.1928	79.2460	rfp
103	64	176.1626	78.7186	rfp
103	65	190.2829	79.3822	cy5
103	66	34.17425	79.8188	rfp
103	67	128.7774	81.1383	rfp
103	68	169.1036	82.1285	gfp
103	69	115.3121	83.7888	rfp
103	70	194.1260	85.2349	rfp
103	72	150.6286	85.8960	rfp
103	73	15.6173	89.0150	rfp
103	74	129.2705	89.4990	rfp
103	75	166.6793	91.1678	rfp
103	76	29.9874	94.7109	gfp
103	77	150.6454	94.1068	rfp
103	78	126.9852	95.8865	rfp
103	79	19.4380	96.9422	rfp
103	80	144.7580	99.6377	rfp
103	81	191.1631	98.1442	rfp
103	82	162.6186	100.3138	rfp
103	83	30.2517	102.6875	rfp
103	84	132.9004	101.0155	rfp
103	85	235.0390	104.4411	rfp
103	86	179.1420	104.1037	rfp
103	87	100.6587	107.5215	rfp
103	88	112.0758	105.3173	rfp
103	89	91.5981	106.5943	gfp
103	90	123.6366	106.9063	rfp
103	91	200.9636	108.3501	rfp
103	92	39.9692	112.0115	rfp
103	93	66.8612	108.6825	rfp
103	94	169.9621	111.3961	rfp
103	95	77.1085	112.6703	rfp
103	96	234.9425	112.7075	rfp
103	97	145.9984	113.9142	rfp
103	98	121.1272	115.2843	rfp
103	99	133.4876	115.4487	rfp
103	100	99.2318	115.6934	gfp
103	101	206.7721	116.5501	rfp
103	102	108.2672	116.2370	rfp
103	103	183.6084	118.5356	gfp
103	104	54.2115	117.1776	cy5
103	105	191.2932	119.0315	gfp
103	106	164.9014	121.9542	gfp
103	107	155.7491	120.6058	rfp
103	108	243.2813	123.7343	rfp
103	109	202.401	124.184	rfp
103	110	194.1181	125.8288	rfp
103	111	102.9677	129.6743	rfp
103	112	115.9677	128.7023	rfp
103	113	151.1604	129.9729	rfp
103	114	124.8323	129.6946	rfp
103	115	172.5810	131.4967	rfp
103	116	190.5889	131.8853	rfp
103	117	184.3336	136.3493	rfp
103	119	135.9397	138.2251	rfp
103	120	168.2594	140.9588	rfp
103	121	109.4525	145.6748	rfp
103	122	135.4758	145.2669	gfp
103	123	158.1470	144.2708	rfp
103	124	148.7451	145.0363	rfp
103	126	190.4431	147.3280	rfp
103	127	122.6349	152.0672	rfp
103	128	137.2921	152.7283	rfp
103	129	189.3792	153.7199	rfp
103	130	84.09725	160.0568	rfp
103	131	125.8417	165.1311	rfp
103	132	158.9714	162.1329	rfp
103	133	183.9206	162.6953	rfp
103	134	158.4316	172.6684	rfp
103	135	103.9194	173.8417	rfp
103	136	168.8683	178.4946	rfp
103	137	118.5418	181.3437	rfp
103	138	128.6189	182.3395	rfp
103	139	143.9465	189.3016	rfp
103	141	177.8969	192.5442	rfp
103	142	188.0175	195.0808	rfp
103	143	218.81625	195.3162	rfp
103	144	198.2500	205.1084	gfp
103	145	216.0153	205.5519	gfp
103	146	184.3711	205.8023	rfp
103	147	170.8148	210.9844	rfp
105	1	20.3405	3.6684	rfp
105	2	29.3594	7.1069	gfp
105	3	19.5879	12.6092	gfp
105	4	36.2348	15.8626	rfp
105	5	26.8166	17.6699	cy5
105	6	11.3745	17.8317	rfp
105	7	4.3977	19.5748	rfp
105	8	18.9501	22.3557	gfp
105	9	43.4500	23.0287	rfp
105	10	32.4246	26.9154	rfp
108	1	26.7119	10.3422	gfp
108	2	34.9172	19.9776	rfp
108	3	13.9345	30.1349	gfp
109	1	54.4896	25.0647	rfp
110	1	20.4283	4.1860	rfp
110	2	9.94375	6.2692	rfp
110	3	38.7092	7.4636	rfp
110	4	29.4765	6.6032	gfp
110	5	78.2764	14.2180	rfp
110	6	37.2971	16.9474	rfp
110	7	86.2433	17.4574	rfp
110	8	71.1587	18.9137	gfp
110	9	49.2574	26.6107	gfp
110	10	87.6856	25.3648	gfp
110	11	63.3496	27.3162	rfp
110	12	61.4001	36.5215	rfp
111	1	14.9547	9.7874	rfp
111	2	4.2731	9.3965	rfp
111	3	27.6954	18.1109	rfp
114	1	14.5261	6.0003	gfp
117	1	24.4383	3.3970	rfp
117	2	14.2374	5.2840	rfp
117	3	22.5874	20.4663	rfp
117	4	24.9615	36.1615	rfp
117	5	5.9151	36.6863	rfp
117	6	13.4759	37.5655	rfp
117	7	23.3490	44.7630	rfp
118	1	20.8704	37.9859	gfp
122	1	16.3727	7.6886	gfp
122	2	22.7023	9.8108	rfp
122	3	10.1948	20.3175	gfp
122	4	23.8925	24.1325	gfp
122	5	15.7235	25.5828	gfp
122	6	18.2989	30.1956	gfp
122	7	28.3836	35.4134	cy5
126	1	4.8904	21.1000	gfp
126	2	17.2334	28.8878	rfp
127	1	5.5650	11.4675	gfp
127	2	10.4748	47.085	gfp
129	1	38.3314	11.5121	rfp
129	2	38.7	21.5331	rfp
129	3	22.1867	28.1628	rfp
129	4	35.3881	49.6734	rfp
129	5	20.382	55.0554	rfp
129	6	70.4102	55.5121	rfp
129	7	61.4232	55.8971	rfp
129	8	28.5869	60.6908	rfp
129	9	3.6051	67.4486	rfp
130	1	87.3619	6.9147	rfp
130	2	75.1880	10.0127	gfp
130	3	92.6657	15.8108	gfp
130	4	103.6020	23.4541	rfp
130	5	84.8892	23.9994	rfp
130	6	75.5267	24.9511	rfp
130	7	64.01625	26.7560	rfp
130	8	110.5409	33.6134	rfp
130	9	59.32925	33.61525	gfp
130	10	98.7286	35.3443	gfp
130	11	52.7442	40.8712	rfp
130	12	83.2133	37.4183	rfp
130	14	119.8491	44.4960	rfp
130	15	86.9451	45.3157	gfp
130	16	99.7803	46.3609	gfp
130	17	73.2669	46.4824	rfp
130	19	62.7339	48.0755	rfp
130	20	41.3792	51.7116	rfp
130	21	102.2097	53.4705	rfp
130	22	86.6342	56.2777	rfp
130	23	96.3833	55.9869	rfp
130	24	61.6631	55.8800	rfp
130	25	116.1556	59.2510	rfp
130	26	81.4341	61.8917	rfp
130	27	75.2271	65.3829	rfp
130	28	121.5220	65.3566	rfp
130	29	106.8515	70.8078	rfp
130	30	26.2621	74.2976	rfp
130	32	116.26125	71.4913	rfp
130	33	33.7527	74.5455	rfp
130	34	120.3473	76.2013	rfp
130	35	101.1105	79.1426	rfp
130	36	129.0104	86.1075	gfp
130	37	90.1139	84.2593	rfp
130	38	61.0136	85.3539	rfp
130	39	21.2483	85.5686	rfp
130	40	101.1836	87.4105	gfp
130	41	117.3491	86.1802	gfp
130	42	26.0269	88.8308	rfp
130	43	56.6679	93.1769	rfp
130	44	70.3920	94.2161	rfp
130	45	127.4155	94.4574	gfp
130	46	29.6880	96.4210	rfp
130	47	97.2924	94.6464	gfp
130	48	142.6108	98.7315	rfp
130	49	83.4751	97.0253	gfp
130	50	19.5751	100.1212	rfp
130	51	39.1249	98.7618	rfp
130	52	120.6482	99.1401	gfp
130	53	55.7301	101.4523	rfp
130	54	113.2516	105.6931	gfp
130	55	102.9620	103.2921	gfp
130	56	126.9610	104.7813	rfp
130	57	91.8195	105.6125	gfp
130	58	148.0275	105.6451	gfp
130	59	3.3648	107.7688	rfp
130	60	61.9546	108.2103	rfp
130	61	155.6513	111.5763	rfp
130	62	70.1296	112.5299	rfp
130	63	90.3243	114.0506	rfp
130	64	102.6693	114.9852	rfp
130	65	82.3620	113.9783	rfp
130	66	152.4287	117.0580	rfp
130	67	74.6247	121.5007	rfp
130	68	95.5955	121.2834	rfp
130	69	64.6161	128.2389	rfp
130	70	84.1418	128.3908	gfp
130	71	92.4043	135.2646	rfp
130	72	72.7302	139.0749	gfp
130	73	87.7647	139.6127	rfp
130	74	82.4035	147.4655	gfp
130	75	52.72875	147.11375	gfp
130	76	69.0031	150.4522	gfp
130	77	76.7074	151.5591	rfp
130	78	58.5736	151.9252	rfp
132	1	15.9983	5.5977	cy5
132	2	9.7246	6.4252	rfp
132	3	3.5296	8.6627	rfp
132	4	22.5800	15.2468	rfp
133	1	26.7329	6.4308	gfp
133	2	34.1602	11.5356	gfp
133	4	3.1522	23.22	gfp
133	5	16.4184	24.4374	gfp
133	6	10.0290	27.9867	rfp
133	8	31.6330	41.5114	rfp
133	9	26.2485	50.0023	gfp
134	1	94.2420	4.2238	rfp
134	2	90.6030	12.3820	rfp
134	3	83.9991	19.6794	gfp
134	4	75.6032	21.9641	rfp
134	5	90.4521	19.3317	rfp
134	6	3.6362	23.3893	rfp
134	7	66.3427	30.7017	rfp
134	8	51.8402	27.9065	gfp
134	9	8.9860	30.4030	gfp
134	10	33.1633	31.7601	gfp
134	11	15.5715	34.5364	gfp
134	12	51.1884	36.6627	gfp
134	14	31.8756	50.6177	rfp
134	15	48.5757	50.8188	cy5
134	18	33.6618	69.0699	rfp
134	19	14.1457	70.6781	rfp
134	20	23.0672	71.9854	gfp
135	1	7.0990	8.6534	gfp
136	1	6.0469	9.9270	cy5
136	2	17.6414	9.4623	cy5
136	3	29.2353	9.8012	rfp
136	4	27.7611	16.8397	rfp
137	1	28.6505	26.5802	gfp
138	1	40.9282	9.0410	rfp
138	2	67.3504	13.3507	rfp
138	3	59.2709	34.0698	rfp
138	4	73.7635	37.5768	rfp
138	5	65.2141	42.0287	rfp
138	6	58.0207	45.1324	rfp
138	7	45.1130	47.2383	rfp
138	8	65.7299	52.4254	rfp
138	9	88.4295	52.9393	gfp
138	10	74.175	57.2949	rfp
138	11	91.3884	60.1347	rfp
138	12	65.6890	68.2560	rfp
138	13	11.4209	66.9873	rfp
138	14	77.4038	66.7196	rfp
138	16	104.3899	101.3651	rfp
138	17	91.0275	108.225	rfp
139	1	8.8329	13.3001	gfp
139	2	18.8148	16.9141	gfp
139	3	10.3245	23.3678	gfp
139	4	19.1844	25.6518	rfp
140	1	10.1723	6.6158	gfp
141	1	15.4721	5.0515	gfp
141	2	7.4837	10.6177	gfp
141	3	14.8299	15.8435	gfp
143	1	6.7573	5.3611	gfp
143	2	17.8045	9.9221	rfp
144	1	6.8601	12.8544	gfp
144	2	14.3308	8.6348	gfp
144	3	3.0765	25.8973	rfp
145	1	32.6751	17.1731	rfp
145	2	7.6551	19.8592	rfp
145	3	40.4217	19.9900	rfp
145	4	33.0064	22.9092	rfp
146	1	34.0079	4.3696	gfp
146	2	21.8908	5.5043	gfp
146	3	13.9392	19.9086	rfp
146	4	4.5033	23.1151	rfp
148	1	6.8665	8.6070	rfp
148	2	3.2584	18.2491	rfp
148	3	6.6860	22.4885	rfp
149	1	9.9378	3.5475	cy5
149	2	11.9325	11.2393	gfp
149	3	7.8039	17.6513	gfp
150	1	99.0675	6.405	gfp
150	2	93.4211	15.5019	gfp
150	3	101.8657	15.8025	gfp
150	4	120.1987	16.9870	gfp
150	5	106.0254	22.6171	gfp
150	6	116.1799	25.0810	gfp
150	7	96.7462	25.3940	gfp
150	8	124.0593	29.9254	gfp
150	9	104.84475	30.5676	gfp
150	10	90.9750	33.0372	rfp
150	11	53.4447	33.6303	rfp
150	12	113.83175	34.572	gfp
150	13	133.1925	37.5628	rfp
150	14	104.5682	40.2832	gfp
150	15	124.4602	40.9575	gfp
150	16	45.8340	43.0034	rfp
150	17	66.9481	41.3680	rfp
150	18	94.8086	44.2341	rfp
150	19	137.13775	45.3650	rfp
150	20	108.5740	46.2923	gfp
150	21	63.0196	46.2030	rfp
150	22	55.66866	47.4333	rfp
150	23	74.3542	46.4328	rfp
150	24	89.6345	50.3868	rfp
150	25	119.9915	51.2936	rfp
150	26	128.8115	50.1969	gfp
150	27	68.1487	53.0671	rfp
150	28	97.7293	53.8516	gfp
150	29	75.3349	55.4926	rfp
150	30	135.4104	54.6100	rfp
150	31	34.3751	57.0227	rfp
150	32	50.8711	56.0355	gfp
150	33	111.0875	57.3261	gfp
150	34	81.528	57.6630	rfp
150	35	87.92425	60.3129	cy5
150	36	127.5986	58.9706	gfp
150	37	23.6201	62.6844	rfp
150	38	60.1304	60.4276	rfp
150	39	134.8109	60.6945	rfp
150	40	102.8502	64.2158	gfp
150	41	78.6448	64.8587	rfp
150	42	37.3273	65.6825	gfp
150	43	132.1781	66.9063	rfp
150	44	29.9515	66.5732	rfp
150	45	62.2175	70.5575	rfp
150	46	15.0951	68.7424	rfp
150	47	93.7423	68.9239	rfp
150	48	120.3079	72.4080	rfp
150	49	43.6092	71.5233	gfp
150	50	24.7675	73.0720	rfp
150	51	100.5002	76.3404	rfp
150	52	107.9696	77.7649	gfp
150	53	71.2373	77.2886	cy5
150	54	84.9131	78.5944	gfp
150	55	33.5819	80.3911	gfp
150	56	24.3977	81.2156	gfp
150	57	123.0198	80.8510	rfp
150	58	63.3482	81.0983	rfp
150	59	54.6001	85.3541	gfp
150	60	95.8875	86.29875	rfp
150	61	112.4821	84.2663	gfp
150	62	70.2442	87.3788	rfp
150	63	76.4932	88.9683	rfp
150	64	85.4844	90.8726	gfp
150	65	120.8363	90.6478	rfp
150	66	41.2472	90.1524	gfp
150	67	61.8707	90.0382	gfp
150	68	103.5225	90.3645	rfp
150	69	14.2415	93.1682	rfp
150	70	29.6375	96.4453	gfp
150	71	48.6651	96.9248	gfp
150	72	105.4978	98.0445	gfp
150	73	60.9525	98.0900	gfp
150	74	114.1698	98.2518	gfp
150	75	74.4561	99.3270	gfp
150	76	13.0880	103.0041	cy5
150	77	34.0137	102.3383	gfp
150	78	20.8107	104.8732	rfp
150	79	57.2505	106.5036	gfp
150	80	6.1085	106.5768	rfp
150	81	116.1136	106.3114	gfp
150	82	97.0364	108.2179	gfp
150	83	68.1648	109.3422	gfp
150	84	77.1739	108.7669	gfp
150	85	32.5356	109.8711	rfp
150	86	41.3445	113.1402	rfp
150	87	49.4173	110.3090	gfp
150	88	111.5615	112.4880	gfp
150	89	51.0294	116.8194	rfp
150	90	19.264	117.4545	rfp
150	91	69.4695	119.7999	rfp
150	92	101.1844	118.2397	gfp
150	93	59.7239	118.5418	gfp
150	94	80.46375	119.1886	cy5
150	95	114.7294	119.4517	gfp
150	96	91.5028	119.5865	gfp
150	97	30.6778	120.5848	rfp
150	98	18.6244	124.7855	rfp
150	99	88.3995	128.2718	gfp
150	100	108.1119	127.2511	gfp
150	101	117.9275	125.603	gfp
150	102	9.7067	129.4335	rfp
150	103	79.1057	129.043	rfp
150	104	123.2133	129.6207	gfp
150	106	99.7397	131.5364	gfp
150	108	26.0899	132.5670	rfp
150	109	14.4515	134.8224	gfp
150	110	39.7579	136.4296	rfp
150	111	111.1980	136.6931	gfp
150	112	81.3286	140.8055	rfp
150	113	59.2083	140.5661	rfp
150	114	121.819	139.9066	gfp
150	115	6.6207	138.0679	cy5
150	116	23.5189	142.4860	gfp
150	117	48.3206	140.1281	cy5
150	118	31.6751	144.8726	gfp
150	119	10.3826	145.3686	cy5
150	120	69.5720	146.9720	rfp
150	121	129.4257	145.4561	gfp
150	122	135.3774	146.6891	rfp
150	123	39.8850	150.855	gfp
150	124	53.6624	153.3269	rfp
150	125	21.6249	152.9202	gfp
150	126	75.5062	152.4602	gfp
150	127	68.0730	155.4959	gfp
150	128	13.2633	157.4861	rfp
150	129	42.3438	156.5762	rfp
150	130	79.9926	158.1297	rfp
150	131	39.5754	163.2065	rfp
150	132	68.5301	164.8625	rfp
150	133	51.0064	163.3018	rfp
150	134	30.6831	165.8595	gfp
150	135	21.1436	167.1512	gfp
150	136	46.7587	170.1574	rfp
150	137	33.6213	173.6545	cy5
150	138	69.3805	178.6826	rfp
150	139	79.4392	179.0470	rfp
150	141	39.646	182.0548	rfp
150	142	74.6699	188.9572	rfp
152	1	11.9267	7.7661	rfp
152	2	2.3939	14.6489	rfp
153	1	17.4812	5.5321	rfp
153	2	33.4483	6.1157	rfp
153	3	24.0091	10.8072	gfp
153	4	14.1900	13.7440	rfp
153	5	28.6517	17.0519	rfp
153	6	19.5949	20.3294	rfp
153	7	6.3831	23.9806	rfp
154	1	110.8786	6.1966	rfp
154	2	99.8433	10.4699	cy5
154	3	108.7034	13.0382	rfp
154	4	58.6903	15.7308	rfp
154	5	37.2956	14.9702	rfp
154	6	94.8894	17.2600	rfp
154	7	30.5103	17.6285	rfp
154	8	104.1675	19.5318	rfp
154	9	40.5987	22.0550	rfp
154	10	28.3038	25.3329	gfp
154	11	94.7457	26.8097	rfp
154	12	47.7509	29.7328	rfp
154	13	41.8370	32.0181	rfp
154	14	23.8081	33.2706	gfp
154	15	100.7409	31.1696	gfp
154	16	19.1231	42.1639	rfp
154	17	27.6275	42.3048	gfp
154	18	42.3500	43.3506	gfp
154	19	47.4792	46.2608	rfp
154	20	35.0757	46.655	rfp
154	21	17.4834	52.8753	gfp
154	22	25.9259	52.3525	rfp
154	23	43.2693	54.0619	gfp
154	24	37.5121	63.6795	rfp
154	25	12.9829	63.5878	rfp
154	27	9.4104	68.7008	rfp
154	29	76.5210	76.1922	gfp
154	30	12.3587	74.8430	gfp
154	31	2.6083	76.5004	gfp
154	32	21.2933	78.8416	rfp
154	33	55.9373	79.9734	gfp
154	34	44.8893	85.4282	rfp
154	36	53.5303	88.4725	gfp
154	37	62.1377	89.10675	rfp
154	38	72.1713	90.8868	rfp
154	39	47.5216	97.4422	gfp
154	40	66.4169	96.7899	rfp
154	41	62.5929	101.5397	rfp
154	42	73.1013	103.1279	rfp
154	43	53.325	107.4150	gfp
154	44	65.6496	107.1800	rfp
154	45	45.9966	111.7866	rfp
154	46	59.8087	111.8215	rfp
155	1	142.4174	12.7151	gfp
155	2	150.6881	15.8172	rfp
155	3	137.3455	23.1213	rfp
155	4	158.8262	33.0084	gfp
155	5	139.5400	32.8739	rfp
155	6	146.5356	36.6542	gfp
155	7	177.0603	41.0741	rfp
155	8	105.0815	42.3209	rfp
155	9	137.0788	43.2286	rfp
155	10	122.8882	44.9455	rfp
155	11	114.0135	41.9133	rfp
155	12	154.6116	43.4673	cy5
155	13	144.8158	45.6121	gfp
155	14	187.66275	47.0481	rfp
155	15	168.9554	50.1948	rfp
155	16	159.8237	49.2960	rfp
155	17	130.9811	50.0336	gfp
155	19	137.9578	52.8274	rfp
155	20	148.8048	54.9945	gfp
155	21	178.4551	52.9156	gfp
155	22	158.8735	56.6567	rfp
155	23	188.1901	60.9798	rfp
155	24	123.7451	57.0193	rfp
155	25	172.7167	57.7275	rfp
155	26	107.0610	62.0436	rfp
155	27	118.9209	64.4633	gfp
155	28	140.8250	63.1273	gfp
155	29	98.6374	64.2568	rfp
155	30	111.9801	67.43475	gfp
155	31	149.5325	67.0484	gfp
155	32	159.4183	69.0307	rfp
155	33	181.7099	68.0643	gfp
155	34	128.6911	71.0772	gfp
155	35	139.9741	72.1580	gfp
155	36	170.5026	71.5995	rfp
155	37	193.7991	72.3241	rfp
155	38	201.7633	76.3553	rfp
155	39	152.9040	76.0545	rfp
155	40	163.6812	76.6723	rfp
155	41	179.0294	76.5246	gfp
155	42	184.8877	76.1682	gfp
155	43	144.1991	80.7967	rfp
155	44	169.1847	81.8947	rfp
155	45	175.9652	83.4476	gfp
155	46	157.38	83.0291	gfp
155	47	150.3366	89.4228	rfp
155	48	163.6557	87.3452	gfp
155	49	183.5307	92.0254	rfp
155	50	156.8559	97.7117	rfp
155	52	200.1237	101.6073	rfp
155	53	162.9502	102.2701	rfp
155	54	192.2618	104.5994	gfp
155	55	182.1622	105.0889	rfp
155	56	150.2979	106.7991	rfp
155	57	167.5282	109.1105	rfp
155	58	179.1184	111.6645	rfp
155	59	146.2344	115.0422	rfp
155	60	196.4478	112.2130	gfp
155	61	187.305	113.5725	gfp
155	62	156.2967	114.6198	gfp
155	63	199.9734	116.3384	rfp
155	64	172.9933	118.2973	gfp
155	65	191.5698	120.0566	rfp
155	66	66.7759	119.8318	rfp
155	67	182.4149	121.0197	gfp
155	68	42.0485	121.5070	rfp
155	69	163.4773	123.5074	gfp
155	70	66.9344	126.0127	rfp
155	71	154.02858	124.69914	rfp
155	72	50.4945	126.2834	rfp
155	73	175.8167	128.1704	gfp
155	74	159.4857	130.5176	rfp
155	75	182.0964	134.15355	gfp
155	76	67.4805	134.8085	cy5
155	77	50.2569	134.9642	gfp
155	78	61.4194	136.3376	gfp
155	79	163.9952	135.6388	gfp
155	80	73.4379	138.6335	cy5
155	81	59.9524	143.9147	gfp
155	82	158.8659	143.3678	gfp
155	83	168.1045	143.1463	gfp
155	84	51.8500	145.1938	gfp
155	86	39.2657	151.3582	rfp
155	87	70.7196	151.7075	gfp
155	88	46.6626	153.6145	gfp
155	89	53.6616	155.2695	gfp
155	90	83.7683	156.1373	rfp
155	91	13.0907	156.8221	rfp
155	92	67.0960	158.3475	gfp
155	93	22.4635	161.4881	rfp
155	94	172.7651	160.8421	rfp
155	95	73.4966	162.0785	gfp
155	96	85.785	162.0159	rfp
155	97	40.7126	162.6833	rfp
155	98	14.0979	163.8607	rfp
155	99	60.3254	164.8214	rfp
155	100	79.1454	167.7762	rfp
155	102	27.3483	171.8959	rfp
155	103	54.2713	169.0752	rfp
155	104	38.3627	170.8768	gfp
155	105	45.5354	173.0802	gfp
155	106	161.3565	177.4297	rfp
155	107	184.9089	176.1747	rfp
155	108	33.8572	180.0432	gfp
155	109	52.7928	180.6133	gfp
155	110	129.0687	178.5275	rfp
155	111	74.9731	178.9810	gfp
155	112	139.3493	181.5748	gfp
155	113	149.4022	180.9978	rfp
155	114	62.4483	185.3392	rfp
155	115	171.5287	184.5345	rfp
155	116	45.8275	183.7747	gfp
155	117	184.9215	184.5500	rfp
155	118	204.2080	185.8910	rfp
155	119	80.6124	187.9086	rfp
155	120	123.6227	188.6940	gfp
155	121	148.9514	188.6683	rfp
155	122	39.1118	189.2976	rfp
155	123	179.4511	190.0130	rfp
155	124	53.2125	191.9166	rfp
155	125	105.90642	192.64086	rfp
155	127	150.6394	195.8533	rfp
155	129	138.0663	199.3413	gfp
155	130	91.4874	199.1511	gfp
155	132	115.0035	203.2516	rfp
155	133	145.2493	205.6423	rfp
155	134	163.3282	207.3461	gfp
155	135	131.1244	204.8694	gfp
155	136	155.3724	205.9001	rfp
155	138	124.8780	212.1535	rfp
155	139	92.4020	211.5074	rfp
155	140	180.8451	215.43	rfp
155	141	169.1800	217.2498	gfp
155	142	142.9266	218.4901	rfp
155	143	133.8127	219.0457	rfp
155	144	92.3389	223.0443	rfp
155	145	152.2930	221.4054	cy5
155	146	160.2019	223.815	cy5
155	147	124.1583	251.4704	rfp
156	1	4.8749	5.8798	rfp
156	3	24.6537	9.1418	rfp
157	1	34.5865	25.8461	rfp
157	2	30.3102	28.7506	rfp
157	3	7.1519	29.8939	rfp
157	4	21.1039	29.3298	rfp
157	5	23.4767	39.4279	rfp
158	1	19.135	17.3996	rfp
159	1	12.6368	15.6647	cy5
159	2	27.1156	10.7756	gfp
159	3	5.0992	21.5421	rfp
159	4	20.30675	20.24225	gfp
159	5	27.93925	23.7199	gfp
160	1	7.5152	4.9401	rfp
160	2	8.3323	16.4738	gfp
161	1	146.8218	6.8863	rfp
161	2	136.7515	6.7379	gfp
161	3	150.9487	16.6021	gfp
161	4	136.9653	18.0114	rfp
161	5	108.0306	21.2815	rfp
161	6	142.5901	20.2135	rfp
161	7	158.3162	22.6220	rfp
161	9	134.7234	25.2677	rfp
161	11	148.6964	30.8457	rfp
161	12	162.6722	32.5302	rfp
161	13	130.6725	32.82	rfp
161	14	138.1973	37.7180	gfp
161	15	160.1008	39.5131	cy5
161	16	129.1745	45.2328	gfp
161	17	151.2267	40.5103	gfp
161	18	152.9233	49.6572	gfp
161	19	118.3649	49.5946	rfp
161	20	164.4876	48.9237	gfp
161	21	138.5747	51.4889	gfp
161	22	160.6018	55.8117	gfp
161	23	171.3202	54.7205	rfp
161	24	124.1789	59.8483	gfp
161	25	168.8382	60.9019	rfp
161	26	116.0189	64.6352	rfp
161	27	166.4791	69.1809	gfp
161	28	128.0532	73.3729	gfp
161	29	145.6218	71.4904	gfp
161	30	95.9532	75.2374	rfp
161	31	104.1190	74.9830	gfp
161	32	115.9591	78.7680	gfp
161	33	163.9444	77.7225	gfp
161	34	178.1380	80.6565	rfp
161	35	89.0283	82.7176	rfp
161	36	154.2054	81.8545	gfp
161	37	143.3478	82.3198	gfp
161	38	167.6864	84.1346	rfp
161	39	96.0158	89.4606	gfp
161	40	160.7125	88.9531	rfp
161	41	124.3511	89.8923	gfp
161	42	142.8122	89.2956	rfp
161	43	153.2616	90.7708	gfp
161	44	131.1557	92.9083	gfp
161	45	173.5596	96.0901	rfp
161	46	114.4736	95.2117	rfp
161	47	148.1049	95.5245	rfp
161	48	164.0925	97.2075	gfp
161	50	12.1010	99.6293	rfp
161	51	3.7573	101.6108	gfp
161	52	121.9319	103.9458	rfp
161	53	137.4137	105.4718	rfp
161	55	169.2592	106.3510	rfp
161	56	13.6378	106.7719	rfp
161	57	162.3031	107.1885	gfp
161	58	47.3750	109.0348	rfp
161	59	56.1005	110.6407	rfp
161	60	126.2408	111.0634	rfp
161	61	36.3387	112.6815	rfp
161	62	151.1124	114.7862	gfp
161	63	81.1667	114.8695	rfp
161	65	160.5086	115.4716	gfp
161	66	131.0443	116.9199	rfp
161	67	142.3448	117.9349	gfp
161	68	77.2229	119.7929	rfp
161	69	76.6161	125.9610	rfp
164	1	84.8053	4.7599	gfp
164	2	94.8899	13.6199	rfp
164	3	81.7679	12.3568	gfp
164	4	75.5060	12.7886	gfp
164	5	57.4870	25.4556	gfp
164	6	52.2863	30.6954	gfp
164	7	61.7257	35.8247	gfp
164	8	42.2302	36.7535	gfp
164	9	52.2607	38.4151	gfp
164	10	37.3627	44.0793	rfp
164	11	47.1460	46.7625	gfp
164	12	67.0734	46.0122	gfp
164	13	57.7189	49.1103	gfp
164	14	20.0111	49.6005	rfp
164	15	31.0341	53.1408	rfp
164	16	41.4312	52.5473	gfp
164	17	62.5027	57.7221	gfp
164	19	18.5122	59.4630	rfp
164	20	72.0617	60.7097	gfp
164	21	33.7456	63.8875	rfp
164	22	48.7998	65.1843	gfp
164	23	79.2187	65.3776	rfp
164	24	56.5296	69.82125	gfp
164	25	15.9151	69.6754	rfp
164	26	76.0998	72.7696	rfp
164	27	63.0286	73.2411	gfp
164	28	28.7302	75.4269	gfp
164	29	34.7881	78.5595	gfp
164	30	66.5940	79.5439	rfp
164	31	19.5666	80.6702	gfp
164	32	42.9340	82.4540	rfp
164	33	76.6760	82.5863	gfp
164	34	52.7241	87.3606	gfp
164	35	36.0086	87.2568	rfp
164	36	67.467	87.0299	rfp
164	37	7.1308	88.4394	gfp
164	38	26.4808	87.6244	gfp
164	39	18.1261	90.9430	gfp
164	40	31.8605	92.1973	rfp
164	41	40.2572	97.0614	rfp
164	42	60.0480	94.7297	rfp
164	43	66.5425	94.5486	rfp
164	44	7.6952	96.1588	gfp
164	45	17.5276	101.1626	rfp
164	47	28.5643	102.5320	rfp
164	48	9.6648	103.5564	gfp
164	49	43.1479	106.5751	rfp
164	50	55.7603	106.9934	rfp
164	51	34.1789	111.4806	gfp
164	52	21.6113	111.8019	rfp
164	53	8.9482	110.5597	gfp
164	54	65.7970	112.1187	cy5
164	55	49.7182	112.6943	gfp
164	56	70.1557	118.5665	rfp
164	57	56.7200	118.8213	rfp
164	58	13.6745	120.8156	gfp
164	59	32.4263	124.0679	gfp
164	60	40.5393	123.6734	gfp
164	61	13.3780	129.2995	rfp
164	62	23.9763	130.0773	rfp
164	63	48.2368	128.9327	rfp
164	64	41.9921	132.1492	gfp
164	65	64.7457	141.1936	rfp
164	66	27.3998	142.6002	rfp
164	67	59.1096	146.1209	cy5
164	68	22.2770	154.5020	rfp
164	69	48.8484	156.8236	rfp
164	70	58.8796	156.4926	rfp
164	71	27.2473	163.0985	rfp
164	72	43.2328	163.8706	cy5
164	73	71.2885	166.3220	rfp
164	74	19.995	166.7737	rfp
164	75	56.2395	166.2599	gfp
164	76	32.8796	169.5544	gfp
164	77	77.6561	169.2082	rfp
164	78	17.7881	174.2132	rfp
164	79	41.0147	173.6805	gfp
164	80	67.7841	174.4134	gfp
164	81	51.17	174.0756	rfp
164	82	58.9019	174.5881	gfp
164	83	34.6229	179.5643	gfp
164	84	80.0688	178.6323	gfp
164	85	55.5198	182.3467	rfp
164	86	84.0265	186.6240	gfp
164	87	40.5985	187.4638	cy5
164	88	46.7961	187.0836	rfp
164	89	64.3179	187.6445	rfp
164	90	21.8635	187.1370	rfp
164	91	73.3766	187.5478	gfp
164	92	52.8278	193.7093	rfp
164	93	74.4062	196.0943	gfp
164	94	82.2976	196.1347	gfp
164	95	28.1889	195.8172	rfp
164	96	88.1881	200.8915	gfp
164	97	62.7274	202.3629	rfp
164	98	70.4797	203.0070	gfp
164	99	100.9794	206.8957	rfp
164	100	81.2971	205.7098	gfp
164	101	88.8063	210.7198	gfp
164	102	95.1485	217.1001	cy5
164	103	84.0888	217.4118	rfp
164	105	91.1686	231.5880	rfp
164	106	100.2062	231.1012	rfp
164	107	82.7843	233.5562	cy5
164	108	113.1710	240.1447	rfp
164	109	101.6835	240.9690	gfp
164	110	81.6335	241.6111	rfp
164	111	125.7194	247.8394	rfp
164	112	87.9295	248.3217	cy5
164	113	102.2262	250.0007	gfp
164	114	117.5346	251.5685	gfp
164	115	96.2803	253.4219	rfp
164	116	106.3363	257.6775	gfp
164	117	124.2672	259.7507	rfp
165	1	12.8451	17.6346	gfp
165	2	6.0872	22.4641	rfp
165	3	14.2662	25.5127	rfp
166	1	15.85625	15.6681	gfp
168	1	51.2958	8.0882	gfp
168	2	23.1555	10.6800	gfp
168	3	36.6289	11.7313	rfp
168	4	13.1532	15.3566	rfp
168	5	28.2068	20.4827	gfp
168	6	57.7387	22.4128	gfp
168	7	21.9379	23.2672	gfp
168	8	13.4192	33.0894	rfp
168	9	68.2964	28.2046	gfp
168	10	25.9897	31.6240	gfp
168	11	47.7787	31.0319	rfp
168	12	19.6629	32.8421	rfp
168	13	38.7330	34.2536	gfp
168	14	62.8204	38.07822	gfp
168	15	27.7753	37.9441	rfp
169	1	14.0730	8.7217	rfp
169	2	13.2929	14.4187	rfp
171	1	5.8598	6.5778	gfp
171	2	27.5394	8.6864	rfp
171	3	9.6640	13.7359	gfp
171	4	23.2681	14.4018	gfp
171	5	20.7667	22.7823	rfp
172	1	16.3988	4.7523	rfp
172	2	10.8176	15.0331	rfp
172	3	10.3797	27.9381	rfp
173	1	25.3509	8.8281	rfp
173	2	24.4257	21.4157	rfp
173	3	14.0825	22.8892	rfp
173	4	30.6659	25.8744	rfp
173	5	9.0551	32.5878	gfp
174	1	11.1630	6.4443	gfp
174	2	6.9971	14.2258	rfp
175	1	8.7606	7.57875	rfp
175	2	10.7863	15.7515	rfp
176	1	39.9802	5.5281	gfp
176	2	33.6155	15.5061	gfp
176	3	26.6488	24.2073	rfp
176	4	17.8157	27.2822	rfp
176	5	9.1088	30.9098	gfp
176	6	41.3399	33.0291	rfp
178	1	11.9166	8.3294	gfp
178	2	26.2771	6.8785	rfp
179	1	34.1979	24.51	rfp
180	1	15.6171	7.1434	gfp
180	2	6.4221	14.3119	rfp
181	1	13.4341	21.76875	gfp
181	2	20.5110	26.60625	gfp
181	3	2.2333	31.8872	gfp
181	4	12.8557	34.3342	gfp
181	5	22.1992	35.4306	gfp
181	6	5.7527	40.8529	rfp
181	7	18.2535	43.6579	cy5
181	8	12.6687	47.6486	gfp
182	1	9.6775	6.1866	gfp
182	2	2.6491	5.6898	gfp
183	1	26.2114	5.0646	rfp
183	2	26.1909	15.0267	gfp
183	3	34.5433	19.995	rfp
183	4	32.0657	27.9328	rfp
183	5	32.5031	34.9098	rfp
183	6	35.4664	42.2002	rfp
183	7	3.1305	44.1760	rfp
184	1	18.8842	4.6046	rfp
184	2	14.1138	11.1878	gfp
185	2	26.7938	40.2862	gfp
186	1	4.2441	13.7127	gfp
186	2	10.4339	20.0842	gfp
187	1	23.8448	3.9372	gfp
187	2	18.5093	10.2401	gfp
187	3	30.1480	12.2344	gfp
187	5	37.539	21.4785	gfp
187	6	7.6740	27.9036	gfp
187	7	14.4897	31.4153	gfp
188	1	14.8124	11.6779	rfp
188	2	21.8556	17.5249	rfp
188	3	30.7898	19.8248	rfp
188	4	49.0074	23.5634	gfp
188	5	27.3259	24.9865	rfp
188	6	59.0990	27.6298	rfp
188	7	40.8352	27.9797	rfp
188	8	17.2040	29.0608	rfp
188	9	23.9658	29.8212	rfp
188	10	11.7238	33.5779	rfp
188	11	33.841	32.766	gfp
188	12	19.2971	38.5315	rfp
188	13	45.5666	38.3573	gfp
188	14	41.2681	43.6490	gfp
188	15	51.4208	45.41875	gfp
188	16	61.1896	46.0653	gfp
188	17	32.7539	48.0807	rfp
188	18	69.8345	46.6568	gfp
188	19	16.1103	49.1910	gfp
188	20	70.8537	53.6648	gfp
188	21	57.0503	54.92175	rfp
188	22	39.0225	56.6651	rfp
189	1	18.16965	4.4247	rfp
189	2	6.1135	7.1932	gfp
189	3	14.95325	10.9005	rfp
189	4	9.0041	14.4384	rfp
190	1	23.8272	7.1907	gfp
190	2	21.4838	21.6340	rfp
191	1	18.6238	9.4362	gfp
191	2	18.1576	21.9197	rfp
191	3	9.2949	26.1455	rfp
191	5	2.7040	30.2323	gfp
191	7	52.2059	33.7977	rfp
191	9	29.6281	41.9669	gfp
191	10	78.1808	40.8047	rfp
191	11	48.9993	43.4724	rfp
191	12	10.6425	45.6158	rfp
191	14	79.2850	46.2398	gfp
191	16	29.6503	52.3306	gfp
191	17	55.1414	52.2024	rfp
191	18	12.3384	54.1372	rfp
191	20	14.8970	62.6890	rfp
191	23	17.415	70.9190	rfp
191	24	42.2222	78.4940	rfp
191	25	50.2792	81.8194	rfp
191	26	60.3192	86.0020	gfp
192	1	45.3817	10.3245	rfp
192	2	12.1513	10.2279	rfp
192	3	41.3501	23.1032	rfp
192	4	38.3311	33.9131	gfp
192	5	118.5627	38.9932	rfp
192	6	44.8275	50.2269	gfp
192	7	89.0882	54.6002	rfp
192	8	49.9769	68.5022	rfp
192	9	142.4601	79.4312	rfp
192	10	47.0461	93.0927	gfp
192	11	115.4012	106.0129	gfp
192	12	67.7250	108.1092	rfp
192	13	88.3172	111.1311	rfp
193	1	39.9372	6.8253	rfp
193	2	30.0579	8.9085	rfp
193	3	53.1025	13.0425	rfp
193	4	18.2965	13.9044	rfp
193	5	43.3973	16.2913	rfp
193	6	66.1053	19.6271	rfp
193	7	15.8455	20.6271	gfp
193	8	5.0420	21.4974	gfp
193	9	51.1528	23.7539	rfp
193	10	29.6419	25.5208	rfp
193	11	61.5791	26.1839	gfp
193	12	5.7874	27.7174	gfp
193	13	16.5051	29.6393	gfp
193	14	49.3147	34.4964	gfp
193	15	63.425	36.1096	gfp
193	16	34.4614	37.2334	rfp
193	17	20.9870	38.1162	gfp
193	18	26.2383	43.3969	rfp
193	19	41.8278	44.9556	gfp
193	20	61.0775	46.0975	gfp
193	21	31.7948	49.7588	rfp
193	22	69.7476	51.2690	rfp
193	23	56.9722	55.5634	rfp
193	24	46.9468	59.3460	gfp
193	25	38.3011	62.2595	gfp
194	1	10.3593	21.7132	rfp
196	1	4.3215	12.0357	gfp
197	1	11.1733	6.4231	rfp
197	2	3.5260	10.5458	rfp
199	1	31.7220	10.1859	rfp
199	3	4.56015	17.44725	rfp
199	4	11.4970	23.4836	rfp
201	1	15.6592	3.7177	rfp
201	2	10.5283	9.2326	rfp
201	3	21.8344	15.1963	rfp
203	1	13.1023	4.8756	rfp
203	2	17.1652	11.9416	gfp
203	3	6.7765	21.2769	gfp
203	4	23.4239	22.0375	gfp
203	5	22.2391	30.0194	gfp
203	6	11.8209	30.3830	gfp
203	7	21.1572	39.9208	rfp
204	1	7.0783	7.2994	gfp
204	2	21.4693	8.9532	gfp
204	3	32.7093	14.4083	gfp
205	1	25.5938	5.7098	rfp
205	2	45.20375	7.70775	rfp
205	3	34.5472	9.9677	rfp
205	4	18.9651	12.0885	gfp
205	5	51.0119	15.8826	gfp
205	6	22.6364	19.6315	gfp
205	7	42.3792	19.9995	gfp
205	8	13.9750	22.2019	gfp
205	9	22.0773	28.1849	gfp
205	10	54.2718	32.1477	gfp
205	11	33.3473	32.1160	gfp
205	12	14.3921	32.9079	gfp
205	13	47.9754	39.6104	gfp
205	14	36.0952	46.0877	gfp
205	15	14.2555	50.9089	gfp
205	16	52.0607	50.7431	gfp
205	17	25.5377	53.0921	gfp
205	18	42.7708	52.7987	gfp
205	19	60.845	56.2440	gfp
205	20	18.1365	59.7172	gfp
205	21	46.9528	58.6791	gfp
205	22	29.0053	63.2034	gfp
205	23	37.3728	63.2472	gfp
205	24	18.5305	68.4387	gfp
205	25	58.1913	69.2309	rfp
205	26	48.6123	69.5566	gfp
205	27	24.2907	71.92395	gfp
205	28	42.4851	72.9359	rfp
205	29	34.8375	73.4025	gfp
205	30	9.8983	78.0822	gfp
205	31	17.8105	77.8564	gfp
205	32	50.5078	81.1535	rfp
205	33	31.0467	83.8812	gfp
205	34	5.4325	87.1575	rfp
205	35	17.5716	91.6029	gfp
205	36	25.2804	99.8078	rfp
206	1	27.9500	8.8628	gfp
206	2	19.0908	8.2929	gfp
206	3	2.9548	8.3153	rfp
208	1	13.9330	7.0999	gfp
208	2	5.7906	7.6485	gfp
209	1	73.3115	7.8094	rfp
209	3	60.6224	9.7713	rfp
209	4	62.3337	17.8157	rfp
209	5	42.4615	22.6649	rfp
209	6	56.7187	23.8485	gfp
209	7	34.8215	29.4409	gfp
209	8	61.9551	34.1733	rfp
209	9	40.2713	34.2536	gfp
209	10	52.8231	35.6210	rfp
209	11	47.7300	40.4224	rfp
209	12	171.7151	42.8173	rfp
209	14	104.5158	41.9766	cy5
209	15	162.9802	44.0033	rfp
209	16	119.4256	45.2852	rfp
209	17	93.9887	48.0411	cy5
209	18	47.4462	48.4395	rfp
209	19	174.0339	56.9908	rfp
209	20	58.7270	55.1998	rfp
209	21	112.69182	58.05774	rfp
209	22	102.8108	58.7061	gfp
209	23	71.9591	60.2381	rfp
209	24	125.2438	60.6806	rfp
209	25	213.8950	62.6301	rfp
209	26	86.78346	63.28482	gfp
209	27	106.5479	64.6766	gfp
209	28	168.8219	68.9020	rfp
209	29	187.7086	65.8309	rfp
209	30	75.0695	71.9629	gfp
209	31	99.8793	67.4167	rfp
209	32	52.3154	68.7863	cy5
209	33	160.9958	67.9868	rfp
209	34	122.4087	69.1509	rfp
209	35	60.4046	69.7398	rfp
209	36	91.2712	71.2798	gfp
209	37	153.9615	69.1311	rfp
209	38	32.9697	71.6188	rfp
209	39	140.6043	71.5611	gfp
209	40	201.9555	73.0035	rfp
209	41	109.9630	74.1323	rfp
209	42	216.8633	74.9992	rfp
209	43	147.6866	74.0184	gfp
209	44	130.095	77.0550	rfp
209	45	119.8389	76.5955	cy5
209	46	172.1678	75.8032	rfp
209	47	182.7381	75.9428	rfp
209	48	65.2965	78.52875	gfp
209	49	96.0671	80.1792	rfp
209	50	155.7190	80.2609	rfp
209	51	28.8359	82.3042	gfp
209	52	105.4725	80.6775	rfp
209	53	84.3402	82.1085	rfp
209	54	17.0783	82.6415	rfp
209	55	138.5660	83.1563	rfp
209	56	56.3183	84.2592	gfp
209	57	175.6481	83.4859	rfp
209	58	48.8851	84.7940	rfp
209	59	179.2605	89.7232	rfp
209	60	115.1325	85.6482	rfp
209	61	152.3027	85.9421	rfp
209	62	40.4909	86.6153	rfp
209	63	70.6553	87.7502	gfp
209	64	196.5006	89.5739	rfp
209	65	187.9873	87.8813	rfp
209	66	159.5868	89.8796	rfp
209	67	82.4618	89.7644	rfp
209	68	91.6285	91.2097	rfp
209	69	107.3045	89.8309	cy5
209	70	204.8268	89.8261	rfp
209	71	126.0894	90.9047	rfp
209	72	17.0268	92.0618	rfp
209	73	32.2449	91.8920	rfp
209	74	63.1108	94.3685	rfp
209	75	54.4893	92.5048	rfp
209	76	148.5804	94.0994	rfp
209	77	45.1239	94.1264	rfp
209	78	102.39375	94.1861	rfp
209	79	78.69	96.6057	rfp
209	80	37.8022	97.1248	rfp
209	81	166.6560	97.3567	rfp
209	82	95.1595	98.5384	gfp
209	83	53.3032	99.5668	rfp
209	84	86.3749	99.6761	rfp
209	85	114.5592	99.6923	cy5
209	86	15.2583	102.2688	gfp
209	87	107.2550	100.4667	rfp
209	88	30.9931	101.7612	rfp
209	89	71.5192	102.0247	rfp
209	90	136.5421	102.4304	rfp
209	91	79.9561	104.8961	rfp
209	92	142.0230	105.1982	rfp
209	93	25.7554	106.2703	rfp
209	94	120.2308	105.9623	rfp
209	95	158.6700	106.1025	rfp
209	96	176.0912	106.4853	rfp
209	97	10.0314	107.2397	rfp
209	98	88.9601	106.8339	cy5
209	99	95.8860	106.8431	rfp
209	100	108.3458	109.0334	rfp
209	101	128.4079	107.9106	rfp
209	102	50.3005	109.6405	rfp
209	103	66.7430	111.3205	rfp
209	104	145.4065	111.2039	gfp
209	105	42.1566	112.1066	rfp
209	106	133.4993	113.0402	rfp
209	107	54.9892	115.5312	rfp
209	108	156.7888	115.1504	rfp
209	109	91.2214	113.7849	cy5
209	110	14.4672	115.1325	gfp
209	111	167.4027	117.7774	rfp
209	112	35.4187	122.6841	rfp
209	113	125.9446	119.4015	rfp
209	114	94.8358	119.9648	cy5
209	115	26.5701	120.8190	cy5
209	116	57.9726	122.3178	rfp
209	117	137.2522	122.5961	rfp
209	118	119.7205	122.9333	rfp
209	119	108.2501	124.7791	cy5
209	120	150.7194	124.3731	rfp
209	121	49.0763	127.2749	rfp
209	122	97.7175	127.6834	cy5
209	123	134.0564	131.9338	rfp
209	124	145.8761	130.6337	rfp
209	125	117.7335	131.7555	rfp
209	126	126.8199	133.2183	rfp
209	128	108.7278	138.1375	cy5
209	129	119.8372	140.4013	rfp
209	130	91.2748	151.4357	rfp
209	131	98.8232	151.9129	rfp
210	1	83.2275	14.3475	rfp
210	2	90.5150	17.8114	rfp
210	3	80.7911	25.9857	rfp
210	4	88.2009	25.1493	rfp
210	5	96.6425	27.2052	rfp
210	6	75.7412	36.9909	rfp
210	7	87.4920	36.1756	rfp
210	8	112.4637	40.3598	gfp
210	9	63.2224	40.6226	rfp
210	10	56.2451	44.5446	rfp
210	12	103.41414	44.53338	rfp
210	13	123.0474	44.3793	gfp
210	14	113.8772	47.4838	gfp
210	15	69.0456	49.5083	rfp
210	16	99.6199	51.0299	rfp
210	17	88.9852	51.4925	rfp
210	18	126.9891	57.6374	rfp
210	19	85.4204	57.4541	rfp
210	20	62.2812	60.1011	rfp
210	21	46.4787	60.5311	rfp
210	22	71.7025	60.6443	rfp
210	23	93.2151	61.6291	cy5
210	24	104.2788	63.1789	gfp
210	25	78.0959	62.5056	rfp
210	26	42.2475	68.8200	rfp
210	27	55.9188	69.2378	rfp
210	28	89.3809	71.1489	rfp
210	29	110.1357	73.6972	gfp
210	30	47.2095	74.1654	rfp
210	31	96.3235	74.7680	rfp
210	32	39.1031	76.5463	rfp
210	33	124.9250	78.1957	gfp
210	34	56.4417	77.4354	cy5
210	35	77.6876	76.3453	rfp
210	36	70.1073	75.8707	rfp
210	37	140.7957	80.6044	gfp
210	38	152.3790	85.6760	rfp
210	39	38.9498	83.2822	cy5
210	40	81.2193	84.1725	rfp
210	41	169.2734	83.2636	rfp
210	42	51.4170	85.0325	rfp
210	43	116.7671	85.0119	cy5
210	44	181.2973	85.0790	rfp
210	45	62.9094	86.1895	cy5
210	46	159.0055	85.8599	rfp
210	47	70.8714	86.8175	rfp
210	48	106.1784	86.8521	rfp
210	49	42.8384	89.7339	rfp
210	50	190.2816	90.0828	rfp
210	51	133.7225	90.6289	gfp
210	52	172.0369	90.9979	gfp
210	53	98.6969	91.6139	rfp
210	54	146.5265	91.9909	rfp
210	55	161.2690	92.7472	rfp
210	56	119.9939	96.7978	rfp
210	57	127.3174	94.65375	rfp
210	58	85.3344	96.6528	rfp
210	59	50.6765	96.8722	rfp
210	60	60.8638	98.4996	gfp
210	61	69.9101	101.3392	gfp
210	62	97.8445	99.0786	rfp
210	63	144.3514	103.0361	gfp
210	64	31.777	102.4346	rfp
210	65	165.1944	99.2853	rfp
210	66	175.9858	102.0754	gfp
210	67	137.8067	101.2203	rfp
210	68	157.3072	102.7943	rfp
210	69	117.4774	105.4153	rfp
210	70	44.385	104.8425	gfp
210	71	108.0885	107.3852	rfp
210	72	95.6791	107.8349	rfp
210	73	164.3760	106.8745	rfp
210	74	182.4431	111.3092	rfp
210	75	28.1071	109.5359	gfp
210	76	150.5441	111.3682	rfp
210	77	67.0272	111.2684	rfp
210	78	190.5539	111.1579	rfp
210	79	76.1046	111.7194	gfp
210	80	84.6156	112.2571	gfp
210	81	134.2362	112.1010	rfp
210	82	172.0379	112.23	rfp
210	83	38.0110	114.2969	gfp
210	84	51.3627	114.5727	gfp
210	85	114.8721	114.2035	gfp
210	86	59.0220	117.1884	rfp
210	87	164.0927	114.9397	rfp
210	88	107.0124	119.4315	gfp
210	89	129.4646	117.8218	rfp
210	90	25.0320	119.5012	rfp
210	91	43.5902	120.6282	gfp
210	92	156.4946	120.7968	cy5
210	93	90.8062	123.2228	rfp
210	94	79.8802	121.8282	gfp
210	95	150.4269	122.8209	gfp
210	96	120.8260	124.5505	rfp
210	97	163.8745	122.4054	cy5
210	98	52.2728	126.7818	gfp
210	99	143.2087	126.3347	gfp
210	100	30.2863	125.3378	cy5
210	101	170.1525	126.5475	cy5
210	102	6.2267	126.2563	rfp
210	103	131.9447	127.5201	rfp
210	104	99.8392	130.8909	rfp
210	105	12.3453	128.7463	rfp
210	107	41.8266	132.1678	gfp
210	108	158.5827	131.7659	cy5
210	109	125.2903	133.0856	gfp
210	110	30.7853	133.0984	rfp
210	111	151.7758	133.6184	rfp
210	112	140.6192	135.1736	gfp
210	113	88.9351	139.0407	rfp
210	115	27.348	137.9379	rfp
210	116	42.5887	141.7440	gfp
210	117	53.3911	139.6822	rfp
210	118	112.3233	139.2320	rfp
210	119	135.9050	140.2011	rfp
210	120	145.8549	141.7472	rfp
210	121	120.2094	148.1581	gfp
210	122	26.3227	143.7127	rfp
210	123	35.7756	143.8733	gfp
210	124	51.3777	149.47875	gfp
210	125	127.7408	149.0932	gfp
210	126	75.2801	152.2243	rfp
210	127	93.9003	153.8023	rfp
210	128	108.1031	151.7226	rfp
210	129	42.9608	154.5837	gfp
210	130	63.2760	153.6419	rfp
210	131	134.9088	154.0064	rfp
210	132	125.5475	157.9175	rfp
210	133	107.2374	159.8579	rfp
210	134	71.8754	161.8319	rfp
210	135	54.9028	161.0331	gfp
210	136	80.5370	162.7403	rfp
210	137	138.5567	161.6699	rfp
210	138	88.9848	164.5204	rfp
210	139	145.1317	165.28125	rfp
210	140	121.3480	164.4222	rfp
210	141	63.7666	166.5192	rfp
210	142	47.3370	168.0628	rfp
210	143	106.65075	169.5152	rfp
210	144	55.5596	171.4804	gfp
210	145	121.0440	173.5488	rfp
210	146	139.3887	172.2626	gfp
210	147	73.0723	174.1916	rfp
210	149	94.23	173.7450	rfp
210	150	62.2010	175.6197	gfp
210	151	146.2636	174.4593	cy5
210	152	131.2057	175.44	rfp
210	153	100.5698	178.3855	gfp
210	154	114.9943	181.6638	cy5
210	155	126.0147	185.8618	rfp
210	156	146.3665	185.0110	rfp
210	157	63.4011	187.9399	rfp
210	158	98.5554	190.0248	gfp
210	159	72.9853	188.4620	rfp
210	160	108.0540	188.8444	rfp
210	161	80.3223	191.0440	rfp
210	162	89.2735	193.7508	rfp
210	163	115.6811	192.2070	rfp
210	164	135.6657	195.9670	gfp
210	165	167.2900	195.4514	gfp
210	166	72.3086	198.2004	rfp
210	167	146.5162	200.63625	cy5
210	168	118.2079	198.2534	rfp
210	169	124.2203	200.6431	gfp
210	170	83.1264	201.7743	rfp
210	171	154.1965	201.7477	cy5
210	172	96.6075	203.3625	rfp
210	173	130.2051	203.7351	gfp
210	174	140.1339	202.8423	gfp
210	175	163.2910	204.8979	rfp
210	176	113.1447	206.3491	rfp
210	177	77.2255	208.3614	rfp
210	178	123.1210	210.0374	gfp
210	179	171.6940	209.2628	gfp
210	180	180.9349	212.8965	rfp
210	181	93.9523	211.4552	gfp
210	182	104.3422	215.6013	gfp
210	183	141.9319	211.5352	rfp
210	184	153.2454	212.1058	cy5
210	185	162.6653	213.2898	gfp
210	186	131.1457	214.8151	gfp
210	187	86.9416	218.4877	rfp
210	188	121.3038	222.2883	cy5
210	189	188.4268	216.8564	rfp
210	190	138.2745	220.7105	rfp
210	191	168.7481	226.3374	gfp
210	192	157.4534	225.7433	rfp
210	193	106.2188	229.0332	rfp
210	194	78.52875	227.6205	rfp
210	195	95.0197	227.3232	gfp
210	196	148.6788	227.2929	rfp
210	197	87.1079	228.6481	rfp
210	198	139.7715	230.0647	rfp
210	199	99.8368	234.3423	rfp
210	200	161.8707	236.4619	gfp
210	201	74.9182	238.2083	rfp
210	202	93.1545	240.42375	rfp
210	203	83.6875	241.7775	gfp
210	204	76.6917	245.5189	rfp
211	1	69.5173	9.9869	rfp
211	2	146.0096	14.1531	cy5
211	3	133.9757	16.1596	cy5
211	4	52.4528	18.8794	rfp
211	5	38.7241	24.2645	rfp
211	6	131.8803	31.8719	cy5
211	7	31.4854	34.3254	cy5
211	8	55.8151	36.2728	gfp
211	9	66.9060	39.6590	cy5
211	10	80.8124	38.1379	cy5
211	11	15.7390	45.9604	rfp
211	12	134.2165	39.3018	gfp
211	13	36.2889	39.2785	gfp
211	14	24.3215	40.3879	rfp
211	15	155.1225	41.2074	rfp
211	16	103.6825	44.9125	rfp
211	17	125.5907	43.5770	gfp
211	18	50.6664	43.2093	gfp
211	19	79.5710	44.6780	rfp
211	20	93.9229	45.1374	rfp
211	21	116.3492	45.0181	gfp
211	22	5.4252	46.9202	rfp
211	23	141.7629	46.1094	gfp
211	24	24.9903	47.9087	rfp
211	25	70.8651	47.7979	cy5
211	26	57.9833	50.5491	gfp
211	27	41.5903	48.1255	gfp
211	28	156.0625	51.5975	gfp
211	29	130.7395	51.6293	gfp
211	30	85.2067	53.9260	rfp
211	31	7.1072	55.3434	rfp
211	32	116.3752	55.3191	cy5
211	33	101.3389	55.3356	cy5
211	34	66.81555	56.23755	cy5
211	35	53.9366	57.5936	gfp
211	36	27.8041	57.7160	cy5
211	37	128.2475	61.0393	cy5
211	38	150.0660	60.4230	cy5
211	39	160.7944	59.2837	rfp
211	40	74.3487	62.6063	cy5
211	41	51.5939	63.3743	gfp
211	42	104.6982	65.6226	rfp
211	43	30.7808	63.5922	cy5
211	44	160.2239	65.2581	rfp
211	45	85.8962	65.2451	rfp
211	46	111.4153	66.2568	cy5
211	47	66.7777	67.4227	gfp
211	48	138.2523	69.2774	rfp
211	49	92.7560	67.7415	cy5
211	50	187.4489	69.6146	rfp
211	51	18.8681	70.8128	rfp
211	52	46.5181	69.6430	gfp
211	53	173.8870	69.8237	rfp
211	54	56.5904	70.2618	gfp
211	55	35.8739	70.6614	gfp
211	56	28.6073	71.8435	gfp
211	57	180.2842	71.9041	rfp
211	58	198.6251	71.7345	rfp
211	59	85.6105	72.3933	rfp
211	60	71.9812	72.7456	gfp
211	61	65.8975	77.572	gfp
211	62	109.0473	77.9868	cy5
211	64	150.7161	75.6406	gfp
211	65	171.1042	76.8184	rfp
211	66	92.4902	77.2289	cy5
211	67	158.5713	76.2482	rfp
211	68	142.7830	76.2098	gfp
211	69	44.6897	78.0607	gfp
211	70	16.7421	80.5812	rfp
211	71	84.0573	78.8628	gfp
211	73	180.1923	79.8705	cy5
211	74	191.4735	79.8950	gfp
211	75	56.1508	82.1778	rfp
211	76	201.6787	83.2660	rfp
211	77	37.7079	84.8914	gfp
211	78	116.9502	85.5463	rfp
211	79	97.1433	87.9560	cy5
211	80	142.0439	87.5761	rfp
211	81	184.9600	88.4697	rfp
211	82	16.4741	89.9243	rfp
211	83	51.6849	90.78375	gfp
211	84	152.7828	88.6243	cy5
211	85	176.1809	89.2279	rfp
211	86	207.9977	89.0211	rfp
211	87	62.4906	98.9789	rfp
211	88	109.7322	94.2522	cy5
211	89	198.9434	93.8573	gfp
211	90	127.4728	93.2451	rfp
211	91	31.2095	94.8211	gfp
211	92	79.3246	93.8059	cy5
211	93	72.1216	94.8272	rfp
211	94	45.5484	96.2486	rfp
211	95	206.7524	96.1840	rfp
211	96	94.6975	96.5119	rfp
211	97	176.6867	95.6092	rfp
211	98	19.6992	97.8109	rfp
211	99	85.8423	97.0008	gfp
211	100	169.7637	100.4111	rfp
211	101	187.9441	98.4988	cy5
211	102	216.0983	98.9277	rfp
211	103	118.9076	98.2202	rfp
211	104	158.18625	101.4547	rfp
211	105	124.7601	102.1282	cy5
211	106	181.5881	103.1108	cy5
211	107	41.1855	103.7227	rfp
211	108	147.06	102.7119	rfp
211	109	78.2895	104.8281	cy5
211	110	86.1075	103.2293	cy5
211	111	93.7157	104.2785	cy5
211	112	132.5707	105.2309	rfp
211	113	26.0836	105.2788	cy5
211	114	199.1902	104.5173	rfp
211	115	221.3094	103.845	rfp
211	116	115.2632	107.23125	cy5
211	117	193.1137	105.2874	rfp
211	118	50.9089	107.6418	rfp
211	119	141.0918	107.2651	rfp
211	120	106.9992	108.6196	cy5
211	121	167.2978	110.2479	rfp
211	122	185.7104	109.5012	cy5
211	123	224.0961	113.6183	rfp
211	124	33.2815	112.3606	rfp
211	125	217.0809	111.4391	rfp
211	126	23.0204	112.1379	cy5
211	127	76.1718	115.4115	cy5
211	128	136.3686	113.6373	rfp
211	129	142.6623	114.0770	rfp
211	130	153.4319	116.4700	gfp
211	131	193.1775	113.3682	rfp
211	132	102.0989	116.4051	cy5
211	133	65.3040	116.7904	cy5
211	134	203.5714	115.6633	rfp
211	135	116.4995	116.2107	cy5
211	136	129.7606	115.8505	gfp
211	137	171.7441	117.2444	rfp
211	138	212.9775	117.2625	rfp
211	139	160.7102	118.3154	gfp
211	140	240.8893	119.3477	rfp
211	141	184.3058	120.5857	rfp
211	142	32.4287	125.5004	rfp
211	143	49.2468	122.5216	rfp
211	144	145.2507	120.6970	rfp
211	145	194.3027	122.2275	rfp
211	146	80.0636	123.5235	cy5
211	147	117.9447	123.3369	cy5
211	148	163.4230	124.6155	rfp
211	149	177.5060	126.1076	cy5
211	150	216.5156	126.3849	rfp
211	151	226.46982	127.99638	rfp
211	152	153.9371	127.6780	rfp
211	153	90.6023	126.3394	cy5
211	154	248.6768	127.7051	rfp
211	155	113.5878	128.3306	cy5
211	156	126.5440	128.1020	gfp
211	157	203.3871	130.8391	rfp
211	158	40.3643	131.8334	rfp
211	159	187.1353	130.2344	rfp
211	160	96.4672	131.8529	cy5
211	161	162.3204	131.7927	cy5
211	162	175.1058	136.6118	cy5
211	163	55.4645	135.3024	rfp
211	164	106.9930	136.3332	cy5
211	165	130.1884	135.3926	cy5
211	166	90.6225	137.5511	cy5
211	167	248.4457	138.7164	rfp
211	168	47.7573	136.2098	rfp
211	169	62.7536	136.9165	cy5
211	170	69.8579	139.7404	cy5
211	171	79.3820	137.5071	rfp
211	172	99.4548	137.2498	cy5
211	173	196.9796	136.0554	cy5
211	174	117.4912	138.3651	cy5
211	175	154.8461	139.3661	rfp
211	176	33.2351	139.4725	rfp
211	177	215.4202	139.6523	rfp
211	178	138.6984	140.4932	gfp
211	179	168.7843	145.5223	rfp
211	180	232.8554	144.0795	rfp
211	181	47.0571	147.3520	rfp
211	182	60.0220	143.6077	rfp
211	183	104.0635	143.4709	gfp
211	184	79.1654	143.8516	rfp
211	185	151.2916	146.6723	gfp
211	186	86.4962	147.6637	cy5
211	187	112.2838	146.243	cy5
211	188	33.9798	147.2872	rfp
211	189	144.195	149.6400	gfp
211	190	161.1304	148.0203	rfp
211	191	220.8088	148.0736	rfp
211	192	255.94245	148.57575	cy5
211	193	55.7862	148.6851	rfp
211	194	206.1525	148.3200	rfp
211	195	122.5346	148.8158	cy5
211	196	247.5217	149.9390	rfp
211	197	194.475	151.1625	rfp
211	198	129.1858	152.1653	cy5
211	199	180.5752	153.2088	cy5
211	200	229.5801	152.3214	rfp
211	201	39.5180	152.8178	rfp
211	202	267.0093	156.7779	rfp
211	203	77.4220	152.9236	gfp
211	204	70.5699	153.1414	gfp
211	205	218.7008	160.0899	rfp
211	206	85.0350	154.6725	gfp
211	207	115.1632	154.2625	cy5
211	208	187.9295	156.1120	rfp
211	209	138.2569	155.4092	rfp
211	210	152.6836	158.5188	gfp
211	212	167.9910	157.1047	rfp
211	213	247.6725	157.4775	rfp
211	214	109.8302	157.6551	rfp
211	215	123.6203	158.7121	cy5
211	216	261.9933	158.9451	rfp
211	217	100.9177	161.3575	rfp
211	218	233.4497	160.1918	rfp
211	219	240.3316	160.8469	rfp
211	220	44.7803	163.1260	gfp
211	221	206.0419	163.5431	rfp
211	222	178.7482	162.2695	rfp
211	223	193.5030	164.4901	rfp
211	224	116.7698	162.4780	cy5
211	225	255.9296	164.2214	rfp
211	226	133.6268	166.2767	cy5
211	227	90.8597	167.8269	rfp
211	228	156.4586	165.5193	rfp
211	229	168.8075	165.7608	rfp
211	230	249.0176	164.9032	rfp
211	231	233.1390	166.3057	rfp
211	232	143.3684	170.0055	gfp
211	233	243.6179	167.5834	rfp
211	234	184.9177	170.7841	rfp
211	235	41.3586	171.4535	rfp
211	236	275.0872	170.1441	rfp
211	237	56.3184	169.6201	gfp
211	238	107.0909	172.1165	rfp
211	239	120.1290	170.3845	cy5
211	240	261.5475	171.1440	rfp
211	241	193.4562	172.6569	rfp
211	242	230.7973	172.4598	cy5
211	243	79.0541	172.9051	gfp
211	244	224.5934	177.0525	rfp
211	245	151.85235	173.9565	gfp
211	246	50.9452	173.9839	gfp
211	247	208.9351	176.5164	rfp
211	248	37.1978	175.9747	rfp
211	249	67.3651	174.9679	gfp
211	250	167.1698	175.1394	gfp
211	251	240.9181	178.0464	rfp
211	252	257.8075	178.0668	cy5
211	253	92.0670	178.2283	rfp
211	254	119.9667	178.1666	cy5
211	255	128.7868	177.0197	rfp
211	256	272.2975	177.2378	rfp
211	257	158.7573	179.6392	rfp
211	258	44.1572	181.9005	rfp
211	259	185.9328	179.5634	cy5
211	260	277.3753	180.9984	rfp
211	261	74.3110	180.4252	gfp
211	262	142.3040	181.6626	rfp
211	263	63.3837	182.8972	gfp
211	264	175.8495	182.3719	gfp
211	265	84.0790	184.7317	gfp
211	266	136.0007	182.8674	rfp
211	267	167.2657	183.3219	rfp
211	268	95.8910	184.1475	cy5
211	269	130.161	183.868	gfp
211	270	232.9453	183.9468	rfp
211	271	263.1481	184.6492	cy5
211	272	58.5504	186.1047	gfp
211	273	243.8844	184.30875	rfp
211	274	49.4440	186.7058	gfp
211	275	119.5136	186.2164	rfp
211	276	223.5236	186.8907	cy5
211	277	286.1729	190.7155	rfp
211	278	163.2476	187.2088	rfp
211	279	181.6331	188.5532	gfp
211	280	75.3626	188.0858	rfp
211	281	249.2135	188.4782	rfp
211	282	106.9894	190.37175	cy5
211	283	124.9422	190.8101	cy5
211	284	66.3771	190.9283	rfp
211	285	132.2200	190.2601	rfp
211	286	243.7433	189.5522	rfp
211	287	271.8507	190.3713	gfp
211	288	210.0156	194.0662	cy5
211	289	190.4766	192.04875	gfp
211	290	235.8341	191.6565	rfp
211	291	48.0766	193.1835	rfp
211	292	89.4712	193.3786	rfp
211	293	98.0447	193.0840	cy5
211	294	59.5676	196.7906	rfp
211	295	73.0949	195.0204	rfp
211	296	143.3068	194.4675	rfp
211	297	183.2149	196.1497	gfp
211	298	137.0204	196.9003	cy5
211	299	252.1406	197.3664	rfp
211	300	110.6578	197.8618	gfp
211	301	233.8732	198.3754	cy5
211	302	262.6125	198.2475	cy5
211	303	124.5656	198.531	rfp
211	304	150.9256	198.5937	rfp
211	305	242.805	199.8750	gfp
211	306	165.9070	199.7378	rfp
211	307	222.1935	199.2960	rfp
211	308	274.0904	198.9364	gfp
211	309	292.6248	202.4179	rfp
211	310	85.0130	199.3734	rfp
211	311	94.3586	200.4185	rfp
211	312	191.4172	202.2814	gfp
211	313	227.7287	203.8145	cy5
211	314	52.0713	201.8850	rfp
211	315	131.8934	204.5377	gfp
211	316	155.19775	202.17525	rfp
211	317	278.9710	203.0307	gfp
211	318	120.2041	203.3650	rfp
211	319	174.3042	203.6003	gfp
211	320	260.8615	208.8141	cy5
211	321	65.02374	206.9495	rfp
211	322	111.1916	207.4384	rfp
211	323	208.9051	207.0220	rfp
211	324	244.9089	207.1883	gfp
211	325	302.4817	207.8130	rfp
211	326	151.0298	208.5654	rfp
211	327	218.1233	209.0759	rfp
211	328	144.93	210.4875	rfp
211	329	277.7767	212.7458	cy5
211	330	122.0402	211.0606	rfp
211	331	268.6226	214.6019	cy5
211	332	130.3532	214.1843	gfp
211	333	156.3623	213.9680	rfp
211	334	293.6081	212.3086	rfp
211	335	166.1273	213.2282	rfp
211	336	200.208	212.6934	gfp
211	337	231.4280	213.0748	rfp
211	338	285.9485	213.8811	rfp
211	339	101.5124	217.1051	rfp
211	340	173.7075	217.215	gfp
211	341	56.8796	215.6728	rfp
211	342	302.6346	216.3313	rfp
211	343	221.6998	215.6007	rfp
211	344	251.3441	217.1386	gfp
211	345	118.8182	217.4341	cy5
211	346	141.2410	219.6562	rfp
211	347	62.6851	217.6749	rfp
211	348	110.0968	219.6769	rfp
211	349	70.3298	220.6644	cy5
211	350	79.4325	221.3850	rfp
211	351	160.7298	220.6004	rfp
211	352	193.0829	220.4309	gfp
211	353	203.0056	219.9505	gfp
211	354	287.5932	221.1889	cy5
211	355	152.1941	222.9605	rfp
211	356	257.6694	223.0410	cy5
211	357	130.3451	225.7212	gfp
211	358	166.9213	223.8386	rfp
211	359	304.7241	226.8395	rfp
211	360	249.1512	226.0664	gfp
211	361	297.2897	225.2432	gfp
211	362	117.0964	225.4082	cy5
211	363	284.9369	228.3137	cy5
211	364	73.9797	228.1619	rfp
211	365	87.1556	227.3332	rfp
211	366	142.2520	228.8085	rfp
211	367	220.5457	227.7799	cy5
211	368	172.1317	228.6308	rfp
211	369	257.97	229.155	cy5
211	370	292.4526	232.5362	cy5
211	371	199.4762	230.2371	cy5
211	372	236.5989	229.4781	cy5
211	373	98.5468	230.74875	rfp
211	374	183.4269	233.8730	rfp
211	375	229.7295	234.1794	cy5
211	376	277.0275	233.0667	cy5
211	377	314.2601	235.3874	rfp
211	378	153.7484	233.9247	rfp
211	379	165.2201	234.4427	rfp
211	380	264.8646	235.8751	cy5
211	381	116.9369	237.7300	rfp
211	382	240.5281	233.8884	cy5
211	383	125.5054	234.9650	gfp
211	384	190.1229	235.1755	rfp
211	385	74.4698	235.8377	rfp
211	386	222.2685	236.6490	cy5
211	387	105.3052	236.6254	rfp
211	388	138.1756	238.9896	rfp
211	389	248.7904	239.4321	cy5
211	390	201.5937	237.8385	cy5
211	391	285.1043	239.5376	cy5
211	392	84.9024	240.5058	rfp
211	393	213.96	239.4825	cy5
211	394	145.36365	240.5657	rfp
211	395	274.6508	239.9821	cy5
211	396	297.9542	240.3421	rfp
211	397	93.9228	241.4128	gfp
211	398	165.7973	240.7355	cy5
211	399	195.9418	243.7220	rfp
211	400	78.6831	244.6814	rfp
211	401	239.9368	244.9180	rfp
211	402	320.3360	245.7123	rfp
211	403	222.2428	245.8176	rfp
211	404	115.9042	246.0675	rfp
211	405	141.43775	246.5943	rfp
211	406	279.6212	247.0076	cy5
211	407	312.4465	249.6950	rfp
211	408	99.3007	246.175	rfp
211	409	166.3627	247.2199	rfp
211	410	204.2265	249.1145	cy5
[truncated: 16,742 more rows]
