# Supplementary material for: The Beta Cell in Its Cluster: Stochastic Graphs of Beta Cell Connectivity in the Islets of Langerhans
Source: PLoS Comput Biol. 2015 Aug 12;11(8):e1004423. doi: 10.1371/journal.pcbi.1004423 (PMC4534467; doi:10.1371/journal.pcbi.1004423)
Supplement: S1 Dataset — (ZIP) [file pcbi.1004423.s048.zip › datazip/D7.2011.dapi.coords.tsv]

1	1	23.6563	8.1257	gfp
1	3	38.7645	32.1468	gfp
1	4	20.8651	42.3449	gfp
2	1	39.0037	6.0023	gfp
2	2	30.4454	14.3615	gfp
2	3	68.8742	10.9060	gfp
2	4	50.9004	11.7340	gfp
2	5	53.6925	22.2885	gfp
2	6	19.0070	24.4537	gfp
2	7	30.8746	22.3474	gfp
2	8	64.7161	29.1868	gfp
2	9	45.7179	31.4963	gfp
2	10	91.4015	33.1672	gfp
2	13	7.4640	47.7155	gfp
2	15	92.2606	43.7218	gfp
2	17	71.2456	47.9540	gfp
2	18	15.1236	49.8517	gfp
2	19	102.9995	54.1364	gfp
2	20	41.9630	54.0857	gfp
2	22	81.7725	55.4250	gfp
2	24	2.4123	58.1489	gfp
2	25	30.3218	69.4811	gfp
2	27	82.5786	68.6806	gfp
2	30	86.7680	83.2749	gfp
2	31	39.4462	85.3307	gfp
2	32	29.5104	87.8731	gfp
2	33	94.0615	91.2014	gfp
2	34	37.9682	96.3903	gfp
2	35	8.9873	94.7800	gfp
2	36	88.1546	106.3818	gfp
2	37	38.8167	108.0415	gfp
2	38	13.3900	110.7348	gfp
2	39	31.5063	106.7738	gfp
2	40	76.1358	115.799	gfp
2	41	52.6014	119.0195	gfp
2	42	63.0051	118.0619	gfp
2	43	100.3097	118.9295	gfp
2	44	61.2689	137.1112	gfp
3	1	13.8623	15.97794	gfp
3	2	10.0394	22.2860	gfp
4	1	44.9023	14.0918	gfp
4	2	32.7568	19.9694	gfp
6	1	19.1986	12.7749	gfp
6	2	10.2495	16.9615	gfp
11	2	41.4719	22.2198	gfp
11	3	20.0208	47.5623	gfp
12	1	49.9777	36.7822	gfp
14	1	10.5306	41.7304	gfp
14	2	31.2701	56.1274	gfp
20	2	109.1698	34.1778	gfp
20	3	23.1105	48.6245	gfp
20	4	130.8022	48.0999	cy5
20	5	167.8707	49.9211	gfp
20	7	123.4100	57.1183	gfp
20	9	102.8410	64.0801	rfp
20	10	94.8287	67.8073	rfp
20	11	12.4791	66.3749	gfp
20	12	161.7233	71.0631	gfp
20	13	45.6568	70.5865	rfp
20	14	122.6145	74.00085	gfp
20	15	133.1109	74.4730	gfp
20	16	140.0883	75.6926	gfp
20	17	119.9055	82.9228	rfp
20	19	172.1330	92.0656	gfp
20	23	164.3829	112.2530	gfp
20	24	91.9229	121.9466	gfp
20	26	99.7021	124.5966	gfp
20	27	152.7666	127.0267	gfp
23	1	30.3110	26.1384	gfp
24	1	36.2889	9.4242	gfp
24	2	50.9428	48.4281	gfp
24	3	37.3717	60.0889	gfp
24	4	29.0504	63.9311	gfp
25	1	5.9197	13.7027	gfp
30	1	37.1004	20.5239	gfp
30	2	68.8057	30.2731	rfp
31	1	17.5137	7.5755	rfp
31	2	16.4707	16.6160	gfp
33	2	93.1308	73.2075	gfp
33	3	25.3631	75.4962	gfp
33	5	60.2016	79.5035	gfp
33	6	8.1092	82.1066	gfp
33	7	50.4930	87.0401	gfp
33	8	69.6164	90.0821	cy5
33	9	79.5790	91.6657	gfp
33	10	39.5800	100.4997	cy5
33	11	52.7569	102.2858	gfp
35	1	31.9434	6.7008	gfp
35	2	30.3675	27.1525	gfp
35	3	47.7419	27.5399	gfp
35	4	47.1636	39.3152	gfp
35	6	23.8911	46.9630	gfp
35	7	35.7479	48.0823	gfp
35	8	20.4232	52.6838	cy5
37	1	38.9599	112.6777	gfp
38	1	22.1310	19.8174	cy5
39	1	5.7789	28.1359	gfp
40	1	32.3490	5.1440	gfp
40	2	40.8881	7.1886	gfp
40	3	9.0552	12.2242	gfp
40	4	35.1221	15.4990	gfp
40	5	44.8526	16.2381	gfp
40	6	54.2976	16.3109	gfp
40	7	19.5825	16.9125	gfp
40	8	26.4179	17.4120	gfp
40	9	9.32025	22.9047	gfp
40	10	39.2622	24.0873	gfp
40	11	57.4176	24.6608	gfp
40	12	48.1880	25.8935	gfp
40	13	26.2990	31.8788	gfp
40	14	18.2197	35.9478	gfp
40	15	27.4125	43.125	gfp
40	16	16.7665	44.0833	gfp
41	1	6.9046	19.3617	rfp
41	2	13.2225	36.5246	gfp
41	3	55.1222	38.2510	gfp
41	4	39.3245	40.7988	gfp
41	5	41.5933	52.6781	rfp
42	2	17.2507	14.4395	gfp
42	3	55.6117	18.8272	gfp
42	4	42.7966	19.4851	gfp
42	5	30.26125	21.6152	gfp
42	6	12.3890	25.6859	gfp
42	7	76.1595	32.9786	gfp
42	8	78.8513	45.1858	cy5
42	11	76.8996	69.5822	gfp
42	13	83.3483	75.5606	gfp
42	14	26.4073	79.2387	gfp
42	15	45.7806	78.9644	rfp
42	16	75.0492	79.8362	gfp
42	17	28.3353	85.9289	gfp
42	18	54.2323	87.2319	gfp
42	19	37.2027	89.3210	gfp
42	20	80.9787	90.8410	gfp
44	1	58.1306	4.0010	gfp
44	2	30.9274	7.0624	gfp
44	3	37.8259	7.0356	gfp
44	4	22.1533	13.0378	gfp
44	5	43.3478	13.0423	gfp
44	6	66.7123	17.4614	gfp
44	7	74.0013	13.4706	gfp
44	9	49.3343	19.7052	gfp
44	11	67.2556	28.6770	cy5
44	13	24.7566	37.9133	gfp
44	17	62.3630	42.9492	gfp
44	18	75.9314	44.4650	gfp
44	19	83.0034	46.4803	gfp
44	21	31.0597	58.5250	gfp
44	22	70.1284	61.2520	gfp
44	23	59.1203	68.1129	cy5
45	1	7.5111	16.8116	gfp
46	1	67.3505	6.8973	gfp
46	2	59.8691	14.4722	gfp
46	3	70.7888	13.1764	cy5
46	4	76.2175	22.9811	gfp
46	6	120.9946	26.1396	gfp
46	7	43.5718	28.5790	gfp
46	8	99.8976	34.4139	gfp
46	9	70.8454	30.2517	gfp
46	10	57.4307	34.1949	gfp
46	13	55.4407	42.3815	gfp
46	14	49.0252	49.2752	gfp
46	16	110.8939	43.2084	gfp
46	19	114.1747	51.2582	gfp
46	24	35.5195	56.9491	gfp
46	25	113.0699	66.2675	gfp
46	26	50.2368	63.6045	gfp
46	27	12.9273	62.2862	gfp
46	28	36.4425	63.9518	rfp
46	32	42.5870	71.0892	gfp
46	34	119.3637	78.3122	gfp
46	35	111.2188	79.2147	gfp
46	37	36.3426	84.6540	gfp
46	38	56.7403	82.0532	rfp
46	39	106.1123	82.8727	gfp
46	40	126.1749	84.4692	gfp
46	41	141.0921	87.2446	gfp
46	42	12.4642	89.6289	gfp
46	43	102.4782	87.9688	rfp
46	44	44.4364	89.1446	rfp
46	46	39.6791	95.3383	gfp
46	48	142.8966	97.4037	gfp
46	50	56.6872	98.2273	rfp
46	51	113.4176	99.4092	gfp
46	53	37.5833	103.5548	gfp
46	55	140.8298	111.0160	gfp
46	57	109.9837	116.2178	gfp
46	58	45.0493	112.0324	gfp
46	59	118.0160	108.8975	gfp
46	62	41.7343	122.5344	gfp
46	65	137.514	121.0923	gfp
46	67	101.1845	133.7643	gfp
46	68	57.5179	135.2276	gfp
46	70	82.4143	145.3483	gfp
46	71	72.7649	149.5576	gfp
46	72	66.2046	151.3249	gfp
46	73	89.3581	152.7474	gfp
46	74	61.43754	155.5095	gfp
46	75	108.0003	157.9630	gfp
46	76	58.7496	162.7930	gfp
47	1	75.4952	78.8966	gfp
48	1	20.1885	6.2135	gfp
48	2	22.6211	25.4643	gfp
49	1	80.5770	4.0004	gfp
49	2	73.9072	6.3571	gfp
49	3	67.9606	15.2078	gfp
49	4	76.4943	18.2146	gfp
49	5	107.0700	18.9452	gfp
49	6	58.0788	20.8761	gfp
49	7	77.2180	25.7457	gfp
49	8	42.4363	29.4026	cy5
49	9	51.2850	29.7398	gfp
49	11	109.4373	31.9412	gfp
49	12	98.4571	32.8477	gfp
49	13	131.8298	34.8618	gfp
49	14	72.5724	36.0059	cy5
49	15	79.3966	37.0658	gfp
49	16	53.5350	37.8179	gfp
49	17	31.7157	40.6206	gfp
49	18	123.3526	39.5502	gfp
49	19	44.3088	42.0355	gfp
49	20	83.9349	41.0707	rfp
49	21	24.4989	45.1166	cy5
49	22	111.1729	44.1556	gfp
49	23	88.8335	46.7868	gfp
49	24	100.8423	47.5828	gfp
49	26	123.6631	54.2355	gfp
49	27	48.6603	50.6945	gfp
49	28	148.2499	51.9058	gfp
49	29	34.2378	53.4529	gfp
49	30	113.0346	53.5112	gfp
49	31	106.3482	54.0315	gfp
49	32	95.9139	56.4196	rfp
49	33	139.4383	63.9798	gfp
49	34	28.1697	59.0642	gfp
49	35	37.1796	61.0274	gfp
49	36	124.4447	62.8069	gfp
49	37	151.9948	63.4301	gfp
49	38	111.1080	64.5605	gfp
49	39	24.8192	65.7601	gfp
49	40	89.1321	66.2878	gfp
49	41	15.3265	70.4718	gfp
49	42	42.6110	68.3055	gfp
49	44	124.9856	70.3818	gfp
49	45	150.8905	74.9955	gfp
49	47	96.75	74.4169	rfp
49	48	132.5103	74.5719	gfp
49	49	110.0354	74.5054	gfp
49	50	9.9432	78.2409	gfp
49	51	42.8474	78.3269	gfp
49	53	159.2729	77.2177	gfp
49	54	63.9023	78.0665	gfp
49	55	29.0060	80.3974	gfp
49	56	112.95885	80.7024	rfp
49	57	22.8733	83.3384	gfp
49	58	15.5933	83.6089	gfp
49	59	132.5905	84.5411	gfp
49	60	35.9130	85.6887	gfp
49	61	109.8353	87.1162	gfp
49	62	55.0309	87.0556	gfp
49	63	149.9625	87.4642	gfp
49	64	5.2803	91.59	gfp
49	65	63.1311	93.8475	rfp
49	66	48.1490	92.1363	gfp
49	67	116.8040	91.5219	gfp
49	68	16.5908	91.7214	gfp
49	69	135.3410	98.5805	gfp
49	70	56.3071	100.6543	gfp
49	71	86.1075	101.2790	gfp
49	72	72.7389	102.8830	cy5
49	75	152.2773	103.5942	gfp
49	77	9.3892	106.9153	gfp
49	78	131.4156	108.5452	gfp
49	79	145.2455	107.2296	gfp
49	80	34.9931	108.0071	gfp
49	81	67.9602	109.5492	gfp
49	82	139.1303	109.0050	gfp
49	83	123.6069	110.0427	gfp
49	84	22.7685	110.4416	gfp
49	87	72.3045	114.1005	rfp
49	88	19.7855	116.8148	gfp
49	89	121.2628	118.5314	gfp
49	91	127.9035	118.2057	gfp
49	92	76.9720	119.1901	cy5
49	93	142.0199	121.8628	gfp
49	95	34.1623	120.6468	gfp
49	96	17.2508	124.1150	gfp
49	97	57.5493	122.8895	rfp
49	98	64.5346	122.9186	cy5
49	99	150.0188	125.2490	gfp
49	100	128.4514	125.3129	gfp
49	101	28.6868	126.7936	gfp
49	102	41.5110	131.0254	gfp
49	103	75.5514	128.1347	rfp
49	105	135.1618	127.8541	gfp
49	106	13.1269	130.0471	gfp
49	107	51.9148	128.8925	gfp
49	108	114.3800	130.5523	gfp
49	109	65.7992	132.7779	cy5
49	111	8.3733	133.9230	cy5
49	112	21.5288	133.8690	gfp
49	113	91.2580	133.5719	cy5
49	114	143.6872	134.5363	gfp
49	115	82.0810	136.2076	gfp
49	116	133.1560	136.7522	gfp
49	117	121.6204	138.2007	rfp
49	118	9.2685	146.3373	cy5
49	119	34.0368	143.9040	gfp
49	120	86.5244	143.4968	gfp
49	121	49.6793	144.7093	gfp
49	122	98.5504	144.5458	gfp
49	123	116.7773	144.7783	rfp
49	124	126.4168	145.2176	gfp
49	125	149.5037	144.7094	gfp
49	126	141.9	147.1422	gfp
49	127	106.9851	148.3738	cy5
49	128	93.3856	148.5610	gfp
49	129	54.2153	152.2465	gfp
49	130	137.0032	151.6677	gfp
49	131	118.9763	151.8451	gfp
49	132	45.6590	152.4104	gfp
49	133	130.2428	154.1119	gfp
49	134	39.3196	154.5065	gfp
49	135	93.9302	154.9681	gfp
49	136	144.6692	158.1556	gfp
49	137	61.5045	157.5164	gfp
49	138	15.0540	158.9845	gfp
49	139	111.7390	159.3702	cy5
49	140	35.8586	159.7054	gfp
49	141	78.5070	162.7361	gfp
49	142	89.9564	162.4818	gfp
49	143	55.0731	163.8734	gfp
49	144	67.6134	166.2665	gfp
49	145	9.5043	169.0952	gfp
49	146	147.3321	166.0270	gfp
49	148	132.10675	167.5603	gfp
49	149	102.0214	167.6120	rfp
49	150	139.5525	172.3275	gfp
49	151	83.2503	170.9193	cy5
49	152	46.70445	171.3055	cy5
49	153	29.0444	172.2655	gfp
49	154	105.6702	173.2991	rfp
49	157	116.2814	175.7423	gfp
49	158	123.7195	175.6382	rfp
49	159	14.3273	178.02	gfp
49	160	57.6689	176.1730	gfp
49	161	23.5170	179.5431	gfp
49	162	43.9468	182.0202	rfp
49	163	35.0933	182.9102	gfp
49	164	137.1507	182.8621	gfp
49	165	103.9710	184.0845	cy5
49	166	28.7142	184.8863	gfp
49	168	17.0875	186.2775	gfp
49	169	115.7983	185.4271	gfp
49	170	96.2532	186.3353	rfp
49	172	45.2124	188.985	rfp
49	173	128.1713	190.3362	gfp
49	176	26.8817	194.1316	gfp
49	178	99.5287	194.6825	gfp
49	179	132.78	195.6825	cy5
49	180	88.3177	195.7919	gfp
49	181	107.9430	199.2438	gfp
49	183	116.2346	199.7189	gfp
49	184	21.0944	200.9835	gfp
49	185	30.7439	200.8909	gfp
49	186	124.7810	200.5376	gfp
49	188	80.9050	203.9146	rfp
49	189	130.2698	203.5882	gfp
49	190	38.45275	206.2656	cy5
49	191	101.9884	207.8091	gfp
49	193	114.8849	207.4913	gfp
49	194	123.4775	208.8175	gfp
49	195	23.8650	214.0875	cy5
49	196	78.9098	214.3655	gfp
49	197	113.2348	214.1587	gfp
49	198	35.7514	214.0709	gfp
49	199	97.6089	215.0181	gfp
49	200	119.6293	216.1886	gfp
49	201	85.8332	216.8497	gfp
49	202	29.7238	217.3266	cy5
49	203	67.6904	218.8176	cy5
49	204	109.8733	221.4405	gfp
49	205	60.4443	221.8165	gfp
49	206	77.1375	222.5425	gfp
49	207	96.8177	222.0910	gfp
49	208	88.4786	224.5184	gfp
49	209	102.7976	226.6205	gfp
49	210	54.4889	227.7223	cy5
49	211	74.7164	232.5284	gfp
49	212	66.2354	233.7715	gfp
49	213	85.3051	234.1235	gfp
49	214	95.2714	232.8024	gfp
49	215	57.3502	233.6300	cy5
51	1	6.9616	5.9718	gfp
51	2	25.0010	10.1951	gfp
52	1	27.7890	8.6866	gfp
52	2	14.1047	8.6334	gfp
52	4	20.6274	13.115	gfp
52	5	10.5522	15.2220	gfp
52	6	27.3030	18.2365	cy5
52	7	17.5750	23.3332	gfp
52	8	26.6600	28.0933	cy5
52	9	20.99475	35.9104	cy5
53	1	35.7797	6.3544	gfp
53	2	48.0303	6.1386	gfp
53	3	57.6319	11.3472	gfp
53	4	69.0409	19.4575	gfp
53	5	39.6429	27.0844	gfp
53	6	69.1311	33.798	gfp
53	7	21.4183	52.2751	gfp
53	8	22.2344	66.5586	gfp
53	9	14.6670	67.6511	gfp
53	10	28.4177	70.2673	gfp
53	11	27.2033	78.4895	gfp
53	12	25.3101	89.5845	gfp
53	13	15.2439	87.9494	gfp
53	14	29.6014	104.2183	gfp
53	15	34.7333	108.2095	gfp
53	16	38.7916	117.5652	gfp
53	17	6.2070	120.4692	gfp
53	18	26.3714	125.2469	gfp
54	1	9.8487	7.3381	gfp
54	2	37.3179	36.1738	gfp
54	3	24.2750	43.8436	gfp
55	1	20.4160	5.6975	gfp
55	2	20.0533	34.1889	gfp
55	3	30.7004	40.0818	gfp
55	4	29.0011	49.8800	gfp
55	5	20.4167	62.0606	gfp
56	1	34.5444	16.5489	gfp
56	2	38.7303	26.9660	gfp
56	3	35.3333	33.11	gfp
56	4	37.1512	42.7567	gfp
57	1	12.6597	2.4219	rfp
57	2	27.8789	11.5058	rfp
57	3	7.1899	11.5657	rfp
60	1	44.7409	12.4331	gfp
60	2	51.8304	12.0317	rfp
60	3	41.7540	22.0194	gfp
60	4	54.1324	19.7359	cy5
60	5	29.8075	26.2652	gfp
60	6	36.6701	29.2066	gfp
60	7	50.5926	30.5777	cy5
60	8	17.8171	34.0536	rfp
60	9	46.1925	35.865	cy5
60	10	42.2149	43.4723	gfp
60	11	29.4608	49.0079	gfp
60	12	38.2628	50.1308	gfp
60	13	6.5184	54.1409	gfp
60	14	43.9003	52.5836	cy5
60	15	38.7945	61.3369	rfp
60	16	24.5356	62.3346	gfp
60	17	31.1727	66.0942	gfp
60	18	13.6435	68.0206	gfp
60	19	23.0003	72.3335	gfp
60	20	15.9796	76.4262	rfp
61	1	53.0088	2.5630	gfp
61	2	45.6587	6.9720	rfp
61	3	83.2308	9.96525	gfp
61	4	68.0966	13.1384	gfp
61	5	38.8075	11.8404	gfp
61	6	51.58925	13.96425	gfp
61	7	60.0944	15.3089	gfp
61	8	74.9582	14.1209	gfp
61	9	92.4251	18.8815	gfp
61	10	12.7528	19.4721	gfp
61	11	31.9736	20.4649	gfp
61	12	48.4606	22.2328	gfp
61	13	4.8668	25.7062	gfp
61	14	16.8518	26.0044	gfp
61	15	79.8143	27.9590	gfp
61	16	39.3846	26.6543	rfp
61	17	61.3556	30.6733	gfp
61	18	12.4882	34.0709	gfp
61	19	66.0860	35.4971	gfp
61	20	28.1982	36.1024	gfp
61	21	58.0319	38.8123	gfp
61	22	70.8204	40.5717	gfp
61	23	78.2511	44.7354	gfp
61	24	57.7969	46.9636	gfp
61	25	86.3507	46.1598	gfp
61	26	42.4470	47.6269	gfp
61	27	33.5278	52.3552	rfp
61	28	71.6899	53.5160	rfp
61	29	83.9545	53.9574	gfp
61	30	39.7787	57.3197	gfp
61	31	66.0024	59.7097	gfp
61	32	77.2447	60.9366	rfp
61	33	50.8155	65.4414	gfp
61	34	61.4433	68.2391	rfp
61	35	71.2283	70.1592	rfp
61	36	58.4448	75.3173	rfp
61	37	67.2709	75.7480	rfp
62	1	31.1371	7.3985	gfp
62	2	22.0311	14.4259	gfp
62	3	16.8451	19.2042	gfp
62	4	11.16366	24.69834	gfp
62	5	10.1523	32.3661	gfp
62	6	6.4021	41.0926	gfp
62	7	13.2020	42.7287	rfp
64	1	8.5942	5.7353	gfp
64	2	4.1311	16.1634	rfp
65	1	127.1495	6.4423	cy5
65	2	133.3280	11.0632	gfp
65	3	110.2843	12.3041	cy5
65	4	99.9392	16.8632	cy5
65	5	140.8674	15.5303	gfp
65	6	125.5725	16.0275	cy5
65	7	151.8724	17.0255	gfp
65	8	157.9727	18.1036	cy5
65	9	145.7074	20.0287	gfp
65	10	151.1253	24.9506	gfp
65	11	75.9455	24.6745	cy5
65	12	85.4019	27.0652	cy5
65	13	174.2097	27.8027	cy5
65	14	92.7204	32.2305	gfp
65	15	100.5714	28.5611	gfp
65	17	183.0971	30.2044	cy5
65	18	153.9675	31.3350	gfp
65	20	188.3042	33.8068	gfp
65	22	148.3360	34.1990	gfp
65	23	178.1036	34.4916	cy5
65	25	59.6109	35.7287	cy5
65	26	83.4269	39.7030	gfp
65	27	187.4950	41.3943	gfp
65	29	145.9593	40.7191	gfp
65	30	163.3288	40.8409	cy5
65	31	155.1586	41.8776	gfp
65	32	71.8499	42.8434	gfp
65	34	59.7938	44.2396	cy5
65	35	85.6914	45.2956	cy5
65	36	178.9343	46.3037	cy5
65	37	171.2807	47.6336	cy5
65	38	67.7543	48.1463	cy5
65	40	108.0577	48.2440	cy5
65	41	127.3278	47.6583	gfp
65	42	76.11	48.6975	cy5
65	43	164.6431	48.7611	cy5
65	44	158.1842	49.1466	gfp
65	45	189.0170	50.1894	cy5
65	46	48.6975	54.6013	cy5
65	47	104.0515	54.1401	cy5
65	48	124.1125	53.9665	gfp
65	49	202.7959	53.6086	cy5
65	50	193.9922	56.0075	gfp
65	51	211.1696	56.3526	cy5
65	52	69.4903	58.8096	cy5
65	53	129.6773	62.6116	gfp
65	55	186.78125	58.85625	cy5
65	56	93.8782	60.5471	cy5
65	57	200.4273	61.4621	gfp
65	58	49.6392	63.0229	cy5
65	59	208.6697	62.2303	gfp
65	60	137.1324	64.8614	gfp
65	61	190.6428	63.8833	gfp
65	62	221.4409	66.0192	cy5
65	63	55.7119	66.7777	cy5
65	64	62.3354	69.0423	cy5
65	65	27.5005	70.9165	cy5
65	66	101.3972	67.4303	cy5
65	68	145.0054	69.3843	gfp
65	69	203.9973	70.8496	gfp
65	70	119.9594	69.9045	gfp
65	71	156.2433	69.0414	cy5
65	72	170.2127	72.2790	gfp
65	73	188.3030	69.7605	cy5
65	74	216.3029	69.9997	gfp
65	75	35.9726	71.6779	cy5
65	76	109.2504	72.6607	gfp
65	77	231.9948	71.7650	cy5
65	78	195.3080	72.9534	cy5
65	79	136.4392	74.7251	cy5
65	80	180.3469	74.9483	gfp
65	81	212.9902	75.6823	cy5
65	82	60.7791	76.5990	gfp
65	83	224.6807	75.7422	cy5
65	84	235.3249	77.0553	cy5
65	85	70.2708	78.6314	gfp
65	86	125.3808	79.7398	gfp
65	87	80.5379	79.5351	cy5
65	88	165.3798	78.0181	cy5
65	90	201.6551	83.4205	gfp
65	91	42.4337	82.8870	cy5
65	92	92.6083	87.3315	cy5
65	93	17.6266	88.1030	gfp
65	94	33.1839	89.8095	cy5
65	95	133.3786	88.9852	cy5
65	96	73.0381	92.0917	gfp
65	97	201.4749	91.2516	cy5
65	98	212.1796	91.6226	cy5
65	99	158.6396	94.1558	cy5
65	100	183.3082	92.9383	cy5
65	101	24.2043	93.1020	gfp
65	102	15.5568	94.3543	cy5
65	103	248.4072	94.5684	gfp
65	104	140.0530	94.9763	cy5
65	105	229.4565	94.4218	cy5
65	106	100.3841	95.3397	cy5
65	107	30.4836	96.5741	gfp
65	108	133.6789	96.8927	cy5
65	109	189.5690	96.7151	gfp
65	110	218.6943	96.4826	cy5
65	111	168.3225	97.3425	cy5
65	113	87.6237	97.9437	cy5
65	114	125.3533	98.8625	gfp
65	115	211.6598	98.7157	gfp
65	116	225.0306	99.2343	gfp
65	117	244.4616	98.0466	gfp
65	118	258.0901	100.5631	cy5
65	119	202.2323	101.7550	gfp
65	120	36.9520	103.5604	gfp
65	121	93.4260	101.9004	cy5
65	122	230.6447	102.7224	gfp
65	123	18.6170	102.7382	cy5
65	125	115.0620	102.6155	gfp
65	126	145.3526	102.9597	cy5
65	127	165.9898	103.8743	gfp
65	128	250.93725	104.8033	cy5
65	129	240.3362	104.8555	gfp
65	130	132.4029	105.1128	gfp
65	131	210.9715	106.3618	cy5
65	132	48.4294	106.6135	cy5
65	133	119.6475	106.2086	gfp
65	134	264.0406	110.8044	cy5
65	136	85.5609	108.8465	cy5
65	137	153.8632	109.5527	cy5
65	138	167.5794	111.4890	cy5
65	139	43.3887	110.8755	gfp
65	140	116.5146	112.2490	cy5
65	142	272.3729	112.8251	cy5
65	143	15.7145	114.165	cy5
65	144	93.3753	115.3917	gfp
65	145	254.6675	111.7378	cy5
65	146	60.1117	112.7483	cy5
65	147	37.3885	113.8712	gfp
65	149	135.1357	113.8262	rfp
65	151	221.0071	114.9691	cy5
65	152	292.0757	115.3129	cy5
65	153	54.7566	116.1880	gfp
65	154	150.4932	116.4062	gfp
65	155	111.2537	117.5888	gfp
65	157	256.3673	116.9970	cy5
65	158	22.1990	120.8148	gfp
65	159	171.3487	118.9329	cy5
65	160	145.5307	119.8660	gfp
65	161	122.0181	119.9072	cy5
65	162	157.6288	119.0578	gfp
65	163	37.2389	120.7861	gfp
65	164	131.7422	122.1092	gfp
65	165	61.3273	121.3820	gfp
65	166	73.6935	121.7239	cy5
65	167	51.0518	122.0904	gfp
65	168	87.5563	123.5473	gfp
65	169	100.9125	122.97	gfp
65	170	177.3054	122.7207	cy5
65	172	115.9592	127.0120	gfp
65	173	161.5794	125.1265	cy5
65	174	149.3049	125.1616	cy5
65	175	169.8201	129.1508	cy5
65	176	202.1368	127.2991	cy5
65	177	38.0458	128.6959	rfp
65	178	76.2380	127.9813	cy5
65	179	136.7565	128.0077	cy5
65	180	215.9076	129.5593	cy5
65	181	23.0967	129.5786	cy5
65	182	44.4	130.0125	cy5
65	183	101.4010	130.6319	gfp
65	184	52.8439	130.2188	cy5
65	185	88.6477	129.6569	gfp
65	186	154.4677	130.2705	cy5
65	187	61.3946	130.9459	gfp
65	188	29.6920	131.8512	rfp
65	189	247.6351	131.0207	gfp
65	190	209.8554	132.7318	cy5
65	191	70.7049	132.9173	cy5
65	192	256.0005	133.3287	gfp
65	193	201.8389	136.4286	cy5
65	194	269.0522	137.3240	gfp
65	195	143.2413	134.2406	rfp
65	197	242.9291	135.2526	cy5
65	198	23.6970	136.1622	cy5
65	199	50.2082	135.9677	cy5
65	200	91.1086	135.1368	gfp
65	201	122.4425	135.4142	gfp
65	202	184.4366	135.3833	gfp
65	203	115.5267	137.1342	gfp
65	204	101.2888	141.9489	rfp
65	205	68.4405	140.4639	cy5
65	206	150.7972	139.8132	cy5
65	207	210.3506	139.4490	cy5
65	208	131.7512	140.4149	gfp
65	209	186.3316	142.3406	gfp
65	210	54.5118	141.5214	cy5
65	211	89.2435	140.9770	cy5
65	212	173.0803	141.3923	cy5
65	213	233.8309	141.6051	cy5
65	214	17.6243	141.2946	gfp
65	215	120.4409	143.7041	gfp
65	216	60.0925	142.3181	cy5
65	218	48.8927	144.1066	cy5
65	219	74.8200	143.2901	rfp
65	220	241.3252	143.9548	cy5
65	221	109.1330	144.5773	cy5
65	223	161.1334	145.9553	cy5
65	225	208.3802	147.5513	cy5
65	226	252.6080	148.8705	gfp
65	227	226.5416	146.8059	cy5
65	228	92.4892	149.5909	gfp
65	229	234.1300	149.4713	cy5
65	230	83.291	149.3318	cy5
65	232	115.5894	150.8404	cy5
65	233	187.2462	150.3681	cy5
65	235	213.8238	152.7132	cy5
65	237	50.1848	153.4000	gfp
65	240	22.2365	153.3101	gfp
65	242	203.6333	154.3553	cy5
65	243	265.1113	156.2410	cy5
65	244	241.9412	153.7746	gfp
65	245	192.4730	154.4477	cy5
65	246	43.3346	156.5217	gfp
65	248	102.4370	156.7507	gfp
65	249	93.869	158.6969	gfp
65	251	197.1941	157.2725	cy5
65	252	32.19625	159.9754	cy5
65	253	87.4896	158.4281	cy5
65	254	126.9074	161.7639	gfp
65	255	250.3339	158.8648	cy5
65	256	144.4062	159.2800	cy5
65	257	218.1618	159.5332	cy5
65	258	68.9787	160.89525	cy5
65	260	79.0375	164.0651	cy5
65	261	225.5612	162.3119	cy5
65	262	102.8775	163.5596	cy5
65	263	212.9871	164.8781	cy5
65	264	140.2597	166.3242	gfp
65	265	233.2431	166.4923	cy5
65	266	243.3378	165.8917	gfp
65	267	43.7194	170.2331	cy5
65	268	27.5362	169.4097	gfp
65	269	33.8704	169.8867	cy5
65	270	71.4152	170.8765	gfp
65	271	166.4849	169.8533	cy5
65	273	150.0316	169.8423	gfp
65	274	63.6697	171.1171	gfp
65	275	131.1441	171.1412	gfp
65	276	239.4638	177.3095	gfp
65	277	247.6109	171.6775	cy5
65	278	79.3213	172.5238	gfp
65	279	119.1315	172.37625	cy5
65	280	216.3646	172.6560	gfp
65	281	155.5832	174.3540	rfp
65	282	174.4359	173.8715	cy5
65	283	138.0572	174.0606	gfp
65	285	208.0418	175.3594	cy5
65	286	263.8335	176.9925	cy5
65	287	27.1130	175.5437	gfp
65	288	166.0422	175.4117	gfp
65	289	227.9006	180.1973	rfp
65	290	39.0447	177.6197	gfp
65	291	252.9286	177.4140	gfp
65	292	161.1092	178.3425	gfp
65	293	200.2389	180.0423	gfp
65	294	65.7501	179.3561	gfp
65	295	218.7227	179.5051	cy5
65	296	135.7309	180.7075	gfp
65	297	168.8486	179.7343	cy5
65	298	46.60125	180.5597	cy5
65	299	107.7820	183.6910	cy5
65	300	176.7920	180.5876	cy5
65	301	186.7275	183.9007	gfp
65	302	213.3151	183.8012	cy5
65	303	60.7106	185.5920	cy5
65	304	251.7145	184.7267	gfp
65	305	39.6185	186.5152	gfp
65	306	163.0627	185.1706	cy5
65	307	51.7915	186.2841	cy5
65	308	117.0344	186.7110	gfp
65	309	131.6968	186.4284	gfp
65	310	193.4608	186.8842	gfp
65	311	139.8136	186.6222	cy5
65	312	181.1127	187.5544	gfp
65	313	260.1810	190.4663	cy5
65	314	57.7373	191.6236	gfp
65	315	125.7875	193.8075	gfp
65	316	158.4163	193.6161	cy5
65	317	234.9931	193.0854	gfp
65	318	107.5624	192.5402	gfp
65	319	133.62	192.5625	gfp
65	320	246.5084	194.6308	cy5
65	322	49.2734	195.8727	gfp
65	323	193.4162	194.1966	cy5
65	324	166.3179	195.8420	cy5
65	325	186.3055	196.6016	gfp
65	326	221.5828	196.2444	cy5
65	327	146.0522	196.4428	gfp
65	328	137.6790	197.1424	gfp
65	329	87.7159	200.8522	gfp
65	330	95.7296	200.2408	gfp
65	331	102.4104	198.8046	gfp
65	332	151.9385	200.2842	cy5
65	333	170.8297	200.2139	gfp
65	334	66.27375	200.1587	gfp
65	335	80.3517	201.8678	gfp
65	336	227.2651	202.9539	gfp
65	337	238.85425	201.3153	cy5
65	338	179.1448	202.1655	gfp
65	339	133.2757	203.9067	gfp
65	340	52.9279	203.9401	gfp
65	341	146.3825	206.5509	gfp
65	342	208.2045	205.4632	gfp
65	343	58.2845	207.2209	cy5
65	344	65.5538	209.5342	cy5
65	345	140.5750	210.4293	gfp
65	346	178.8733	208.9195	gfp
65	347	220.5348	210.0281	cy5
65	348	77.3444	210.9083	gfp
65	350	211.0474	211.1628	cy5
65	352	172.3225	213.1538	gfp
65	353	189.4049	215.9107	gfp
65	354	206.5075	216.5265	cy5
65	356	158.0271	219.0274	cy5
65	357	167.53875	218.1786	gfp
65	358	183.2946	222.1225	cy5
65	359	174.0881	222.4203	cy5
65	360	121.4965	221.2393	gfp
65	361	109.0671	225.1551	cy5
66	3	41.5938	38.1351	cy5
66	5	67.1805	40.1856	gfp
66	6	31.3449	43.1422	gfp
66	7	64.2017	46.2868	gfp
66	8	41.0620	48.2887	cy5
66	9	27.9302	50.3439	gfp
66	10	20.8159	53.4470	gfp
66	11	45.3893	55.2411	cy5
66	12	30.2876	58.4205	gfp
66	13	17.8352	62.0927	cy5
66	14	6.1517	63.8590	cy5
66	15	28.0407	67.0884	cy5
66	16	15.2167	70.2129	cy5
66	17	31.4788	73.5627	cy5
66	19	14.8180	90.6225	cy5
67	1	49.0436	3.5003	cy5
67	2	39.4747	5.6419	cy5
67	3	57.2094	7.3699	cy5
67	4	29.4089	8.8304	cy5
67	5	106.6911	11.8599	cy5
67	6	63.5325	12.3551	cy5
67	8	112.2975	18.825	cy5
67	10	64.8675	24.4125	cy5
67	11	71.8381	26.7725	cy5
67	13	97.4733	31.4530	cy5
67	15	120.1933	32.7462	cy5
67	16	62.1645	35.0849	cy5
67	17	104.4129	35.8831	cy5
67	18	15.5093	40.3086	cy5
67	19	43.5853	38.5288	cy5
67	20	112.07778	39.90486	cy5
67	21	51.1854	44.7129	cy5
67	22	119.6983	48.2972	cy5
67	23	63.1175	48.7275	cy5
67	24	70.3350	49.2000	cy5
67	25	13.3359	50.0584	cy5
67	27	30.2009	55.2963	cy5
67	28	11.4338	56.9695	cy5
67	29	52.6547	58.2243	cy5
67	30	72.07875	56.115	cy5
67	31	64.3638	60.1737	cy5
67	32	121.7975	60.2165	cy5
67	34	128.2993	64.0461	cy5
67	36	81.8878	65.9882	cy5
67	37	41.2992	68.5345	cy5
67	38	96.9023	70.7146	cy5
67	39	143.5880	68.8901	cy5
67	40	152.3714	72.0886	cy5
67	42	127.5334	72.5702	cy5
67	43	77.9782	74.9624	cy5
67	44	47.4075	76.8582	cy5
67	45	118.0070	76.4325	cy5
67	46	8.8653	77.7568	gfp
67	48	58.8575	78.7375	cy5
67	49	90.5562	78.8075	cy5
67	50	142.21125	80.0175	cy5
67	51	38.7036	79.0560	cy5
67	52	67.2397	79.3882	cy5
67	53	100.3471	79.6150	cy5
67	54	125.9171	80.4243	cy5
67	55	153.6885	79.8303	cy5
67	56	107.6015	80.2189	cy5
67	58	80.8938	82.6521	cy5
67	60	20.2694	85.5395	cy5
67	62	133.3466	88.2537	cy5
67	63	151.7284	88.7313	cy5
67	64	73.3340	89.0985	cy5
67	66	80.9991	90.03555	cy5
67	69	168.3184	92.4816	cy5
67	70	41.6111	93.1767	cy5
67	71	104.8494	94.6399	cy5
67	72	86.2862	95.2152	cy5
67	73	138.3347	96.0902	cy5
67	74	70.9274	96.8971	cy5
67	75	22.3214	97.4232	cy5
67	76	163.0822	97.5474	cy5
67	77	79.5285	99.3228	cy5
67	79	156.8473	99.5873	cy5
67	80	43.6780	100.3933	cy5
67	81	184.0390	101.4187	cy5
67	82	167.4786	103.2193	cy5
67	83	90.9838	104.5228	cy5
67	84	177.6762	103.4106	cy5
67	85	67.7746	105.8686	cy5
67	86	149.4582	104.7148	cy5
67	87	103.5820	104.3560	cy5
67	88	51.7553	106.2538	cy5
67	89	24.4244	106.1815	cy5
67	92	158.7624	111.1886	cy5
67	93	59.4866	109.1399	cy5
67	94	171.7708	111.1225	cy5
67	95	114.5649	113.1846	cy5
67	96	145.9752	112.6698	cy5
67	97	92.7275	114.1591	cy5
67	98	104.8091	114.6255	cy5
67	99	179.6553	114.2371	cy5
67	100	77.9009	114.9335	gfp
67	101	131.4499	114.9741	cy5
67	102	121.9311	118.0655	cy5
67	103	152.2068	117.4953	cy5
67	104	142.9266	119.1369	cy5
67	105	173.8417	119.6404	cy5
67	106	23.7575	120.0708	cy5
67	108	80.6621	122.6613	cy5
67	109	91.4434	121.6495	gfp
67	111	97.5784	125.1932	cy5
67	114	133.6604	126.3125	cy5
67	115	104.5108	126.2327	cy5
67	116	141.7627	126.4998	cy5
67	117	171.6153	129.2914	cy5
67	118	23.1662	126.8715	cy5
67	119	125.6109	129.1188	cy5
67	120	157.1128	132.1375	cy5
67	121	64.9503	130.5334	cy5
67	122	91.5936	130.5835	gfp
67	124	25.671	133.6624	cy5
67	125	144.0471	133.5179	cy5
67	127	110.6379	135.7929	cy5
67	129	96.8733	135.6587	cy5
67	131	53.4870	139.1210	cy5
67	132	163.8701	140.8558	cy5
67	133	115.6305	140.2712	cy5
67	134	89.0853	144.6349	cy5
67	135	145.6600	141.4637	cy5
67	137	176.7897	143.2258	cy5
67	141	139.2586	147.7895	cy5
67	142	149.32395	147.7760	cy5
67	144	127.9152	149.2369	cy5
67	146	95.7567	150.6075	cy5
67	147	179.3994	154.6509	cy5
67	148	121.9437	151.3385	cy5
67	149	60.4067	152.1030	gfp
67	150	139.3904	154.5561	cy5
67	151	52.8439	155.4060	gfp
67	152	45.6592	155.2922	cy5
67	154	72.627	158.4263	cy5
67	155	117.22875	162.0312	cy5
67	158	66.33	161.8275	cy5
67	159	132.7529	163.4993	cy5
67	160	96.4349	163.3518	cy5
67	161	124.9570	164.8132	cy5
67	162	143.2258	165.3589	cy5
67	164	60.2376	166.6548	cy5
67	165	88.8423	168.3321	cy5
68	1	4.1097	7.1098	gfp
68	2	10.8158	12.1876	rfp
69	1	8.4026	7.2416	gfp
69	2	18.7245	8.9323	gfp
69	3	11.9325	11.3325	gfp
69	4	5.1219	15.7609	gfp
70	2	51.3048	19.3000	gfp
70	3	33.7838	19.4601	gfp
70	4	72.1644	22.8179	gfp
70	5	14.6480	26.4644	gfp
70	6	64.0969	25.1147	cy5
70	7	22.9033	28.0921	gfp
70	8	51.1751	31.3337	gfp
70	9	70.8356	31.5391	gfp
70	10	60.4039	32.6448	gfp
70	11	11.5733	33.8380	gfp
70	12	36.3015	37.5232	gfp
70	13	90.6513	38.4927	gfp
70	14	64.1412	38.3866	gfp
70	15	18.00625	42.1281	gfp
70	16	11.2513	43.6679	gfp
70	17	29.4177	44.3996	gfp
70	18	61.7700	43.965	gfp
70	20	70.2362	44.6173	gfp
70	21	101.0257	45.1049	gfp
70	22	39.5331	47.6023	gfp
70	23	88.0186	46.0936	gfp
70	24	94.1938	46.6810	gfp
70	25	76.6018	48.6380	gfp
70	26	3.4669	48.2870	gfp
70	27	106.9744	53.0094	gfp
70	28	68.3014	53.6696	gfp
70	29	26.0886	54.0357	gfp
70	30	59.7316	54.3931	gfp
70	31	88.5828	57.405	gfp
70	32	78.3214	58.0546	gfp
70	33	113.4045	57.8947	gfp
70	34	12.9351	59.8094	cy5
70	35	43.5288	61.3205	gfp
70	36	100.2975	61.8513	gfp
70	37	52.4815	63.6669	rfp
70	38	69.6537	64.3609	gfp
70	40	115.4493	67.3007	gfp
70	41	103.6358	70.0348	gfp
70	42	110.8713	73.9688	gfp
70	43	63.8550	75.73375	gfp
70	45	13.6139	78.1084	gfp
70	46	22.5593	78.9561	gfp
70	48	100.1662	79.3493	gfp
70	49	30.1538	82.2859	gfp
70	50	115.5625	85.9104	gfp
70	51	88.5995	84.7295	gfp
70	55	106.0658	89.4793	gfp
70	56	84.0845	92.0474	gfp
70	57	13.9349	93.9967	gfp
70	58	29.6589	94.5993	gfp
70	59	90.1755	95.8144	gfp
70	60	102.9154	97.3001	gfp
70	61	114.4488	97.0338	gfp
70	62	41.1897	98.7946	gfp
70	63	25.2069	102.2370	gfp
70	64	119.2147	100.2720	gfp
70	65	79.0961	102.07125	cy5
70	66	34.7225	103.2423	gfp
70	67	90.2194	102.6983	gfp
70	68	39.3955	108.9502	gfp
70	69	111.3976	109.1401	gfp
70	70	48.6123	112.5708	gfp
70	71	99.7985	113.5200	gfp
70	72	29.8144	113.9101	gfp
70	73	87.0040	115.08735	gfp
70	74	51.3927	119.6936	gfp
70	75	37.9513	119.4517	gfp
70	76	98.8291	121.8855	gfp
70	77	58.8390	121.6804	gfp
70	78	87.4959	125.2011	gfp
70	79	67.88625	126.4939	gfp
70	80	50.826	130.6535	gfp
70	81	72.1875	131.7300	gfp
70	82	84.0779	131.5757	gfp
70	83	57.6375	135.3225	gfp
70	84	65.3713	138.3638	cy5
71	1	60.0860	6.7269	gfp
71	2	47.8345	11.7417	gfp
71	3	66.5046	12.0843	gfp
71	4	33.0841	15.1130	gfp
71	7	80.6471	36.4867	gfp
71	8	97.3735	43.56975	gfp
71	9	84.1601	56.6022	gfp
73	1	3.5604	3.9603	gfp
73	2	6.9404	9.7589	gfp
73	3	13.8309	10.7598	gfp
73	4	2.9831	21.2044	gfp
74	1	14.3767	8.3567	gfp
74	2	38.1288	12.1579	gfp
74	3	6.28875	20.7714	gfp
74	4	31.1761	31.9940	gfp
74	5	4.0744	31.0826	gfp
74	6	21.7950	40.17	gfp
77	1	3.5131	5.7061	gfp
77	2	13.9219	6.7803	gfp
77	3	8.1712	8.8307	gfp
78	1	39.9024	14.9439	gfp
78	2	84.2589	39.5466	gfp
78	3	58.9886	38.7818	gfp
78	4	51.7110	41.6131	gfp
78	5	35.4798	68.3171	gfp
78	7	20.9443	70.2550	gfp
79	1	30.1150	10.4221	gfp
79	2	7.2828	11.4434	gfp
79	3	15.8490	15.7759	gfp
79	4	27.0598	17.7097	gfp
79	5	20.5739	21.7474	gfp
79	6	33.0422	27.9944	gfp
79	7	24.6003	27.7737	gfp
79	8	16.9264	32.9439	gfp
79	9	28.8112	35.4351	gfp
79	10	21.9337	39.1708	cy5
80	1	152.1931	8.3888	cy5
80	2	163.1072	10.7370	gfp
80	3	173.0314	13.5653	cy5
80	4	143.9051	14.7742	cy5
80	5	129.9013	17.4067	gfp
80	6	149.4069	19.2127	cy5
80	7	191.4092	19.2884	cy5
80	8	204.4881	21.2649	gfp
80	9	177.7436	21.4386	cy5
80	10	122.1125	23.8876	gfp
80	11	169.119	22.4783	gfp
80	12	158.7775	24.8325	gfp
80	13	107.7872	24.3319	cy5
80	14	187.4910	27.8727	gfp
80	15	100.1026	27.2222	cy5
80	16	136.0280	27.1319	gfp
80	17	115.1628	28.4558	gfp
80	18	148.4882	28.4018	cy5
80	19	208.3896	30.573	gfp
80	20	127.9495	31.2697	gfp
80	21	176.3798	28.9036	gfp
80	22	80.0392	35.6448	gfp
80	23	219.9837	33.0799	gfp
80	24	109.7194	34.9974	gfp
80	25	91.6545	34.5075	cy5
80	26	185.1782	36.1233	cy5
80	27	195.4983	38.7814	cy5
80	28	213.7301	41.4085	gfp
80	29	126.9279	43.7041	gfp
80	30	72.9851	40.3792	cy5
80	31	96.4371	39.6771	gfp
80	32	165.6722	42.3226	cy5
80	33	105.8721	43.3686	cy5
80	35	100.0438	45.4290	cy5
80	36	198.1225	45.8504	cy5
80	37	69.8158	47.1176	cy5
80	38	89.5241	47.9777	cy5
80	39	177.1859	47.2296	cy5
80	40	221.2881	47.2687	gfp
80	41	63.8724	48.9416	gfp
80	42	169.6995	50.6856	gfp
80	43	58.6760	52.8786	gfp
80	44	154.5861	52.2891	cy5
80	45	195.0518	52.2109	gfp
80	46	111.0583	56.0777	gfp
80	47	100.7765	53.9980	cy5
80	48	204.8155	55.8205	cy5
80	49	215.9995	57.5388	gfp
80	50	78.915	56.145	cy5
80	52	166.3552	58.0390	gfp
80	53	72.4192	58.2371	gfp
80	54	193.6592	59.0583	rfp
80	55	53.3046	60.9755	cy5
80	56	60.5027	60.7318	cy5
80	57	122.4226	61.3970	cy5
80	59	158.4170	62.0242	gfp
80	60	204.8579	64.5059	gfp
80	61	107.3459	65.8638	cy5
80	62	163.7494	67.0236	cy5
80	63	59.3461	73.3694	gfp
80	64	154.2103	67.9738	cy5
80	65	211.7401	70.2254	cy5
80	67	178.7141	69.82125	gfp
80	68	219.495	70.44	gfp
80	69	115.2981	70.5578	cy5
80	70	142.3908	71.6763	gfp
80	71	171.34425	73.0624	cy5
80	73	121.3773	73.1855	gfp
80	75	185.9133	76.8502	gfp
80	77	218.7513	78.3926	gfp
80	78	98.4419	80.5903	cy5
80	79	120.3183	81.2442	gfp
80	80	165.0227	85.2623	gfp
80	83	148.3517	83.9759	cy5
80	84	15.1661	84.9379	cy5
80	86	216.4162	84.0697	gfp
80	87	45.2145	85.9617	gfp
80	88	34.7605	88.3799	gfp
80	89	173.8582	86.8242	gfp
80	90	211.9697	88.7485	cy5
80	91	27.3109	90.2314	gfp
80	94	136.5934	90.3293	cy5
80	96	5.59	92.4858	cy5
80	101	171.2148	97.2630	cy5
80	103	24.4179	95.589	gfp
80	104	47.3154	98.2369	gfp
80	105	119.9013	98.5498	cy5
80	106	214.9557	97.3381	cy5
80	108	7.9273	101.4679	gfp
80	109	74.8214	103.6276	cy5
80	110	27.1831	103.2022	gfp
80	113	115.3104	103.7449	gfp
80	115	84.8849	107.8418	cy5
80	116	19.0049	107.5	gfp
80	117	207.3798	106.4711	cy5
80	118	123.3513	106.2887	gfp
80	119	172.2855	108.7833	cy5
80	120	181.5987	108.7241	cy5
80	121	39.9008	109.3893	gfp
80	123	11.3855	110.4460	gfp
80	124	5.7566	111.8269	gfp
80	125	26.2868	114.4358	gfp
80	127	204.0619	112.7944	gfp
80	128	64.0398	114.9513	gfp
80	129	74.5843	116.0318	cy5
80	130	193.2182	115.1664	cy5
80	131	55.9092	118.4128	gfp
80	132	42.6662	120.0605	gfp
80	133	5.3197	118.5266	gfp
80	134	123.5578	119.9902	gfp
80	135	199.0959	120.5406	gfp
80	136	18.3756	121.6854	gfp
80	137	113.6582	121.1771	cy5
80	138	35.5862	123.8011	gfp
80	139	11.34555	123.7304	gfp
80	140	66.2656	124.4467	gfp
80	141	176.1208	123.9332	gfp
80	142	77.4493	127.2890	cy5
80	143	25.5313	126.7819	cy5
80	144	58.3725	125.4998	cy5
80	147	98.4116	127.4981	cy5
80	148	131.8140	127.1346	cy5
80	149	202.9571	128.7516	gfp
80	150	46.1736	130.0329	cy5
80	151	87.8366	131.0997	cy5
80	152	110.1901	130.4260	gfp
80	154	35.1150	133.6805	cy5
80	155	65.1559	132.7867	gfp
80	156	94.9610	134.1702	gfp
80	157	102.4504	134.1077	gfp
80	159	20.4681	135.0348	gfp
80	161	210.5490	135.3956	cy5
80	164	112.4738	138.8035	gfp
80	166	30.5610	140.6647	gfp
80	168	201.4748	138.96138	gfp
80	169	160.9771	139.6363	gfp
80	170	20.9047	141.9337	gfp
80	171	92.7414	143.3520	gfp
80	172	84.2160	145.1141	rfp
80	174	194.3233	146.0546	gfp
80	176	202.2606	146.2063	gfp
80	177	27.9519	147.8885	cy5
80	179	104.2555	147.1040	gfp
80	180	208.3041	147.6211	gfp
80	181	162.88125	150.8475	gfp
80	183	100.5368	154.0516	gfp
80	185	193.3663	152.7785	cy5
80	187	199.7548	157.8722	gfp
80	188	87.0457	159.3033	cy5
80	189	189.4381	159.7681	cy5
80	190	163.3221	160.44375	gfp
80	191	196.9433	163.6639	gfp
80	192	50.3144	165.7164	cy5
80	193	99.37644	165.7908	gfp
80	194	69.3375	165.5033	cy5
80	195	131.9679	167.8046	cy5
80	196	162.3465	168.7264	gfp
80	198	46.1906	172.1518	gfp
80	199	189.5275	174.8797	gfp
80	200	118.3425	172.6575	gfp
80	201	66.9586	174.6320	cy5
80	202	104.0209	175.8733	gfp
80	203	37.9987	175.1585	gfp
80	204	94.7136	178.3840	gfp
80	205	154.3105	177.7205	rfp
80	206	76.6213	179.4555	gfp
80	207	169.9090	181.5045	gfp
80	208	121.9125	179.2275	gfp
80	209	28.6343	180.9039	cy5
80	210	114.3466	180.3442	gfp
80	211	136.3188	180.3762	cy5
80	212	40.2847	182.0791	gfp
80	213	52.1565	182.6863	gfp
80	214	65.9699	183.2309	gfp
80	215	128.2639	184.9888	gfp
80	216	184.5222	186.0446	gfp
80	217	154.7827	184.9998	rfp
80	218	118.4940	187.3819	gfp
80	219	165.5913	187.3601	gfp
80	220	134.8026	189.0674	gfp
80	222	107.7583	188.9898	gfp
80	223	177.6193	188.4280	gfp
80	224	34.7668	190.2624	cy5
80	225	93.7473	189.8648	gfp
80	226	60.1631	189.9332	cy5
80	227	158.2070	191.9769	gfp
80	228	144.3477	192.0777	cy5
80	229	67.1401	192.5216	gfp
80	230	174.0110	194.2228	gfp
80	231	165.3202	192.5103	gfp
80	232	118.9286	195.3745	cy5
80	233	129.6296	194.84375	gfp
80	235	149.0884	196.3431	gfp
80	236	57.3419	199.2629	cy5
80	237	111.7351	200.6301	cy5
80	238	134.0335	200.6013	gfp
80	239	67.3042	202.8771	gfp
80	240	39.8630	202.8427	cy5
80	242	145.1771	206.1470	gfp
80	243	45.8951	205.5993	cy5
80	244	112.5134	208.3708	gfp
80	245	123.0243	209.8944	gfp
80	246	94.2990	209.6619	cy5
80	247	155.3330	210.9727	gfp
80	248	57.6037	212.6926	cy5
80	249	71.4536	210.1172	cy5
80	251	148.5482	213.1880	gfp
80	252	66.2476	214.9846	cy5
80	253	81.6399	216.1556	gfp
80	254	73.4539	217.7672	gfp
80	255	126.1730	218.2090	gfp
80	256	143.4543	219.1890	gfp
80	257	132.6568	223.9014	gfp
80	258	118.2220	224.5007	cy5
80	259	92.4231	224.49225	gfp
80	260	76.8043	225.1088	gfp
80	261	101.2865	225.6497	gfp
80	262	84.1503	227.7906	gfp
80	263	123.2434	229.7006	gfp
81	1	4.9025	9.0462	gfp
81	2	20.4717	18.5493	gfp
81	3	11.8423	17.6196	gfp
81	4	25.9390	28.7970	gfp
81	5	18.2957	35.2765	gfp
81	6	24.7888	39.4543	gfp
81	7	32.1243	39.0444	gfp
82	1	36.1104	4.2947	gfp
82	2	21.3950	6.4690	cy5
82	3	29.2172	8.6489	rfp
82	5	11.6043	15.4291	cy5
82	6	19.0603	19.2789	cy5
82	7	33.7473	22.6902	cy5
82	8	5.6584	24.6507	cy5
82	9	31.8762	30.2197	cy5
82	10	10.4666	31.1652	rfp
82	11	17.3025	33.9975	rfp
82	12	25.3868	35.1021	cy5
83	1	7.3411	9.0037	gfp
83	2	8.9339	16.5710	gfp
83	3	14.2029	24.3294	gfp
83	4	22.8643	28.2994	gfp
84	1	26.5973	10.7231	gfp
84	2	18.8186	20.8898	gfp
84	4	24.6175	41.1472	gfp
84	5	45.6039	48.3631	gfp
84	6	53.2229	55.0435	gfp
84	7	25.5834	59.1186	gfp
85	1	28.6355	3.1873	gfp
85	2	16.8301	17.3221	gfp
85	3	28.3909	21.2596	gfp
85	4	10.9212	23.2638	gfp
85	5	18.4403	27.0852	gfp
85	6	24.7913	29.1828	gfp
85	7	9.0422	31.2580	gfp
85	8	15.2889	40.0448	gfp
86	1	43.6363	13.4358	gfp
86	2	62.3443	13.1093	gfp
86	3	50.7193	17.3034	gfp
86	4	64.9358	20.1083	gfp
86	5	33.5916	23.48445	gfp
86	6	42.7352	25.3988	gfp
86	7	59.0175	27.1484	gfp
86	8	23.4628	26.3834	gfp
86	9	68.8726	28.3132	gfp
86	10	51.9594	28.0299	gfp
86	11	29.8000	31.2201	gfp
86	12	38.3149	33.8437	gfp
86	13	18.5653	33.325	gfp
86	14	60.0994	35.8703	gfp
86	15	74.5840	37.4651	gfp
86	16	50.6704	39.4182	gfp
86	17	25.5476	39.5413	gfp
86	18	31.5835	40.119	gfp
86	19	42.7372	40.0019	gfp
86	20	67.2318	41.1409	gfp
86	21	59.7134	46.3778	gfp
86	22	79.0905	47.1382	gfp
86	23	42.0443	48.2380	gfp
86	24	70.8820	54.0330	gfp
86	25	61.3920	54.8569	gfp
86	26	51.7948	54.6973	gfp
86	27	78.1019	54.6669	gfp
86	28	83.4377	56.9600	gfp
87	1	21.3293	11.4519	rfp
87	2	21.1985	31.4508	gfp
87	3	47.1135	58.6636	gfp
87	4	9.8447	58.7485	gfp
87	5	59.0616	62.8158	rfp
88	1	19.8059	9.8418	rfp
88	2	12.1788	14.4421	rfp
88	3	20.3175	16.86675	gfp
88	4	10.7715	23.1024	rfp
88	5	27.5360	24.7227	gfp
88	6	13.1353	37.3199	gfp
89	1	9.9871	8.0209	gfp
89	2	4.5459	15.5109	gfp
89	3	22.0600	14.5703	gfp
90	1	18.8360	6.8430	gfp
90	2	37.0122	9.0889	gfp
90	3	26.875	11.6757	gfp
90	4	11.9258	12.5641	cy5
90	5	43.5165	19.7540	gfp
90	6	16.0147	18.4886	gfp
90	7	31.0304	19.4907	gfp
90	8	6.0165	23.7159	cy5
90	9	22.1129	27.1731	gfp
90	10	5.6862	30.8157	cy5
90	12	17.4056	33.5744	cy5
90	13	13.0061	39.4969	gfp
90	14	32.7504	37.0097	gfp
90	15	6.2495	41.6722	gfp
91	1	37.0809	8.7141	cy5
91	2	54.0295	8.7161	gfp
91	3	16.8836	9.1890	rfp
91	4	47.5795	12.2096	gfp
91	5	64.0382	12.5702	gfp
91	6	78.0365	13.7911	gfp
91	7	39.4141	17.0741	gfp
91	8	24.2317	17.8082	gfp
91	9	66.7138	18.0655	gfp
91	10	54.1834	19.8558	gfp
91	11	83.7694	20.3322	gfp
91	12	75.4435	20.2745	gfp
91	13	16.4863	25.5842	rfp
91	14	22.5274	23.5425	gfp
91	15	42.7998	24.8325	gfp
91	16	61.0626	25.2415	gfp
91	17	26.0360	31.1802	gfp
91	18	72.6588	31.5045	gfp
91	19	48.9600	34.23375	gfp
91	20	86.6387	33.4072	gfp
91	21	37.2426	34.4422	gfp
91	22	20.5100	37.4100	cy5
91	23	79.8428	37.6584	gfp
91	24	42.9130	39.6777	rfp
91	25	68.10125	40.45225	cy5
91	26	12.2074	43.1516	cy5
91	27	88.5178	42.4075	gfp
91	28	31.4043	41.9823	gfp
91	29	59.0246	41.8293	cy5
91	30	40.2609	46.04655	gfp
91	32	33.1917	52.1547	rfp
92	1	41.9559	5.5709	gfp
92	2	50.3824	9.0366	gfp
92	3	24.8427	15.6592	gfp
92	4	43.5185	20.2922	gfp
92	5	32.0222	21.1578	gfp
92	6	74.1006	25.3287	gfp
92	7	57.6901	32.0116	gfp
92	8	40.1458	33.6596	gfp
92	9	11.8333	41.8704	cy5
92	10	86.0552	43.7118	gfp
92	12	4.5304	48.5055	cy5
92	13	58.1852	49.1656	gfp
92	14	35.8593	53.8928	gfp
92	15	18.7734	54.3168	gfp
92	16	70.5410	65.4124	gfp
92	17	57.0740	66.0276	gfp
92	18	13.8201	68.7494	cy5
92	19	84.9011	69.7436	gfp
92	20	80.4868	75.5341	rfp
92	21	57.7483	77.7849	gfp
92	22	36.7141	83.6407	gfp
92	23	48.0029	84.2717	gfp
92	24	66.0647	87.8992	cy5
92	25	48.7429	90.3772	gfp
93	1	64.6641	29.0533	gfp
93	2	4.9923	40.6565	gfp
93	3	54.85725	57.99625	gfp
94	1	19.5373	7.1678	gfp
94	2	4.4658	9.4509	gfp
94	3	10.6167	18.1116	gfp
95	1	39.7491	5.3713	cy5
95	2	47.6046	10.2976	gfp
95	3	23.3962	14.8383	gfp
95	4	18.0688	24.9120	cy5
95	5	28.3437	28.2710	gfp
95	6	63.6729	30.8664	cy5
95	7	10.9751	37.1177	gfp
95	8	24.7333	40.0727	gfp
95	9	50.1191	39.2068	cy5
95	10	44.6952	41.9829	gfp
95	11	8.1798	46.1761	gfp
95	12	6.3142	52.2620	cy5
95	13	29.3748	55.0112	cy5
95	14	40.0887	56.2006	cy5
95	15	31.7798	63.1129	cy5
95	16	26.2484	69.5027	cy5
95	17	24.7435	78.6418	cy5
95	18	59.5155	81.7150	gfp
96	1	4.9733	6.5914	gfp
96	2	25.1311	32.3097	rfp
97	1	5.4586	3.3683	rfp
98	1	17.8579	5.8953	gfp
99	1	18.5646	3.7600	cy5
99	2	10.6683	8.7527	gfp
99	3	19.4954	13.5166	gfp
100	1	9.5989	32.3672	gfp
100	2	44.5223	34.0498	gfp
100	3	26.4880	40.6135	gfp
100	4	36.4623	41.1361	gfp
100	5	44.3024	41.6139	gfp
100	6	18.1634	42.4118	gfp
100	7	9.1850	46.7005	gfp
100	9	44.5005	50.5689	gfp
100	10	20.6068	52.4409	gfp
100	11	9.8216	57.9620	gfp
100	12	24.0599	59.2727	gfp
100	13	43.2956	60.4253	gfp
100	14	28.2516	65.0855	gfp
100	15	41.0673	67.6976	gfp
100	16	15.6887	68.4952	gfp
100	17	22.4859	69.9948	gfp
100	18	40.7671	75.0565	gfp
100	19	30.6709	75.0480	gfp
101	1	33.2724	5.5443	gfp
101	2	24.3425	9.4517	gfp
101	3	11.0567	20.6252	gfp
101	4	21.113	20.9338	gfp
101	5	6.2595	27.1027	gfp
102	1	58.0473	9.7753	gfp
102	2	68.1089	10.7756	gfp
102	3	70.5058	16.2528	gfp
102	4	65.3010	19.8875	gfp
102	5	57.8855	25.7803	gfp
102	6	29.7980	25.8973	gfp
102	8	68.8039	30.2036	gfp
102	9	18.0763	34.6769	gfp
102	10	55.9597	35.7418	gfp
102	11	82.6043	36.0125	gfp
102	12	15.2850	45.0075	gfp
102	13	25.2651	45.5354	gfp
102	14	75.62625	44.9008	gfp
102	15	50.1622	46.8902	gfp
102	16	31.4722	47.5213	gfp
102	17	62.3547	54.8040	gfp
102	18	24.8397	56.1838	gfp
102	19	95.4666	60.1759	gfp
102	20	85.9976	60.2024	gfp
102	21	48.9489	61.6686	gfp
102	22	4.0037	60.2524	gfp
102	23	18.9257	63.5495	gfp
102	24	55.6708	64.2383	gfp
102	25	65.1726	64.2328	gfp
102	26	8.7075	64.9100	cy5
102	27	33.6992	66.7003	gfp
102	28	72.0543	67.4416	gfp
102	29	78.9895	68.53125	gfp
102	30	50.1194	73.9478	gfp
102	31	49.4426	80.8808	gfp
102	32	44.3668	84.4694	cy5
104	1	91.0353	4.386	gfp
104	2	62.3030	15.0634	cy5
104	3	47.2400	16.9417	cy5
104	4	55.3625	16.6345	gfp
104	5	67.7608	21.2799	gfp
104	6	79.1757	19.9523	gfp
104	7	32.2481	22.6723	cy5
104	8	49.5268	24.3856	gfp
104	9	23.5607	25.0869	gfp
104	10	36.8099	28.3351	cy5
104	11	87.72	27.735	gfp
104	12	18.2554	32.1347	cy5
104	13	73.3500	32.46	gfp
104	14	52.04075	32.3682	cy5
104	15	79.7402	33.2258	cy5
104	16	33.0698	34.4531	cy5
104	17	25.1199	35.8606	cy5
104	18	101.7942	36.7807	gfp
104	19	87.3074	38.0028	cy5
104	20	108.2263	38.2202	gfp
104	21	49.6691	39.0470	cy5
104	22	57.9941	39.1515	gfp
104	23	12.4799	41.7468	gfp
104	24	93.1241	43.4242	gfp
104	25	62.5834	44.7354	cy5
104	26	36.4040	48.9478	cy5
104	27	113.1523	52.9967	gfp
104	28	94.5805	49.3865	cy5
104	29	55.1328	53.0952	gfp
104	30	62.2384	53.9391	gfp
104	31	10.4254	55.3677	gfp
104	32	45.3038	56.4276	cy5
104	33	72.5177	57.5483	cy5
104	34	35.7216	59.4652	gfp
104	35	79.7393	58.8358	gfp
104	36	20.1197	62.1307	cy5
104	37	27.4586	60.5724	gfp
104	38	85.2034	63.1962	gfp
104	39	73.4113	67.9562	gfp
104	42	31.9201	69.7008	cy5
104	43	114.2838	71.6007	gfp
104	44	24.9360	76.2772	gfp
104	45	88.4814	73.5666	cy5
104	46	58.0606	77.1484	cy5
104	47	96.6962	76.6027	cy5
104	48	33.3829	81.3362	gfp
104	49	41.7149	83.4328	cy5
104	50	73.4199	84.4006	cy5
104	51	67.8481	87.1630	gfp
104	52	59.5377	88.7222	cy5
104	53	28.6764	89.5853	cy5
104	54	34.9282	88.8090	cy5
104	55	108.2878	88.7164	cy5
104	56	54.8722	93.8318	cy5
104	57	75.0864	94.6888	cy5
104	58	34.6415	96.5950	cy5
104	59	96.9804	96.6233	cy5
104	60	87.8536	101.0305	gfp
104	61	62.1177	100.4327	cy5
104	62	75.2409	101.5438	gfp
104	63	101.6259	104.1368	gfp
104	64	72.5215	107.4130	gfp
104	65	79.2549	110.5002	gfp
104	66	66.1747	113.5006	cy5
104	67	86.8341	115.0626	gfp
104	68	69.0940	121.2534	cy5
104	69	62.8145	121.7772	cy5
104	70	89.3438	125.2262	cy5
105	1	7.2123	11.4634	gfp
105	2	55.35	13.7025	gfp
105	3	23.6158	16.9459	gfp
105	4	14.2946	18.9665	gfp
105	5	41.28	22.3242	gfp
105	6	4.2616	22.4905	gfp
105	7	59.9178	29.0720	gfp
105	8	22.0343	29.5172	gfp
105	9	7.7082	30.9282	gfp
105	10	15.7752	32.4453	gfp
105	11	41.6025	32.3656	gfp
105	12	20.1732	39.7014	gfp
105	13	38.3272	42.1560	gfp
106	1	36.5750	4.1695	gfp
106	2	29.0770	7.3447	gfp
106	3	6.1720	8.5852	gfp
107	1	19.3633	10.0593	gfp
107	2	22.3741	20.3809	gfp
108	1	13.5714	8.1471	gfp
108	2	10.6791	16.0370	gfp
109	1	16.4253	13.4116	gfp
109	2	9.2092	21.76875	gfp
110	1	60.9913	67.5092	gfp
110	2	79.1162	75.7695	gfp
110	3	59.7334	80.5222	gfp
111	1	14.5539	8.7608	gfp
112	1	18.1500	3.195	gfp
112	2	16.0672	9.3573	gfp
112	3	8.0790	14.2203	gfp
112	4	17.4062	22.0935	gfp
112	5	4.6311	24.4971	gfp
112	7	12.6643	35.3600	gfp
112	8	29.7274	52.4791	gfp
112	9	55.4407	60.3857	gfp
112	10	29.4237	59.5101	gfp
112	11	43.7651	64.9648	gfp
112	12	29.2474	72.0843	gfp
112	13	47.0660	71.9997	gfp
112	14	43.4209	80.0616	gfp
112	15	52.7152	80.3414	gfp
112	16	36.1621	81.7982	gfp
112	17	28.8653	82.7072	gfp
112	18	48.4931	87.4614	rfp
112	19	15.3654	90.9365	gfp
112	21	23.9150	99.4386	gfp
112	22	12.4584	99.4342	gfp
112	23	43.2435	101.4168	gfp
112	24	16.6004	108.4812	gfp
112	25	31.1196	111.8228	gfp
112	26	2.6591	115.7045	gfp
112	27	7.9452	116.8623	gfp
112	28	22.7183	118.7576	gfp
112	29	14.4437	117.9705	gfp
112	30	28.3231	123.6408	gfp
112	31	14.5866	125.5452	gfp
112	32	73.6287	123.7939	gfp
112	33	74.2186	131.6846	gfp
112	34	21.33	133.305	gfp
113	1	13.6682	9.3018	gfp
113	2	20.6029	19.9894	gfp
113	3	3.4488	23.4438	gfp
113	4	24.1963	27.6069	gfp
113	5	9.3970	27.1456	gfp
114	1	9.9975	6.1401	gfp
114	2	19.2425	12.0545	gfp
114	3	12.2199	11.8495	gfp
115	1	24.3802	9.0677	gfp
115	2	17.0840	16.1759	rfp
115	3	50.8062	27.2637	gfp
115	4	16.7463	28.2377	cy5
115	5	23.6731	37.6345	rfp
115	6	56.7848	37.3356	gfp
115	7	14.2772	38.7784	gfp
115	8	51.6962	49.0370	rfp
115	9	3.7390	54.8855	gfp
115	10	55.3995	57.4755	gfp
115	11	20.1468	58.1923	gfp
115	12	26.0398	58.5544	gfp
115	13	56.8096	69.9478	rfp
115	14	33.3946	68.9960	gfp
115	15	16.8552	73.5817	gfp
115	16	29.8221	75.7388	gfp
115	17	43.8317	74.7351	rfp
115	18	54.18	79.36725	cy5
115	19	38.3048	86.0348	gfp
115	20	27.9576	91.2675	gfp
115	22	55.5588	95.3899	gfp
117	1	46.7528	8.5087	gfp
117	2	30.0620	6.7030	gfp
117	3	63.5763	10.1172	gfp
117	4	15.9725	8.9420	rfp
117	5	6.97245	12.6291	gfp
117	6	14.2990	17.0838	gfp
117	7	39.7392	18.9738	gfp
117	8	61.4094	19.2694	gfp
117	9	51.3450	20.5662	gfp
117	10	57.4314	23.4262	gfp
117	11	16.1746	24.6588	gfp
117	12	31.1965	25.8	gfp
117	13	57.1475	29.8787	gfp
117	14	65.8416	30.014	gfp
117	15	13.4224	31.8139	gfp
117	16	43.6636	33.5521	gfp
117	17	34.9719	32.90145	gfp
117	18	51.2130	35.1122	gfp
117	19	28.7611	36.4532	gfp
117	20	21.3511	38.6728	gfp
117	21	39.1858	42.3313	rfp
117	22	55.3922	43.4337	gfp
117	23	62.7912	46.0068	gfp
117	24	50.17455	47.8719	rfp
117	25	22.2090	48.5815	gfp
117	26	54.2329	54.9116	rfp
117	27	46.0654	59.1087	rfp
117	28	20.6851	59.5793	rfp
117	29	12.8775	62.64	rfp
117	30	36.3517	67.1732	gfp
117	31	22.43525	69.4181	gfp
117	32	52.5675	67.7172	gfp
117	33	10.2409	68.9846	rfp
117	34	43.2508	71.8936	gfp
117	35	15.1182	75.2098	gfp
117	36	49.5253	76.7779	gfp
117	37	38.4504	79.1303	gfp
118	1	12.1190	4.7598	gfp
118	2	28.1128	10.2002	gfp
118	3	17.8863	14.2313	gfp
119	1	38.2055	25.0217	gfp
120	1	6.5510	47.1795	gfp
121	1	20.0148	11.1982	gfp
121	2	7.4423	19.1453	gfp
121	3	13.2440	25.4847	gfp
122	1	44.1660	7.8971	gfp
122	2	53.4246	8.1950	cy5
122	3	32.3086	12.8194	gfp
122	4	48.1708	12.7925	cy5
122	5	57.0124	15.9497	gfp
122	6	66.0252	16.4609	cy5
122	7	26.1854	18.3510	gfp
122	8	61.4393	21.9361	gfp
122	9	35.9298	23.3661	gfp
122	10	76.5377	25.63875	cy5
122	11	51.9316	26.0317	gfp
122	12	58.1509	31.0708	gfp
122	13	24.6273	28.4269	gfp
122	14	67.2001	29.2590	gfp
122	15	83.4372	34.21725	cy5
122	16	6.4464	36.4715	gfp
122	17	24.4471	36.2852	gfp
122	18	63.9391	37.0524	gfp
122	19	79.7991	39.8956	gfp
122	20	39.8938	39.4299	gfp
122	21	17.7312	44.3153	gfp
122	22	25.8744	42.8925	gfp
122	23	67.6210	46.4241	gfp
122	24	44.5666	46.0233	gfp
122	25	11.1566	46.6690	gfp
122	26	36.4820	47.4996	gfp
122	27	86.3538	50.0461	gfp
122	28	60.2016	52.6156	gfp
122	29	92.4695	53.7622	cy5
122	30	49.7725	55.1723	gfp
122	31	78.2974	55.7084	gfp
122	32	31.2532	54.3950	gfp
122	33	64.7734	58.695	gfp
122	34	87.0142	58.3258	cy5
122	35	41.4133	60.0151	gfp
122	36	56.4009	62.5503	gfp
123	1	16.6809	6.9261	gfp
123	2	19.2761	14.7678	gfp
123	3	7.1566	16.4185	gfp
123	4	28.8341	19.8568	gfp
123	5	21.5136	24.3816	gfp
123	6	11.9325	25.2677	gfp
123	7	3.1149	25.9573	gfp
123	8	7.5772	33.2941	gfp
124	1	126.0584	4.2055	gfp
124	2	114.6942	6.7394	gfp
124	3	91.1607	17.2082	cy5
124	4	80.3764	21.5605	cy5
124	5	71.5263	23.3733	gfp
124	6	107.9056	25.3712	gfp
124	7	67.3453	27.1267	gfp
124	8	94.6098	26.8408	gfp
124	9	60.8709	27.0696	cy5
124	10	81.0042	29.5814	rfp
124	11	47.3544	30.9334	gfp
124	12	101.6070	32.4357	gfp
124	13	78.8920	39.6908	rfp
124	14	116.8085	39.2079	gfp
124	15	44.3604	38.4924	gfp
124	16	56.975	38.2198	rfp
124	17	93.0997	45.5847	gfp
124	18	124.05285	48.1428	cy5
124	20	29.8791	49.0802	gfp
124	21	63.1425	49.3425	rfp
124	22	89.1203	49.8857	cy5
124	23	117.9821	49.2559	gfp
124	24	52.4083	52.1570	gfp
124	25	113.3605	53.5740	gfp
124	26	106.0590	53.0748	gfp
124	27	34.3391	57.4564	gfp
124	28	97.9086	57.6033	gfp
124	30	17.0814	59.6847	gfp
124	32	113.8215	62.6421	gfp
124	33	105.64025	62.8230	gfp
124	34	24.3556	65.7945	gfp
124	35	98.7858	65.0509	gfp
124	36	34.1797	68.5656	gfp
124	37	41.0057	67.4206	gfp
124	38	59.9818	67.7474	gfp
124	41	12.6287	72.7570	gfp
124	42	70.1939	74.7854	gfp
124	43	20.0079	76.34865	gfp
124	44	26.1949	80.2169	gfp
124	45	34.9095	81.2513	gfp
124	46	79.2275	82.4001	gfp
124	47	12.0388	84.6746	gfp
124	48	8.9368	92.02	gfp
124	49	18.5709	94.4635	gfp
126	1	23.7246	6.0755	gfp
126	2	47.6973	8.1186	gfp
126	4	27.3828	21.6273	gfp
126	5	9.4260	19.1500	gfp
126	6	65.7249	20.2539	gfp
126	8	79.8340	31.8423	gfp
126	9	39.5940	37.0712	gfp
126	10	18.1080	35.6877	gfp
126	11	55.7994	38.0824	gfp
126	12	72.5932	39.5481	gfp
126	13	63.0994	38.4696	gfp
126	14	82.2972	46.5953	gfp
126	16	71.9562	57.4738	gfp
129	1	4.1258	10.5535	gfp
129	2	11.8313	16.3800	rfp
129	3	19.5748	15.9980	gfp
132	1	17.9849	9.6610	rfp
132	2	8.5757	13.2156	rfp
132	3	3.1143	18.0456	rfp
132	4	8.2618	22.2315	gfp
132	5	15.4116	21.7639	rfp
133	1	12.8527	7.8733	gfp
133	2	31.9017	8.0883	rfp
133	3	24.6464	11.0580	gfp
133	4	9.4773	16.6972	gfp
133	5	16.0125	23.49	gfp
134	1	38.6133	29.3718	gfp
137	1	43.0826	10.5814	gfp
137	2	49.8646	15.48	gfp
137	3	22.7091	16.5617	gfp
137	4	38.5834	16.0289	gfp
137	5	45.2413	24.7960	gfp
137	7	3.2307	35.2770	rfp
137	8	14.6923	35.8081	gfp
139	1	88.2127	9.83625	gfp
139	2	105.3908	14.3902	gfp
139	3	49.5503	18.877	gfp
139	4	32.9577	20.8550	gfp
139	5	89.2525	28.2375	gfp
139	6	57.1263	31.0696	gfp
139	7	31.6291	31.4365	gfp
139	8	21.23125	39.4448	gfp
139	9	57.8469	45.6994	gfp
139	10	68.2581	49.5860	gfp
139	11	25.9423	50.4997	gfp
139	14	73.4556	58.9480	cy5
139	15	24.9807	67.6291	gfp
139	16	126.4160	69.3614	gfp
139	17	26.1501	74.8661	gfp
139	18	67.8043	77.7225	gfp
139	19	13.0897	83.5986	gfp
139	20	31.3986	81.4764	gfp
139	21	35.2748	88.4984	gfp
139	22	73.2780	91.1768	gfp
139	23	11.5185	92.4131	gfp
139	25	124.1997	92.6319	gfp
139	26	20.3271	93.5587	gfp
139	27	67.9857	95.2877	gfp
139	28	87.29	96.5081	gfp
139	29	38.1551	100.1863	gfp
139	30	48.2138	101.8921	gfp
139	31	79.7015	105.5308	gfp
139	32	37.8042	109.1566	gfp
139	33	53.5166	110.3871	gfp
139	34	72.6791	113.4229	gfp
139	35	75.2035	117.6253	gfp
139	36	94.3352	117.7282	cy5
139	37	89.9775	122.8585	gfp
139	39	57.8508	126.9512	gfp
139	40	83.7895	128.0930	gfp
139	41	46.1175	130.9169	gfp
140	1	76.8144	4.6678	cy5
140	2	87.02125	6.8710	gfp
140	3	71.2393	9.4379	gfp
140	4	81.8158	11.0394	gfp
140	5	63.7380	12.4216	cy5
140	6	139.1493	15.1575	cy5
140	7	76.6887	18.0026	gfp
140	8	59.5837	19.1278	gfp
140	9	84.8299	18.8042	gfp
140	10	108.4647	20.6861	cy5
140	11	117.7538	18.3990	gfp
140	12	70.7221	19.0791	gfp
140	13	133.3712	23.2679	gfp
140	14	141.3466	20.7395	gfp
140	15	64.7406	23.6244	gfp
140	16	42.9421	24.9034	cy5
140	17	54.1409	25.1355	gfp
140	18	71.2018	25.4952	gfp
140	19	118.0637	26.9252	gfp
140	20	146.0838	27.8309	gfp
140	21	104.4423	31.4059	gfp
140	22	139.9726	32.0849	gfp
140	23	44.5613	30.9446	gfp
140	24	70.3280	32.5111	cy5
140	26	126.1101	32.4081	gfp
140	27	155.1142	34.0362	gfp
140	28	59.1103	37.8693	gfp
140	29	38.8221	39.3231	gfp
140	30	100.5881	39.6462	cy5
140	31	130.8753	40.36625	cy5
140	32	160.7845	42.6678	gfp
140	33	74.0705	39.9491	cy5
140	34	65.6599	40.3578	cy5
140	35	92.6630	40.6526	cy5
140	36	140.395	42.4625	gfp
140	37	51.0812	44.4068	gfp
140	38	110.5537	45.4158	cy5
140	39	42.8404	45.6745	gfp
140	40	99.1470	47.2942	gfp
140	41	142.5635	49.5872	gfp
140	42	75.0373	49.6370	cy5
140	43	87.0060	51.5049	gfp
140	44	104.4255	51.4871	gfp
140	45	157.8601	54.2415	gfp
140	46	67.7881	54.3693	cy5
140	47	59.4206	59.0806	gfp
140	48	97.5297	57.2295	gfp
140	49	162.8707	59.5809	gfp
140	50	171.2148	62.8155	gfp
140	51	85.3768	67.0061	gfp
140	53	32.2633	65.1583	cy5
140	55	183.0607	66.1920	cy5
140	56	114.4151	68.1528	gfp
140	57	96.6795	68.0072	cy5
140	58	31.9062	71.1378	gfp
140	59	154.4244	72.1224	gfp
140	60	17.5707	72.6181	gfp
140	61	40.9575	73.2802	gfp
140	62	138.0827	73.5237	cy5
140	63	80.0173	78.5440	gfp
140	64	126.2923	76.2309	cy5
140	65	146.7538	75.5344	cy5
140	66	49.2982	76.6538	gfp
140	67	162.54	75.9994	cy5
140	68	107.5878	78.4175	gfp
140	69	8.8073	78.3445	gfp
140	70	170.4716	79.2088	cy5
140	71	87.5098	85.5413	cy5
140	72	199.3305	80.2431	cy5
140	73	97.5981	80.8918	cy5
140	74	116.6925	82.635	cy5
140	75	134.2950	82.1925	cy5
140	76	151.5204	81.9200	rfp
140	77	26.6853	84.9325	gfp
140	78	66.8407	82.9345	cy5
140	79	5.1969	84.0343	gfp
140	80	55.4381	86.0862	gfp
140	81	108.8854	87.1010	gfp
140	82	202.4225	85.9717	gfp
140	83	44.6150	87.3596	gfp
140	84	35.1803	88.4039	gfp
140	85	15.2611	88.8240	gfp
140	86	3.3504	89.9865	cy5
140	88	128.5088	88.5089	cy5
140	89	194.4106	89.1807	cy5
140	90	172.3049	90.6859	cy5
140	91	159.9719	90.8733	cy5
140	92	27.7575	94.11	gfp
140	93	40.8018	94.2849	gfp
140	94	89.5062	93.5002	rfp
140	95	123.1385	94.7718	cy5
140	96	201.5754	94.6473	gfp
140	97	16.5684	97.5856	gfp
140	98	96.7199	96.8145	rfp
140	99	3.1921	96.1774	cy5
140	103	109.3950	101.3475	cy5
140	104	53.8177	100.9027	gfp
140	105	37.5340	102.4806	gfp
140	106	94.0567	103.4353	gfp
140	107	29.2064	104.0466	gfp
140	108	169.2330	103.7346	gfp
140	109	20.4421	105.5088	gfp
[truncated: 11,579 more rows]
