# Supplementary material for: The Beta Cell in Its Cluster: Stochastic Graphs of Beta Cell Connectivity in the Islets of Langerhans
Source: PLoS Comput Biol. 2015 Aug 12;11(8):e1004423. doi: 10.1371/journal.pcbi.1004423 (PMC4534467; doi:10.1371/journal.pcbi.1004423)
Supplement: S1 Dataset — (ZIP) [file pcbi.1004423.s048.zip › datazip/D4.2011.dapi.coords.tsv]

1	1	18.6866	12.1721	gfp
1	2	25.6323	16.6539	gfp
1	3	23.2717	39.3819	gfp
1	4	43.559	52.8542	gfp
1	5	47.1675	59.13	gfp
4	2	44.4522	42.0012	gfp
4	4	53.9340	48.8943	gfp
4	5	39.0476	55.7925	gfp
4	6	45.7578	71.4586	gfp
4	7	37.9614	71.2205	gfp
5	1	6.0806	4.8258	gfp
6	1	19.2938	10.4885	rfp
9	1	33.4429	4.3177	gfp
9	2	37.1336	24.8588	rfp
11	1	23.2597	16.4128	cy5
12	1	28.4936	12.0688	rfp
14	1	60.4406	21.0888	rfp
14	2	23.9188	25.9881	gfp
14	3	51.00918	32.74278	gfp
16	1	56.3717	4.4031	gfp
16	2	45.6029	8.1277	gfp
16	3	47.8614	20.0667	gfp
16	4	10.5480	37.2432	gfp
16	6	19.9153	41.5266	gfp
16	7	32.25	50.9394	gfp
20	1	28.6607	14.6031	gfp
20	2	7.5764	15.2697	gfp
20	3	28.4703	29.3527	gfp
22	1	7.8616	4.6895	rfp
22	2	12.2221	14.2821	gfp
26	1	98.8187	69.7308	gfp
26	2	92.7684	88.7619	gfp
29	1	22.5343	13.9740	rfp
29	2	16.0432	14.5895	rfp
31	1	22.3331	8.6000	gfp
39	1	96.4347	9.0119	rfp
39	5	145.0851	19.7885	rfp
39	6	100.1716	22.3154	gfp
39	8	84.8175	33.8419	gfp
39	9	24.0431	38.4256	gfp
39	10	88.71975	38.7161	gfp
39	11	23.7559	46.9664	gfp
39	12	41.8766	48.5524	gfp
39	16	20.1553	56.9559	gfp
39	18	12.6514	58.0567	rfp
39	19	17.4514	70.0761	gfp
39	20	23.1494	72.6915	gfp
39	21	110.7768	82.7471	gfp
39	22	59.2542	89.4286	gfp
39	23	103.1757	89.8680	rfp
39	24	95.6450	92.7267	rfp
39	25	46.7935	96.2849	gfp
39	26	87.8346	99.0128	rfp
39	27	71.8228	100.2829	rfp
39	28	60.0847	103.7805	rfp
46	1	7.8124	5.4298	rfp
46	2	15.0463	12.1216	gfp
46	3	6.8404	16.9228	gfp
46	4	23.0449	18.5023	gfp
50	1	134.0453	10.9292	rfp
50	2	126.6666	11.7934	gfp
50	4	198.8881	19.8455	gfp
50	5	184.8271	19.6495	gfp
50	6	218.8553	20.3243	rfp
50	7	48.2820	23.5227	rfp
50	8	58.6178	22.1435	rfp
50	9	65.4201	26.3786	cy5
50	10	119.9420	27.3845	rfp
50	11	184.8359	28.2498	gfp
50	12	42.2160	30.2127	gfp
50	13	58.695	32.0370	rfp
50	16	31.0982	37.1155	gfp
50	17	118.9613	40.0792	gfp
50	19	172.2508	41.2601	rfp
50	20	21.8587	45.4097	gfp
50	21	44.2328	41.8119	gfp
50	22	216.1486	42.5757	gfp
50	23	190.1719	44.7529	gfp
50	24	82.2182	44.62755	rfp
50	26	100.0735	44.6931	rfp
50	27	133.7824	44.7174	rfp
50	28	34.83	47.4595	gfp
50	30	102.7915	50.9151	rfp
50	31	205.9990	50.7391	gfp
50	32	73.6729	50.8938	gfp
50	33	138.2587	58.6383	rfp
50	34	50.6123	55.7270	gfp
50	35	61.5893	55.4822	rfp
50	36	16.4844	57.3221	rfp
50	37	108.6490	58.8081	rfp
50	38	33.6724	59.8390	gfp
50	39	45.3435	61.9599	gfp
50	40	162.8386	61.5497	gfp
50	41	85.9750	63.8262	rfp
50	43	232.5019	64.9803	gfp
50	46	36.5257	65.4051	gfp
50	47	156.3253	68.8494	gfp
50	49	70.8161	70.0068	cy5
50	50	105.1987	70.3340	rfp
50	52	168.9620	70.9780	gfp
50	54	61.1649	72.6861	gfp
50	55	49.8733	72.9335	gfp
50	56	256.8370	72.5723	gfp
50	57	35.8368	76.2595	rfp
50	58	116.8330	76.5581	rfp
50	59	244.7200	78.6181	gfp
50	60	226.5323	78.2270	gfp
50	61	157.8573	78.9007	gfp
50	62	268.1333	80.7212	gfp
50	63	66.9303	82.3527	rfp
50	65	261.1140	82.8296	gfp
50	67	53.4088	85.9018	gfp
50	68	120.8793	88.3967	rfp
50	69	161.2101	89.1851	gfp
50	70	177.0972	88.8280	gfp
50	71	243.9092	89.49375	gfp
50	72	239.8160	92.7560	gfp
50	73	260.0722	93.1241	gfp
50	75	209.2058	93.38525	gfp
50	76	188.8725	94.9350	gfp
50	77	272.9684	95.1931	gfp
50	78	168.5805	100.1453	gfp
50	79	194.3016	100.3896	gfp
50	80	252.7795	101.42625	rfp
50	82	288.0731	105.9661	rfp
50	83	157.3076	106.7409	rfp
50	84	209.9523	107.6738	gfp
50	85	196.4692	109.4053	rfp
51	1	5.16	3.7023	gfp
51	2	14.1852	6.6859	cy5
52	1	32.6116	13.9652	rfp
52	2	50.93178	19.73958	gfp
52	3	40.3021	18.5177	gfp
52	4	25.2136	25.4335	rfp
52	5	23.70375	32.6416	rfp
52	8	19.8361	64.1121	rfp
53	1	119.0025	32.2846	rfp
53	2	145.7759	35.6685	gfp
53	3	160.0350	44.7159	cy5
53	5	150.6507	52.7585	gfp
53	9	46.1385	99.4913	rfp
53	10	76.6078	98.7060	gfp
53	11	108.84375	101.0045	rfp
53	12	20.1446	102.4615	rfp
53	14	60.2197	115.3607	rfp
53	16	21.5032	118.2057	rfp
53	19	46.3997	126.8567	rfp
53	20	75.5593	126.4547	gfp
53	21	8.1777	127.6754	rfp
53	23	55.7080	131.9946	gfp
53	24	91.2272	137.9494	gfp
53	28	98.1174	159.8697	cy5
53	30	85.7304	174.4824	cy5
53	32	83.4746	180.2564	cy5
53	33	73.5828	203.5796	rfp
54	1	3.5860	11.6437	gfp
54	2	40.7721	13.3434	gfp
54	3	33.8276	25.8436	gfp
54	4	47.7383	35.7975	gfp
55	1	14.1947	5.0805	rfp
58	1	78.5315	5.4825	rfp
58	2	96.2461	23.7306	rfp
58	3	50.16	25.86	gfp
58	4	43.0893	26.2428	gfp
58	5	28.2541	27.9592	rfp
58	6	13.5911	45.6184	gfp
58	7	12.5775	81.0359	gfp
58	8	143.2292	88.8081	rfp
58	9	134.5888	89.1766	gfp
58	10	153.7013	91.0051	gfp
58	11	113.9517	96.3779	gfp
58	12	55.1944	144.1575	rfp
58	13	51.3411	150.4258	gfp
60	1	82.2778	24.4374	gfp
60	2	74.5238	29.0184	rfp
60	3	20.2836	35.8880	gfp
60	5	38.6934	49.1582	rfp
61	1	7.3772	4.5311	gfp
61	2	23.9493	6.1391	gfp
61	3	19.1267	11.18	gfp
62	1	4.3066	11.9523	gfp
63	3	22.9077	23.1330	gfp
64	1	6.45	9.2488	rfp
66	1	55.8232	16.8673	gfp
66	2	131.8428	19.4157	cy5
66	3	67.1461	26.4100	rfp
66	4	165.4368	27.3220	gfp
66	5	175.1955	30.8565	rfp
66	6	74.3452	31.0585	rfp
66	7	124.1338	34.9160	rfp
66	8	161.8796	33.6705	cy5
66	9	79.3025	37.8686	gfp
66	10	148.8069	38.0147	rfp
66	11	126.6322	43.1301	cy5
66	12	66.9709	47.4996	rfp
66	13	155.5806	44.4658	gfp
66	14	79.4838	51.4263	gfp
66	15	160.0816	50.7382	gfp
66	16	76.4086	61.2471	rfp
66	17	151.15575	62.4602	gfp
66	20	125.9938	101.3917	rfp
66	21	167.2757	109.8949	gfp
66	22	230.1858	124.8924	rfp
67	1	28.9826	7.5024	gfp
67	2	20.3981	17.7321	cy5
69	1	48.3392	6.8883	gfp
69	2	42.5639	37.5439	gfp
69	3	23.6070	53.39525	rfp
70	1	8.2516	6.2498	gfp
73	1	23.3856	5.4476	gfp
74	2	143.3366	28.5735	rfp
74	3	138.6560	36.2582	cy5
74	4	47.5904	41.7469	gfp
74	5	129.8385	41.3832	rfp
74	6	89.4274	46.2882	gfp
74	7	13.6432	53.2349	gfp
74	9	79.5557	60.0925	gfp
74	10	86.7406	71.7025	gfp
74	12	48.1902	91.4849	gfp
74	13	117.4159	91.7568	gfp
74	14	205.9930	99.8527	gfp
74	15	46.9905	101.6917	gfp
74	16	41.2397	109.5895	rfp
77	1	138.8631	15.8921	rfp
77	2	107.7999	16.5493	gfp
77	3	13.5928	49.9636	rfp
77	4	162.6548	55.4973	rfp
77	5	14.9544	68.4297	gfp
77	8	81.3136	124.5809	rfp
77	9	151.3916	133.3822	rfp
77	10	180.9006	133.8484	gfp
77	11	134.1271	161.4672	rfp
78	2	28.8928	13.9627	rfp
78	3	27.9018	19.4797	rfp
81	1	7.2885	9.3877	gfp
86	1	196.1907	60.4326	rfp
86	2	222.6171	71.6201	gfp
86	3	199.7723	78.6439	rfp
86	4	200.0332	84.2349	gfp
86	5	233.6264	88.6255	rfp
86	6	39.2193	90.7209	rfp
86	16	169.5889	197.1288	gfp
86	17	194.4197	204.3416	rfp
86	19	113.9965	219.9306	rfp
86	21	131.3792	227.8493	rfp
86	23	57.9855	250.9824	rfp
86	24	178.7844	263.5542	rfp
88	1	28.0407	35.4289	gfp
90	1	9.65178	7.50006	rfp
90	2	18.1882	14.0152	rfp
91	2	37.9067	8.9204	gfp
91	3	19.35	9.4600	gfp
91	4	11.1512	14.2218	gfp
91	5	25.9453	21.3027	gfp
92	1	10.9580	9.1492	gfp
96	1	7.6425	6.5475	gfp
99	1	103.9707	5.4716	rfp
99	2	103.9232	19.1545	gfp
99	3	116.8611	31.5921	gfp
99	5	99.6282	47.7483	rfp
99	6	146.0451	52.7572	rfp
99	8	150.4557	64.8857	gfp
99	9	49.5038	70.0489	gfp
99	10	16.8677	79.3057	rfp
99	11	58.5282	87.72	rfp
99	14	88.3880	104.7895	cy5
99	16	37.8131	113.4163	gfp
99	18	176.9604	133.0214	rfp
99	19	183.9922	141.3625	rfp
99	20	97.4595	155.6576	gfp
99	22	59.4349	167.0866	gfp
99	23	45.8777	179.74	gfp
99	24	160.2180	196.1961	rfp
100	1	67.7250	7.1564	rfp
100	2	86.7585	8.6231	rfp
100	4	58.1086	22.9913	rfp
100	5	107.1462	24.2227	rfp
100	6	94.2099	26.2964	cy5
100	8	36.9597	39.5884	rfp
100	9	79.8818	50.2343	gfp
100	10	41.7017	49.0250	gfp
100	11	88.4164	52.9321	rfp
100	12	55.0414	54.7311	gfp
100	13	58.6097	64.2887	rfp
100	14	76.1521	63.7008	gfp
102	1	28.4210	27.2600	rfp
103	1	20.1215	6.1591	gfp
103	2	28.4875	8.7677	rfp
103	3	35.2526	10.3756	gfp
103	4	31.3249	23.8650	gfp
103	5	22.2962	25.1003	gfp
103	6	40.1754	31.3954	gfp
103	7	47.78375	38.485	gfp
103	8	33.8209	39.99	gfp
108	1	45.8317	12.7000	rfp
108	2	25.2625	13.49125	gfp
110	1	89.3119	6.2785	rfp
110	3	110.3069	35.2361	rfp
110	7	176.07425	47.042	rfp
110	10	118.7093	80.6191	rfp
110	12	200.7332	85.2782	rfp
110	15	312.6388	93.9929	rfp
110	16	307.7224	98.0533	gfp
110	18	118.0239	101.2761	rfp
110	19	218.2127	106.0104	rfp
110	21	285.2586	109.8919	rfp
110	22	301.0366	110.1097	gfp
110	23	98.2668	116.0546	rfp
110	24	199.7910	116.0410	rfp
110	26	245.3656	117.7030	rfp
110	29	235.8335	128.3593	gfp
110	33	279.7121	138.6489	cy5
110	38	327.4403	152.8136	rfp
110	39	119.8181	158.7260	rfp
110	40	207.7231	155.3375	rfp
110	41	271.5627	157.1213	rfp
110	42	226.8813	158.3065	rfp
110	43	305.6346	162.9079	rfp
110	44	156.9845	164.5663	rfp
110	48	177.3801	185.0792	gfp
110	49	214.3735	184.4478	rfp
110	51	254.4236	187.3821	gfp
110	53	306.8842	204.6093	rfp
111	1	57.4184	10.4611	gfp
111	2	42.5530	20.7996	gfp
111	3	58.1675	25.5920	gfp
111	4	66.1059	26.9913	gfp
111	5	15.5725	34.6338	gfp
111	6	66.8650	33.9163	gfp
111	7	23.59625	36.9800	gfp
111	8	38.8131	39.4748	gfp
111	9	31.3260	40.4212	gfp
111	10	52.8521	43.0348	gfp
111	11	63.1517	45.2860	cy5
111	12	68.85375	52.1183	gfp
111	13	80.5506	53.4804	rfp
113	1	26.5707	16.9832	cy5
113	2	13.0613	28.4992	gfp
115	1	5.9084	21.1694	rfp
115	2	36.2781	25.2372	rfp
122	1	67.4577	6.2548	rfp
122	2	51.8716	5.0666	rfp
122	3	97.6401	23.6070	rfp
122	4	86.6573	24.5047	gfp
122	5	72.5695	25.6808	rfp
122	6	93.0101	28.8270	gfp
122	7	86.9231	42.8445	gfp
122	8	126.5377	44.1825	gfp
122	9	80.4110	56.1407	gfp
122	10	13.7879	57.9664	gfp
122	11	87.419	58.1575	gfp
122	12	11.5455	65.5965	gfp
122	14	154.155	72.9229	gfp
122	21	157.5119	95.4991	gfp
122	22	60.5173	94.5003	rfp
122	24	102.9934	99.4358	rfp
122	25	64.8134	101.3331	gfp
122	26	73.4814	106.3411	gfp
122	28	105.3073	109.2922	rfp
122	29	173.3239	111.4922	gfp
122	31	67.8683	116.5505	cy5
122	32	22.6970	120.6611	gfp
122	33	164.7712	120.7532	gfp
122	35	31.0462	125.1332	gfp
122	37	55.7994	133.6433	rfp
122	38	24.5446	136.7285	gfp
122	39	41.4149	135.3620	gfp
122	40	146.7633	137.0238	gfp
122	43	93.1762	144.1838	gfp
122	44	100.9997	154.1706	gfp
122	45	114.4127	153.5240	gfp
122	46	147.2762	166.3710	rfp
122	48	126.3884	172.4110	rfp
122	49	50.7731	176.3827	gfp
123	1	66.4221	8.2689	gfp
123	2	87.2611	8.6579	gfp
123	3	69.2237	17.7122	gfp
123	4	59.9130	77.7976	rfp
123	5	32.8563	80.39538	rfp
124	1	42.9367	25.7735	gfp
124	4	17.4808	61.5975	rfp
126	1	6.8120	11.6429	gfp
127	1	15.8260	27.9402	gfp
129	2	10.1366	43.5628	gfp
129	4	12.2629	71.5321	gfp
129	5	17.2336	81.0987	gfp
129	6	11.6906	104.0408	gfp
129	7	44.7706	110.3709	gfp
131	1	6.5301	5.0018	gfp
131	2	15.9135	6.3772	gfp
132	1	20.7131	5.1213	gfp
132	2	25.5133	21.7060	gfp
132	3	16.9104	26.0087	gfp
132	4	34.8164	29.4017	gfp
132	5	24.4442	28.8539	gfp
132	6	9.8340	32.6179	gfp
133	1	63.2181	112.3026	rfp
135	1	33.5704	20.5974	cy5
136	1	26.3769	20.0177	rfp
136	2	20.2391	26.8634	gfp
137	1	20.3175	4.6733	cy5
141	1	14.3073	4.2218	gfp
142	2	49.0610	28.9840	rfp
142	3	13.9295	43.4135	gfp
145	2	38.5592	40.8303	rfp
145	3	23.2987	42.8060	gfp
147	1	31.6226	28.6673	gfp
152	2	28.3491	27.8631	gfp
154	1	7.5769	15.9846	rfp
154	2	10.0172	35.0998	rfp
155	1	10.7690	2.8772	gfp
157	1	74.0944	14.0791	rfp
157	5	6.9442	79.8478	gfp
157	6	25.4031	79.9552	rfp
157	7	69.3799	80.3831	cy5
157	9	8.7389	93.3682	gfp
157	13	16.9731	114.8219	gfp
157	15	59.254	120.2817	gfp
161	1	10.7662	9.3172	gfp
163	1	4.3622	8.9338	gfp
164	1	40.60275	6.6865	rfp
164	2	17.9867	12.6728	rfp
164	3	59.3042	13.8834	rfp
164	4	30.465	16.635	gfp
164	5	23.5425	21.8536	gfp
164	6	38.9350	23.1489	gfp
164	8	83.9069	36.3059	rfp
164	9	18.9558	37.2165	gfp
164	10	90.6661	39.4147	rfp
164	11	49.3172	44.4228	cy5
164	12	72.8044	46.0906	cy5
164	13	93.7570	52.4204	gfp
164	15	99.9576	62.8003	rfp
164	18	34.8672	68.7049	cy5
164	19	48.8604	78.9669	rfp
164	20	36.7480	84.3083	gfp
164	21	89.268	85.2403	gfp
164	22	39.8047	92.7359	gfp
164	23	49.0702	96.0405	gfp
164	24	76.6112	96.8705	gfp
164	25	24.1168	101.7996	rfp
164	26	73.1601	106.2068	gfp
164	27	49.4943	109.3579	cy5
164	28	75.0619	116.1645	gfp
164	29	70.9090	122.3917	rfp
165	1	20.1545	7.6089	gfp
165	3	7.2498	22.7169	cy5
165	4	13.1384	23.0190	gfp
166	1	9.0502	13.27625	cy5
166	2	39.56	39.2864	gfp
166	5	55.5161	64.1833	gfp
166	6	53.3879	71.50986	rfp
166	7	28.2534	73.0932	gfp
166	8	45.7543	78.5247	gfp
166	9	26.4235	84.5595	cy5
170	1	8.8347	5.7550	gfp
170	3	5.8254	26.6450	gfp
170	4	13.4317	26.3055	gfp
172	2	9.675	18.4983	cy5
172	4	37.3101	38.4631	gfp
172	5	45.8254	39.2416	rfp
176	1	126.4647	7.5964	rfp
176	2	92.5643	14.7637	rfp
176	3	75.7986	14.7905	gfp
176	4	66.9242	17.6650	rfp
176	5	60.0130	21.0677	rfp
176	11	58.6381	55.6407	rfp
176	12	16.8539	61.7300	rfp
176	13	20.2491	68.6339	rfp
176	14	142.9589	72.9764	rfp
176	15	135.9875	95.1375	gfp
176	16	155.32675	99.115	rfp
176	18	106.9647	106.0169	rfp
176	19	135.3219	114.2313	rfp
176	20	21.18825	115.72375	gfp
176	21	164.9366	120.4696	rfp
176	24	33.6584	130.6288	gfp
176	25	20.8941	139.8477	gfp
176	27	162.7650	155.7600	rfp
176	28	149.9523	162.1765	gfp
177	1	26.0269	15.8981	gfp
178	1	37.4720	11.77125	gfp
179	1	69.66	9.3064	cy5
179	2	47.3478	28.0217	rfp
179	3	21.44625	35.3527	rfp
180	1	30.0349	21.285	gfp
182	1	67.9165	33.5702	gfp
182	2	61.7775	37.365	gfp
182	3	8.8097	45.7663	rfp
182	4	83.9336	48.2834	rfp
182	5	32.6934	52.9807	gfp
182	6	61.5975	58.6107	rfp
182	7	35.5671	60.5379	gfp
182	8	58.1424	68.1625	rfp
182	9	27.7095	71.4592	rfp
182	10	49.708	72.5768	gfp
182	11	43.9086	81.8046	rfp
183	1	43.6425	17.235	rfp
184	1	34.9375	57.0825	rfp
184	3	36.38875	64.2527	rfp
184	4	97.8918	72.6148	rfp
184	5	29.2621	74.2699	rfp
184	6	95.7451	79.8725	rfp
184	7	79.2358	85.0036	gfp
184	8	43.2815	87.2235	gfp
184	11	46.7435	99.5482	rfp
184	12	40.9575	109.7534	rfp
184	13	20.1302	117.3033	gfp
184	15	96.7285	127.5165	rfp
184	16	89.8218	127.8768	rfp
184	17	123.6533	135.0664	gfp
184	18	112.7202	136.7787	gfp
184	20	154.1328	141.2328	rfp
184	21	93.6072	142.3363	rfp
184	24	59.0046	151.0719	rfp
184	26	53.9071	155.4400	rfp
184	28	84.8064	164.8642	rfp
184	29	33.5260	167.1064	gfp
184	30	86.2230	178.8383	rfp
184	31	178.4547	178.8473	rfp
184	32	187.0877	184.6333	rfp
184	33	97.1544	188.1506	rfp
184	35	69.5856	193.4405	gfp
184	36	76.4653	195.0578	rfp
184	37	85.2690	197.413	rfp
184	38	62.6983	199.6189	rfp
184	39	156.7626	202.4839	rfp
184	40	43.8462	204.6993	rfp
184	41	74.2851	205.1415	rfp
184	42	133.8507	207.1042	rfp
184	43	176.6981	215.1359	rfp
184	44	41.065	216.7591	cy5
184	45	161.9818	217.8239	gfp
184	47	63.2283	231.4516	rfp
184	48	163.1184	233.9458	rfp
184	49	149.0614	232.6932	rfp
184	50	86.6373	244.8927	gfp
184	51	69.7611	250.2263	rfp
185	1	46.4144	11.6151	gfp
185	2	52.6596	13.1567	gfp
185	3	20.1838	19.5152	rfp
185	4	30.7039	21.0668	gfp
185	5	78.7078	29.7182	gfp
185	6	29.6417	34.8243	gfp
185	8	75.2623	41.3998	rfp
185	9	20.8387	45.4269	gfp
185	10	5.8814	49.9620	rfp
186	1	27.9119	17.0648	gfp
186	2	66.8524	19.8717	rfp
186	3	12.2813	34.1126	rfp
186	4	11.0876	44.6912	gfp
187	1	6.6038	10.9104	cy5
189	1	23.8531	16.7819	gfp
190	2	45.7502	5.0435	cy5
190	4	17.2000	29.5332	gfp
190	5	5.4051	34.5462	rfp
190	7	18.8273	51.7001	rfp
191	1	59.1557	21.4430	gfp
191	3	58.2947	39.9566	rfp
191	5	96.4371	42.3726	gfp
191	6	79.1108	46.1851	rfp
191	9	8.9699	53.6389	gfp
192	1	6.1828	9.5091	cy5
193	1	23.4898	2.9288	rfp
193	3	6.0775	18.9575	gfp
196	1	25.6458	4.2112	gfp
198	1	89.5960	6.6823	gfp
198	2	92.7490	19.1283	cy5
198	4	66.5928	27.9157	gfp
198	5	75.9505	37.9310	gfp
198	6	86.4782	38.7630	rfp
198	7	97.0816	41.7751	rfp
198	9	104.1675	45.9216	gfp
198	10	96.2448	50.3745	gfp
198	12	7.9291	60.6337	rfp
198	13	54.0887	61.8287	gfp
198	14	63.8224	62.9962	gfp
198	16	34.4923	74.1409	gfp
198	17	22.2818	79.765	gfp
198	18	63.0207	85.4835	gfp
198	22	64.9501	101.7293	gfp
198	23	119.0470	107.4870	rfp
198	24	49.8064	118.9459	gfp
198	25	84.4264	119.5789	gfp
198	26	85.9157	131.1616	rfp
198	27	100.2539	131.3185	gfp
198	29	161.3120	157.9630	gfp
198	31	138.8859	188.7741	cy5
199	1	2.9025	12.4459	cy5
199	2	8.5769	13.5572	cy5
210	1	21.5979	12.0673	gfp
210	2	32.3160	15.7365	gfp
210	3	14.5991	17.5257	gfp
210	4	23.7204	18.1934	gfp
210	5	6.3871	23.7391	rfp
210	6	22.2729	24.6696	gfp
210	7	17.5564	28.5780	gfp
210	8	3.5777	30.4561	rfp
210	9	11.6714	30.2536	gfp
211	1	14.1483	10.4073	gfp
211	2	18.3288	25.0905	gfp
211	3	28.5883	29.8044	gfp
211	4	10.2443	32.0902	rfp
212	1	11.0387	13.2501	cy5
213	1	45.3525	17.355	gfp
213	2	76.1053	38.2494	gfp
213	3	57.4215	47.3662	gfp
213	5	53.2323	83.2397	gfp
213	7	35.82975	90.2355	rfp
213	8	30.3026	93.2521	rfp
213	9	112.875	91.5183	gfp
213	10	45.9455	92.7639	cy5
213	11	92.6982	99.4531	gfp
213	12	75.6498	106.7910	gfp
213	14	23.1315	118.9076	rfp
213	15	9.8462	117.2029	cy5
213	16	65.2859	119.4722	rfp
213	18	77.3522	123.3383	gfp
213	19	107.8532	125.1876	rfp
213	21	19.2709	128.8600	gfp
213	22	64.6495	143.7721	rfp
213	23	88.5849	149.5887	rfp
213	24	32.4053	152.4788	rfp
213	25	78.9986	154.4012	rfp
213	27	33.1268	165.9162	rfp
216	1	14.6220	11.5187	rfp
216	2	16.5041	20.6117	gfp
216	3	136.2455	42.3851	gfp
216	4	118.9219	67.2182	cy5
216	6	106.3921	78.6044	cy5
216	7	116.0013	107.4715	gfp
217	1	30.6235	8.1326	rfp
217	2	32.1783	15.1814	gfp
217	3	20.4494	20.2809	rfp
217	4	42.7017	29.2567	rfp
217	5	58.4737	36.3413	gfp
217	6	73.3889	39.2946	gfp
217	7	18.7611	43.5445	rfp
217	8	68.9914	46.9355	gfp
217	9	56.5592	53.3950	gfp
219	1	2.8468	10.8495	cy5
220	2	9.19125	14.9246	cy5
222	1	11.7214	5.1307	cy5
222	2	16.8426	8.4173	cy5
222	3	9.3044	17.4102	gfp
222	4	33.6507	26.2573	gfp
222	5	16.0459	27.0596	gfp
222	6	22.9771	28.5671	gfp
223	1	16.6793	21.4765	gfp
229	1	7.2462	6.7725	gfp
230	2	26.7895	14.8203	rfp
230	4	16.4078	18.6008	gfp
230	6	32.6466	22.9939	rfp
230	7	48.246	26.1655	gfp
230	8	114.2020	25.0545	rfp
230	9	67.8242	30.9352	gfp
230	11	85.1925	34.2675	rfp
230	12	60.6256	44.0500	gfp
230	13	46.2577	52.3852	rfp
230	14	4.3737	58.5972	gfp
230	15	37.7325	68.5557	rfp
230	16	20.2865	73.3067	rfp
230	17	36.4642	75.4324	rfp
230	19	32.0932	95.8476	gfp
231	1	8.3764	5.4825	gfp
231	2	21.1143	8.4419	gfp
232	1	10.2568	19.6924	rfp
234	1	41.4670	5.2503	gfp
235	1	32.3456	10.9889	rfp
235	3	73.2578	30.3859	gfp
235	4	20.6746	78.1487	rfp
235	5	38.8564	87.0848	gfp
237	1	55.3195	7.8536	cy5
237	2	63.0993	14.3103	gfp
237	3	38.1806	16.0339	gfp
237	4	48.7349	16.6578	gfp
237	5	24.9176	19.4528	gfp
237	6	78.4054	31.6872	rfp
237	7	80.9905	40.6737	rfp
237	8	121.2104	43.8476	gfp
237	9	114.5270	44.4589	gfp
237	10	90.1686	47.9569	gfp
237	11	117.9358	51.8646	gfp
237	13	116.1601	56.6332	gfp
237	17	90.2642	64.7834	gfp
237	19	26.1367	68.9406	rfp
237	20	119.0225	71.3286	gfp
237	21	106.6875	70.9275	gfp
237	22	48.6198	75.2124	rfp
237	23	56.4660	75.62625	rfp
237	24	109.4263	79.8086	gfp
237	25	43.5662	80.2953	cy5
237	26	68.6419	84.4887	gfp
237	27	104.2596	86.7920	gfp
237	28	37.7780	89.2718	cy5
237	29	79.9231	90.5656	gfp
237	30	91.5421	93.5665	rfp
237	31	59.5805	95.6131	cy5
238	1	17.0050	37.6997	rfp
241	1	9.4613	8.8318	gfp
241	2	26.1379	10.9266	gfp
241	3	8.9708	20.6992	gfp
241	5	39.6982	42.3089	gfp
242	4	69.7344	16.9023	gfp
242	7	53.5305	47.9344	rfp
242	8	59.2031	52.4051	cy5
242	9	64.8488	55.4897	rfp
242	10	63.1052	63.9034	rfp
242	11	50.2285	63.9578	rfp
251	1	6.1347	14.3835	cy5
252	1	4.9163	16.5622	cy5
252	2	46.4716	22.6319	gfp
252	3	24.1553	25.9129	gfp
253	1	17.8770	8.8208	cy5
254	1	102.8286	5.8490	gfp
254	2	119.1589	7.1341	gfp
254	3	82.9678	9.3747	gfp
254	4	23.3966	10.1127	gfp
254	5	124.9448	12.2196	gfp
254	6	56.8210	12.8216	gfp
254	7	6.8973	11.5164	gfp
254	8	73.6805	14.3835	gfp
254	9	58.3555	22.9088	gfp
254	10	108.7513	24.2047	gfp
254	11	144.3684	26.3892	gfp
254	12	25.4154	31.3016	rfp
254	13	148.095	33.7575	rfp
254	15	45.0923	41.5278	rfp
254	18	81.0809	45.2872	gfp
254	19	16.00245	52.05795	gfp
254	20	111.0923	52.9527	rfp
254	21	82.4169	62.4462	rfp
254	22	32.2941	61.8216	cy5
254	23	47.0954	63.0609	cy5
254	24	105.8381	62.5263	gfp
254	26	139.8530	66.2619	rfp
254	28	102.1159	70.1746	gfp
254	29	39.5907	71.9021	gfp
254	30	91.7711	75.5666	gfp
254	32	32.6323	81.8651	gfp
254	33	42.0632	84.65625	gfp
254	34	51.4143	87.0457	gfp
254	35	85.0122	92.6914	rfp
254	37	55.8511	100.4930	gfp
254	38	46.7212	110.295	gfp
255	1	13.7312	22.4705	gfp
257	1	99.1786	9.9448	rfp
257	2	93.7037	17.8164	gfp
257	3	79.1910	19.5573	gfp
257	4	67.1863	26.4851	gfp
257	5	94.8931	30.8616	gfp
257	6	111.3971	35.1154	gfp
257	7	134.8940	55.1920	gfp
257	8	98.0772	58.2733	rfp
257	9	56.5727	68.1630	gfp
257	13	139.8812	72.77535	gfp
257	14	72.5916	78.0944	gfp
257	16	66.1804	81.1964	rfp
257	18	43.4263	85.1585	rfp
257	19	12.6293	96.1453	rfp
257	21	52.2584	104.1541	rfp
257	23	109.2137	112.0213	gfp
257	24	87.9947	112.3853	rfp
257	25	134.1893	116.6304	gfp
257	27	78.1047	116.2473	rfp
257	28	103.1232	122.5884	gfp
257	30	56.2728	128.0325	rfp
257	32	89.6813	127.8877	rfp
257	33	59.1700	136.1243	rfp
258	1	81.9487	61.0103	rfp
258	2	65.6198	70.8694	gfp
258	3	70.6275	101.3076	gfp
258	4	67.1834	110.1672	cy5
258	5	60.4464	113.2670	gfp
258	6	74.4253	121.3660	gfp
258	7	65.3456	123.4769	gfp
258	8	57.7176	134.4924	gfp
258	9	66.3098	138.5194	gfp
258	10	74.6087	149.3086	gfp
258	11	82.5342	155.6514	gfp
260	1	43.8114	4.2278	gfp
260	2	34.0353	8.4311	gfp
260	3	50.6932	10.4376	rfp
260	4	7.4691	15.6606	gfp
260	6	36.7124	27.2753	gfp
262	1	51.6346	4.8951	gfp
262	2	40.7590	32.5328	cy5
262	3	40.5730	39.4194	cy5
262	4	64.2867	50.4817	gfp
262	5	44.1194	52.6727	gfp
262	6	59.02825	54.008	gfp
262	7	75.6123	55.6810	gfp
262	8	13.3195	57.4899	gfp
262	9	81.5186	59.8775	rfp
262	10	69.5998	64.5957	gfp
262	12	27.9166	70.0047	gfp
262	13	6.7495	70.7964	gfp
262	14	53.0851	76.4006	gfp
262	15	36.1200	85.5028	gfp
262	16	10.3959	83.4390	gfp
262	17	64.6538	82.4955	gfp
262	18	72.1891	86.2093	gfp
262	19	52.0720	90.2449	cy5
262	20	64.5202	91.1197	gfp
262	21	39.0225	93.9567	cy5
262	22	81.0977	96.8251	rfp
262	23	15.7860	99.4099	rfp
262	24	69.5448	97.2913	rfp
262	25	71.1306	110.1531	rfp
263	1	22.5221	5.4055	cy5
265	1	2.6531	27.1287	gfp
265	2	31.4239	29.0117	gfp
265	3	14.75975	31.3255	gfp
265	4	14.8811	39.1936	gfp
266	2	70.6577	14.2807	gfp
266	3	71.0946	23.3868	gfp
266	5	10.2979	33.4119	gfp
266	6	20.4215	33.2903	gfp
266	7	60.1440	41.5026	gfp
266	8	54.0326	42.8833	gfp
267	2	4.5948	6.6959	gfp
267	3	10.4582	10.7991	gfp
268	1	12.2166	6.2273	gfp
270	1	13.51275	8.5543	cy5
270	2	13.3730	39.42025	gfp
271	1	40.0500	6.3525	rfp
273	1	3.7909	12.5045	gfp
273	2	4.7866	24.3742	gfp
274	1	7.2871	5.2492	gfp
274	2	15.6380	7.0489	gfp
274	3	25.585	13.21175	gfp
276	1	29.0919	4.6915	gfp
276	3	47.0534	29.7522	gfp
276	4	34.5528	32.3349	gfp
276	5	27.2272	39.3635	rfp
277	1	43.4135	5.3088	gfp
277	2	19.5804	5.7003	gfp
277	3	55.9427	16.3591	gfp
277	4	44.4152	17.9835	gfp
277	5	29.9925	26.5190	gfp
277	6	60.7972	33.3489	gfp
277	8	45.7831	58.7786	gfp
279	1	49.9875	6.0999	rfp
279	2	56.7225	6.2175	rfp
279	4	153.5409	19.1777	rfp
279	5	164.8749	22.29894	rfp
279	6	82.4068	25.6513	gfp
279	7	96.9367	26.3149	rfp
279	8	22.3914	25.8744	rfp
279	9	52.1868	25.4669	gfp
279	10	117.6331	25.3683	rfp
279	11	106.6966	28.4394	gfp
279	12	35.6255	31.8906	gfp
279	13	16.1526	31.1166	gfp
279	14	127.4982	33.4726	rfp
279	15	116.6200	35.7935	gfp
279	17	25.5220	40.0567	gfp
279	18	11.9990	42.1677	rfp
279	19	32.4906	43.4044	gfp
279	20	14.8611	48.6539	rfp
279	21	69.9019	49.4858	rfp
279	22	86.0605	59.17875	rfp
279	23	149.6543	69.7962	rfp
279	24	128.4106	74.9534	gfp
279	25	41.9743	82.9129	gfp
279	26	141.0193	86.1323	rfp
279	27	73.4186	96.6620	gfp
279	28	132.9067	97.5787	rfp
279	29	64.7893	100.3781	gfp
279	30	108.1080	99.9952	rfp
279	31	25.3834	103.1395	rfp
279	32	96.5135	109.5264	gfp
279	34	64.4524	117.8552	gfp
279	35	108.2602	119.0118	rfp
279	36	55.4643	119.3080	rfp
279	37	21.2264	119.6592	rfp
279	38	80.8685	126.9136	rfp
279	39	97.2015	127.3875	rfp
282	1	56.3894	13.8097	gfp
282	2	18.8090	13.7427	rfp
282	3	74.1222	38.2133	rfp
282	5	20.8620	89.0470	rfp
282	6	33.12075	100.0395	rfp
286	1	60.5599	7.1371	rfp
286	2	44.7030	7.5307	rfp
286	3	39.7910	15.8299	gfp
286	4	28.6547	17.4349	rfp
286	5	19.4287	41.5789	gfp
286	6	112.1731	40.7299	gfp
286	8	102.1127	58.0408	rfp
286	9	168.4015	68.8388	gfp
286	10	102.6499	70.6560	rfp
286	13	180.8800	102.2963	gfp
286	16	125.3901	102.6417	rfp
286	17	119.2681	113.8330	gfp
286	18	135.6377	123.4982	rfp
286	19	102.0062	130.3296	cy5
286	20	157.7877	133.4237	gfp
286	21	35.0695	145.5114	rfp
286	22	48.0525	145.8685	gfp
286	23	155.3554	146.6479	gfp
286	24	125.7848	154.9955	gfp
287	2	85.5148	9.3612	rfp
287	4	90.5067	19.6725	rfp
287	5	138.5986	26.5129	rfp
287	6	66.9093	30.5806	rfp
287	8	149.6916	36.5006	gfp
287	9	124.3319	46.8718	rfp
287	10	143.0200	51.6469	rfp
287	11	14.2040	65.6732	gfp
287	13	5.2962	69.8893	rfp
287	14	123.1950	74.0214	rfp
287	18	149.5299	82.7330	gfp
287	19	81.2614	87.8080	gfp
287	21	46.6209	91.2046	rfp
287	22	20.4649	94.8426	cy5
287	23	123.3709	95.2401	gfp
287	24	98.4948	97.7754	rfp
287	26	119.1355	104.5465	rfp
287	27	71.3161	112.7530	cy5
287	28	46.6973	116.3500	rfp
287	30	61.1801	117.6746	rfp
289	1	21.4959	9.5013	rfp
289	2	17.4111	38.6495	rfp
289	3	7.8843	42.3578	rfp
289	4	19.0363	46.8774	rfp
289	5	47.3358	51.0239	cy5
289	6	23.3103	60.6601	rfp
289	7	38.4033	66.3619	cy5
289	8	31.9132	70.3767	rfp
292	1	16.4330	14.9183	gfp
292	2	10.4863	17.4999	gfp
293	1	16.3770	12.5876	rfp
293	2	67.2487	18.4867	rfp
293	4	46.4608	20.3903	rfp
293	5	34.1567	33.2175	rfp
293	6	5.3922	38.9193	rfp
293	7	29.3703	37.8767	rfp
294	1	30.8671	7.8111	gfp
294	2	6.7573	10.4680	cy5
294	4	5.5958	18.1384	gfp
294	5	12.2166	23.7729	gfp
295	1	17.3475	6.5550	rfp
295	2	4.2861	22.0548	cy5
297	1	81.1939	6.7942	rfp
297	2	89.7231	7.0269	rfp
297	3	59.9154	6.7978	gfp
297	4	54.3026	8.0262	rfp
297	5	68.9163	11.5376	cy5
297	6	56.7972	14.4753	gfp
297	9	70.2196	31.0359	gfp
297	10	70.2042	40.3327	gfp
297	11	93.6501	42.6292	gfp
297	12	107.3703	60.0332	gfp
297	13	34.7174	63.7640	rfp
297	14	96.0228	64.4684	rfp
297	15	88.8615	67.0902	rfp
297	16	15.9263	68.8293	gfp
297	17	120.0844	68.3457	rfp
297	18	43.16125	71.2098	cy5
297	19	24.3640	73.1464	gfp
297	20	86.5087	74.2379	rfp
297	21	97.5784	75.8760	rfp
297	23	7.7861	82.6622	gfp
297	24	19.6283	82.9709	gfp
297	25	102.2664	89.5136	gfp
297	27	84.3875	93.9214	rfp
297	28	54.3835	102.1638	rfp
297	29	98.9506	100.4398	rfp
297	30	33.1583	102.3745	gfp
297	31	19.0982	106.0495	gfp
297	33	40.5847	110.1382	gfp
297	34	32.2913	112.3044	gfp
297	35	63.4119	121.0641	rfp
299	1	9.51375	7.6382	cy5
299	2	2.3161	9.9877	gfp
299	3	6.6697	13.5310	gfp
299	4	9.2575	19.4175	gfp
300	1	8.7495	13.6185	rfp
301	1	149.0871	8.7766	rfp
301	2	104.1280	22.5421	rfp
301	4	58.4995	50.0070	rfp
301	6	58.8138	62.6923	rfp
301	7	78.2269	63.8715	rfp
301	8	36.66825	67.5745	cy5
301	9	43.1784	76.4059	rfp
301	11	37.4429	87.2659	cy5
301	12	99.0571	89.7989	rfp
301	14	88.0515	98.2460	cy5
301	15	166.8892	105.7454	rfp
301	16	152.1351	104.4391	rfp
301	17	157.8559	110.7212	rfp
301	18	53.8168	113.6863	rfp
301	19	15.7013	118.7875	gfp
301	20	20.2784	133.1436	rfp
301	21	74.5436	140.8404	gfp
301	22	130.6621	141.6470	rfp
301	24	106.1025	149.4700	rfp
301	25	87.2278	153.7646	rfp
301	27	171.3935	165.8684	rfp
301	28	194.1959	170.151	rfp
301	30	203.0122	177.1692	rfp
301	31	156.9179	180.8893	cy5
301	32	191.4701	180.4546	rfp
301	33	197.9307	184.2666	rfp
301	35	147.9010	185.2857	cy5
301	36	245.0400	187.86	cy5
301	37	103.2202	190.2045	rfp
301	39	208.3023	193.1682	gfp
301	41	146.7153	195.5351	rfp
301	42	106.5792	201.4316	rfp
301	46	193.7571	211.0412	rfp
301	47	143.6089	216.4716	rfp
301	48	247.1597	220.0525	gfp
301	49	88.0968	222.5080	rfp
301	50	114.3926	223.7960	rfp
301	52	202.3785	225.5208	rfp
301	53	172.8970	227.3096	rfp
301	54	103.29675	226.0725	rfp
301	58	258.7897	232.3397	cy5
301	59	274.2837	240.4877	rfp
301	60	199.7493	240.3342	gfp
301	61	174.0643	253.4728	rfp
301	62	246.5669	255.4373	gfp
301	63	270.1008	256.3595	rfp
301	64	186.7582	257.6877	gfp
301	65	276.4824	259.1946	rfp
301	66	119.4012	266.3866	rfp
301	67	239.9278	267.1892	rfp
301	68	274.9502	268.3769	rfp
301	70	221.4483	269.0692	rfp
301	72	201.3341	274.4005	cy5
301	73	213.8030	281.8686	rfp
301	75	151.6166	298.1877	rfp
301	76	196.9572	304.4013	rfp
301	77	172.0505	305.1969	cy5
301	78	206.6460	336.2910	gfp
302	1	126.8625	9.0300	rfp
302	2	86.7883	9.9856	rfp
302	3	62.1574	20.3529	gfp
302	4	73.5681	20.6781	gfp
302	5	170.1295	23.1469	rfp
302	8	71.9400	30.375	gfp
302	9	164.0392	30.7421	rfp
302	10	80.8457	38.6943	rfp
302	11	103.3809	39.9664	rfp
302	13	149.7144	50.5474	gfp
302	14	113.0132	54.4910	rfp
302	15	167.9273	55.1792	rfp
302	16	87.9619	60.1756	gfp
302	17	154.9637	69.4963	rfp
302	18	79.3668	69.8417	gfp
302	19	91.1450	70.3826	gfp
302	20	141.3477	72.2511	gfp
302	22	66.8938	75.3878	rfp
302	23	138.2766	77.8869	rfp
302	25	105.4273	79.9699	rfp
302	26	105.8328	91.1502	rfp
302	27	29.2400	93.2190	gfp
302	28	41.0524	93.4871	gfp
302	29	44.1416	103.0774	gfp
302	30	19.7743	104.6428	rfp
302	31	62.5797	108.7191	gfp
302	32	53.7812	111.9075	gfp
302	33	43.5445	117.2147	gfp
302	34	26.1094	120.1007	rfp
302	35	91.0151	120.0962	rfp
302	36	58.9823	122.8021	gfp
302	39	69.0973	143.3753	rfp
302	40	55.1673	143.4827	rfp
303	1	50.7349	11.5332	rfp
303	2	28.3056	17.7044	rfp
303	4	19.76925	20.4035	rfp
303	5	35.4438	26.9444	gfp
303	6	51.9942	27.1856	gfp
303	7	23.0523	30.5859	rfp
303	8	72.6662	35.2331	rfp
303	9	87.6438	36.3487	rfp
303	10	77.7862	46.1573	rfp
303	11	15.31875	53.7342	rfp
303	12	22.4700	51.8325	gfp
303	13	100.5993	51.4609	rfp
303	15	21.2771	63.0134	rfp
303	16	31.1782	63.5610	rfp
303	17	81.1804	65.2794	rfp
303	18	111.5777	66.1711	gfp
303	19	99.2633	73.4188	rfp
303	20	68.37	83.0810	rfp
303	21	68.7937	89.3957	rfp
303	22	104.6009	89.8969	rfp
303	23	90.9594	91.0653	rfp
303	24	97.1162	95.4108	rfp
303	25	98.9626	106.2932	rfp
304	2	139.0639	9.7129	rfp
304	3	151.9063	11.1815	gfp
304	5	77.4722	15.2923	rfp
304	6	94.4135	17.8560	rfp
304	7	22.4675	27.9961	gfp
304	9	142.8159	31.9705	rfp
304	10	164.5608	34.8625	rfp
304	11	97.1281	35.4083	rfp
304	12	172.9044	38.5018	rfp
304	16	60.9888	46.9987	cy5
304	17	121.4478	49.6473	rfp
304	18	55.2789	50.6564	rfp
304	19	92.9392	70.6538	rfp
304	20	195.3083	70.6275	rfp
304	21	189.2	77.7616	rfp
304	22	200.8942	78.2198	gfp
304	23	112.1873	80.8465	rfp
304	25	115.3986	96.1614	gfp
304	26	198.9564	99.4956	rfp
304	28	188.8238	106.5683	rfp
304	29	127.2709	109.3120	cy5
304	30	183.9902	117.2641	gfp
304	32	161.0191	142.4375	rfp
304	33	88.7387	142.2993	gfp
304	34	147.0336	146.9913	rfp
306	1	84.7503	8.54625	rfp
306	2	96.4940	12.1320	gfp
306	3	119.3994	11.3991	rfp
306	4	58.1939	20.7144	rfp
306	5	90.7674	22.6366	rfp
306	6	179.2563	22.9065	rfp
306	7	194.4036	26.1922	rfp
306	9	202.3563	26.6517	rfp
306	10	42.7166	28.6690	gfp
306	11	95.4600	29.67	rfp
306	13	23.1676	37.0654	gfp
306	14	86.4988	37.2977	gfp
306	15	150.3925	39.1166	rfp
306	16	210.6379	38.5864	rfp
306	17	104.0958	41.7458	rfp
306	18	154.9191	53.7297	rfp
306	20	216.7661	54.4271	rfp
306	21	18.6449	64.1447	rfp
306	22	187.2183	65.1099	gfp
306	23	10.0257	65.9524	rfp
306	24	83.3538	69.5029	gfp
306	25	38.5769	69.0795	rfp
306	26	196.7215	75.3835	rfp
306	27	131.1527	86.9057	rfp
306	28	207.6163	87.8306	rfp
306	29	116.0731	92.4679	gfp
306	30	178.0584	93.5480	rfp
306	32	60.8566	94.3618	rfp
306	33	51.5724	95.8101	rfp
306	34	67.7629	98.4953	rfp
306	35	195.8208	99.4164	rfp
306	37	79.5227	101.3179	rfp
306	38	137.6597	104.3944	gfp
306	40	124.9197	105.3313	rfp
306	42	104.5501	110.0818	rfp
306	45	26.0130	112.7594	gfp
306	46	153.6937	117.3206	rfp
306	48	80.625	117.7125	rfp
306	49	140.5025	123.1533	rfp
306	50	97.7297	122.9942	rfp
306	51	183.8798	123.4932	gfp
306	53	86.7221	128.1160	gfp
306	55	193.5797	132.9421	gfp
306	56	98.4840	132.4727	rfp
306	57	186.5900	138.5957	gfp
306	58	173.8533	142.7514	rfp
306	59	193.3272	147.3134	rfp
306	60	103.0480	148.3166	rfp
306	62	109.0695	153.1015	rfp
306	63	192.2496	154.3078	rfp
306	64	167.4868	155.6964	rfp
306	66	64.8329	157.0991	gfp
306	67	121.2815	157.77775	gfp
306	68	181.1210	158.4529	rfp
306	69	91.53195	166.0746	cy5
306	71	56.3472	166.8615	rfp
306	72	92.2228	173.9005	gfp
306	73	149.8897	174.2124	rfp
306	74	126.7636	175.7308	rfp
306	75	73.4414	178.6969	rfp
306	76	83.04375	179.0601	gfp
306	77	120.1047	180.0326	rfp
307	1	16.3227	10.0322	gfp
307	2	9.4262	11.5363	gfp
307	3	5.0140	28.4173	cy5
307	4	11.595	31.7025	cy5
311	1	5.1543	8.8105	gfp
311	2	10.1556	18.0094	gfp
313	1	20.4608	11.3305	cy5
313	2	6.6990	14.7493	gfp
313	3	3.7944	22.8895	gfp
316	1	100.0182	53.6514	rfp
316	2	152.3872	115.8731	rfp
316	3	16.0539	129.4974	rfp
317	1	58.8860	16.4600	rfp
317	2	34.4717	24.7967	gfp
318	1	57.3853	13.8938	rfp
318	2	51.5500	19.7452	rfp
318	3	58.3578	23.5352	gfp
318	4	90.8672	27.9759	gfp
318	5	35.5444	30.8988	rfp
318	6	47.4487	31.6256	gfp
318	7	57.5294	34.5536	gfp
318	8	97.4556	37.7761	gfp
318	9	79.1977	45.7599	gfp
318	10	89.7166	45.2406	gfp
318	11	19.7717	48.6231	gfp
318	12	101.3794	51.0694	gfp
318	13	92.5176	55.2406	gfp
318	14	7.9200	57.195	gfp
318	16	49.8690	60.7814	rfp
318	17	34.6304	77.5766	rfp
318	19	46.9658	83.6467	gfp
318	20	39.0005	86.7818	rfp
318	23	86.5163	95.1102	gfp
318	25	92.9397	114.8936	rfp
320	1	6.7831	25.8793	gfp
320	2	10.5327	30.2670	gfp
323	1	14.7177	10.8917	cy5
323	2	26.5659	20.5363	gfp
324	1	30.1973	97.6458	rfp
327	1	10.9341	16.8804	cy5
329	2	28.6430	5.0161	cy5
329	3	6.8779	9.1602	gfp
329	4	5.7405	18.0987	gfp
329	5	9.7246	23.5797	gfp
332	1	26.7765	9.5944	rfp
332	2	17.7375	13.0635	cy5
332	3	8.2898	15.3637	gfp
332	4	27.0473	16.9371	cy5
334	1	13.5485	7.6089	gfp
334	2	27.3818	8.5949	gfp
334	3	21.2789	15.1088	gfp
334	4	16.0128	23.0307	cy5
337	1	15.9017	3.6963	gfp
337	2	13.2048	20.9537	cy5
337	3	18.9002	29.50875	gfp
339	2	59.2871	22.3006	rfp
339	3	3.3696	24.6434	rfp
339	4	6.3954	29.3078	rfp
339	5	62.4575	32.9786	rfp
339	7	20.4934	36.4073	gfp
339	8	64.543	42.871	gfp
339	9	25.2471	43.8534	gfp
339	10	37.4888	49.0487	gfp
339	11	54.4521	58.9470	gfp
340	1	24.1379	9.2037	gfp
341	1	18.9395	6.3132	gfp
341	2	4.63325	9.19125	cy5
341	3	4.54725	15.738	gfp
341	4	10.0112	20.1460	gfp
342	1	5.1271	8.6878	gfp
342	2	14.8486	13.0681	gfp
343	2	38.4313	14.0577	gfp
343	3	49.9743	19.6725	gfp
343	5	7.6858	29.2276	gfp
344	1	58.6977	30.1631	rfp
344	2	57.3667	48.3477	gfp
344	3	34.1484	49.9142	gfp
344	4	9.3904	49.2034	rfp
344	6	20.5441	55.1882	gfp
344	7	92.2267	62.6808	rfp
344	8	45.9547	62.0134	gfp
344	9	5.6048	63.9551	rfp
344	10	56.4866	67.7601	rfp
344	12	91.3888	72.8371	gfp
344	13	38.3377	80.5892	cy5
344	14	95.4654	81.1517	rfp
345	1	11.4667	9.2450	gfp
345	2	19.5039	26.8774	gfp
346	1	33.0870	5.3366	rfp
346	2	24.7569	9.0955	rfp
346	3	42.5156	11.0556	gfp
346	5	14.3645	20.9519	gfp
346	6	17.7764	32.6813	gfp
346	10	90.3331	47.6556	rfp
346	11	2.0628	48.7340	rfp
346	12	66.3180	56.2249	gfp
346	13	93.9666	56.9634	gfp
346	14	16.5809	64.6372	gfp
346	15	22.9572	65.2286	gfp
346	16	75.0336	66.0957	gfp
346	17	27.9168	75.2950	rfp
347	1	46.4892	7.2317	rfp
347	2	31.1843	14.9332	rfp
347	3	18.0511	35.7738	rfp
347	4	5.0883	41.9131	rfp
347	5	24.2563	43.4343	rfp
347	6	20.2628	47.8229	rfp
348	1	54.4718	13.5604	rfp
348	2	19.8633	19.5090	gfp
348	3	45.8020	27.2442	gfp
348	4	13.76	31.4479	gfp
348	5	36.5089	39.3071	gfp
348	6	45.4612	41.9080	gfp
348	7	22.6767	44.6760	gfp
348	8	52.6014	50.2421	cy5
348	9	45.1649	53.1927	cy5
348	10	36.6872	58.8729	gfp
348	11	49.5653	71.1435	cy5
348	12	47.3903	85.1013	rfp
349	1	17.7706	7.3431	rfp
349	2	6.4057	15.6507	rfp
350	1	54.5025	9.4295	rfp
350	2	92.4848	14.5307	rfp
350	3	59.8662	15.9043	cy5
350	4	37.8029	21.5489	rfp
350	6	73.4942	50.2503	rfp
350	7	115.2269	54.0227	gfp
350	9	8.3302	57.6788	rfp
350	10	8.7454	74.0422	rfp
350	11	99.5280	75.6630	rfp
350	14	128.4471	97.9663	rfp
350	15	135.2091	99.4597	rfp
350	17	135.1394	106.7356	rfp
350	18	10.93275	106.511	rfp
350	19	127.5194	109.2615	rfp
350	20	10.1188	120.1456	rfp
350	21	23.8539	119.6846	rfp
350	22	118.8062	127.1491	rfp
350	23	59.3441	128.1223	rfp
350	24	96.0016	138.6689	gfp
350	26	26.1225	143.6968	rfp
350	27	101.9906	147.0499	gfp
350	28	66.3828	152.1494	rfp
350	29	91.6695	159.96	gfp
350	30	57.0281	158.9381	rfp
350	31	73.3083	159.4561	rfp
350	32	45.5686	163.1987	rfp
350	34	36.2141	169.8679	rfp
350	35	38.3108	180.5666	gfp
350	36	54.0766	183.8554	gfp
350	37	44.2168	189.5888	gfp
350	38	64.6559	189.3129	gfp
350	39	52.0490	194.8090	gfp
351	1	11.8825	7.2086	rfp
352	1	35.5449	11.8626	gfp
352	2	46.2308	16.2383	gfp
352	3	2.6832	30.6504	cy5
353	1	32.7041	25.9514	gfp
354	2	44.9788	13.1031	gfp
354	4	40.1513	31.1313	rfp
354	5	49.3921	40.3763	cy5
354	6	36.5260	48.0601	gfp
354	7	48.8223	51.4925	rfp
354	8	3.0886	55.95375	rfp
354	10	30.88905	62.44245	gfp
354	11	3.2895	63.7090	rfp
354	12	8.4237	68.7957	rfp
356	1	8.3281	24.0863	gfp
357	1	28.9605	5.8179	gfp
357	3	21.5398	31.8463	gfp
357	4	28.1455	40.0291	gfp
358	1	17.1551	9.4026	gfp
358	2	10.1569	20.4541	gfp
358	3	8.3933	29.5956	gfp
359	1	16.6733	3.3755	gfp
360	1	24.9818	13.6824	cy5
360	2	14.9015	23.1437	gfp
360	3	5.3535	27.2743	rfp
361	1	5.1278	6.54675	rfp
361	3	15.7041	8.1828	rfp
361	4	21.6288	8.5657	gfp
361	5	34.5644	9.0490	gfp
361	7	65.9851	18.5497	rfp
361	9	10.2608	22.2591	gfp
361	10	48.8060	30.1553	gfp
361	11	69.9534	31.5730	rfp
361	12	11.3592	33.9342	gfp
361	13	30.2969	33.2175	gfp
361	14	57.9460	37.9822	gfp
361	15	10.5085	41.4433	gfp
361	18	52.8341	72.4940	gfp
361	19	38.4144	73.9262	gfp
362	1	62.4241	11.3125	rfp
362	2	41.6568	18.2680	gfp
362	3	74.2441	20.4672	rfp
362	4	12.3140	22.2707	rfp
363	1	30.4700	11.3796	rfp
363	2	6.2373	29.7729	rfp
363	5	60.8887	38.2783	gfp
363	6	28.3404	38.0833	gfp
363	7	47.8900	50.3430	gfp
363	8	30.4809	56.1703	gfp
364	1	111.3121	4.9070	gfp
364	2	116.272	9.92225	cy5
364	3	127.4828	12.0791	gfp
364	5	19.9287	19.7432	rfp
364	6	10.7645	28.8420	rfp
364	9	9.7509	38.5293	rfp
364	10	103.16775	40.1432	gfp
364	11	28.0676	47.8610	gfp
364	12	17.0618	49.2196	gfp
364	13	100.6237	49.8022	rfp
364	14	18.7298	58.4800	rfp
364	15	20.3007	68.3323	rfp
364	16	54.9957	72.8964	gfp
364	23	40.2889	106.8655	rfp
364	24	69.3375	110.6782	rfp
365	1	2.9692	7.4397	gfp
365	2	19.1178	13.5708	gfp
365	3	25.5339	35.7733	gfp
365	4	17.0208	40.9473	rfp
365	9	40.9483	76.3680	gfp
365	10	76.7825	82.0725	gfp
365	11	43.7579	82.0416	cy5
365	12	56.5054	84.4865	gfp
365	13	66.0507	89.3051	gfp
366	1	83.4215	4.6343	rfp
366	2	63.2483	11.8232	rfp
366	3	71.0951	12.4888	gfp
366	4	88.7511	12.5684	gfp
366	5	83.5114	15.6574	cy5
366	6	80.8542	21.9028	rfp
366	7	97.7605	23.693	rfp
366	8	55.0525	27.0485	rfp
366	9	87.5752	25.1155	rfp
366	10	108.7295	27.2042	rfp
366	11	86.6914	34.8062	rfp
366	12	58.5049	38.6893	cy5
366	13	41.8903	40.8980	rfp
366	15	68.9050	46.2693	rfp
366	16	62.0623	46.3926	gfp
366	17	28.9837	47.6804	rfp
366	18	164.4222	49.9992	gfp
366	19	153.51	52.0684	rfp
366	20	97.3626	56.4769	gfp
366	21	29.3072	55.8866	rfp
366	23	162.9415	58.2014	gfp
366	24	24.7822	61.4802	cy5
366	25	150.5131	63.1313	gfp
366	27	28.9934	67.2824	rfp
366	28	127.4507	65.9354	rfp
366	29	172.3148	70.9013	gfp
366	31	117.9907	69.6790	cy5
366	32	16.8796	73.3219	rfp
366	33	179.3694	73.6403	rfp
366	34	163.2474	74.9136	gfp
366	36	156.7190	78.9423	gfp
366	37	116.7808	89.1548	gfp
366	38	27.5797	84.5229	gfp
366	39	59.0487	85.0360	rfp
366	40	128.1784	85.2014	gfp
366	41	37.7080	85.6095	rfp
366	42	156.6099	87.7266	gfp
366	43	181.3634	88.7528	gfp
366	44	50.38525	88.451	rfp
366	45	38.3775	93.6130	gfp
366	46	19.84665	95.44065	gfp
366	47	131.2754	98.1206	gfp
366	48	121.2543	99.1659	gfp
366	50	186.6015	100.7942	gfp
366	51	7.4653	100.5921	rfp
366	52	176.3877	103.7557	gfp
366	54	123.3672	111.5819	gfp
366	55	195.90198	114.4875	gfp
366	56	70.9360	114.5155	gfp
366	57	16.3545	114.9216	gfp
366	58	12.1268	118.1632	gfp
366	59	83.4975	117.465	gfp
366	61	136.5643	120.8379	rfp
366	62	166.0386	125.3206	rfp
366	65	61.8247	130.5319	rfp
366	69	57.3264	141.0084	cy5
366	70	64.5293	142.3280	rfp
366	72	32.4817	157.2574	rfp
366	73	51.17946	160.37022	gfp
366	75	147.791	161.45425	gfp
366	76	133.5150	163.8535	gfp
366	77	102.3565	163.4083	gfp
366	78	88.0783	165.0603	gfp
366	79	138.8492	171.3884	rfp
366	81	100.1102	181.7825	gfp
366	82	78.4879	187.5101	rfp
366	83	121.4457	194.7216	rfp
367	1	15.3120	29.7977	rfp
368	1	72.3654	21.0163	rfp
368	2	140.2875	28.1064	rfp
368	3	64.6039	31.6651	gfp
368	4	48.1428	38.5323	gfp
368	6	45.6131	42.9917	gfp
368	7	29.9680	43.5620	rfp
368	8	38.5567	44.9828	gfp
368	9	77.0616	50.8316	gfp
368	10	13.1856	52.0239	rfp
368	11	10.7381	57.8310	gfp
368	12	76.6190	58.8932	rfp
368	13	6.7356	63.5325	rfp
368	14	4.3586	70.1095	rfp
368	15	18.4674	73.3772	rfp
368	16	6.4150	79.3156	rfp
368	17	14.7371	80.9763	gfp
368	18	151.6265	81.0505	rfp
368	19	161.4711	81.6432	rfp
368	22	69.3375	89.9259	rfp
368	23	167.5964	90.5870	rfp
368	24	127.2289	93.9638	rfp
368	26	146.2513	99.0273	rfp
368	27	155.0182	98.7988	gfp
368	28	108.1507	101.9125	gfp
368	29	15.4501	101.3082	rfp
368	30	63.7000	103.5163	gfp
368	31	118.7289	104.5845	rfp
368	32	143.405	105.565	rfp
368	33	165.0052	111.4593	rfp
368	35	154.53125	117.0521	rfp
368	36	26.1354	120.54405	rfp
368	37	68.9124	122.2128	rfp
368	39	84.0754	140.2598	gfp
368	40	93.4588	139.9733	rfp
368	41	138.2616	146.3955	gfp
368	42	83.7203	150.3406	rfp
368	43	93.7185	155.77825	rfp
368	44	131.3024	159.9179	gfp
370	1	23.3331	18.4579	gfp
370	2	20.4485	24.4596	gfp
371	1	25.4303	12.5618	rfp
371	2	19.4467	16.3669	rfp
371	3	9.9026	17.2822	rfp
371	4	23.48875	22.7753	gfp
371	5	24.4064	30.5783	gfp
371	6	39.4761	32.6079	rfp
371	7	7.826	34.7655	rfp
371	8	16.5055	36.9715	rfp
371	9	29.4785	38.3271	gfp
371	10	40.0241	42.7407	rfp
371	11	24.6837	50.8475	rfp
371	12	35.9796	50.0558	gfp
371	13	36.0828	57.5663	gfp
371	14	55.0470	61.5389	gfp
372	2	23.1463	40.9206	rfp
372	3	27.6832	53.4116	rfp
372	4	25.3239	62.6264	rfp
372	5	31.5263	67.2530	rfp
373	1	11.8761	12.3195	rfp
373	2	31.7834	18.7462	gfp
373	3	21.9381	25.7919	gfp
373	4	10.5393	30.3967	rfp
373	6	20.6764	44.1721	rfp
374	1	43.5180	34.2273	gfp
374	2	50.2778	33.7335	rfp
374	3	45.1462	41.0789	rfp
374	4	32.3603	45.0057	rfp
374	5	36.9702	54.6365	rfp
376	2	15.4484	14.4619	gfp
376	3	22.4541	19.2391	cy5
377	1	23.9331	6.6907	rfp
377	2	13.1177	15.9718	rfp
377	3	54.8492	16.7136	gfp
377	5	55.3930	30.8830	gfp
379	1	69.9313	11.2056	rfp
379	3	78.7423	24.1265	gfp
379	4	18.6574	26.9261	rfp
379	5	36.5590	36.5948	gfp
379	6	15.6350	37.0627	gfp
379	7	66.0485	40.0762	gfp
379	8	21.1290	44.8275	gfp
379	9	51.6706	44.6367	gfp
379	11	45.9436	50.5745	gfp
379	12	5.6492	51.0601	rfp
379	13	36.3565	52.9975	gfp
379	14	11.0255	57.1228	gfp
379	15	22.2606	57.9855	gfp
379	16	26.4680	72.7314	rfp
379	17	33.2417	80.0929	rfp
381	1	20.2343	19.6309	cy5
381	2	26.4711	18.7399	gfp
382	1	22.7725	12.8516	rfp
382	2	46.9178	18.7369	rfp
382	3	21.3925	21.1692	gfp
382	4	26.0413	28.1026	gfp
382	5	46.7625	32.9990	rfp
382	9	87.7526	51.6978	rfp
382	10	80.6551	51.9569	gfp
382	11	80.7268	62.7687	gfp
382	12	74.3889	70.8127	gfp
382	13	10.6510	70.2116	gfp
382	14	92.1705	69.9364	cy5
382	15	83.5928	72.5543	rfp
382	16	69.3256	85.1997	gfp
382	17	17.6357	98.6256	gfp
382	18	72.0190	102.4644	gfp
382	19	63.6837	107.2615	gfp
382	20	14.8003	108.0177	rfp
382	21	81.6857	109.0838	gfp
382	22	19.0440	116.4638	cy5
382	23	89.3497	117.5663	rfp
382	24	45.9627	117.8931	cy5
382	25	58.4407	122.0849	gfp
382	26	73.3009	128.0325	rfp
382	27	53.3628	138.3963	gfp
383	1	89.3132	6.6500	cy5
383	2	119.9399	9.7825	rfp
383	3	90.6225	13.0262	cy5
383	4	37.9134	18.4690	rfp
383	6	37.2733	28.9867	gfp
383	7	30.3706	29.6737	rfp
383	8	107.6145	30.9864	cy5
383	9	23.6468	33.1226	gfp
383	10	59.7682	38.5573	rfp
383	11	15.7285	41.6765	gfp
383	12	104.3215	43.8456	rfp
383	16	10.6903	49.8123	gfp
383	19	4.7647	64.9890	rfp
383	22	11.6274	78.9733	rfp
383	23	181.3623	81.9443	rfp
383	24	86.5253	85.8656	rfp
383	27	21.3538	91.6516	rfp
383	29	92.3799	98.9608	gfp
383	30	180.5856	101.9533	rfp
383	31	39.8479	114.8647	rfp
383	34	105.2576	118.6391	gfp
383	35	143.35125	120.7682	rfp
383	36	125.1804	128.6372	rfp
383	38	160.3392	135.0283	rfp
383	41	120.6630	152.0027	rfp
383	42	39.4399	152.5172	gfp
383	43	34.9156	153.8588	gfp
384	1	35.8274	12.7806	rfp
384	2	42.0510	23.5677	rfp
384	3	18.8793	30.6898	gfp
384	4	27.9518	33.3338	gfp
384	5	12.6767	33.9783	gfp
384	7	6.5134	40.0920	rfp
384	8	62.8782	38.9103	cy5
384	9	16.1946	42.9684	gfp
384	10	36.4694	43.9585	gfp
384	11	54.438	44.9694	gfp
384	12	29.5596	46.0203	gfp
384	13	43.0283	52.4996	gfp
384	15	8.4845	54.5264	rfp
384	18	54.6436	65.79	rfp
385	2	37.2580	78.9903	rfp
385	3	49.9123	77.357	rfp
385	4	57.5882	81.6183	rfp
385	5	37.3927	91.7252	rfp
385	6	41.6856	99.0466	rfp
386	1	92.88	22.1197	gfp
386	3	119.7881	42.2310	rfp
386	4	98.0030	46.6462	rfp
386	5	116.7054	54.4799	rfp
386	8	64.6921	64.4384	cy5
386	10	6.9991	72.6845	rfp
386	13	9.0415	86.1881	rfp
386	14	3.1668	85.1241	rfp
386	17	81.8606	87.8917	rfp
386	18	18.5497	89.9616	gfp
386	19	130.6663	92.7815	rfp
386	20	80.9020	100.0699	gfp
386	21	65.2620	100.4534	gfp
386	23	100.1719	109.3107	gfp
386	24	16.3906	112.3249	rfp
386	25	83.2441	116.6180	gfp
386	26	37.8277	117.2578	rfp
386	27	17.0501	118.4678	gfp
386	29	93.7847	122.3816	rfp
386	30	175.5140	122.8311	cy5
386	32	160.6949	124.1308	rfp
386	33	138.2828	124.7203	rfp
386	34	151.3526	125.9641	rfp
386	35	121.9771	126.8943	rfp
386	38	147.4746	132.4349	rfp
386	39	193.6240	133.2209	gfp
386	40	52.9882	132.5382	rfp
386	42	64.5309	135.5428	rfp
386	43	33.9446	139.1382	rfp
386	44	147.4917	138.9082	rfp
386	45	169.7995	143.2492	gfp
386	46	140.1387	142.3631	gfp
386	47	204.5196	142.9419	gfp
386	48	60.8381	144.8233	gfp
386	49	145.8838	146.5383	rfp
386	51	133.7949	150.0903	gfp
386	52	184.7293	153.7756	gfp
387	1	7.1536	5.8416	cy5
387	2	27.1164	7.6395	gfp
387	3	27.3767	15.3008	gfp
388	1	85.2336	13.8259	gfp
388	2	111.5850	28.3630	gfp
388	3	64.2253	32.0947	gfp
388	4	4.9387	34.0901	rfp
388	6	112.7268	39.9813	gfp
388	8	82.6130	48.6842	gfp
388	9	113.0650	51.2068	gfp
388	10	123.0183	57.0516	rfp
388	14	126.8773	63.7347	rfp
388	16	61.9013	74.6254	rfp
388	18	82.5633	86.2639	rfp
388	21	114.1229	90.6225	rfp
388	22	13.4298	96.1741	rfp
388	23	18.2467	99.6864	gfp
388	25	145.6474	100.3429	rfp
388	26	153.5458	104.7408	rfp
388	27	48.2763	106.5764	gfp
388	28	113.9827	109.4621	rfp
388	29	99.7321	112.1305	rfp
388	30	81.9628	112.5883	rfp
388	33	87.3091	126.3272	rfp
388	35	147.6432	131.2301	cy5
388	36	54.9281	142.6747	rfp
388	37	140.2703	148.8208	rfp
388	39	54.5555	150.7400	gfp
388	40	82.0727	160.6309	gfp
388	41	85.4286	171.1004	rfp
389	2	13.3573	16.5823	gfp
389	3	6.8646	19.3709	gfp
390	1	77.8627	14.5312	rfp
390	2	38.657	19.6223	rfp
390	3	80.4024	21.9800	rfp
390	4	38.0097	28.4040	cy5
390	5	45.0783	30.0910	cy5
390	9	3.6215	40.9575	rfp
390	11	40.2093	44.9479	rfp
390	12	29.4893	47.5280	rfp
390	15	95.9568	58.7734	cy5
390	16	119.8871	59.5059	cy5
390	19	31.5776	70.4697	rfp
390	20	110.4227	70.9097	rfp
390	21	22.3745	76.6475	rfp
390	22	29.4867	84.2189	rfp
390	23	87.6472	82.4664	gfp
390	24	69.2803	83.6315	rfp
390	25	50.4482	84.0435	cy5
390	26	22.0776	86.2278	rfp
390	27	48.0677	100.2140	gfp
390	28	129.2273	112.9120	gfp
390	29	76.6670	113.1054	rfp
390	30	133.5377	120.0745	rfp
390	31	129.0913	124.4059	rfp
392	1	31.2402	4.4674	gfp
392	2	11.1178	22.8228	gfp
392	3	35.2535	26.5965	gfp
393	1	11.1585	9.5218	rfp
394	1	10.3661	9.2296	gfp
394	2	13.3890	19.8077	gfp
395	1	42.4828	6.1449	gfp
395	3	17.1859	16.0147	gfp
396	1	44.8861	8.0527	gfp
396	2	56.9485	16.3972	gfp
396	3	63.4997	17.3658	gfp
396	4	48.3695	18.8854	gfp
396	5	29.9254	21.28758	gfp
396	6	15.9592	22.1982	gfp
396	12	32.8338	41.1616	gfp
396	13	48.1585	42.2828	gfp
396	14	88.0976	41.4766	rfp
396	15	102.5292	51.8709	cy5
396	16	103.7289	56.7213	cy5
396	17	121.2405	60.1511	rfp
396	23	158.5894	76.9868	gfp
396	24	89.3392	78.3608	gfp
396	25	185.2532	78.2045	rfp
396	26	197.7532	77.7377	rfp
396	28	66.1497	81.4561	cy5
396	29	79.5173	88.8978	cy5
396	30	222.8109	87.7053	rfp
396	31	90.3258	88.6746	gfp
396	32	180.8729	89.7790	rfp
396	33	65.1389	89.8558	rfp
396	34	27.6533	92.8671	rfp
396	35	60.1210	94.6246	rfp
396	37	216.9258	98.3502	rfp
396	38	47.6631	99.9202	rfp
396	39	181.875	99.5250	rfp
396	40	88.4746	101.4309	gfp
396	42	15.7691	103.2111	rfp
396	44	185.5311	106.2481	rfp
396	46	42.2910	110.5668	rfp
396	48	162.6897	110.0071	rfp
396	49	258.9017	110.6833	rfp
396	53	269.0635	113.7171	rfp
396	54	126.1569	115.5059	rfp
396	55	281.4252	118.4968	rfp
396	56	171.1615	117.7039	rfp
396	57	27.3153	119.1704	rfp
396	58	187.0026	119.1448	gfp
396	59	112.4693	120.5214	rfp
396	60	181.7157	121.3210	gfp
396	61	65.8497	124.9389	gfp
396	62	176.7021	124.9269	rfp
396	63	286.4445	125.9846	rfp
396	64	211.2071	126.7425	gfp
396	67	187.4868	128.1305	rfp
396	69	290.1769	130.7501	rfp
396	70	225.0029	133.8865	rfp
396	71	23.1784	134.3369	rfp
396	72	30.1147	135.4602	rfp
396	73	55.0266	135.0368	gfp
396	74	72.8596	135.8305	gfp
396	75	213.2998	141.7303	gfp
396	76	56.4676	141.9512	gfp
396	77	64.1214	143.0989	gfp
396	78	199.0860	145.1290	rfp
396	79	86.7122	149.0398	rfp
396	80	136.7203	151.3611	rfp
396	81	212.3223	149.2002	gfp
396	82	48.3882	153.7373	rfp
396	84	293.6588	152.9031	gfp
396	85	65.3509	153.2030	rfp
396	86	215.4975	155.7525	rfp
396	87	221.9699	153.6316	rfp
396	88	92.5182	156.1433	rfp
396	90	118.6355	163.4408	rfp
396	92	139.6627	166.6015	rfp
396	93	266.8137	170.2079	rfp
396	96	313.0284	179.1661	rfp
396	98	262.6942	184.5695	rfp
396	99	323.3785	189.0628	rfp
396	100	331.8688	188.4421	rfp
396	102	91.2008	194.3674	rfp
396	103	238.3662	195.4157	rfp
396	105	340.5467	196.2965	rfp
396	107	338.4553	203.2768	rfp
396	108	274.8424	203.8529	gfp
396	109	280.2393	204.7875	gfp
396	110	343.1845	211.8491	rfp
396	112	169.2176	217.5073	rfp
396	113	276.1425	218.2875	rfp
396	114	312.5552	220.3596	rfp
396	115	150.5256	230.1985	rfp
396	116	156.4021	231.8151	rfp
396	117	182.7475	240.5625	rfp
396	122	192.2041	252.5058	gfp
396	123	273.4757	254.5385	gfp
396	124	267.9411	258.3976	rfp
396	127	194.9246	265.7870	gfp
396	128	263.2598	265.4866	gfp
396	129	187.5504	267.1301	rfp
396	131	267.0561	269.8453	rfp
396	132	251.1290	269.4846	rfp
396	134	246.0061	271.8061	rfp
396	135	261.8800	289.8078	rfp
396	136	271.4458	290.7089	rfp
396	137	266.6057	297.0361	rfp
397	1	7.1104	3.1277	rfp
397	2	6.8628	8.2431	rfp
397	3	12.1183	23.7283	gfp
397	4	16.7239	26.2761	gfp
398	1	11.8731	23.7122	rfp
399	1	17.1650	8.5843	gfp
401	1	33.2934	15.5369	rfp
401	2	21.2655	18.5584	rfp
401	4	67.3464	43.9395	rfp
401	5	71.7749	56.7838	rfp
402	1	85.1570	21.2228	rfp
402	3	55.0523	46.7096	gfp
402	4	71.6647	50.4146	cy5
402	5	64.8148	55.9461	gfp
402	6	73.7235	59.2051	rfp
402	8	11.3233	72.2400	rfp
402	9	62.3979	73.7126	gfp
402	10	51.9305	76.2573	rfp
402	11	6.2587	79.2858	rfp
402	12	77.3340	83.8500	rfp
402	13	12.6734	89.6027	gfp
402	15	120.8124	92.6634	rfp
402	16	111.3895	98.1964	gfp
402	17	83.3704	104.1096	gfp
402	18	54.7618	105.2046	gfp
402	19	3.4590	109.2010	rfp
402	20	34.2534	114.2920	rfp
402	21	80.3025	114.165	rfp
402	22	72.6292	114.6098	rfp
402	23	93.2404	117.6651	rfp
405	1	30.5442	8.4821	gfp
405	4	32.8914	48.2989	gfp
405	5	25.5713	55.6049	gfp
405	6	37.4996	59.4206	gfp
405	7	37.5943	69.7003	gfp
405	8	29.6103	70.3886	gfp
407	1	3.0377	7.8232	gfp
408	2	35.5649	45.8637	gfp
409	1	10.7668	6.1586	cy5
410	1	23.9099	23.9507	rfp
410	2	29.8929	30.8035	rfp
410	3	34.2123	49.0583	rfp
412	2	49.3636	22.5168	rfp
412	3	75.7311	24.3326	gfp
412	4	43.7751	24.2554	cy5
412	5	99.6413	28.0575	gfp
412	6	113.5814	30.9216	gfp
412	8	110.7509	40.2569	rfp
412	9	46.4821	42.9860	gfp
412	10	132.4914	72.1278	gfp
412	12	105.5144	89.655	cy5
412	16	71.2725	125.0731	rfp
412	17	115.8834	126.7040	cy5
412	19	113.1742	134.0085	rfp
412	20	125.6312	138.7177	rfp
412	21	81.6830	142.1659	cy5
412	23	176.5269	148.6785	gfp
412	24	195.5230	151.0656	gfp
412	27	60.3699	154.5954	rfp
412	29	181.4843	155.3583	rfp
412	30	87.7776	157.1151	gfp
412	31	178.00925	164.89425	rfp
412	33	102.5610	174.3804	gfp
412	34	116.0151	185.2564	rfp
412	35	119.2878	194.5295	rfp
414	2	32.1716	25.5734	gfp
414	3	48.1575	32.7450	gfp
415	1	3.6660	3.6265	rfp
415	3	10.7645	12.0632	rfp
416	1	51.1410	15.1481	cy5
416	2	76.3833	16.3491	rfp
416	3	38.3143	21.3672	gfp
416	4	85.9062	26.4930	rfp
416	5	21.8509	30.2116	rfp
416	6	122.0588	32.5328	rfp
416	7	129.3660	38.5224	gfp
416	8	50.8192	43.9194	gfp
416	9	115.2879	45.4336	gfp
416	10	107.9280	47.1398	gfp
416	12	16.4804	56.2993	rfp
416	14	62.2212	56.7706	gfp
416	15	33.4202	60.2154	gfp
416	17	104.6027	66.1280	gfp
416	18	82.5266	66.4535	gfp
416	19	28.0373	78.0148	rfp
416	21	99.4234	91.9634	gfp
416	23	91.7481	100.2469	gfp
416	24	47.3291	109.5716	rfp
416	25	131.1730	109.6039	rfp
416	26	112.3516	112.0450	gfp
416	27	10.6360	116.4355	rfp
416	28	130.7152	122.1761	gfp
416	29	60.3294	121.9433	gfp
416	30	68.5007	124.7203	rfp
416	32	111.1740	138.4790	rfp
416	33	24.2507	138.1375	rfp
416	34	94.6795	147.0834	rfp
416	35	101.4380	150.2231	rfp
416	36	37.3423	150.3447	rfp
416	37	50.6251	151.7344	rfp
416	38	93.1777	155.6187	rfp
416	39	77.3816	157.7854	gfp
416	40	55.5888	165.3293	rfp
417	1	51.6073	11.5348	cy5
417	2	34.4569	11.0599	gfp
417	3	60.1835	21.5827	gfp
417	5	43.0688	48.6094	gfp
417	6	20.253	58.652	cy5
417	7	36.1200	59.8048	gfp
419	1	11.77125	44.5726	gfp
423	1	56.1926	10.3567	rfp
423	2	93.7320	9.8242	gfp
423	5	82.3529	27.6705	rfp
423	7	19.9789	30.0812	gfp
423	8	11.8953	33.1803	gfp
423	10	83.1201	35.5712	rfp
423	15	52.0462	65.2908	rfp
423	16	79.7727	65.8015	gfp
423	18	51.7786	75.3770	gfp
423	19	109.0920	77.7532	rfp
423	20	94.0837	83.1823	gfp
423	21	59.3159	83.7585	gfp
423	23	81.6415	85.6993	gfp
423	25	67.4383	87.1706	gfp
423	26	53.148	91.3159	gfp
423	27	81.7768	92.9787	gfp
427	1	14.8643	3.6530	rfp
427	2	9.6289	6.1694	gfp
427	3	19.2398	14.4880	cy5
427	4	20.2468	22.7208	rfp
427	5	14.4606	27.4941	cy5
428	1	17.2113	9.0300	gfp
428	2	12.69575	14.0610	rfp
428	3	66.5220	19.3961	gfp
428	4	20.3426	21.2976	gfp
428	5	20.4379	35.5739	gfp
428	6	15.1059	43.1591	gfp
428	7	56.0370	49.0516	gfp
428	8	27.2785	48.2200	gfp
428	9	17.8134	49.6935	cy5
428	10	58.5636	60.6340	rfp
429	1	17.4419	5.0391	gfp
429	2	10.1994	11.3604	rfp
429	3	20.296	16.04975	rfp
431	1	77.1492	7.8475	gfp
431	2	31.1274	8.5279	gfp
431	4	37.1045	18.8408	rfp
431	5	80.0408	21.0279	gfp
431	7	99.2124	36.9889	gfp
431	8	31.5170	40.7523	rfp
431	10	10.7617	46.1946	rfp
431	11	11.6859	53.1603	gfp
431	12	18.9779	59.0299	gfp
431	13	38.0232	59.8533	gfp
432	1	38.6209	5.6894	rfp
432	2	102.9878	17.2283	rfp
432	3	44.3313	24.1348	gfp
432	4	34.7857	23.9851	rfp
432	5	57.8049	42.4668	gfp
432	6	49.0672	48.4537	gfp
432	7	25.1192	59.4714	rfp
432	8	32.5853	62.8939	rfp
432	9	149.0503	67.2735	rfp
432	10	25.6464	80.9782	rfp
432	12	119.7658	84.5273	rfp
432	13	66.822	85.9877	rfp
432	14	41.6981	88.3292	gfp
432	15	127.1565	91.8644	gfp
[truncated: 546 more rows]
