# Supplementary material for: The Beta Cell in Its Cluster: Stochastic Graphs of Beta Cell Connectivity in the Islets of Langerhans
Source: PLoS Comput Biol. 2015 Aug 12;11(8):e1004423. doi: 10.1371/journal.pcbi.1004423 (PMC4534467; doi:10.1371/journal.pcbi.1004423)
Supplement: S1 Dataset — (ZIP) [file pcbi.1004423.s048.zip › datazip/D2.2011.dapi.coords.tsv]

1	2	99.8549	24.7376	gfp
7	1	12.0407	6.8571	gfp
7	2	33.3364	13.5290	gfp
7	3	22.5384	13.6989	gfp
8	1	6.3944	11.1096	gfp
9	1	10.5096	7.6746	gfp
10	1	11.1714	4.8982	gfp
11	1	85.3137	5.1104	gfp
11	2	71.1848	8.4946	gfp
11	3	79.1499	9.08375	gfp
11	4	105.2792	13.2880	gfp
11	5	64.9803	13.3460	gfp
11	6	87.4453	13.3957	gfp
11	7	119.3322	15.5397	gfp
11	8	78.6464	21.8864	gfp
11	9	98.1763	18.5354	gfp
11	10	113.0610	21.3586	gfp
11	11	68.671	18.1783	gfp
11	12	89.2739	21.0622	gfp
11	13	65.6509	23.6727	gfp
11	14	101.1009	26.3318	gfp
11	15	63.7665	30.1063	gfp
11	16	107.5299	33.1219	gfp
11	17	83.0947	35.6447	gfp
11	18	93.5895	36.4425	gfp
11	19	83.0310	45.2221	gfp
11	20	58.6757	54.0425	gfp
11	21	77.8611	54.9755	gfp
11	22	24.7558	62.7284	gfp
11	23	33.5769	59.6723	gfp
11	24	44.2216	60.0583	gfp
11	25	15.855	59.895	gfp
11	26	68.8582	63.9079	gfp
11	27	37.6860	64.8956	gfp
11	28	52.4537	66.7196	gfp
11	29	10.9088	67.7102	gfp
11	30	30.6814	75.4048	gfp
11	31	18.6724	73.5191	gfp
11	32	16.9342	80.9989	gfp
11	33	7.3303	81.8366	gfp
11	34	41.7450	80.58	gfp
11	35	25.4048	88.9655	gfp
11	36	17.7812	96.8867	gfp
13	1	30.0436	7.2131	gfp
13	2	18.9990	6.45	gfp
13	3	25.1134	19.6829	gfp
13	4	27.1193	26.015	gfp
13	5	16.4296	39.8467	gfp
13	6	20.2381	46.1175	gfp
14	1	5.7603	4.9367	gfp
14	2	18.6079	7.4926	gfp
14	3	27.7675	17.4732	gfp
15	1	27.4599	4.2542	rfp
15	2	4.0394	4.5205	gfp
15	3	11.0501	6.5485	cy5
15	4	18.9734	7.3135	rfp
16	1	14.2581	21.6348	gfp
17	1	4.8898	13.1440	gfp
18	1	16.3929	20.9675	gfp
19	1	12.5517	2.5542	gfp
19	2	11.6359	20.3320	gfp
19	3	17.3142	31.8402	gfp
20	1	18.0536	3.2485	gfp
20	2	28.1985	11.3188	gfp
20	3	14.8535	12.2286	gfp
20	4	21.9652	19.9869	gfp
20	5	37.4758	24.3455	gfp
20	6	17.4344	27.4532	gfp
20	7	28.7440	36.7339	gfp
20	8	9.9950	37.3686	gfp
21	1	22.3968	3.3693	gfp
21	2	7.7083	7.6347	gfp
22	1	11.1321	12.8544	gfp
22	2	2.3707	10.7330	gfp
22	3	21.0871	14.2486	gfp
24	1	35.1916	6.3620	gfp
24	2	11.6521	12.0110	gfp
24	3	23.3969	13.7323	gfp
24	4	10.0919	24.5606	gfp
24	5	22.3504	20.5709	gfp
25	1	25.1780	5.9317	gfp
25	2	17.2718	12.0520	gfp
25	3	7.8153	19.8270	gfp
25	4	37.6871	20.4719	gfp
25	5	23.40275	20.5540	gfp
26	1	47.6767	9.0021	gfp
26	2	71.0315	10.1534	gfp
26	3	19.2344	14.3299	gfp
26	4	37.4315	12.3195	gfp
26	5	4.8540	15.5213	gfp
26	6	48.0304	16.2104	gfp
26	7	59.4325	21.2216	gfp
26	8	47.8584	28.8356	gfp
26	9	24.6983	26.5885	gfp
26	10	71.0575	27.1095	gfp
26	11	8.3205	30.7112	gfp
26	12	91.2765	27.3856	gfp
26	13	76.1561	28.7695	gfp
26	14	17.9394	33.2126	gfp
26	15	92.71875	35.8864	gfp
26	16	55.7530	33.5729	gfp
26	17	79.9327	34.4817	gfp
26	18	29.2328	37.7421	gfp
26	19	74.5466	38.2092	gfp
26	20	42.7680	41.3375	gfp
26	21	50.9903	40.3075	gfp
26	22	19.4774	40.8870	gfp
26	23	90.1839	44.5308	gfp
26	24	34.1317	45.1023	gfp
26	25	75.7116	54.3134	gfp
26	26	59.0143	47.3090	gfp
26	27	43.5836	51.9839	gfp
26	29	30.2948	64.0515	gfp
27	1	12.3340	10.0060	rfp
27	2	4.2898	10.0231	gfp
28	1	53.5322	10.9944	gfp
28	2	36.9686	7.3580	gfp
28	3	84.108	7.4175	gfp
28	4	76.8892	8.5616	gfp
28	5	25.0795	10.5533	gfp
28	6	70.1452	12.0503	gfp
28	7	12.5576	14.4400	gfp
28	8	85.5468	16.4673	gfp
28	9	37.1829	17.0970	gfp
28	10	62.0702	18.2343	gfp
28	11	71.622	23.2455	gfp
28	12	28.4832	19.5048	gfp
28	13	20.8785	26.7205	gfp
28	14	10.7184	24.4607	gfp
28	15	5.0277	26.7179	gfp
29	1	119.0476	4.8826	gfp
29	2	125.27706	10.92114	gfp
29	3	120.9375	16.8796	gfp
29	4	131.9503	16.0255	rfp
29	5	114.5240	22.6054	gfp
29	6	129.8714	28.5012	gfp
29	7	118.2325	32.3793	gfp
29	8	111.1128	40.90375	gfp
29	9	127.4196	44.7697	gfp
29	10	121.6938	60.8719	rfp
29	11	114.01278	67.21158	gfp
29	12	125.3622	69.8922	gfp
29	13	120.2981	74.5143	gfp
29	14	88.3784	78.6707	gfp
29	15	113.5126	79.2275	gfp
29	16	100.3818	85.1938	gfp
29	17	125.8001	81.0209	gfp
29	18	80.3683	85.0281	gfp
29	19	109.5393	87.7778	gfp
29	20	119.5227	86.4092	gfp
29	21	46.2519	93.7348	gfp
29	22	86.8338	90.8285	gfp
29	23	34.8790	93.48114	rfp
29	24	111.5080	98.2978	gfp
29	25	131.58	97.1029	gfp
29	27	125.1007	100.0190	gfp
29	28	34.1772	106.9925	gfp
29	29	133.3905	107.4159	gfp
29	30	61.0611	106.1472	rfp
29	31	89.4594	105.7271	gfp
29	32	120.2029	111.2374	gfp
29	33	111.2304	111.4968	gfp
29	34	48.0920	110.2753	gfp
29	35	99.1036	113.6933	gfp
29	36	28.6321	122.4010	gfp
29	37	88.6752	116.5699	gfp
29	38	46.6862	122.0367	gfp
29	39	119.067	121.8491	gfp
29	40	70.8441	126.4997	rfp
29	41	39.4525	126.0141	gfp
29	42	100.8121	127.5369	gfp
29	43	79.3552	126.4240	gfp
29	44	87.45555	125.7363	gfp
29	45	20.7159	129.3889	gfp
29	46	44.5692	136.7696	gfp
29	47	81.7396	134.8389	gfp
29	48	20.0327	136.1746	gfp
29	49	65.3553	140.3492	gfp
29	50	31.3358	141.0231	gfp
29	51	21.7573	143.3724	gfp
29	52	57.6630	144.9811	gfp
29	53	46.7715	150.1162	gfp
29	54	16.2515	151.1384	gfp
29	55	28.8078	150.3706	gfp
29	56	9.4786	163.8729	gfp
30	1	11.0609	5.2384	gfp
30	2	5.8343	12.3234	gfp
31	1	19.2826	10.965	gfp
31	2	8.2916	11.3056	gfp
31	3	25.8624	15.7297	gfp
31	4	8.2220	19.4032	gfp
31	6	16.8888	23.2709	gfp
31	7	6.2500	28.0248	gfp
31	8	28.9265	30.9958	gfp
31	9	21.8180	34.9149	gfp
32	1	26.3157	10.4700	gfp
32	2	9.8238	12.2219	gfp
32	3	17.5656	23.1818	gfp
33	1	38.8114	3.9345	gfp
33	2	30.4857	5.4066	gfp
33	3	44.505	8.9446	gfp
33	4	37.9165	15.7644	gfp
33	5	19.9877	27.0387	gfp
33	6	34.3663	29.2095	rfp
33	7	43.3049	31.0710	gfp
33	8	28.9419	36.5644	gfp
33	9	12.4032	38.2624	rfp
33	10	41.1572	50.7992	rfp
33	11	28.2510	47.4720	gfp
33	12	6.6227	45.7852	gfp
33	13	15.9964	51.6738	gfp
35	1	88.1089	9.4284	gfp
35	2	81.6377	11.6038	gfp
35	3	74.3086	14.0794	gfp
35	4	94.3922	17.5082	gfp
35	5	72.7195	26.9417	gfp
35	6	94.7633	29.1653	gfp
35	7	27.9852	31.3729	gfp
35	8	63.6056	31.0165	gfp
35	9	81.3577	38.0636	gfp
35	10	93.4247	37.7813	gfp
35	11	63.5061	40.2279	gfp
35	12	33.5891	38.3705	gfp
35	13	31.5552	44.7541	gfp
35	14	72.3079	52.1504	gfp
35	15	87.8528	46.9775	rfp
35	16	65.8732	49.8315	gfp
35	17	18.0495	56.4628	gfp
35	20	5.2005	67.5566	gfp
35	21	22.8891	72.7594	gfp
35	22	13.2285	76.8386	gfp
35	23	37.5238	79.5121	gfp
35	24	18.9526	80.78625	gfp
35	25	38.9529	87.5746	gfp
36	1	23.2923	9.0202	gfp
36	2	30.3406	7.7554	gfp
36	3	14.8139	8.9560	gfp
36	4	6.9996	14.6719	gfp
36	5	12.8562	23.8290	gfp
36	6	28.1395	23.8810	gfp
36	7	36.5289	24.3200	gfp
36	8	43.0703	26.9859	gfp
36	9	34.9265	32.3041	gfp
36	10	24.0442	35.1644	gfp
37	1	25.5072	8.6318	gfp
37	2	15.7890	22.0071	gfp
37	3	30.8534	20.9545	gfp
37	4	4.9194	25.2574	gfp
37	5	9.62125	33.1387	gfp
37	6	22.7489	35.2162	gfp
37	7	32.6841	38.7186	gfp
38	1	14.2126	9.1800	gfp
40	1	21.0926	11.1295	gfp
40	2	30.9675	19.5475	gfp
41	2	12.7276	8.0069	gfp
41	3	5.1181	12.1928	gfp
41	4	15.7175	20.15625	gfp
42	1	50.3243	4.5437	gfp
42	2	56.9652	6.3788	gfp
42	3	41.9584	8.3072	gfp
42	4	34.0376	14.3651	gfp
42	5	48.4418	12.3916	gfp
42	6	58.9447	16.0756	gfp
42	7	32.8436	24.3434	gfp
42	8	62.5448	25.1046	gfp
42	9	54.2914	27.6295	rfp
42	10	71.0727	29.7927	gfp
42	11	25.4580	35.6156	gfp
42	12	65.0918	31.5164	gfp
42	14	58.6472	37.7922	gfp
42	15	66.9806	44.7314	gfp
42	16	13.9140	46.9891	gfp
42	17	25.585	50.7131	gfp
42	18	50.8558	51.5669	gfp
42	19	9.4258	52.6188	gfp
42	20	33.0250	53.4532	gfp
42	21	3.6476	54.7472	gfp
42	22	16.7666	55.0253	gfp
42	23	23.3388	56.9467	gfp
42	24	12.9096	65.4290	gfp
42	25	59.5122	64.3681	rfp
42	26	2.9548	61.3622	gfp
42	27	72.8812	72.7227	gfp
42	28	22.3876	63.2069	gfp
42	29	30.6459	76.7779	gfp
42	30	52.7719	66.0039	rfp
42	31	4.0240	69.0644	gfp
42	32	48.3726	71.9844	gfp
42	33	62.5144	75.8318	gfp
42	34	9.23425	82.3837	gfp
42	35	60.5879	85.5840	gfp
42	36	44.3154	89.4168	gfp
42	37	22.6953	89.5732	gfp
42	38	68.3432	91.8641	gfp
42	39	16.5897	91.5418	gfp
42	40	33.8888	94.0449	gfp
42	41	26.2371	97.3186	gfp
42	42	11.4145	99.2274	gfp
42	43	19.7667	99.5800	gfp
42	44	66.9411	100.0891	gfp
43	1	47.8014	6.4820	gfp
43	2	32.6471	13.2024	gfp
43	3	29.1438	26.3941	gfp
43	4	23.4695	33.7286	gfp
43	5	17.9988	43.4485	gfp
43	6	16.3341	50.7200	gfp
43	7	10.5451	56.8148	gfp
44	1	8.3820	7.2367	gfp
44	2	20.5814	16.6967	gfp
45	1	12.5038	12.0694	gfp
45	2	46.4175	14.315	gfp
45	3	27.2049	17.0207	cy5
45	4	5.1448	22.7806	gfp
45	5	20.4714	26.4597	cy5
46	1	8.1739	6.0073	gfp
47	1	13.3146	10.5635	gfp
47	2	16.3614	20.4821	gfp
48	1	22.8975	7.5968	rfp
48	2	12.3370	16.8192	gfp
48	3	20.4477	16.9682	gfp
48	4	9.9266	27.6055	gfp
49	1	34.4120	12.3912	gfp
49	2	56.4620	10.7770	gfp
49	3	12.0036	11.7736	gfp
49	4	20.8089	9.0945	gfp
49	5	50.3169	12.9549	gfp
50	1	4.3882	5.5403	gfp
50	2	11.0630	9.6587	gfp
50	3	10.5718	24.2145	gfp
51	1	14.0183	8.2935	gfp
51	2	5.4633	13.9865	gfp
51	3	12.9334	19.1832	gfp
52	1	20.2053	6.6659	gfp
52	2	33.8538	10.5989	gfp
52	3	25.0930	13.76	gfp
53	1	5.9963	3.8153	gfp
53	2	9.6392	12.4297	gfp
54	1	6.1472	8.6219	gfp
54	2	11.1948	17.4671	gfp
55	1	33.2063	11.3938	gfp
55	2	8.0874	10.5443	gfp
55	3	19.6787	19.0509	gfp
55	4	34.6900	27.6883	gfp
55	6	30.5289	36.2956	gfp
55	7	20.7475	40.6231	gfp
55	8	13.1125	41.7325	gfp
55	9	29.0250	45.0704	gfp
55	10	14.2718	49.7468	gfp
55	11	38.5321	63.1327	gfp
55	12	32.3291	78.1923	gfp
55	13	45.2506	80.1499	gfp
55	14	24.2177	82.5197	gfp
55	15	46.4813	87.1412	rfp
55	16	29.9793	87.8845	gfp
56	1	5.0459	7.3977	gfp
57	1	7.3536	9.6895	gfp
57	2	14.5566	13.8565	gfp
57	3	10.5555	20.7813	gfp
58	1	42.1112	6.6817	gfp
58	2	22.0295	9.8781	gfp
58	3	29.4085	10.2851	gfp
58	4	35.3918	11.1315	gfp
58	5	15.5738	12.8748	gfp
58	6	4.7202	16.3205	gfp
59	1	27.2247	11.6432	gfp
59	2	19.2636	22.6153	gfp
59	3	4.1124	43.0063	rfp
60	1	19.0136	6.6754	rfp
60	3	14.6678	20.1065	gfp
60	4	22.5105	21.2205	gfp
60	5	18.8864	31.7528	gfp
61	1	17.4384	6.9707	gfp
61	2	19.4575	16.9471	gfp
62	1	33.4164	8.0200	gfp
62	2	13.5935	11.0706	gfp
63	1	15.7053	16.9685	gfp
63	2	5.6836	20.8169	gfp
64	1	9.2071	3.0751	gfp
64	2	13.8732	6.6820	gfp
64	3	22.9824	12.3602	gfp
64	4	11.8675	14.9672	gfp
66	1	8.8508	10.2982	gfp
67	1	10.8704	6.6852	gfp
67	2	17.4265	13.2167	gfp
67	3	9.9812	15.7331	gfp
67	4	7.5946	23.5970	gfp
68	1	32.1924	7.5730	gfp
68	2	22.4901	15.1575	gfp
68	3	16.6625	17.8781	gfp
68	4	9.0504	29.4493	gfp
69	1	20.3977	10.2869	rfp
69	2	12.2312	13.8545	gfp
69	3	6.0657	20.0703	gfp
70	1	21.8839	2.8380	gfp
70	2	23.2529	8.3916	gfp
71	1	14.7191	12.3253	gfp
71	2	28.4118	12.4884	gfp
71	3	21.6360	24.6381	gfp
71	4	8.4730	23.8284	gfp
71	5	25.5302	32.3816	gfp
72	1	21.6823	2.9679	gfp
72	2	7.7359	22.1015	gfp
73	1	20.7590	11.1461	gfp
73	2	13.6550	16.5234	gfp
73	3	7.6923	21.0522	gfp
73	4	6.6269	27.1836	gfp
74	1	12.0000	9.2197	gfp
75	1	43.8780	13.7854	gfp
75	2	80.3624	15.4994	gfp
75	3	72.8900	10.0378	gfp
75	4	61.1059	15.4191	gfp
75	5	68.8794	16.9056	gfp
75	6	32.3277	20.6905	gfp
75	7	40.1324	21.9620	gfp
75	8	82.4075	26.6674	gfp
75	9	21.44625	24.5247	gfp
75	10	38.9271	30.9071	gfp
75	11	55.2179	37.0057	gfp
75	12	71.0487	38.6382	gfp
75	13	43.6845	43.8979	gfp
75	14	5.5504	55.6822	gfp
75	16	24.3937	59.8740	gfp
75	17	5.3095	64.2876	gfp
75	18	12.3183	66.9591	gfp
75	19	28.7397	75.8309	gfp
75	20	6.5196	78.9392	gfp
75	21	18.7761	78.4718	gfp
75	22	10.0859	85.9926	gfp
76	1	9.8074	10.4931	gfp
76	2	34.3545	16.2393	gfp
76	3	12.3208	18.2403	gfp
77	1	14.2490	8.4717	gfp
77	2	20.7920	10.4646	gfp
77	3	9.1531	23.1477	gfp
77	4	30.6076	26.1279	gfp
77	5	11.0174	30.7863	gfp
78	1	16.7200	12.8758	gfp
78	2	13.0075	31.7995	rfp
79	1	4.0133	8.5940	gfp
79	2	22.1551	8.3546	gfp
79	3	14.6618	13.8317	gfp
79	4	6.3719	16.2099	gfp
80	1	33.7040	16.3612	gfp
80	2	15.8689	16.4285	gfp
80	3	21.4741	19.0201	gfp
80	4	50.9501	20.5960	gfp
80	5	14.2785	27.3809	gfp
80	6	38.4078	28.2786	gfp
80	7	24.1585	31.9811	gfp
80	8	14.9865	36.7383	gfp
80	9	32.895	39.6463	gfp
80	10	10.1863	44.5443	cy5
80	11	32.4350	46.9740	gfp
80	12	19.4380	52.4150	cy5
80	13	27.2282	62.3083	gfp
81	1	7.6726	6.5366	gfp
81	2	8.2023	15.5553	gfp
82	1	21.7959	4.2325	gfp
82	2	12.6881	6.1874	gfp
83	1	8.3297	3.1605	gfp
83	2	9.8620	9.2604	gfp
84	1	9.6338	6.1843	gfp
84	2	15.5809	12.1620	gfp
84	3	22.0649	13.8440	gfp
84	4	30.1165	20.7330	gfp
84	5	18.9845	21.63975	gfp
84	6	9.6605	27.6914	gfp
84	7	44.8570	33.3120	gfp
84	8	19.4740	34.7308	gfp
84	9	4.2437	37.625	gfp
84	10	27.8798	38.3389	gfp
84	11	37.3475	48.2825	gfp
85	1	15.3629	8.4468	gfp
86	1	48.1611	23.4135	gfp
86	2	50.8341	30.0616	gfp
86	3	37.0150	30.8332	gfp
86	4	16.7204	34.3400	rfp
86	5	52.6934	38.1128	gfp
86	7	40.0545	41.2872	gfp
86	8	34.0576	46.2855	gfp
86	9	53.6569	47.3524	gfp
86	10	43.8120	50.8246	gfp
86	11	25.3998	51.3941	gfp
86	12	31.3721	51.2148	gfp
86	13	35.2901	57.5961	gfp
86	14	22.4344	63.6097	gfp
86	15	33.6100	68.7198	gfp
86	16	6.5167	70.4941	rfp
86	17	13.7549	70.8323	rfp
86	18	23.8209	72.3583	rfp
86	20	38.2625	81.5733	gfp
86	21	44.4757	81.9117	gfp
87	1	23.5799	4.8282	gfp
87	2	12.6338	23.60625	gfp
87	3	4.4032	27.8787	gfp
87	4	29.9104	27.5884	gfp
87	5	9.0681	37.4862	gfp
87	6	28.0532	38.2519	gfp
87	7	18.56955	36.82305	gfp
87	8	16.4705	44.3115	gfp
87	9	33.8125	45.7675	gfp
87	10	34.6521	53.9298	gfp
88	1	4.9715	7.9536	gfp
88	2	5.3502	18.4101	gfp
89	1	30.4330	24.2242	gfp
89	2	20.9593	30.2213	gfp
89	3	14.7929	34.5823	gfp
89	4	9.2391	40.6527	cy5
89	5	19.4449	45.8671	gfp
89	6	7.2519	55.8430	gfp
90	1	26.3943	6.5804	gfp
90	2	39.6616	4.2160	gfp
90	3	48.0633	5.57925	gfp
91	1	19.47513	10.1665	gfp
91	2	29.7095	12.5512	gfp
91	3	24.2960	16.9612	gfp
91	4	6.1075	24.9925	gfp
91	5	12.9	29.6106	gfp
91	6	48.9125	35.1158	gfp
91	7	43.0822	38.0209	gfp
91	8	33.8664	38.9248	gfp
91	9	23.4746	43.0679	gfp
91	10	45.0681	46.7676	gfp
91	11	38.1448	46.6229	gfp
91	12	16.8544	51.4823	rfp
91	13	31.7610	51.5896	gfp
91	14	24.424	54.4079	gfp
91	15	60.7326	58.4936	gfp
91	16	39.1189	57.7275	gfp
91	17	23.6781	63.8979	gfp
92	1	9.9216	7.5279	gfp
92	2	3.1860	11.1387	gfp
92	3	20.0935	13.5898	gfp
92	4	11.7877	18.3825	gfp
94	1	22.5613	6.3034	gfp
94	2	13.2003	14.1344	gfp
94	3	10.3908	22.3312	gfp
94	4	30.1481	31.2306	gfp
94	5	38.4687	25.7120	gfp
94	6	5.7313	32.9226	gfp
94	7	41.2488	36.8898	gfp
94	8	10.8368	35.8441	gfp
94	9	17.6110	42.5352	gfp
94	10	29.2493	43.8880	gfp
94	11	36.51345	45.2403	gfp
96	1	10.3623	5.7040	gfp
96	2	3.3846	11.6134	gfp
96	3	13.1664	12.4653	gfp
96	4	6.3334	20.9488	gfp
97	1	7.4482	23.9961	gfp
98	1	65.6751	7.7610	gfp
98	2	77.8675	10.1578	gfp
98	3	39.1979	16.2141	gfp
98	4	50.4615	10.6114	gfp
98	5	53.7184	16.9660	gfp
98	6	48.0167	25.8239	gfp
98	7	33.9682	28.2161	gfp
98	8	26.4626	29.0660	rfp
98	11	97.8215	38.7566	gfp
98	12	16.9100	35.4446	gfp
98	16	10.1479	48.4426	gfp
98	17	31.4678	46.7831	gfp
98	18	93.3297	46.2901	gfp
98	19	102.3141	46.4767	gfp
98	20	74.9161	48.8004	gfp
98	21	24.2400	51.3150	gfp
98	22	96.4119	52.3022	gfp
98	23	57.7313	57.0364	gfp
98	24	69.1703	56.7301	gfp
98	25	14.9941	60.2846	gfp
98	26	50.7838	59.4316	gfp
98	27	99.0254	63.9924	gfp
98	28	41.2176	63.2239	gfp
98	29	82.2479	63.2724	gfp
98	30	22.0805	66.9629	gfp
98	31	89.9486	64.0716	gfp
98	32	13.2730	70.1962	gfp
98	33	35.6190	73.8768	gfp
98	34	91.6027	74.7012	gfp
98	35	25.2289	75.0081	gfp
98	36	79.5423	75.7529	gfp
98	37	44.0585	76.0480	gfp
98	38	98.8805	76.8332	gfp
98	39	10.3165	78.0698	gfp
98	40	71.7025	80.8440	gfp
98	41	83.6565	80.5529	gfp
98	42	37.0981	81.8040	gfp
98	43	60.9749	83.9533	gfp
98	44	27.5379	87.3796	gfp
98	45	18.4846	87.3975	gfp
98	46	42.2822	89.0751	gfp
98	47	50.8905	88.6488	rfp
99	1	40.7720	9.0521	gfp
99	2	44.9458	13.94275	gfp
99	3	34.6344	16.1303	gfp
99	4	47.9105	20.7436	gfp
99	5	36.6527	20.8393	gfp
99	6	23.6738	29.7242	gfp
99	7	33.3456	33.0939	gfp
99	8	43.6296	30.3823	gfp
99	9	16.1412	36.8931	gfp
99	10	6.9635	35.9728	gfp
99	11	27.6241	42.0101	gfp
100	1	35.3566	6.9358	gfp
100	2	17.0464	13.2594	gfp
100	3	25.7902	14.0369	gfp
100	4	12.5038	17.8020	gfp
100	5	31.9904	18.8073	gfp
100	6	29.0617	32.8705	gfp
100	7	8.1811	32.2759	gfp
100	8	21.7197	32.9090	gfp
100	9	18.6939	39.1615	gfp
100	10	2.9742	39.9951	gfp
100	11	25.9699	42.4833	gfp
100	12	7.3899	48.3197	gfp
101	1	79.7050	5.2177	gfp
101	2	60.5631	8.9140	gfp
101	3	95.3707	10.1724	gfp
101	4	83.9487	11.2875	gfp
101	5	103.2496	12.8256	gfp
101	6	109.4448	14.7666	gfp
101	7	48.0156	15.7841	gfp
101	8	77.6486	17.9760	gfp
101	9	90.4075	17.7241	gfp
101	10	62.3282	20.4032	gfp
101	11	113.9858	21.1894	gfp
101	12	36.2473	29.1901	gfp
101	13	23.1386	26.7765	rfp
101	14	121.2665	26.1831	gfp
101	16	63.0608	34.4974	gfp
101	17	86.4706	29.5291	gfp
101	18	47.9220	34.1210	gfp
101	19	109.8695	31.5427	gfp
101	21	117.2798	32.3521	gfp
101	22	81.1163	42.4271	gfp
101	23	106.7254	44.3870	gfp
101	24	120.9468	39.0643	gfp
101	25	53.1635	41.0744	gfp
101	26	22.9397	42.3198	gfp
101	27	69.4932	44.4383	gfp
101	28	127.5971	49.1639	gfp
101	29	24.7189	51.2406	gfp
101	30	58.3287	54.2737	gfp
101	31	70.9207	51.7231	gfp
101	32	83.5058	58.1611	gfp
101	33	119.5924	57.5719	gfp
101	34	29.8091	58.7631	gfp
101	35	103.3772	61.4987	gfp
101	36	64.8834	63.50025	gfp
101	37	114.2433	63.5141	gfp
101	38	25.1079	64.9759	gfp
101	39	56.3454	65.1187	gfp
101	40	96.1146	67.3784	gfp
101	41	34.3774	67.6175	gfp
101	42	109.3392	69.6994	gfp
101	45	69.2234	71.4875	gfp
101	46	39.1888	76.5988	cy5
101	47	79.9598	73.5461	gfp
101	48	95.3744	74.5633	gfp
101	49	104.9138	78.1327	gfp
101	50	117.6544	76.1768	gfp
101	51	84.6903	83.3731	gfp
101	52	118.8507	82.9521	gfp
101	53	133.7553	83.6476	gfp
101	54	112.8684	86.8754	gfp
101	55	26.7174	85.8320	gfp
101	56	100.9289	88.5381	gfp
101	57	20.3682	87.5859	gfp
101	58	34.0710	89.8078	gfp
101	59	75.1160	91.6253	gfp
101	60	134.3899	95.4056	gfp
101	61	156.7589	100.8081	gfp
101	62	121.3703	95.7971	rfp
101	63	20.7854	94.3956	gfp
101	64	38.1902	98.5342	gfp
101	65	28.4691	102.4213	gfp
101	66	73.0238	105.0257	gfp
101	67	49.8415	100.3766	gfp
101	70	129.5160	105.5492	gfp
101	71	58.8481	106.6172	gfp
101	72	92.6770	109.5331	rfp
101	73	51.0755	110.1502	gfp
101	74	24.7424	113.7086	gfp
101	75	112.0231	111.0374	gfp
101	76	137.2956	112.3116	gfp
101	77	175.3927	113.6705	rfp
101	78	155.5924	121.5608	gfp
101	79	63.6084	118.6658	gfp
101	80	113.3156	118.3212	gfp
101	81	142.1079	131.7574	gfp
101	82	96.4504	121.4220	gfp
101	84	120.4608	121.0637	gfp
101	85	107.9366	124.9163	gfp
101	86	47.9097	127.8495	gfp
101	87	33.7425	124.9025	gfp
101	88	20.8682	128.7333	gfp
101	89	6.5776	130.3213	gfp
101	90	62.1923	132.4113	gfp
101	91	68.1139	131.7318	gfp
101	92	115.5976	132.3180	gfp
101	93	103.7917	133.8319	gfp
101	94	12.7701	141.3027	gfp
101	95	75.4541	136.0311	rfp
101	96	85.1547	136.36375	gfp
101	97	27.6786	137.9655	gfp
101	98	51.0865	138.2961	gfp
101	99	103.3444	142.1058	cy5
101	100	118.05822	148.47642	gfp
101	101	107.9751	148.4124	rfp
101	102	137.8489	148.8934	gfp
101	103	145.4542	151.4406	cy5
101	104	126.1047	152.7454	gfp
101	105	114.1524	160.8716	gfp
101	106	145.6358	159.5198	cy5
101	108	130.1626	161.3123	gfp
101	109	123.0217	165.6158	gfp
101	110	138.4944	165.2619	gfp
101	111	129.2419	171.3550	gfp
101	112	94.0048	171.5779	rfp
101	113	104.7235	172.9638	gfp
101	114	119.7692	176.9430	gfp
101	115	110.4144	178.3604	gfp
101	116	93.8683	179.0957	gfp
102	1	9.0592	9.4850	gfp
104	1	95.3916	2.3357	rfp
104	2	92.5907	10.5671	rfp
104	4	80.4223	16.1204	gfp
104	5	137.7681	29.1000	gfp
104	6	74.2362	29.4699	gfp
104	8	99.9313	29.8067	rfp
104	10	60.46875	39.5914	rfp
104	11	132.3367	45.8091	gfp
104	12	96.8044	40.2790	rfp
104	13	106.4945	41.1659	rfp
104	14	113.9028	41.6507	rfp
104	15	140.2952	39.7980	gfp
104	16	48.4510	44.0264	gfp
104	17	69.5949	45.3764	rfp
104	18	147.3131	45.0647	rfp
104	19	55.3813	45.1258	gfp
104	20	94.1342	47.5117	gfp
104	21	122.3924	50.7791	rfp
104	22	112.1961	50.9720	gfp
104	23	35.5624	53.8670	rfp
104	24	44.2375	52.7654	gfp
104	25	101.5812	53.8260	gfp
104	27	55.47	52.4089	gfp
104	28	146.8198	53.7843	rfp
104	29	92.8872	54.6745	gfp
104	30	62.6851	55.8160	rfp
104	31	115.9323	55.1991	gfp
104	32	47.4639	62.5334	rfp
104	33	79.0046	65.3413	rfp
104	34	88.6875	59.1618	rfp
104	35	134.1370	58.4301	gfp
104	36	121.5625	65.1804	rfp
104	37	138.2695	65.9132	rfp
104	39	12.6296	66.1125	rfp
104	40	67.9601	71.5944	gfp
104	41	88.2917	66.1760	rfp
104	43	108.7363	69.4101	rfp
104	44	98.0295	67.7102	rfp
104	46	37.7751	68.3194	rfp
104	47	22.5136	70.2129	rfp
104	48	154.3845	72.5315	rfp
104	50	110.7183	78.6658	gfp
104	51	130.6266	82.8437	rfp
104	53	156.0297	82.8242	rfp
104	54	55.8261	87.0777	gfp
104	55	95.1415	81.8569	rfp
104	56	144.1226	85.4974	rfp
104	57	114.2256	88.1488	rfp
104	58	75.0634	86.1379	gfp
104	59	30.4202	93.1394	rfp
104	60	123.8705	96.1290	rfp
104	61	101.1716	93.7330	rfp
104	62	70.5875	93.8817	rfp
104	64	88.5487	95.2926	rfp
104	65	62.6071	98.6289	gfp
104	68	134.4049	106.1507	rfp
104	69	55.1761	106.7411	rfp
104	70	46.5325	110.7297	rfp
104	71	31.2425	113.5575	rfp
104	72	131.1531	119.8195	rfp
104	73	47.3394	123.7468	rfp
104	74	41.3261	128.8355	rfp
104	75	64.3767	138.7460	rfp
104	76	102.1993	138.7980	rfp
104	78	58.7640	150.2614	gfp
104	79	68.9332	147.1322	gfp
105	1	5.55775	10.4598	gfp
105	2	15.4069	12.2593	gfp
105	3	11.2196	17.3980	gfp
105	4	19.1841	23.4964	gfp
106	1	12.7029	13.0792	gfp
106	2	29.7795	14.3604	gfp
106	3	45.4028	19.7858	gfp
106	4	28.3721	20.3096	gfp
106	5	37.7422	21.0304	gfp
106	6	26.8440	26.9861	gfp
106	7	36.6053	28.5940	gfp
106	8	49.407	28.41225	gfp
106	9	25.3384	35.5003	gfp
106	10	39.7572	41.8370	gfp
106	11	51.1533	42.9928	gfp
106	12	23.5687	43.1232	gfp
106	13	30.9072	46.6159	gfp
106	14	52.1618	54.2546	gfp
106	15	39.7027	54.5729	gfp
106	16	28.9789	54.7247	gfp
107	1	18.0994	6.8282	gfp
107	2	7.1179	13.7177	gfp
107	3	3.0118	20.2082	gfp
108	1	39.4205	6.4912	gfp
108	2	10.3106	8.0061	gfp
108	3	23.8240	8.9772	gfp
108	4	36.2185	11.66375	gfp
108	5	9.6531	15.1137	gfp
109	1	30.9797	6.7330	gfp
109	2	29.4120	15.59825	gfp
109	3	27.9285	23.0067	gfp
109	4	22.9107	28.3076	gfp
110	1	48.8783	21.1531	gfp
110	2	59.3391	27.9066	gfp
110	3	40.3678	28.0084	gfp
110	4	30.4397	32.723	gfp
110	5	66.3507	38.3848	gfp
110	6	35.8896	36.9466	gfp
110	7	55.5027	39.4899	gfp
110	8	30.7235	43.8958	gfp
110	9	65.4752	53.3763	gfp
110	10	38.3931	51.4752	gfp
110	11	30.7385	53.7790	gfp
110	12	39.1407	62.6719	gfp
110	13	55.0784	62.4498	gfp
110	14	49.2426	67.7853	gfp
110	15	63.1700	66.6456	gfp
110	16	25.6694	72.5486	gfp
110	17	80.1507	74.2414	rfp
110	18	64.0627	80.0183	gfp
110	19	49.4513	80.0383	gfp
110	20	19.8325	88.4197	gfp
110	21	54.9163	83.5397	gfp
110	22	64.4204	87.5902	cy5
110	23	85.5546	88.3685	gfp
110	25	53.1199	101.1635	gfp
110	27	15.2569	107.9913	gfp
110	29	27.1765	113.6852	gfp
110	30	11.4709	116.1382	gfp
110	31	44.3176	114.3954	gfp
110	33	77.0702	118.3135	rfp
110	34	21.4881	120.1731	gfp
110	35	30.3991	124.8019	gfp
110	36	56.4583	120.8890	gfp
110	37	9.0945	122.3307	gfp
110	38	39.6260	125.2892	gfp
110	39	96.2103	123.4517	gfp
110	40	12.8735	129.2197	gfp
110	41	44.3555	140.5594	gfp
111	1	9.3642	9.8763	gfp
111	2	9.0528	17.0795	gfp
111	3	6.6658	24.1487	rfp
112	2	47.7479	20.6349	gfp
112	3	60.0050	33.79	gfp
112	4	36.0985	29.1583	gfp
112	5	32.0272	35.217	gfp
112	7	31.4597	43.3320	gfp
112	9	34.5440	49.7928	gfp
112	10	10.2098	50.9264	rfp
112	11	60.3009	51.6964	gfp
112	12	21.5827	55.9413	rfp
112	13	70.5030	58.1349	gfp
112	14	64.9031	57.6648	gfp
112	15	52.0866	64.0674	gfp
112	16	26.4226	60.3969	gfp
112	17	33.5934	61.9948	gfp
112	18	40.2658	60.7749	gfp
112	19	31.1897	70.8456	gfp
112	20	57.9636	77.0569	gfp
112	21	24.1988	87.7370	gfp
112	22	55.2019	88.3223	gfp
112	23	29.8982	97.2412	gfp
112	24	20.5413	97.7702	gfp
112	25	20.8652	104.9134	gfp
112	26	13.9709	117.3170	gfp
112	27	27.2421	126.2070	gfp
112	28	12.0585	137.0877	gfp
113	1	8.5487	12.4683	gfp
113	2	5.4086	18.7764	gfp
114	1	8.6744	5.7416	gfp
114	2	3.9502	14.6765	rfp
115	1	19.6154	7.0636	gfp
115	2	26.0002	9.9697	gfp
115	3	19.1176	21.3241	gfp
115	4	8.58925	33.5293	cy5
115	5	12.0550	50.0855	gfp
116	1	25.1843	10.5912	gfp
116	2	15.8025	20.38974	gfp
116	3	10.42062	29.4249	gfp
116	4	3.4595	33.70125	gfp
117	1	20.8602	15.0474	gfp
117	2	15.0224	24.9656	gfp
117	3	4.9697	31.4468	gfp
118	1	6.9131	4.5077	gfp
118	2	3.9372	10.8844	gfp
118	3	9.9714	18.4261	gfp
118	4	29.4857	26.1148	gfp
118	5	23.1375	30.9125	gfp
118	6	18.1044	35.6259	gfp
120	1	15.8706	15.3339	gfp
120	2	30.5226	16.0366	gfp
121	1	39.9697	16.9989	gfp
121	2	24.6797	15.6294	gfp
121	3	16.41525	14.6673	gfp
121	4	60.0294	21.9984	gfp
121	5	6.8552	20.1907	gfp
121	6	21.2360	26.6129	gfp
121	7	10.5391	33.0869	gfp
122	1	6.8198	11.3973	rfp
123	1	32.1056	5.7551	gfp
123	2	40.8064	9.9684	gfp
123	3	52.5675	9.6709	gfp
123	4	30.5411	13.3856	gfp
123	5	49.8401	14.9916	gfp
123	6	43.7146	18.0410	gfp
123	7	55.3946	21.5919	gfp
123	8	26.8663	23.4120	gfp
123	9	11.8182	27.2654	gfp
123	10	65.145	23.3373	gfp
123	11	38.6271	27.9537	gfp
123	12	54.4941	32.2542	gfp
123	13	29.6948	35.4833	gfp
123	14	4.5403	36.0251	cy5
123	15	66.3969	36.6298	gfp
123	16	53.3388	38.6166	gfp
123	17	11.4689	39.5566	gfp
123	18	71.0539	42.7859	rfp
123	19	22.1013	42.5196	gfp
123	20	4.4314	42.1281	rfp
123	21	63.0128	44.8865	gfp
123	22	46.7625	46.4242	gfp
123	23	39.6675	45.9915	gfp
123	24	10.3411	46.7685	gfp
123	25	53.9416	45.7623	gfp
123	26	33.1009	48.4299	gfp
123	27	21.3664	56.2486	gfp
123	28	27.2614	51.6436	gfp
123	29	58.6441	53.6393	gfp
123	30	69.5767	54.0532	gfp
123	31	49.2383	55.3820	gfp
123	32	42.2766	56.1005	gfp
123	33	76.6191	55.7765	gfp
123	34	70.9286	64.1897	gfp
123	35	82.3520	64.5693	gfp
123	36	46.5357	68.3599	gfp
123	37	60.5362	69.1850	gfp
123	38	30.2254	72.1773	gfp
123	39	67.0466	72.6737	gfp
123	40	24.0014	77.1953	gfp
123	41	72.3964	76.1589	gfp
123	42	86.5099	78.4089	gfp
123	43	63.5008	79.8002	gfp
123	44	38.5297	80.8516	gfp
123	45	54.5729	82.4720	gfp
123	46	73.5456	88.3087	gfp
123	47	85.5915	87.3717	gfp
123	48	56.5362	89.4181	gfp
123	49	39.2933	93.2694	gfp
123	50	63.5067	95.36454	gfp
123	51	48.4923	100.4917	cy5
124	1	11.5455	4.4892	gfp
124	2	4.5692	12.1551	gfp
125	1	15.2835	10.6647	rfp
125	2	7.1091	17.3058	rfp
126	1	14.7794	10.3237	gfp
126	2	25.5403	10.9524	gfp
127	1	16.5505	22.2783	gfp
127	2	15.2214	38.6826	gfp
127	3	4.9106	39.5013	gfp
127	4	22.3802	44.8083	gfp
127	5	34.7379	59.8813	gfp
128	1	35.2281	6.2384	gfp
128	2	10.5023	9.1562	gfp
128	3	16.0826	10.5746	gfp
128	4	25.6241	15.9868	gfp
128	5	38.2403	12.2619	gfp
128	6	6.6816	16.4302	gfp
128	7	51.2058	14.4552	gfp
128	8	16.8751	17.6215	gfp
128	9	37.4569	20.6107	gfp
128	10	47.6097	19.8362	gfp
128	11	60.3829	24.3048	gfp
128	12	18.3180	24.5602	gfp
128	13	11.5495	28.1784	gfp
128	14	27.4069	27.0622	gfp
128	15	37.4100	29.1485	gfp
128	16	21.1849	33.1211	gfp
128	17	64.7093	37.4994	gfp
128	18	52.7518	33.7473	gfp
128	19	13.9545	36.2396	gfp
128	20	39.9010	39.1726	gfp
128	21	21.0137	41.5280	gfp
128	22	32.5983	40.1491	gfp
128	23	49.1336	49.2540	gfp
128	24	37.1814	45.8608	gfp
128	25	64.0485	47.2038	gfp
128	26	30.6522	49.8336	gfp
128	27	19.8971	50.7765	gfp
128	28	14.6432	57.4965	rfp
128	29	62.7696	56.8883	gfp
128	30	35.7656	56.7242	gfp
128	31	27.0453	57.5737	gfp
129	1	89.6450	11.7662	gfp
129	2	81.7303	20.7183	gfp
129	3	94.9685	22.7418	gfp
129	4	87.3003	22.9770	gfp
129	5	77.0905	27.2893	gfp
129	6	69.69225	26.144	gfp
129	7	98.5304	30.3194	gfp
129	8	106.6255	29.3562	gfp
129	9	90.7224	34.4939	gfp
129	10	67.3078	33.1702	gfp
129	11	75.6769	35.9173	gfp
129	12	104.3365	36.9541	gfp
129	13	70.7674	39.3800	gfp
129	14	57.7512	40.8816	gfp
129	15	82.5096	40.7190	gfp
129	16	97.55625	39.8163	gfp
129	17	111.4739	40.7949	gfp
129	18	75.3020	45.7499	gfp
129	19	47.1495	50.3745	gfp
129	20	57.5549	57.8156	gfp
129	21	74.7656	52.0481	gfp
129	22	70.0649	60.2890	gfp
129	23	94.8624	56.9517	gfp
129	24	47.5223	57.8915	gfp
129	25	83.3797	60.2160	gfp
129	26	39.3098	59.9769	rfp
129	28	45.7147	69.6089	gfp
129	29	80.8175	68.2660	gfp
129	30	37.0361	71.8193	rfp
129	31	32.08875	75.7533	gfp
129	32	71.1354	79.6065	gfp
129	33	80.5358	75.3140	gfp
129	34	87.1524	76.1358	rfp
129	35	34.7740	84.5616	gfp
129	36	61.4304	89.9682	rfp
129	37	69.3680	91.8667	rfp
129	39	69.2155	99.2428	rfp
129	40	34.2958	104.8420	gfp
129	41	31.1824	110.9178	gfp
129	42	50.2860	119.0397	gfp
129	43	21.0399	117.4029	gfp
129	44	34.7763	121.9232	gfp
129	45	15.9383	125.9860	gfp
129	46	8.8644	126.3067	gfp
129	47	21.9997	133.3872	cy5
129	48	36.5468	136.0961	gfp
129	49	14.6983	135.6960	gfp
130	1	21.2940	5.0167	gfp
130	2	17.4038	14.2012	gfp
130	3	9.74595	18.2277	gfp
130	4	26.9527	19.3660	gfp
130	5	18.9786	27.1906	gfp
130	6	43.0575	24.885	gfp
130	7	37.1282	27.6162	gfp
130	8	5.0467	27.6130	gfp
130	9	31.2700	29.0093	gfp
130	10	56.9097	28.4376	rfp
130	11	49.7295	30.8134	gfp
130	12	20.3104	37.3839	gfp
130	13	43.7976	41.9766	gfp
130	14	30.7017	40.8413	rfp
130	15	58.3657	48.7161	rfp
130	17	78.4832	59.1717	rfp
130	18	53.1687	63.3802	rfp
130	19	68.2869	60.7530	rfp
130	20	39.4070	65.79	rfp
130	21	64.3725	66.615	rfp
130	22	53.8781	73.9966	gfp
130	23	61.5153	76.8639	gfp
130	24	49.4758	82.0784	rfp
131	1	32.0661	11.9315	gfp
131	2	44.6832	16.5027	gfp
131	3	15.8513	27.6638	gfp
131	4	40.4322	25.6770	gfp
131	5	7.0434	36.10065	gfp
131	6	31.7048	35.1295	gfp
131	7	14.4252	40.3797	gfp
131	8	33.8275	44.4661	gfp
131	9	22.2351	43.5259	gfp
132	1	3.6330	5.6457	gfp
134	1	23.3215	10.9354	gfp
134	2	5.9516	22.1645	gfp
135	1	15.1282	3.4669	gfp
135	2	4.9007	12.2613	gfp
135	3	10.6120	13.6745	gfp
135	4	4.3066	37.8764	gfp
136	1	34.8291	8.9641	gfp
136	2	10.8838	7.2846	gfp
136	3	17.8092	8.0267	gfp
136	4	10.4867	18.9197	gfp
136	5	1.7738	15.6164	gfp
136	6	20.8593	23.5536	gfp
136	7	6.3083	29.6211	gfp
136	8	22.2478	32.6714	gfp
136	9	18.9182	38.8257	rfp
137	1	9.7469	11.0295	rfp
137	2	6.4257	17.8896	rfp
137	3	13.0985	19.35	rfp
138	1	4.6594	12.7833	gfp
138	2	7.2853	23.1499	gfp
139	1	4.4894	9.5163	cy5
139	2	12.3439	17.4048	gfp
140	1	21.8828	9.0851	gfp
140	2	2.19	17.9925	gfp
140	3	9.0526	20.85285	gfp
140	4	16.2661	20.3074	gfp
141	1	32.742	7.8825	gfp
141	2	16.1304	22.4963	gfp
141	3	41.5535	18.4641	gfp
141	4	34.5558	19.2425	cy5
141	5	28.3581	23.7992	cy5
141	6	36.1791	28.54125	cy5
141	7	13.2337	36.0387	cy5
141	9	16.2658	43.6138	gfp
141	11	10.7170	52.7481	gfp
141	12	21.0098	63.8115	gfp
141	13	35.6613	72.1539	rfp
142	1	6.7629	6.0463	gfp
142	2	22.0284	6.5703	gfp
142	3	28.724	6.9660	gfp
142	4	41.7078	5.2851	gfp
142	5	49.0290	9.9674	gfp
142	6	14.2644	8.0191	gfp
142	7	35.5563	9.1113	gfp
142	8	13.7571	15.8059	gfp
142	9	34.1699	17.1227	gfp
142	10	50.9504	23.4432	gfp
142	11	5.2577	18.2457	gfp
142	12	27.2957	20.0838	gfp
142	13	68.9296	28.2282	rfp
142	14	41.6025	32.9982	rfp
143	1	44.5552	8.8365	gfp
143	2	36.3856	11.3918	gfp
143	3	25.2803	13.7342	gfp
143	4	54.2544	13.4989	gfp
143	5	46.1175	16.7131	gfp
143	6	37.5296	19.7557	gfp
143	7	23.5242	22.0787	gfp
143	8	30.3080	26.8238	gfp
143	9	55.0255	32.0365	gfp
143	10	20.7627	32.0987	gfp
143	11	44.2835	37.6237	gfp
143	12	14.5849	38.7921	gfp
143	13	67.2720	38.96875	gfp
143	14	22.0375	40.6321	gfp
143	15	4.5058	42.2291	rfp
143	16	31.5201	43.2252	gfp
143	17	50.3990	44.4828	gfp
143	18	18.1600	49.0580	gfp
143	19	30.1000	49.5658	gfp
143	20	51.7108	51.7551	cy5
143	21	42.2050	57.5279	gfp
143	22	30.2813	62.2870	gfp
143	23	18.3577	59.0795	gfp
144	1	6.4039	5.8023	gfp
144	2	14.6723	7.0743	gfp
145	1	78.0218	10.9374	gfp
145	2	65.3764	11.3494	gfp
145	3	54.73986	9.96138	gfp
145	4	30.4404	13.5301	gfp
145	5	45.8955	11.4884	gfp
145	6	21.2884	15.5212	gfp
145	7	41.6374	22.1374	gfp
145	8	85.0555	24.2626	gfp
145	9	12.0094	33.5602	gfp
145	10	22.3920	25.4949	gfp
145	11	49.0780	30.8742	gfp
145	12	71.6254	29.5605	gfp
145	13	91.1423	29.7608	gfp
145	14	62.8875	29.2801	gfp
145	15	27.8368	32.4707	gfp
145	16	56.4171	32.2670	gfp
145	17	88.9151	38.5509	gfp
145	18	22.4844	38.6239	gfp
145	19	54.6668	41.1279	gfp
145	20	64.3485	44.0310	gfp
145	21	76.8156	43.2514	gfp
145	22	83.42	45.0718	gfp
145	23	52.5912	48.8919	gfp
145	24	27.4561	51.9486	gfp
145	25	35.4816	54.0615	gfp
145	26	76.8818	50.5818	gfp
145	27	8.9827	55.7202	gfp
145	28	60.7078	52.8196	gfp
145	29	79.1778	57.1286	gfp
145	30	54.1072	57.5888	gfp
145	31	56.7429	68.7148	gfp
145	32	72.7522	66.6870	gfp
145	33	35.6520	69.0465	gfp
145	34	5.8029	77.1399	gfp
145	35	12.6141	75.3184	gfp
145	36	66.2551	80.5333	gfp
145	37	34.9722	78.6449	gfp
145	38	16.6685	81.4193	gfp
145	39	49.5301	81.6980	gfp
145	40	7.3198	85.2605	gfp
145	41	35.7208	89.1592	gfp
145	42	43.8108	87.3975	gfp
145	43	13.1508	88.5872	gfp
145	44	29.9237	97.2067	gfp
145	45	58.1226	97.0691	gfp
145	46	49.9701	97.9964	gfp
145	47	52.7241	104.0477	gfp
145	48	46.9801	106.2035	gfp
145	49	31.1664	105.8961	gfp
145	50	39.1607	112.2892	gfp
145	51	50.3412	117.3204	gfp
146	1	5.1761	13.0516	gfp
146	2	9.9975	18.4685	gfp
147	1	84.2221	7.2616	gfp
147	2	75.0106	9.4950	gfp
147	3	93.6771	9.6811	gfp
147	4	121.2502	20.7521	gfp
147	5	99.9248	13.8173	gfp
147	6	108.8717	15.1317	gfp
147	7	78.7992	16.9685	gfp
147	8	58.6087	16.6564	gfp
147	9	95.1501	21.8827	gfp
147	10	58.2343	22.9666	gfp
147	11	81.3689	25.9419	gfp
147	12	134.8471	26.8189	gfp
147	13	107.9123	29.5416	gfp
147	14	72.9433	30.1246	gfp
147	15	144.0184	36.1805	gfp
147	16	57.7894	42.2081	gfp
147	17	101.6662	33.7760	gfp
147	18	125.18375	36.49625	gfp
147	19	86.2457	35.0993	gfp
147	20	114.2950	39.7351	gfp
147	21	93.9901	41.1951	gfp
147	22	129.8325	45.8595	gfp
147	23	103.9883	43.1075	gfp
147	24	83.9809	41.8516	gfp
147	25	31.2395	49.1992	rfp
147	26	74.4975	46.6081	gfp
147	27	112.3427	49.3740	gfp
147	28	37.0472	49.4769	gfp
147	29	98.6978	51.9736	gfp
147	30	81.6748	57.8295	gfp
147	31	137.3961	54.0076	gfp
147	32	65.0289	54.1241	gfp
147	33	37.4100	56.5645	rfp
147	34	124.7470	56.2662	gfp
147	35	28.6672	58.2841	rfp
147	36	51.7156	64.7532	gfp
147	37	132.1907	62.1121	gfp
147	38	99.5781	59.9767	cy5
147	39	67.16385	63.92595	gfp
147	40	73.0916	66.4400	gfp
147	41	98.5379	66.7575	cy5
147	42	28.5459	66.7011	gfp
147	43	112.8658	70.9855	gfp
147	44	62.0770	70.5875	gfp
147	45	41.5037	75.5865	gfp
147	46	120.2202	69.6449	gfp
147	47	76.0235	73.6291	gfp
147	48	7.7871	72.2654	gfp
147	49	23.9111	72.0199	gfp
147	50	90.9242	76.3042	gfp
147	51	99.5553	74.0115	gfp
147	52	105.2439	78.9455	cy5
147	53	22.0634	79.1348	gfp
147	54	10.9255	84.6217	gfp
147	55	31.5478	84.5654	gfp
147	56	64.4422	82.8180	cy5
147	57	52.8141	82.5726	gfp
147	58	20.2745	87.3975	gfp
147	59	41.6387	90.4899	gfp
147	60	58.5705	93.6559	gfp
147	61	66.1895	92.3650	gfp
147	62	50.1198	94.7406	gfp
147	63	41.2646	98.0738	gfp
147	64	47.4973	102.4448	gfp
148	1	4.6351	6.4479	gfp
148	2	12.8642	6.2708	gfp
148	3	4.0882	21.4937	gfp
149	1	112.5256	2.1590	gfp
149	2	113.8425	7.8782	gfp
149	3	116.3729	21.8633	gfp
149	4	98.1451	17.5273	gfp
149	5	10.9108	22.8769	gfp
149	6	92.5188	23.3361	gfp
149	7	30.47625	23.6097	rfp
149	8	86.2588	26.8631	gfp
149	9	17.9067	31.2064	gfp
149	10	26.4604	28.3339	gfp
149	11	43.2327	31.3038	gfp
149	12	5.1819	33.5236	gfp
149	13	88.8324	33.4277	gfp
149	14	28.7710	35.1011	gfp
149	15	38.9888	36.6444	gfp
149	16	78.8098	36.5531	gfp
149	17	33.0404	41.5525	gfp
149	18	22.9814	40.0094	gfp
149	19	71.1435	40.3261	rfp
149	20	48.0592	40.9508	gfp
149	21	10.4167	43.1505	gfp
149	22	20.9362	47.3513	gfp
149	23	40.3481	49.1901	gfp
149	24	28.1928	53.2149	gfp
149	25	49.7198	51.1193	gfp
149	26	16.0211	55.6379	gfp
149	27	47.1970	58.3657	rfp
149	28	34.0553	60.5702	gfp
149	29	20.0737	60.3154	gfp
149	30	8.5642	64.2253	gfp
149	31	19.3876	67.5154	cy5
150	1	14.1268	6.5932	gfp
150	2	10.5541	16.2555	gfp
150	3	23.4826	20.0708	gfp
151	1	10.3485	6.1907	gfp
151	2	21.0194	8.2048	gfp
151	3	20.0277	14.6060	gfp
151	4	19.6336	21.4685	gfp
152	1	41.0183	5.5068	gfp
152	2	39.0568	11.5208	gfp
152	3	44.2542	16.0957	gfp
152	4	19.7969	19.2027	gfp
152	5	29.8456	23.5553	gfp
152	6	34.6321	27.5005	gfp
152	7	24.9652	31.5184	gfp
152	8	20.7005	38.2112	gfp
153	2	51.3082	11.5742	rfp
153	3	58.9850	12.9255	gfp
153	4	19.4015	15.6689	rfp
153	5	41.5561	21.9932	gfp
153	6	63.5409	18.4244	gfp
153	7	25.026	24.8601	gfp
153	8	10.1427	28.6679	gfp
153	9	50.0784	29.3702	gfp
153	10	64.0496	33.6021	gfp
153	11	78.4856	35.4432	gfp
153	12	20.9274	42.4011	rfp
153	13	40.5225	43.7925	gfp
153	14	49.7283	42.4663	rfp
153	15	80.4200	43.8329	gfp
153	16	30.1538	44.1895	gfp
153	17	60.3430	43.6973	gfp
153	18	75.6061	50.0077	rfp
153	19	84.0306	51.6903	gfp
153	20	59.9724	53.1539	rfp
153	24	84.8753	59.8071	gfp
153	25	65.8604	60.5670	rfp
153	26	76.6032	62.0022	cy5
153	27	14.9798	73.9537	gfp
153	28	65.1231	67.4845	gfp
153	29	54.1890	69.0060	gfp
153	30	45.9885	74.2460	gfp
153	31	60.7890	78.7393	gfp
153	32	72.0041	76.9996	gfp
153	33	50.6359	80.6540	gfp
153	34	27.4785	82.2277	gfp
153	35	37.6551	81.03522	gfp
153	36	40.8662	87.1602	gfp
153	37	12.6948	88.2673	cy5
153	38	53.1486	89.5241	gfp
153	39	21.6005	92.4165	gfp
153	40	43.6328	95.0009	gfp
154	1	4.5365	5.8695	gfp
154	2	10.8314	9.7173	gfp
155	1	22.6294	5.0042	gfp
155	2	15.4410	6.0424	gfp
155	3	22.9957	11.2665	gfp
155	4	17.6416	15.8374	gfp
155	5	25.3485	28.7598	gfp
155	6	18.2376	28.9199	gfp
155	7	8.9839	35.2958	gfp
155	8	15.4867	35.8177	gfp
155	9	20.4096	39.8015	gfp
156	1	19.8875	8.9961	gfp
156	2	41.7292	9.6520	gfp
156	3	7.0828	12.6931	rfp
156	4	15.2341	20.6841	gfp
156	5	26.1982	21.5621	gfp
156	6	4.7158	22.6054	rfp
156	7	4.7025	29.2950	gfp
156	8	22.5655	30.4352	gfp
156	9	12.6349	32.4179	gfp
156	10	16.6406	42.6270	gfp
157	1	76.1413	6.8915	gfp
157	2	18.7277	9.6432	rfp
157	3	50.14875	16.4066	gfp
157	4	12.9995	13.5962	gfp
157	5	102.7298	18.3514	gfp
157	6	31.0543	20.3076	gfp
157	7	75.1699	24.3686	gfp
157	8	62.2280	25.1870	gfp
157	9	11.0141	24.2786	gfp
157	10	84.6054	22.8003	gfp
157	11	39.1270	31.4448	gfp
157	12	99.7398	24.7317	gfp
157	13	91.6438	30.8859	gfp
157	14	70.2075	31.8425	gfp
157	15	57.8738	35.1429	gfp
157	16	49.2151	37.1313	gfp
157	17	81.5327	36.4340	gfp
157	18	80.6556	43.8362	gfp
157	19	58.2769	45.7735	gfp
157	21	72.3287	54.0307	gfp
157	22	59.0234	54.2481	rfp
157	23	78.8323	55.95375	gfp
157	24	83.5753	59.2206	gfp
158	1	27.8660	9.0502	gfp
158	2	34.34625	9.5379	gfp
158	3	36.6827	18.4639	gfp
158	4	13.9987	16.4803	gfp
158	5	3.9384	23.4839	gfp
158	6	26.7591	25.9750	gfp
158	7	8.4550	30.6648	gfp
158	8	19.2887	32.5203	gfp
158	9	40.5864	35.3425	gfp
158	10	30.6884	37.1441	gfp
158	11	36.3275	41.3726	gfp
159	1	93.4874	18.1736	gfp
159	2	79.5345	29.0088	gfp
159	3	65.2525	30.0604	gfp
159	4	70.9708	34.9704	gfp
159	5	98.1708	45.9873	rfp
159	6	41.7543	51.4932	gfp
159	8	83.4050	46.3706	gfp
159	9	62.2469	50.4921	rfp
159	10	88.7781	57.4342	gfp
159	11	49.0235	59.0522	gfp
159	12	59.5040	62.6630	gfp
159	13	33.8415	61.4993	gfp
159	14	70.0857	63.1610	gfp
159	15	78.7836	63.6712	gfp
159	16	21.0684	63.6384	cy5
159	17	45.3769	64.1417	cy5
159	18	8.0602	71.3235	gfp
159	19	92.6687	74.2972	gfp
159	20	16.2135	68.0075	gfp
159	21	50.8305	67.8551	cy5
159	22	80.0139	73.3320	gfp
159	23	42.7385	74.7895	gfp
159	24	70.6192	75.1466	cy5
159	25	52.2103	74.4777	rfp
159	26	15.4924	77.4992	gfp
159	27	30.5101	79.4976	gfp
159	28	5.8539	80.8498	gfp
159	29	50.8071	85.4821	rfp
159	30	73.0192	83.8600	cy5
159	31	12.7008	85.0926	gfp
159	32	24.3792	90.6075	gfp
159	33	85.8961	85.4842	rfp
159	34	68.3009	91.8756	cy5
159	35	34.7892	91.8921	gfp
159	36	58.57245	100.20849	gfp
159	37	11.5308	99.9370	rfp
159	38	45.4275	97.4075	cy5
159	39	33.7124	109.6613	cy5
159	40	51.2031	112.0812	rfp
160	1	34.8193	7.1217	gfp
160	2	25.5605	11.0914	gfp
160	3	14.3883	17.9955	gfp
160	4	36.9334	19.6611	gfp
160	5	18.9785	23.0200	gfp
160	6	32.2282	25.3223	gfp
160	7	26.7569	29.1255	gfp
160	8	33.2299	34.2470	gfp
160	9	20.3874	39.9269	gfp
160	10	7.6556	41.1540	gfp
160	11	34.8205	41.2990	gfp
160	12	28.1735	48.3358	gfp
161	1	15.9585	7.7660	gfp
161	3	25.7768	14.9678	gfp
161	4	17.3641	15.4121	gfp
162	1	99.4823	9.3122	gfp
162	2	88.0425	7.9946	gfp
162	3	80.9267	12.4457	gfp
162	4	113.6474	13.7970	gfp
162	5	63.1840	12.5411	rfp
162	6	87.7924	16.7371	gfp
162	7	104.3760	19.7355	gfp
162	8	95.3360	16.9011	gfp
162	9	66.6461	18.7930	gfp
162	10	117.8373	25.4005	gfp
162	11	80.0052	22.4035	gfp
162	12	131.8358	22.0746	rfp
162	13	91.9255	25.3407	gfp
162	14	127.3973	34.5270	gfp
162	15	79.4454	29.8756	gfp
162	16	100.5460	31.4659	gfp
162	17	139.9263	31.0675	gfp
162	18	133.7968	32.6540	gfp
162	19	49.6211	34.2753	gfp
162	20	57.6418	36.9162	gfp
162	21	73.5816	39.9728	gfp
162	22	108.5740	37.3588	gfp
162	23	144.7921	36.1304	gfp
162	24	65.6317	38.4655	gfp
162	25	41.1966	41.2281	gfp
162	26	89.6646	41.4701	gfp
162	27	98.3948	39.1515	gfp
162	28	119.0378	40.1004	gfp
162	29	145.9763	43.5898	gfp
162	30	131.8932	45.5496	gfp
162	31	106.2030	43.9144	gfp
162	32	56.5181	46.2315	gfp
162	33	99.4615	47.9464	gfp
162	34	66.9063	45.9190	gfp
162	35	120.1784	48.8335	gfp
162	36	32.1448	48.3259	gfp
162	37	42.9429	50.7912	gfp
162	38	79.2180	51.8587	rfp
162	39	135.1911	54.4525	gfp
162	40	28.0962	53.6318	gfp
162	41	59.0235	53.2364	gfp
162	42	110.5309	54.1740	gfp
162	43	49.3996	58.4531	gfp
162	44	122.2386	56.5487	gfp
162	45	147.5935	59.0476	gfp
162	46	19.2738	58.9237	gfp
162	47	72.8251	61.8988	gfp
162	48	37.0529	60.5321	gfp
162	49	61.0198	60.8773	gfp
162	50	28.4957	61.7206	gfp
162	51	127.6025	62.2949	gfp
162	52	80.0344	61.1452	gfp
162	54	139.5214	64.9436	gfp
162	55	115.9815	65.3688	gfp
162	56	14.9725	68.5597	gfp
162	57	37.1360	69.2800	gfp
162	58	49.0032	72.3411	gfp
162	59	61.6514	73.7517	gfp
162	60	80.6541	71.5586	cy5
162	61	26.47854	74.79678	gfp
162	62	123.6745	71.7717	gfp
162	63	110.7675	80.295	gfp
162	64	39.2551	80.6832	gfp
162	65	81.1845	89.8646	gfp
162	66	48.3043	83.9958	gfp
162	67	102.7257	82.5183	gfp
162	68	61.0432	85.4558	gfp
162	69	98.6178	92.6673	gfp
162	70	35.2385	87.2384	gfp
162	71	53.6754	87.3899	gfp
162	72	3.5530	87.2007	rfp
162	73	14.9846	91.6157	gfp
162	74	69.0704	90.7202	gfp
162	75	111.7895	93.1055	rfp
162	76	28.2577	92.9245	gfp
162	77	48.6780	93.1634	gfp
162	78	7.1609	96.8159	gfp
162	79	40.5172	96.6198	gfp
162	80	59.3428	97.5380	gfp
162	81	23.1248	98.2250	gfp
162	82	68.7950	97.3558	gfp
162	83	16.2289	102.7496	gfp
162	84	97.6420	103.6852	rfp
162	85	45.2539	104.0363	gfp
162	86	30.6375	105.135	gfp
163	1	29.8548	11.8866	gfp
163	2	17.4209	19.3470	gfp
163	3	4.4999	14.4824	cy5
164	1	36.5630	9.3567	gfp
164	2	26.3614	6.7884	gfp
164	3	6.3833	15.2465	gfp
164	4	10.3757	21.0030	gfp
164	5	7.8892	30.1915	gfp
165	1	25.1374	11.1350	gfp
165	2	28.0385	22.4280	gfp
165	3	7.5395	31.7590	gfp
165	4	23.9637	32.8029	gfp
165	5	4.78375	39.8526	gfp
165	6	11.2069	41.0583	gfp
166	1	29.0065	5.6456	gfp
166	2	10.0630	12.0697	gfp
166	3	23.8793	11.8925	gfp
166	4	17.6335	18.1796	gfp
166	5	6.4266	22.4955	gfp
167	1	17.4817	7.6216	gfp
167	2	15.7835	20.0266	gfp
167	3	23.7007	22.8610	gfp
167	4	16.2083	31.2782	cy5
167	5	9.8428	38.4037	gfp
167	6	16.4905	46.1533	gfp
167	7	10.7177	57.5702	gfp
167	8	3.8672	69.5525	gfp
168	1	105.8951	10.0850	rfp
168	2	109.8348	23.3507	rfp
168	3	97.5332	25.8035	rfp
168	4	103.6494	30.0718	gfp
168	5	82.1249	31.2620	rfp
168	6	105.2529	39.1617	gfp
168	7	91.9147	44.2880	gfp
168	8	125.1219	40.5672	gfp
168	9	65.1252	52.1375	gfp
168	10	119.3009	63.0382	gfp
168	11	78.2624	52.6813	gfp
168	12	98.4726	60.0165	gfp
168	13	54.0591	59.5869	rfp
168	14	74.6773	60.5771	gfp
168	15	85.4039	60.6593	gfp
168	16	64.9373	62.5814	gfp
168	17	61.1415	76.5282	gfp
168	18	50.2223	70.9844	rfp
168	19	13.94275	70.821	rfp
168	20	105.6133	71.5322	gfp
168	21	3.1294	71.2247	rfp
168	22	27.6464	73.7533	rfp
168	23	87.7349	76.7203	gfp
168	24	123.4279	78.7885	gfp
168	25	38.6962	81.7431	gfp
168	26	49.9152	82.9669	gfp
168	27	69.8727	85.0234	gfp
168	28	133.8799	88.1019	gfp
168	29	109.4059	89.8816	gfp
168	30	87.6542	90.7884	gfp
168	31	127.5823	88.9092	gfp
168	32	36.5540	95.7546	gfp
168	33	68.7870	97.7695	gfp
168	34	97.0839	97.2714	gfp
168	35	126.1347	96.2042	rfp
168	36	56.7462	98.0648	gfp
168	37	106.2627	99.4144	gfp
168	38	113.3377	101.5370	gfp
168	39	77.6210	102.0586	gfp
168	40	52.3638	104.3033	gfp
168	41	44.1575	108.8875	gfp
168	42	122.9582	107.3353	gfp
168	43	30.6873	112.8064	gfp
168	44	59.0785	110.9109	gfp
168	45	76.8471	109.9930	gfp
168	46	113.1599	109.3275	gfp
168	47	102.5045	110.0968	gfp
168	48	16.4475	113.2236	gfp
168	49	68.0523	114.3287	gfp
168	50	50.0362	115.5037	gfp
168	51	126.8811	114.1138	gfp
168	52	21.8588	115.6351	gfp
168	53	74.4809	125.0861	gfp
168	54	126.8577	122.6048	rfp
168	55	90.6560	126.3885	gfp
168	56	102.3627	128.0263	gfp
168	57	102.0840	136.6223	gfp
168	58	113.4456	136.0537	rfp
168	59	108.8857	139.9783	gfp
169	1	23.6101	12.7182	gfp
169	3	9.8252	31.3226	rfp
170	1	18.4248	5.9055	gfp
171	1	43.8989	10.2884	rfp
171	2	34.2162	4.4380	rfp
171	3	29.4463	12.2405	rfp
171	4	33.2708	19.6352	gfp
171	5	44.8992	33.4158	rfp
171	6	53.1469	26.1225	rfp
171	7	19.4164	27.6022	gfp
171	8	17.7632	40.6880	gfp
171	9	48.0941	44.1513	rfp
171	10	45.1739	50.8356	rfp
172	1	16.7515	5.8013	gfp
173	1	8.1288	8.3036	gfp
174	1	13.5934	5.48895	gfp
174	2	4.4707	11.7006	gfp
175	1	12.5724	12.4355	gfp
176	1	10.3463	12.4082	gfp
176	2	22.4185	10.7383	gfp
176	3	19.2694	20.1159	gfp
177	1	33.0817	3.8304	gfp
177	2	27.2493	5.9798	gfp
177	3	31.2896	12.8681	gfp
177	4	24.1936	14.8472	gfp
178	1	4.2777	12.1090	gfp
178	2	12.3471	15.1268	gfp
179	1	157.8521	5.3142	rfp
179	2	118.3477	9.8705	rfp
179	3	89.9549	23.3034	rfp
179	4	135.3324	25.8997	gfp
179	5	117.0955	25.0730	rfp
179	6	167.6685	24.8955	rfp
179	8	106.8969	24.9411	gfp
179	9	98.9408	27.9272	gfp
179	10	83.0450	33.4489	gfp
179	11	125.3580	34.2906	gfp
179	13	165.0313	35.7935	rfp
179	14	92.4006	40.9030	gfp
179	15	119.4671	39.8118	gfp
179	16	150.9852	42.5758	cy5
179	17	110.0699	43.2211	gfp
179	18	142.5196	46.6179	gfp
179	19	127.9707	45.9761	rfp
179	20	79.9287	46.9677	gfp
179	21	159.4640	49.9580	rfp
179	22	134.9848	48.4692	rfp
179	23	98.2275	50.715	gfp
179	24	75.6146	54.4028	cy5
179	25	84.5891	58.8243	gfp
179	26	134.7382	55.5136	gfp
179	27	124.7833	61.1319	gfp
179	28	165.9601	60.3486	gfp
179	29	73.5932	60.1612	gfp
179	30	94.0232	63.3431	gfp
179	31	106.0431	64.0786	gfp
179	32	77.6772	66.1917	gfp
179	33	161.8522	70.1625	gfp
179	34	175.4137	67.6329	gfp
179	35	117.8824	74.1490	gfp
179	36	138.6837	68.6141	gfp
179	37	87.1765	74.9972	gfp
179	38	173.6692	76.6445	rfp
179	39	150.8839	76.4892	gfp
179	40	138.1655	77.38065	rfp
179	41	103.5418	77.8476	gfp
179	42	162.5727	79.4705	gfp
179	43	96.2911	84.7348	rfp
179	44	109.3998	84.3051	gfp
179	45	140.5981	83.0895	gfp
179	46	130.5602	87.8668	gfp
179	47	119.0500	85.1298	gfp
179	48	140.3755	93.7518	gfp
179	49	84.21	97.8525	rfp
179	50	106.2572	95.8555	cy5
179	51	120.4627	93.31	rfp
179	52	130.8275	101.6976	gfp
179	53	101.3415	107.4303	gfp
179	54	76.89045	102.7485	rfp
179	55	113.4838	107.1314	gfp
179	56	121.6542	105.7032	gfp
179	57	84.4031	111.2781	rfp
179	58	130.2555	124.4325	gfp
179	59	95.8677	118.0289	gfp
179	60	108.0874	119.1271	gfp
179	61	117.8881	124.3904	gfp
179	62	40.9575	121.1146	rfp
179	64	78.1445	127.4598	gfp
179	65	70.8506	130.5058	gfp
179	68	57.1389	133.6183	gfp
179	69	79.0426	136.7008	gfp
179	70	88.6021	139.5186	gfp
179	71	98.2925	143.7975	gfp
179	72	64.8135	142.6794	gfp
179	73	52.7426	148.8936	gfp
179	74	81.2465	145.0195	gfp
179	75	110.6653	146.2956	gfp
179	76	77.7170	151.4730	gfp
179	77	123.9096	148.9128	gfp
179	78	116.9404	159.1746	gfp
179	79	44.9027	155.1937	gfp
179	81	86.9859	157.6964	gfp
179	82	54.7731	161.0809	gfp
179	83	65.5098	161.4350	rfp
179	84	35.9435	162.6130	gfp
179	85	79.0474	163.2356	gfp
179	86	45.2544	166.4583	gfp
179	87	25.0580	166.0665	gfp
179	88	9.0383	173.0323	gfp
179	89	55.7869	169.1106	rfp
179	90	83.6009	172.3854	gfp
179	91	97.45305	173.2922	gfp
179	92	32.7747	172.5703	cy5
179	93	63.4956	172.1014	rfp
179	94	72.3882	176.0007	gfp
179	95	58.5236	182.6127	gfp
179	96	18.8511	178.7670	gfp
179	97	65.0570	178.665	gfp
179	98	90.7789	180.0039	rfp
179	99	78.8129	179.8936	gfp
179	101	47.4827	183.77125	rfp
179	102	34.9399	186.1998	rfp
179	103	69.0499	190.5321	gfp
179	104	21.4744	188.9185	gfp
179	105	58.3760	193.8641	gfp
179	106	22.8714	196.0103	rfp
179	107	32.5072	199.9296	gfp
179	108	63.2046	201.5191	gfp
179	109	38.6451	201.6294	gfp
179	110	26.2627	202.4487	rfp
180	1	11.2949	8.8328	gfp
181	1	19.4575	5.4968	gfp
181	2	12.9274	9.3651	gfp
181	3	24.3074	11.8412	gfp
181	4	5.8378	17.3439	gfp
181	5	29.6593	23.8579	gfp
181	6	20.7128	21.8988	rfp
181	7	13.8223	30.1799	gfp
181	8	31.8060	34.7599	gfp
181	9	8.1003	45.9285	cy5
181	10	25.8349	47.5034	gfp
181	11	19.5058	56.2128	gfp
181	12	7.8164	57.7360	rfp
182	1	82.7571	6.1768	gfp
182	2	7.0385	9.6118	gfp
182	3	86.6617	13.7857	gfp
182	4	74.9096	12.1565	gfp
182	5	63.4836	13.4961	rfp
182	6	45.9918	17.7904	gfp
182	7	11.2536	16.4928	gfp
182	8	54.5704	17.6017	gfp
182	9	79.1313	19.5401	gfp
182	10	12.8761	22.2107	gfp
182	11	87.7340	24.9807	gfp
182	12	5.8783	26.5965	gfp
182	13	30.8419	28.2427	gfp
182	14	38.8771	28.2788	gfp
182	15	67.0166	29.8075	gfp
182	16	79.3490	28.8147	gfp
182	17	45.4725	36.5047	gfp
182	18	82.1484	35.8290	gfp
182	19	59.6193	41.3265	gfp
182	20	76.6838	39.8602	gfp
182	21	43.7550	48.1798	gfp
182	22	57.24375	49.9685	gfp
183	1	12.8957	7.5293	gfp
183	2	7.4827	11.9130	gfp
183	3	5.6597	19.7434	gfp
184	1	8.2214	7.9914	gfp
184	2	9.9849	21.1269	rfp
185	1	38.9813	5.6472	gfp
185	2	15.3369	9.8715	gfp
185	3	40.5830	12.5671	gfp
185	4	33.2175	12.3828	gfp
185	5	20.0638	20.2338	gfp
185	6	38.1231	21.7710	gfp
185	7	27.6128	29.2330	gfp
186	1	40.4140	6.0200	gfp
186	2	11.1940	6.2210	cy5
186	3	18.3807	20.5463	gfp
186	4	34.9289	12.7925	gfp
186	5	3.285	15.6225	cy5
186	6	34.7725	20.2575	gfp
186	7	6.4321	27.3169	cy5
187	1	11.8471	5.64375	gfp
187	2	8.1986	13.5803	gfp
187	3	20.3349	20.4101	gfp
187	4	3.7988	19.8317	rfp
187	5	25.7731	25.96125	gfp
188	1	7.9932	7.7681	gfp
189	1	4.5424	7.0881	gfp
189	2	9.2226	16.1116	gfp
190	1	9.1931	9.9975	gfp
191	1	36.4556	7.0078	gfp
191	2	44.9680	7.3600	gfp
191	3	20.9585	13.4375	gfp
191	4	53.69625	12.1168	gfp
191	5	34.185	15.1027	gfp
191	6	67.0914	20.7063	gfp
191	8	50.40675	20.47875	gfp
191	9	82.6406	22.8370	gfp
191	10	59.2768	24.0610	gfp
191	11	75.4084	27.6332	gfp
191	12	11.1547	27.9247	gfp
191	13	68.8486	30.2801	gfp
191	14	33.0079	30.5031	gfp
191	15	41.1026	31.0030	gfp
191	16	80.4680	32.5301	gfp
191	17	51.0399	33.7041	gfp
191	18	62.7130	33.7942	gfp
191	19	17.0571	35.4573	gfp
191	20	23.1614	38.4728	gfp
191	21	34.5178	39.7841	gfp
191	22	45.4624	38.7050	gfp
191	23	60.3151	39.8800	gfp
191	24	54.2952	42.0248	gfp
192	1	19.4332	8.2070	gfp
192	2	34.2925	10.4709	gfp
192	3	50.1882	8.1055	gfp
192	4	50.9302	16.9833	gfp
192	5	23.2345	19.1902	gfp
192	6	28.0575	25.4746	gfp
192	7	18.4843	27.0051	gfp
192	8	42.4122	31.1317	gfp
192	9	28.1227	32.7174	gfp
192	10	51.82575	38.77525	gfp
192	11	30.6983	38.2801	gfp
192	12	38.9313	50.8148	gfp
192	13	19.2906	53.5774	rfp
192	14	32.4552	57.4427	gfp
192	15	17.9575	63.0125	gfp
192	16	41.0128	63.8458	gfp
192	17	7.1219	64.44625	gfp
192	18	22.91685	73.16235	gfp
192	19	3.8596	73.4364	gfp
192	20	15.6630	78.6290	gfp
192	21	29.5200	83.6868	gfp
192	22	22.8631	79.9929	gfp
192	23	22.4794	90.1447	gfp
193	1	13.2679	4.0017	gfp
193	3	6.6791	17.8443	gfp
194	1	19.6659	7.3377	gfp
194	2	38.1815	8.9478	rfp
194	3	32.9997	13.8089	gfp
194	4	31.4641	20.9187	gfp
194	5	51.0874	20.9625	gfp
194	6	22.2955	24.90775	gfp
194	7	45.1824	27.9638	gfp
194	8	34.6504	33.5499	gfp
194	9	16.9657	34.5516	gfp
194	10	25.2888	37.0261	gfp
194	11	55.0107	37.0484	gfp
194	12	48.3715	42.0464	gfp
194	13	15.5424	42.9445	gfp
194	14	30.4174	47.7157	gfp
194	15	19.6655	48.0455	gfp
194	16	9.1822	56.4633	gfp
194	17	19.9881	55.5729	gfp
194	18	27.1325	58.2275	gfp
194	19	12.5170	65.6489	gfp
194	20	19.4644	67.7215	gfp
194	21	14.5856	73.5333	gfp
194	25	14.9332	82.4245	gfp
195	1	24.9771	5.3935	gfp
195	2	16.9127	5.9633	gfp
195	3	28.3422	13.8322	gfp
196	1	9.3396	4.6827	gfp
196	2	6.8018	11.0530	gfp
197	1	13.5882	9.4910	gfp
197	2	7.2608	16.1340	gfp
198	1	17.0855	13.0286	gfp
198	2	5.7284	24.3447	gfp
199	1	8.3169	6.4411	gfp
199	2	14.7339	6.8110	gfp
199	3	2.4267	8.2423	gfp
200	1	10.1632	8.0329	gfp
200	2	28.1123	7.5635	gfp
200	3	32.6973	16.2961	gfp
200	4	20.7776	17.6841	gfp
200	5	4.1444	16.8326	gfp
200	6	13.1304	16.7470	gfp
200	7	25.8394	30.4117	gfp
200	8	31.0197	38.9747	gfp
200	9	30.4145	45.9423	rfp
202	1	12.3428	6.3552	gfp
203	1	6.3944	5.7791	gfp
203	2	7.3198	15.2797	gfp
203	3	4.2286	32.5274	gfp
204	1	21.8505	11.7978	gfp
204	2	11.2665	26.3714	gfp
204	3	4.3618	35.2896	gfp
205	1	10.5761	9.4474	gfp
205	2	7.8680	14.3077	gfp
206	1	40.3034	5.2372	cy5
206	2	42.8988	12.1096	cy5
206	3	35.7510	12.7286	cy5
206	4	28.3800	18.5207	gfp
206	5	36.2275	19.9805	gfp
206	6	49.5129	23.9198	rfp
206	7	38.7217	32.2584	gfp
206	8	27.1687	37.2920	gfp
206	9	57.25278	39.6675	gfp
206	10	63.8032	40.8142	gfp
206	11	20.7410	41.5504	gfp
206	12	42.4784	43.0756	gfp
206	13	46.8970	49.5364	gfp
206	14	9.4752	50.9445	gfp
206	15	54.9632	49.8378	gfp
206	16	63.1377	52.1305	gfp
206	17	71.0852	48.9056	gfp
206	18	36.6721	49.1785	gfp
206	19	21.44625	56.6895	gfp
206	20	35.8134	60.6158	gfp
206	21	14.8818	62.2833	gfp
206	22	48.6083	59.2073	gfp
206	23	90.1659	61.7345	gfp
206	24	7.4562	59.8173	gfp
206	25	61.5422	60.7498	gfp
206	26	83.0975	63.5504	gfp
206	27	96.0895	69.5628	gfp
206	28	47.6644	69.0259	gfp
206	29	20.9364	71.7611	gfp
206	30	28.1694	74.9658	gfp
206	31	65.9256	71.6101	gfp
206	32	14.2254	80.9256	gfp
206	33	37.7792	79.1434	gfp
206	34	44.6631	75.7053	gfp
206	35	106.6048	78.1163	gfp
206	36	29.5564	85.0630	gfp
206	37	106.5228	85.7379	gfp
206	38	60.9525	85.5515	gfp
206	39	118.3172	86.2169	gfp
206	40	75.1908	93.6095	gfp
206	41	21.4854	96.8408	gfp
206	42	59.6803	93.1611	gfp
206	43	90.0349	94.1075	gfp
206	44	116.1661	98.3996	gfp
206	45	36.7180	97.1330	gfp
206	46	50.6949	96.2298	gfp
206	47	7.1989	97.7394	gfp
206	48	67.8653	98.0868	cy5
206	49	51.6073	102.3278	gfp
206	50	79.2022	105.5188	gfp
206	51	89.4069	103.0450	gfp
206	52	105.2496	104.9911	gfp
206	53	30.2654	103.8698	gfp
206	54	66.3994	108.6452	gfp
206	55	16.5777	109.0614	gfp
206	56	54.3230	113.0657	gfp
206	57	97.3160	112.8523	gfp
[truncated: 2,645 more rows]
