# Supplementary material for: The Beta Cell in Its Cluster: Stochastic Graphs of Beta Cell Connectivity in the Islets of Langerhans
Source: PLoS Comput Biol. 2015 Aug 12;11(8):e1004423. doi: 10.1371/journal.pcbi.1004423 (PMC4534467; doi:10.1371/journal.pcbi.1004423)
Supplement: S1 Dataset — (ZIP) [file pcbi.1004423.s048.zip › datazip/D1.2011.dapi.coords.tsv]

1	1	22.2068	38.5259	cy5
1	2	11.5646	42.8652	gfp
3	1	20.2221	6.7907	cy5
3	2	8.385	13.2999	gfp
4	1	7.5397	12.1796	cy5
5	1	81.0939	13.5619	gfp
5	2	64.1653	26.9983	gfp
5	3	38.4702	28.3426	cy5
5	5	68.4654	38.7681	gfp
5	7	47.1541	38.7058	gfp
5	12	99.3926	57.6120	gfp
5	13	136.5199	59.7035	gfp
5	15	112.3419	62.0714	gfp
5	17	61.7977	67.9252	rfp
5	18	99.7094	70.5516	gfp
5	19	118.1082	71.6628	gfp
5	20	66.1770	72.4921	rfp
5	21	11.7434	73.9415	gfp
5	24	104.5545	82.3529	gfp
5	25	112.4670	84.1803	gfp
5	26	63.1748	85.5563	gfp
5	28	165.5172	89.1220	gfp
5	29	52.8618	96.1977	gfp
5	30	156.0276	96.9477	gfp
5	31	138.9539	97.5083	rfp
5	32	110.0965	105.3769	gfp
5	36	128.3314	130.3293	rfp
5	37	121.9408	130.3736	rfp
5	39	61.4674	136.0158	rfp
5	40	88.1703	139.7064	rfp
5	41	138.8685	148.0705	rfp
6	1	43.0717	4.0236	gfp
6	2	31.6806	7.4016	gfp
6	3	40.4180	15.0050	gfp
6	5	56.545	36.5993	cy5
6	7	73.8651	42.6396	cy5
6	13	60.8341	86.4341	gfp
6	14	43.2197	88.4693	gfp
6	17	49.7985	94.2748	gfp
6	18	40.6875	96.9525	gfp
6	19	38.4978	104.1821	gfp
7	1	14.8662	10.5073	gfp
8	2	18.7252	9.5037	gfp
8	3	15.3202	18.5336	gfp
8	4	7.2369	18.6276	gfp
8	5	4.1195	25.2584	gfp
9	1	23.9493	13.0540	rfp
9	2	17.5002	16.3927	rfp
9	3	167.4772	16.9063	rfp
9	4	64.4414	18.8553	gfp
9	5	140.3283	19.2573	cy5
9	6	118.1092	21.0776	gfp
9	7	93.3564	19.3353	rfp
9	8	38.9759	21.4598	gfp
9	9	81.7093	20.7512	gfp
9	10	148.0586	22.6527	cy5
9	13	48.6514	23.9236	cy5
9	14	130.6998	24.5503	gfp
9	15	100.0365	32.4518	cy5
9	16	18.0183	26.6081	gfp
9	17	80.0108	29.5447	gfp
9	18	64.8646	29.1582	gfp
9	19	126.3355	34.2601	gfp
9	20	45.3095	34.7343	cy5
9	21	116.1862	36.4489	cy5
9	22	12.0115	35.2841	rfp
9	23	35.8851	36.2265	gfp
9	24	138.7905	33.3290	gfp
9	25	67.8770	39.3723	gfp
9	26	85.7302	36.0044	gfp
9	28	18.9005	46.5270	cy5
9	29	131.5385	43.8795	cy5
9	30	31.3302	47.7709	gfp
9	31	54.9743	43.3165	rfp
9	32	99.4295	46.7324	cy5
9	33	145.7375	47.1425	rfp
9	34	40.6529	50.68625	cy5
9	35	86.0651	51.9783	cy5
9	36	157.6711	52.5291	gfp
9	37	170.0499	55.2252	gfp
9	38	47.9729	62.8244	cy5
9	39	95.3835	61.8103	cy5
9	40	79.8475	63.4807	rfp
9	41	125.3661	62.2491	gfp
9	42	36.2127	63.7341	cy5
9	43	109.3338	66.2336	gfp
9	44	69.7374	74.6631	cy5
9	46	92.2362	71.2630	cy5
9	47	138.27	72.717	gfp
9	48	119.7850	69.3944	gfp
9	49	158.3407	76.9943	gfp
9	50	82.5964	75.1737	cy5
9	51	32.0680	80.2724	gfp
9	52	103.3075	78.8201	cy5
9	53	110.9173	85.0446	cy5
9	54	24.6128	83.3857	rfp
9	55	41.0118	86.7046	gfp
9	56	92.4591	84.3256	cy5
9	58	159.4794	94.0633	rfp
9	59	84.6287	88.0032	rfp
9	60	99.5643	89.5254	rfp
9	61	52.1126	95.2827	gfp
9	62	62.3308	92.1841	cy5
9	63	110.9939	99.6769	rfp
9	64	146.7375	94.7426	gfp
9	66	76.7328	102.4509	rfp
9	67	22.0835	104.2860	rfp
9	68	123.5498	100.3056	gfp
9	69	68.6628	101.8618	rfp
9	70	184.0630	104.3979	rfp
9	72	88.4632	104.2610	rfp
9	73	62.6445	107.5648	rfp
9	74	142.1110	106.4614	gfp
9	75	128.5814	111.6594	cy5
9	76	118.68	107.6492	cy5
9	77	82.7281	107.7105	rfp
9	78	38.2767	110.13375	gfp
9	79	105.2398	112.4953	gfp
9	80	168.7887	114.2086	gfp
9	81	72.3891	112.4007	rfp
9	82	142.6053	114.5714	cy5
9	83	85.4207	118.5109	rfp
9	85	133.9175	119.9325	rfp
9	86	152.9890	120.3223	gfp
9	87	49.6092	120.6756	gfp
9	88	176.5183	123.4843	gfp
9	89	59.0777	122.9679	rfp
9	90	72.4623	124.1779	cy5
9	91	185.3155	125.9987	gfp
9	92	88.2458	127.1211	gfp
9	93	162.6395	128.4062	gfp
9	94	125.0815	127.9183	rfp
9	95	93.3024	134.2736	rfp
9	96	22.0466	131.2987	rfp
9	97	118.5024	131.3372	rfp
9	98	63.0357	131.9286	rfp
9	99	154.8023	133.8561	gfp
9	100	35.6559	133.4442	rfp
9	101	45.3947	134.5969	rfp
9	102	108.9390	140.3766	rfp
9	103	161.5328	139.1513	gfp
9	105	145.5154	145.4758	cy5
9	108	136.5318	147.2437	gfp
9	109	165.2366	149.3381	rfp
9	112	131.0212	155.5952	rfp
9	113	145.5140	153.9389	cy5
9	114	169.2608	160.0342	rfp
9	115	76.9346	161.1901	rfp
9	116	158.4945	161.4990	rfp
9	118	144.4872	171.5362	rfp
9	119	114.5388	169.4078	rfp
10	1	17.1361	10.5815	rfp
10	2	23.5630	17.3472	rfp
10	3	40.9204	23.5339	gfp
10	4	50.7820	28.0024	gfp
10	5	34.2996	34.1237	gfp
10	6	47.5878	35.4930	gfp
10	7	25.4997	39.6675	gfp
10	9	82.1022	43.3370	rfp
10	10	68.3539	40.3716	rfp
10	11	4.2811	45.4774	rfp
10	12	54.1216	46.0656	gfp
10	13	96.6356	47.6884	gfp
10	14	37.9485	49.8394	gfp
10	16	26.5559	53.6324	rfp
10	17	58.7243	54.8383	gfp
10	18	6.8097	53.7831	rfp
10	19	17.14625	56.1311	rfp
10	20	70.4408	55.8095	gfp
10	21	104.8440	57.6329	rfp
10	22	33.7143	58.0151	gfp
10	24	110.9477	63.4058	rfp
10	25	46.9064	62.9844	gfp
10	27	21.5481	72.0067	gfp
10	28	86.2098	65.9237	gfp
10	30	44.7571	76.4919	gfp
10	31	63.8436	76.4553	gfp
10	32	75.2665	78.2352	rfp
10	33	33.5015	79.9297	gfp
10	35	106.4832	85.9595	gfp
10	37	56.0327	89.1404	gfp
10	38	85.0831	88.7887	rfp
10	39	118.0725	89.1825	rfp
10	40	47.4075	91.4417	gfp
10	41	73.7575	96.8971	rfp
10	42	39.5342	97.6562	gfp
10	43	103.1539	96.1906	rfp
10	44	114.4238	95.1932	rfp
10	45	93.1883	96.9874	gfp
10	46	118.3416	101.7069	rfp
10	47	104.2827	105.0371	rfp
10	48	52.7970	111.6160	gfp
10	49	91.8873	113.6409	rfp
11	1	11.6980	12.2491	cy5
11	2	41.2979	29.4953	gfp
11	3	31.1454	31.9427	gfp
11	4	72.9071	43.2194	cy5
11	5	56.4766	62.4282	gfp
11	6	32.7045	71.4162	cy5
12	2	39.7845	20.1352	rfp
12	4	82.5311	52.5627	gfp
12	5	87.4980	63.3105	gfp
13	1	7.0116	6.1164	gfp
13	2	8.3812	12.8886	gfp
14	1	21.3286	7.9492	gfp
14	3	7.3849	20.3696	gfp
14	4	22.2868	24.3625	cy5
15	1	4.1091	8.8521	gfp
15	2	12.8071	12.6109	gfp
16	1	13.2951	6.6913	gfp
16	2	23.3721	10.1111	gfp
16	3	5.3488	17.1240	gfp
16	4	14.5811	15.5143	gfp
16	5	32.1924	15.7104	gfp
16	6	23.1101	21.5489	gfp
16	7	33.3859	31.1551	gfp
16	8	17.1837	29.9534	gfp
16	9	7.1027	34.94094	gfp
16	10	20.8908	37.1316	gfp
16	11	17.2229	43.4757	gfp
17	1	22.7941	11.4978	gfp
17	2	37.9115	14.1360	cy5
17	3	25.6952	21.7244	gfp
17	4	46.1605	21.3839	cy5
17	5	39.5046	28.8186	cy5
17	6	49.3842	31.3435	gfp
17	7	20.4191	33.6289	gfp
17	8	11.9325	34.9693	cy5
17	9	35.2781	41.2315	gfp
17	10	18.0820	42.8925	cy5
18	1	12.8412	12.0650	gfp
19	1	20.01736	9.8212	gfp
19	2	21.5043	26.1999	gfp
19	3	30.1565	29.67	gfp
20	1	23.1888	7.4244	gfp
20	2	29.6221	9.4316	gfp
20	3	8.4536	16.9452	gfp
20	4	14.7182	25.5429	gfp
21	1	17.1374	6.8011	gfp
21	2	8.1115	9.5939	gfp
21	3	16.17875	15.2852	gfp
22	1	12.5081	12.1946	rfp
23	1	3.6742	9.8593	cy5
25	1	36.9475	7.0525	cy5
25	2	24.2010	11.3597	gfp
25	3	33.1095	14.7765	cy5
25	4	16.2222	20.1667	cy5
25	5	42.3281	18.3825	cy5
25	6	22.5105	28.2223	cy5
25	7	12.3328	30.4299	cy5
25	8	31.7052	32.6636	gfp
25	9	16.4225	38.6854	gfp
25	10	7.3236	40.8512	cy5
25	11	28.7307	47.4795	gfp
25	12	18.3382	48.9555	gfp
26	1	20.4228	5.7458	cy5
26	2	7.1329	7.4618	cy5
26	5	29.8825	36.9825	gfp
26	6	22.2337	70.2643	cy5
26	7	32.5988	70.3511	cy5
27	1	29.3387	9.4431	cy5
28	1	32.8937	9.4354	gfp
28	2	42.5522	8.9462	gfp
29	1	6.4720	4.2805	gfp
29	3	24.5387	15.1145	gfp
29	4	29.2958	21.9628	rfp
30	1	18.9884	17.7505	gfp
30	2	20.3082	26.2721	gfp
30	3	11.6643	33.5852	gfp
31	1	46.8533	5.4189	cy5
31	3	32.0636	11.0508	cy5
31	4	46.6067	13.3566	gfp
31	5	40.7656	24.1344	cy5
31	6	49.3676	23.1572	cy5
31	7	26.7337	29.2428	cy5
31	8	17.6515	30.9385	cy5
31	9	40.2255	31.5333	gfp
31	10	35.2815	37.8131	gfp
31	11	40.7444	44.0846	gfp
31	12	8.69675	49.8800	cy5
31	13	37.5765	51.7040	gfp
31	15	28.9205	58.7359	gfp
31	18	21.1929	74.6818	rfp
32	1	27.9975	7.6025	gfp
32	2	9.6380	15.4060	gfp
32	3	35.9979	16.7105	gfp
32	4	23.1115	19.4295	gfp
32	5	30.8103	23.4793	gfp
33	1	15.4849	8.5120	gfp
33	2	7.4747	9.4929	gfp
33	3	16.6847	17.7999	gfp
34	1	61.7010	8.0068	rfp
34	2	11.9791	13.5256	rfp
34	4	47.1613	15.2753	rfp
34	5	97.8761	13.3705	gfp
34	6	18.8110	16.4659	rfp
34	7	61.8687	16.0151	gfp
34	8	114.8574	16.4842	gfp
34	10	74.7039	20.1885	rfp
34	11	88.3141	21.4717	gfp
34	12	125.1167	21.5457	gfp
34	13	60.0278	23.0345	gfp
34	14	106.7896	21.4252	gfp
34	16	49.2879	28.8563	rfp
34	17	15.695	27.3985	gfp
34	18	102.9199	30.9343	gfp
34	19	74.7599	30.1018	rfp
34	20	67.7895	28.9218	rfp
34	21	117.9018	31.7312	gfp
34	22	130.1193	35.0134	gfp
34	24	21.0785	38.8800	cy5
34	25	69.9235	39.1641	gfp
34	26	80.5989	39.6849	gfp
34	27	115.4794	40.5564	cy5
34	28	148.7170	39.7898	rfp
34	29	12.4891	43.9107	rfp
34	32	107.8852	41.2979	gfp
34	33	87.9988	42.8269	gfp
34	34	65.8952	45.3323	gfp
34	35	28.4970	46.8253	rfp
34	36	126.2740	46.5921	gfp
34	37	81.5812	47.4754	cy5
34	38	108.7615	47.7629	gfp
34	39	92.7272	48.6466	gfp
34	40	71.6503	51.9524	gfp
34	41	150.2431	50.9148	rfp
34	42	19.1330	51.1016	rfp
34	44	86.4433	56.8133	cy5
34	45	99.6709	53.9589	gfp
34	46	94.5170	57.0253	gfp
34	47	106.3082	56.8656	gfp
34	48	130.2178	57.8912	gfp
34	49	146.5566	58.2152	gfp
34	50	154.6573	61.2433	gfp
34	51	119.0210	64.9552	gfp
34	52	99.4513	66.4995	gfp
34	53	66.5568	64.8798	rfp
34	54	58.1744	69.1496	rfp
34	55	144.7017	69.7255	gfp
34	56	154.1624	70.1450	gfp
34	57	77.5828	69.8798	rfp
34	58	86.9638	69.1262	gfp
34	59	126.9445	71.7909	gfp
34	60	52.9571	74.4720	rfp
34	61	161.4483	76.6704	gfp
34	62	107.0631	74.6416	gfp
34	64	62.4801	75.2783	rfp
34	65	113.3340	84.2246	gfp
34	66	97.1514	80.7062	cy5
34	67	173.0226	80.9420	gfp
34	69	157.8674	90.9474	gfp
34	70	184.9614	86.8805	rfp
34	71	101.4869	93.7080	rfp
34	72	179.5059	98.6953	rfp
34	73	92.0996	95.2852	rfp
34	74	120.0725	99.2349	cy5
34	75	148.2441	101.3807	gfp
34	76	91.9767	106.1506	gfp
34	77	137.3205	104.4637	gfp
34	78	159.2768	105.0926	gfp
34	79	150.3091	111.7246	gfp
34	80	167.1238	114.3843	rfp
34	81	88.4593	115.1127	rfp
34	82	95.3178	116.0341	rfp
34	83	144.9532	118.6871	gfp
34	84	160.0836	119.2195	rfp
34	85	141.2610	125.4883	gfp
34	86	155.5784	126.6989	gfp
34	88	124.4131	131.8546	gfp
34	89	132.5475	129.52675	gfp
34	90	148.8502	133.7717	gfp
34	91	139.8001	139.6244	gfp
35	1	3.4747	12.3174	gfp
35	2	10.5160	14.4746	gfp
36	2	20.7954	11.1387	gfp
36	3	43.2388	13.5731	gfp
36	4	13.1744	16.3320	gfp
36	5	32.7552	17.6145	gfp
37	1	49.3175	13.0585	rfp
37	2	61.6495	12.5151	rfp
37	3	23.5623	15.5048	rfp
37	4	38.8382	24.2559	gfp
37	5	10.9584	19.1855	rfp
37	6	55.1749	26.1468	rfp
37	7	20.6425	25.2185	rfp
37	8	9.3281	26.6160	rfp
37	9	71.6206	26.6139	rfp
37	10	28.5919	32.2171	gfp
37	11	15.98826	32.5725	rfp
37	12	48.1974	36.5266	gfp
37	13	59.5750	38.0769	rfp
37	14	80.9712	38.5239	rfp
37	15	8.0565	41.2395	rfp
37	16	37.5695	40.5110	gfp
37	17	93.9765	41.0005	rfp
37	18	44.1825	44.1186	rfp
37	19	21.8225	47.0799	rfp
37	20	43.1433	52.1017	rfp
38	1	22.6263	6.7957	gfp
38	2	8.6906	9.6026	cy5
38	3	31.4273	13.3695	rfp
38	4	33.8989	25.8418	cy5
39	1	18.3463	3.1706	gfp
39	2	27.6624	12.2147	gfp
40	1	16.5843	6.6245	gfp
40	2	3.3683	18.9200	gfp
40	3	16.3478	21.4726	gfp
40	4	9.1611	29.0206	gfp
41	1	25.7120	6.6552	gfp
41	2	21.1139	18.2719	gfp
41	3	10.0188	23.0428	gfp
41	4	21.4345	31.3140	cy5
42	1	21.4171	5.7467	rfp
42	2	18.8678	14.9827	rfp
42	3	10.1932	21.8901	rfp
43	1	15.8416	11.5318	gfp
43	2	17.5030	18.5350	gfp
44	1	8.4567	11.3950	gfp
45	1	12.1306	5.4704	cy5
46	1	11.2519	9.6217	rfp
46	2	31.5405	17.8665	rfp
46	3	22.0544	19.3779	rfp
47	1	10.9222	4.7462	rfp
48	1	20.6663	8.9798	gfp
48	2	8.8202	13.8738	gfp
48	3	27.3872	15.2966	cy5
48	4	40.3676	21.8721	cy5
48	5	16.5199	21.7852	cy5
48	6	24.1283	23.2170	cy5
48	7	7.3205	25.4727	cy5
48	8	35.0023	27.1651	gfp
48	9	14.6887	31.8178	cy5
48	10	30.6904	33.5876	cy5
49	1	51.9942	6.7088	rfp
49	2	57.9199	13.1797	rfp
49	3	47.2619	11.3083	rfp
49	4	39.5196	15.7374	rfp
49	6	72.4281	17.8450	gfp
49	7	64.6724	23.9928	gfp
49	8	104.7225	21.4950	rfp
49	10	94.5508	28.5344	rfp
49	11	14.8009	28.1106	rfp
49	12	84.4509	28.7161	gfp
49	13	106.1801	31.9932	rfp
49	15	49.9083	34.3578	cy5
49	17	88.7743	36.5665	gfp
49	18	60.4334	37.4257	gfp
49	19	68.6925	40.8825	gfp
49	20	117.4180	44.0493	rfp
49	21	127.5081	45.0746	rfp
49	22	105.3259	49.6869	rfp
49	23	136.4895	50.0390	rfp
49	24	94.8971	50.31	rfp
49	25	73.7109	50.4752	gfp
49	26	88.5639	53.406	gfp
49	27	55.4510	54.4013	rfp
49	28	81.1842	55.5085	gfp
49	29	63.3834	62.0989	rfp
49	30	131.9769	66.1373	gfp
49	31	141.5664	70.2855	gfp
49	32	68.4916	70.7967	rfp
49	33	80.5058	71.8544	gfp
49	34	86.1454	75.8937	rfp
49	35	82.7599	83.0914	gfp
49	36	93.2518	86.2225	gfp
49	37	127.4887	81.8707	rfp
49	38	71.2159	84.1386	gfp
49	39	119.8432	90.1123	gfp
49	40	56.1583	88.3794	rfp
49	43	147.3114	92.5622	rfp
49	44	89.4900	98.95125	rfp
49	46	81.3632	98.8498	rfp
49	47	113.4704	100.8929	gfp
49	48	78.0088	116.5346	rfp
49	49	92.6841	113.1252	rfp
49	50	113.3597	114.2159	rfp
49	52	99.3057	114.7552	gfp
49	53	127.9417	117.4306	rfp
49	54	86.3225	118.9791	gfp
49	55	108.1414	123.9027	gfp
49	56	52.1375	123.0756	rfp
49	57	38.6036	123.3912	rfp
49	58	91.5660	126.7798	gfp
49	60	39.2971	130.7530	rfp
49	61	92.6711	134.0056	rfp
49	62	30.0362	138.1156	rfp
49	63	61.1503	135.0157	gfp
49	64	128.8287	141.9820	gfp
49	65	118.4658	137.3628	rfp
49	66	82.4695	138.0696	cy5
49	67	75.0741	139.6718	gfp
49	68	89.6469	142.7754	cy5
49	69	34.4278	145.2736	rfp
49	70	43.0461	145.1096	gfp
49	71	111.6060	149.4437	gfp
49	72	21.1362	149.1108	rfp
49	74	95.1095	148.3640	gfp
49	75	59.4809	149.4678	gfp
49	76	70.0532	149.7770	gfp
49	77	38.8863	150.8440	gfp
49	78	82.5020	151.1184	cy5
49	79	139.5268	156.0919	gfp
49	80	27.7180	152.2936	gfp
49	81	49.7780	155.0061	gfp
49	82	98.9804	156.0819	gfp
49	83	90.6910	158.8635	gfp
49	84	79.2870	159.9577	gfp
49	85	38.8277	161.9525	rfp
49	86	70.4480	160.6246	gfp
49	87	126.7725	161.3325	gfp
49	88	105.4497	163.0580	gfp
49	89	16.8702	166.7956	rfp
49	90	55.0534	163.7897	gfp
49	91	62.3462	163.9740	gfp
49	92	121.3467	167.3151	gfp
49	93	92.6157	167.6151	gfp
49	94	140.9881	167.1440	gfp
49	95	45.0910	168.2042	gfp
49	96	77.6879	170.1879	gfp
49	97	110.8095	170.2877	gfp
49	98	27.2075	171.8624	gfp
49	99	66.9085	172.4460	gfp
49	100	127.8068	172.1908	gfp
49	101	147.5343	174.3441	gfp
49	102	48.0452	172.8234	gfp
49	103	138.63	173.97	gfp
49	104	57.7010	176.1203	gfp
49	105	98.3251	176.2579	gfp
49	106	82.6203	176.2659	gfp
49	107	111.2349	176.8099	gfp
49	108	133.3376	179.2079	gfp
49	109	43.6569	180.8323	gfp
49	110	27.7217	181.9916	gfp
49	111	86.4561	182.5495	rfp
49	112	147.5503	186.2111	rfp
49	113	10.7370	186.3411	rfp
49	114	52.89	184.9915	cy5
49	115	74.8293	187.0854	cy5
49	116	101.0381	185.1926	gfp
49	117	65.3666	187.6270	rfp
49	118	104.3112	193.3177	rfp
49	119	45.8654	193.9632	gfp
49	120	5.8695	197.0819	rfp
49	121	32.3027	194.6066	gfp
49	122	61.7507	197.5662	rfp
49	123	135.3337	197.9939	gfp
49	124	128.2293	197.4356	cy5
49	125	10.7060	205.0649	gfp
49	126	46.2690	203.1213	gfp
49	128	118.5743	203.9745	cy5
49	129	144.9116	206.9282	gfp
49	130	54.7041	205.5266	rfp
49	131	69.7310	210.4854	rfp
49	132	94.2117	205.5236	rfp
49	133	129.9675	209.9320	cy5
49	134	40.6846	209.8111	cy5
49	135	102.9384	210.9632	cy5
49	136	111.3944	213.1432	rfp
49	137	120.7434	211.3345	cy5
49	139	52.5820	212.6507	rfp
49	140	88.5640	216.0910	gfp
49	141	79.5546	213.9890	cy5
49	142	138.1516	213.1302	gfp
49	143	42.2699	220.0973	gfp
49	144	57.8691	220.6084	rfp
49	145	128.6606	221.9425	rfp
49	146	6.6474	222.5934	gfp
49	147	30.0348	224.0370	cy5
49	148	65.9056	224.1923	rfp
49	149	84.9595	228.0134	cy5
49	150	94.6665	228.1662	gfp
49	151	76.7033	229.8498	cy5
49	152	104.6641	230.3249	gfp
49	153	39.2340	233.3305	gfp
49	154	62.9007	232.9964	rfp
49	155	31.2032	235.5466	gfp
49	156	98.1105	234.6893	gfp
49	157	109.9237	236.4033	rfp
49	158	59.4772	248.8991	gfp
49	159	65.1759	239.2817	gfp
49	160	44.6268	242.907	gfp
49	161	75.6342	242.5424	cy5
49	162	103.5976	244.1237	rfp
49	163	27.4978	252.4760	gfp
49	164	89.6862	244.4169	gfp
49	165	37.9679	246.8867	gfp
49	166	68.112	246.6623	gfp
49	167	48.6545	248.5959	gfp
49	168	11.3796	249.7071	rfp
49	169	90.3954	250.6643	rfp
49	170	71.6434	253.8115	gfp
49	171	16.7342	254.4330	gfp
49	172	36.2287	261.0497	gfp
49	173	53.4426	262.6649	gfp
49	174	25.9039	274.4584	gfp
49	175	38.4785	274.1056	gfp
49	176	51.0537	271.7227	gfp
49	177	55.7649	278.0226	gfp
49	178	60.0842	281.9270	gfp
49	179	46.7240	280.4017	gfp
49	180	32.2466	280.6870	gfp
49	181	48.7835	286.7455	gfp
49	182	34.2859	290.7981	gfp
49	183	27.0472	291.7883	rfp
49	184	46.7795	294.7437	gfp
49	185	57.8594	293.2038	gfp
49	186	48.9595	305.0581	gfp
49	187	39.7128	302.9859	gfp
49	189	41.87125	311.1826	gfp
49	190	46.3852	317.1088	rfp
49	191	37.6563	324.6595	rfp
49	192	51.6512	323.5955	gfp
50	1	8.7941	10.1130	gfp
50	2	17.8428	16.1842	gfp
51	1	33.4088	13.3038	gfp
51	2	19.8994	10.7960	gfp
51	3	44.4676	25.4913	gfp
51	4	52.6992	34.0079	gfp
51	5	24.1010	38.1665	gfp
51	6	34.3014	49.5420	gfp
51	7	11.4822	57.3867	gfp
51	8	22.0079	65.9745	gfp
51	9	33.8625	66.4774	gfp
52	1	4.2853	17.6271	cy5
52	2	17.1393	25.8156	gfp
53	1	35.2385	7.0967	gfp
53	2	27.3059	8.2364	gfp
53	3	36.8448	17.3769	gfp
53	6	6.2708	36.5814	gfp
53	7	19.2903	43.9874	gfp
54	1	9.0929	11.7418	rfp
54	2	5.8101	18.5975	rfp
55	1	61.0834	13.3055	gfp
55	2	7.5557	11.7585	rfp
55	3	44.7315	14.1900	gfp
55	4	35.4133	19.7152	gfp
55	7	41.8818	24.4465	cy5
55	8	52.6923	23.3032	gfp
55	9	30.7558	29.4124	gfp
55	10	45.7169	31.0109	cy5
55	11	36.5617	37.2698	gfp
55	12	73.6132	36.0693	cy5
55	13	56.1098	37.7015	cy5
55	14	47.3522	39.5717	cy5
55	15	81.7692	40.5952	cy5
55	17	94.1964	46.6620	rfp
55	18	77.4419	48.5547	cy5
55	19	59.9378	51.9697	gfp
55	20	49.5204	52.6676	gfp
55	21	26.4499	62.5064	cy5
55	22	47.2882	62.2851	gfp
55	23	36.1952	67.7080	gfp
55	24	29.3475	72.7692	cy5
56	1	12.4783	10.6177	gfp
57	1	19.0751	7.8389	cy5
57	2	5.2180	7.7655	cy5
58	1	27.0111	7.2055	gfp
58	2	12.9590	14.5550	gfp
59	1	47.2258	4.8284	gfp
59	2	71.6959	8.7124	gfp
59	4	53.6934	19.1870	gfp
59	5	45.8466	16.0218	gfp
59	6	63.8978	22.1612	gfp
59	7	36.3824	24.9473	gfp
59	8	17.9076	23.3440	gfp
59	9	58.6316	28.8789	cy5
59	10	20.6713	31.1770	gfp
59	11	69.5772	30.4991	gfp
59	12	12.3717	37.7285	gfp
59	13	20.0577	41.5040	gfp
60	2	74.0970	38.5960	gfp
60	3	71.2319	46.9968	gfp
60	6	67.1424	56.2372	gfp
60	7	78.7828	60.2368	gfp
60	8	37.9249	61.0204	rfp
60	9	20.6536	72.2570	gfp
60	10	34.7772	66.9862	gfp
60	12	52.2222	69.6893	gfp
60	13	9.7361	71.9077	gfp
60	14	84.9917	71.4239	rfp
60	15	28.2656	70.1906	gfp
60	16	64.6214	70.7315	rfp
60	17	35.2074	76.2404	gfp
60	18	59.3298	75.9097	gfp
60	19	75.4834	78.1315	rfp
60	20	58.0014	82.5644	gfp
60	21	12.6924	84.5209	gfp
60	22	35.8123	83.5868	gfp
60	23	72.8238	85.0344	rfp
60	24	25.5497	91.0735	gfp
60	27	13.1508	95.6596	gfp
60	29	28.0981	109.5121	rfp
60	30	34.9375	118.7531	rfp
60	32	34.7517	128.4953	rfp
60	33	46.9362	134.4205	rfp
61	1	32.3033	4.1519	gfp
61	2	21.2232	9.5240	cy5
61	3	52.2716	10.0886	gfp
61	4	31.4938	12.0381	gfp
61	5	13.3003	14.8327	gfp
61	6	57.1786	19.4461	gfp
61	7	47.3632	18.5279	gfp
61	8	36.5468	22.6696	gfp
61	9	7.3630	23.0610	gfp
61	10	21.7902	24.6270	gfp
61	11	51.2578	24.6219	cy5
61	12	14.7577	34.9670	cy5
61	13	37.3468	30.7324	gfp
61	14	27.0745	42.4027	gfp
61	15	8.8918	44.5511	cy5
61	16	19.7771	46.9310	gfp
62	1	65.2263	4.4390	cy5
62	2	43.6238	14.0195	cy5
62	3	30.9907	18.4209	cy5
62	5	15.9256	19.1336	gfp
62	6	37.9590	29.0503	cy5
62	7	46.8525	25.5625	cy5
62	8	13.6190	33.5364	gfp
62	9	27.9601	40.1571	cy5
62	10	18.0530	47.4496	cy5
62	11	54.4522	48.9823	gfp
62	12	9.1712	54.3556	gfp
62	13	33.54	55.2918	gfp
62	14	61.0821	56.5285	gfp
62	15	52.9064	61.9693	gfp
62	16	12.7609	64.9939	cy5
62	17	73.1845	62.3270	gfp
62	18	83.1180	65.6495	gfp
62	19	63.7953	65.1092	gfp
62	20	65.3366	72.1066	gfp
62	21	73.3067	73.6788	gfp
63	1	64.6867	2.7554	rfp
63	2	73.6529	6.8723	rfp
63	3	87.1729	17.4668	rfp
63	4	79.7573	20.9779	rfp
63	5	66.3214	26.5603	gfp
63	6	93.9438	24.6833	rfp
63	7	86.87505	27.4706	rfp
63	8	83.4909	35.2918	gfp
63	9	50.7022	37.1485	gfp
63	10	57.4176	33.1290	gfp
63	11	71.8827	36.0717	gfp
63	12	61.4113	43.8452	gfp
63	13	76.5458	43.2281	gfp
63	14	86.80625	51.8822	gfp
63	15	78.1916	54.4475	gfp
63	16	54.9099	62.0982	gfp
63	18	73.4979	71.0551	gfp
63	19	63.3541	72.1371	rfp
63	20	55.8859	76.2426	gfp
63	21	41.6546	81.9248	rfp
63	22	50.9329	85.1731	rfp
63	23	69.3454	84.7254	gfp
63	24	87.6764	86.0320	gfp
63	25	95.8613	87.2112	rfp
63	26	62.1769	90.7318	gfp
63	27	73.9698	92.9554	gfp
63	28	43.3324	99.2151	rfp
63	29	86.3225	97.6648	gfp
63	30	67.2518	98.7796	gfp
63	31	76.6283	103.8066	gfp
63	32	22.6539	111.1344	rfp
63	34	60.5806	108.2588	gfp
63	35	2.5413	108.2568	rfp
63	36	11.1791	109.4901	rfp
63	37	32.94402	115.40082	gfp
63	38	69.2407	118.1866	gfp
63	39	11.7511	116.3822	rfp
63	40	53.5512	122.1080	rfp
63	41	62.0000	122.5767	gfp
63	42	41.8055	124.0958	gfp
63	43	32.50542	122.5887	gfp
63	44	26.6840	126.7379	gfp
63	45	45.9084	133.2192	gfp
63	46	29.2283	137.7021	gfp
63	47	20.7012	141.1162	rfp
63	48	45.4895	140.9962	gfp
63	49	35.2837	149.1705	gfp
63	50	21.5394	148.5408	rfp
63	51	45.0963	151.1898	gfp
63	52	55.4229	153.7655	gfp
63	53	26.1776	153.9466	gfp
63	54	36.5335	163.0610	rfp
63	55	55.6620	172.0921	rfp
64	1	20.9929	4.7920	gfp
64	2	16.1658	10.9242	gfp
64	3	10.9987	17.0668	gfp
65	1	30.1527	7.1546	gfp
65	2	10.406	11.9459	gfp
65	3	28.0720	15.9728	gfp
65	4	17.4239	20.6252	gfp
66	1	16.5838	8.1624	gfp
66	2	7.4574	11.4936	gfp
66	3	16.7309	16.8091	gfp
66	4	5.5348	19.7858	gfp
66	5	18.9738	22.6556	gfp
66	6	27.0460	27.8999	gfp
66	7	12.6767	29.1821	gfp
66	8	23.7914	38.7962	gfp
67	1	34.94825	4.8375	gfp
67	2	43.0296	5.9179	cy5
67	3	29.5304	7.4560	gfp
67	4	39.5651	11.4962	cy5
67	5	38.0698	24.8853	cy5
67	6	88.0138	35.1238	cy5
67	7	28.3461	31.4862	rfp
67	8	46.2369	31.7077	cy5
67	9	67.6781	34.5222	rfp
67	10	54.0578	32.3526	cy5
67	11	31.1324	40.2180	rfp
67	12	70.8003	46.8791	cy5
67	13	44.0046	46.1397	cy5
67	14	25.1988	52.5581	cy5
67	15	134.1869	50.2025	rfp
67	16	85.6175	51.6775	cy5
67	17	15.5600	56.0609	cy5
67	18	106.2762	53.0388	cy5
67	19	56.5974	56.1584	cy5
67	20	80.0557	57.6265	cy5
67	21	40.0840	59.1242	gfp
67	22	99.8212	59.6397	rfp
67	23	124.0786	62.3002	cy5
67	24	46.9550	63.8186	cy5
67	25	61.4537	64.3074	cy5
67	26	116.0156	64.4416	gfp
67	27	85.1415	65.6236	gfp
67	28	27.9065	65.0489	gfp
67	29	10.3323	66.8018	cy5
67	30	67.0126	71.5153	rfp
67	31	105.2294	70.3103	gfp
67	32	35.3276	69.8885	gfp
67	34	93.8297	73.9328	cy5
67	36	28.9301	74.8010	cy5
67	37	53.4294	74.3320	cy5
67	38	42.9802	75.0360	gfp
67	40	4.8006	83.0714	rfp
67	41	102.5331	82.9098	cy5
67	42	46.3225	84.9550	cy5
67	43	92.9919	84.7122	cy5
67	45	35.3896	86.59125	cy5
67	46	27.3078	89.4813	cy5
67	47	68.7240	91.2675	cy5
67	48	56.6845	92.1664	gfp
67	49	104.2929	92.8203	gfp
67	50	36.7292	97.0805	cy5
67	51	65.2590	99.7502	cy5
67	52	48.1199	98.7765	gfp
67	54	91.6773	101.6672	rfp
67	55	56.7421	101.3546	gfp
67	56	79.0422	105.2316	rfp
67	57	33.3888	105.9009	rfp
68	1	20.6697	9.0385	gfp
68	2	15.6031	20.8628	gfp
69	1	66.6586	21.5892	cy5
69	2	60.5351	34.4316	gfp
69	3	78.8653	38.0052	rfp
69	4	52.1139	34.1389	gfp
69	5	46.5882	41.0671	gfp
69	6	35.7580	46.2886	gfp
69	7	66.9964	45.5681	gfp
69	8	47.9593	52.3762	gfp
69	9	24.6732	63.1821	gfp
69	10	8.2977	68.4876	gfp
69	11	16.7976	75.9073	gfp
70	1	187.0529	4.1411	rfp
70	2	196.0639	9.6356	rfp
70	3	164.9004	9.4211	rfp
70	4	173.5186	7.9535	rfp
70	6	164.3175	18.6300	rfp
70	8	204.6050	21.1633	rfp
70	9	169.0156	23.3224	rfp
70	11	62.6549	25.4881	rfp
70	12	207.5077	28.6791	rfp
70	13	147.4169	34.7329	gfp
70	14	169.3988	34.3450	rfp
70	15	135.7400	34.4953	rfp
70	16	60.7251	39.5589	rfp
70	17	178.0315	38.6525	rfp
70	18	191.3518	36.1145	rfp
70	19	99.1712	38.6711	rfp
70	20	130.9784	41.8506	rfp
70	21	117.6341	46.1424	rfp
70	22	187.6029	46.6620	rfp
70	23	101.5275	45.78	rfp
70	24	47.7620	48.6708	rfp
70	25	109.7380	47.2316	rfp
70	26	65.7679	50.1775	rfp
70	27	167.5152	48.1177	rfp
70	28	135.1275	50.3524	gfp
70	29	269.6290	55.9974	rfp
70	30	178.0678	57.5444	rfp
70	31	121.5078	54.5364	rfp
70	32	206.5595	54.8711	rfp
70	33	76.03475	55.2765	rfp
70	34	232.9611	55.1733	rfp
70	36	100.9650	59.8872	rfp
70	38	160.9528	58.0943	gfp
70	39	23.6289	59.1903	rfp
70	40	149.9324	59.0597	gfp
70	41	62.2152	59.8351	rfp
70	42	117.5810	61.4660	rfp
70	43	143.9009	61.4519	rfp
70	44	235.0694	60.6135	rfp
70	46	68.1455	61.1811	rfp
70	47	200.8656	62.1040	rfp
70	48	246.3404	60.9277	rfp
70	49	210.9001	61.9150	rfp
70	50	56.2225	64.0777	rfp
70	51	77.9691	63.2954	rfp
70	52	228.5210	65.0292	rfp
70	54	49.5906	66.3730	rfp
70	55	183.2938	64.9743	rfp
70	56	106.0143	67.6948	gfp
70	57	18.0874	67.5260	rfp
70	58	69.3625	68.3875	gfp
70	59	40.3478	68.2949	rfp
70	60	94.3236	68.8768	rfp
70	61	148.0489	70.8881	rfp
70	62	175.8577	68.5075	rfp
70	63	119.4459	68.5212	rfp
70	64	199.0900	69.0389	rfp
70	65	60.0460	71.8826	rfp
70	66	33.4132	73.1408	rfp
70	67	248.1988	72.1138	rfp
70	68	207.9570	72.1880	rfp
70	69	237.1100	72.5915	gfp
70	70	107.6434	81.1522	rfp
70	71	230.0005	73.1350	gfp
70	73	44.4419	74.3503	rfp
70	74	171.6573	74.8238	rfp
70	75	9.4862	77.9832	rfp
70	76	68.7113	75.8125	rfp
70	78	137.9465	79.3811	rfp
70	79	252.5804	77.6202	rfp
70	80	123.7887	79.1151	rfp
70	81	223.2301	81.1497	rfp
70	82	239.3676	79.6817	rfp
70	83	58.5025	81.6965	gfp
70	85	156.975	82.485	gfp
70	86	206.5754	80.0875	rfp
70	87	230.5658	81.3026	rfp
70	88	37.8365	82.3623	rfp
70	90	45.5519	85.1698	rfp
70	91	118.1910	84.2419	rfp
70	92	149.6440	84.6184	gfp
70	94	253.8075	83.2005	rfp
70	95	23.0240	85.3908	rfp
70	96	170.4839	84.7211	gfp
70	97	177.1276	85.3310	rfp
70	99	240.1800	89.7890	rfp
70	100	285.9154	85.5609	rfp
70	101	70.1158	88.7248	gfp
70	102	248.5669	87.1959	rfp
70	103	198.2387	89.6521	rfp
70	104	97.5661	90.7805	gfp
70	105	263.8708	89.6813	rfp
70	106	280.7746	88.3189	rfp
70	107	140.34125	90.0492	rfp
70	108	168.9943	93.2412	cy5
70	109	19.7364	92.5192	rfp
70	110	54.7579	92.9601	rfp
70	111	78.0920	91.9626	gfp
70	112	182.2200	93.2251	cy5
70	113	190.5596	90.9450	cy5
70	114	89.1500	93.5887	gfp
70	115	222.0762	91.9790	rfp
70	116	275.0161	91.7682	rfp
70	117	34.0895	94.4745	gfp
70	119	254.2076	92.9412	rfp
70	120	118.1206	93.9265	rfp
70	121	41.7903	96.1336	gfp
70	122	148.6725	94.9843	rfp
70	123	270.0718	96.0903	rfp
70	125	239.9033	97.6848	rfp
70	129	84.4450	102.0221	rfp
70	130	137.9241	100.7740	rfp
70	132	264.0464	100.8938	rfp
70	133	73.1817	100.3233	rfp
70	134	161.5725	99.7157	rfp
70	135	190.5576	100.1712	rfp
70	137	170.7265	102.4682	gfp
70	139	202.5520	102.9141	rfp
70	140	40.3607	104.6618	rfp
70	141	274.8868	104.3451	gfp
70	142	332.9782	105.0467	rfp
70	144	209.4856	105.4256	rfp
70	145	302.0274	107.5721	rfp
70	146	110.8215	106.7113	rfp
70	147	185.3037	109.4231	rfp
70	148	163.3987	107.0583	rfp
70	149	246.8957	106.8794	rfp
70	150	155.95326	108.09426	rfp
70	151	292.6926	107.1536	rfp
70	152	91.7170	111.5440	rfp
70	154	271.1705	115.0622	gfp
70	155	118.3901	110.7283	rfp
70	156	137.7525	110.2875	rfp
70	157	169.4247	110.3301	gfp
70	159	313.9701	111.1597	rfp
70	160	322.91925	112.5986	rfp
70	161	55.9982	115.9761	rfp
70	162	67.0271	114.8470	rfp
70	164	149.2271	113.6617	gfp
70	166	174.8434	114.6084	cy5
70	167	222.2092	115.4953	rfp
70	168	207.7562	119.4945	gfp
70	169	117.8917	117.4438	rfp
70	170	142.7035	118.2700	rfp
70	174	259.4937	118.9176	gfp
70	175	280.5607	120.1327	rfp
70	176	108.9497	120.2096	rfp
70	177	293.7019	122.7889	rfp
70	178	232.0467	122.1394	rfp
70	179	249.5996	123.7735	rfp
70	180	319.9617	122.7283	rfp
70	181	101.2723	123.6788	rfp
70	182	164.8796	122.8139	rfp
70	183	190.1321	124.6976	rfp
70	184	285.8612	124.0223	rfp
70	186	141.1710	126.3848	rfp
70	187	242.0009	125.3604	rfp
70	188	177.2458	127.3111	rfp
70	189	213.5143	125.7171	gfp
70	190	114.34775	127.8748	rfp
70	191	261.6684	125.2832	rfp
70	192	125.6222	127.1046	rfp
70	193	95.2422	128.6279	rfp
70	194	156.9874	129.2617	gfp
70	195	166.5382	130.72	rfp
70	196	196.0884	130.9534	gfp
70	197	103.6769	129.7404	rfp
70	198	232.0875	135.3975	rfp
70	199	79.9155	132.7324	rfp
70	201	280.7304	133.6976	gfp
70	202	307.4366	133.4075	rfp
70	203	316.7287	132.6823	rfp
70	204	185.4457	133.9436	gfp
70	206	260.7621	136.6932	cy5
70	207	107.4450	142.5081	rfp
70	208	139.5736	139.9501	rfp
70	209	128.6206	137.4419	rfp
70	210	289.3813	138.2189	rfp
70	211	220.7786	138.9062	rfp
70	212	90.5012	140.2489	rfp
70	213	78.6308	141.3581	rfp
70	214	183.5981	142.9296	gfp
70	215	269.0901	145.8885	rfp
70	216	68.9010	145.5713	rfp
70	217	203.5214	145.3281	rfp
70	220	193.4238	148.0510	rfp
70	221	40.0856	147.5617	rfp
70	223	160.8538	148.0398	rfp
70	224	62.14446	149.28654	rfp
70	225	286.0729	147.7971	gfp
70	226	142.70625	150.0769	rfp
70	227	175.3366	149.1836	rfp
70	228	228.0541	149.7760	rfp
70	229	77.4381	152.6812	rfp
70	230	150.2653	151.7264	cy5
70	231	260.9716	151.1373	rfp
70	232	279.8622	153.0628	rfp
70	233	297.3099	151.9466	rfp
70	234	211.9293	153.2863	rfp
70	235	38.4343	155.4366	rfp
70	237	157.1834	153.7066	cy5
70	238	234.3711	153.2969	rfp
70	239	321.7751	154.1165	rfp
70	240	136.1457	160.0814	rfp
70	241	222.3478	157.5182	cy5
70	242	46.6380	156.0843	rfp
70	243	146.5430	156.7401	rfp
70	244	166.9431	159.0781	rfp
70	245	292.7578	160.7783	gfp
70	246	301.3121	158.7827	gfp
70	247	335.2594	158.1104	rfp
70	248	103.6130	159.7620	rfp
70	250	236.9433	162.5612	rfp
70	251	269.3695	164.0598	cy5
70	252	257.51625	163.572	gfp
70	253	149.3312	163.3703	rfp
70	254	246.9986	164.2252	rfp
70	255	277.1474	167.4478	gfp
70	256	285.3404	166.3758	gfp
70	257	305.8275	164.655	gfp
70	260	103.7360	167.5637	rfp
70	261	115.9999	169.5635	rfp
70	262	297.3243	168.4604	rfp
70	263	130.5968	169.3440	rfp
70	264	227.1801	171.2036	rfp
70	265	205.7579	169.6550	rfp
70	266	162.0397	171.8874	cy5
70	267	190.7070	172.3063	rfp
70	268	256.9442	171.9061	rfp
70	269	197.9075	172.9785	cy5
70	270	303.0320	173.4735	gfp
70	271	179.6070	173.5401	rfp
70	272	271.5488	173.1977	gfp
70	273	125.3431	174.9102	cy5
70	274	173.2555	174.5759	cy5
70	275	311.2453	174.8333	gfp
70	276	321.0553	177.2518	rfp
70	277	144.1895	177.9694	cy5
70	278	265.6367	177.2779	gfp
70	279	108.145	179.1667	rfp
70	280	153.7177	179.0750	cy5
70	281	122.3789	184.0157	cy5
70	282	195.8559	180.9225	gfp
70	283	204.2346	180.2775	cy5
70	284	280.5520	181.9514	rfp
70	285	181.8185	182.1468	gfp
70	286	215.1667	186.4316	rfp
70	288	260.1238	183.4199	gfp
70	289	272.5391	183.5025	rfp
70	290	234.2167	183.5971	rfp
70	291	130.9875	186.6975	rfp
70	292	303.3200	184.8160	rfp
70	293	193.5228	187.2617	gfp
70	294	162.6289	190.8971	rfp
70	295	154.3676	191.3046	gfp
70	296	229.62	191.2007	rfp
70	297	238.2940	191.5357	rfp
70	298	252.4718	195.5787	cy5
70	299	270.8607	192.1182	rfp
70	300	144.0486	195.7547	cy5
70	301	193.4025	193.7925	rfp
70	302	320.6295	193.2479	rfp
70	303	172.6941	196.3494	rfp
70	304	86.9446	196.2378	rfp
70	305	217.2812	197.1948	rfp
70	306	265.0905	196.5842	rfp
70	307	110.2114	199.6514	rfp
70	308	129.7932	198.3375	gfp
70	309	239.9022	200.9175	gfp
70	311	296.5593	200.0301	rfp
70	312	182.3425	200.6314	rfp
70	313	197.0905	200.2564	gfp
70	315	260.82	202.6650	rfp
70	316	306.1453	202.8154	rfp
70	318	205.5638	205.3012	rfp
70	319	313.9034	201.8749	rfp
70	320	125.3964	204.2883	rfp
70	321	214.0487	204.4467	rfp
70	322	140.5568	207.5648	gfp
70	323	114.9296	206.6393	rfp
70	324	164.8103	208.0061	rfp
70	325	120.9444	209.7691	rfp
70	326	236.2972	211.7542	rfp
70	328	275.0667	207.3159	rfp
70	330	190.6629	212.3063	gfp
70	331	107.3334	209.6949	rfp
70	332	222.5404	209.1592	rfp
70	333	289.9982	210.4776	gfp
70	334	229.2914	211.6574	rfp
70	335	133.4625	215.5275	gfp
70	336	153.2237	213.3464	rfp
70	337	178.9933	218.4806	gfp
70	338	284.9131	215.4404	rfp
70	339	145.1577	216.6218	gfp
70	340	261.5375	219.4475	rfp
70	341	209.8048	216.7057	rfp
70	342	297.8387	217.8826	rfp
70	343	254.87175	217.2951	rfp
70	344	308.1515	217.3267	rfp
70	345	108.4245	216.7071	rfp
70	346	224.8137	223.2993	gfp
70	348	248.2099	222.2187	rfp
70	350	290.4840	223.4040	rfp
70	351	150.8576	222.6764	gfp
70	352	187.1653	227.7936	gfp
70	353	266.1815	225.6154	rfp
70	355	206.6664	227.7215	rfp
70	356	284.2935	231.7648	rfp
70	357	215.6435	230.4149	gfp
70	358	162.7699	233.6637	rfp
70	359	177.6071	234.3712	rfp
70	360	275.3532	236.2736	rfp
70	361	268.6849	233.7107	rfp
70	362	199.2530	234.7748	gfp
70	363	253.7086	236.2654	rfp
70	364	153.3333	236.3028	rfp
70	365	188.2820	237.0182	gfp
70	366	206.7188	238.9504	gfp
70	367	239.5826	237.0840	rfp
70	368	229.6879	240.7717	rfp
70	370	284.4574	241.1432	rfp
70	371	190.7237	243.0598	rfp
70	373	196.6581	246.3352	rfp
70	374	238.7129	250.0870	rfp
71	1	10.3021	9.3659	rfp
72	1	9.8395	7.5886	gfp
72	2	3.3459	17.931	gfp
73	1	19.46094	6.76218	gfp
73	2	5.8832	12.6997	gfp
73	3	6.1449	26.7326	gfp
73	4	6.6970	34.7225	gfp
73	5	9.4915	41.8972	gfp
74	1	26.2532	3.3906	gfp
74	2	22.6690	9.6217	cy5
74	3	30.9310	14.1120	cy5
74	4	4.9061	14.0802	gfp
74	5	18.6379	15.0298	cy5
74	6	6.5511	21.2513	gfp
74	7	31.0078	35.0352	cy5
75	1	12.5913	15.2165	cy5
75	2	25.7967	22.6664	gfp
75	3	16.3758	30.9914	gfp
75	4	28.8472	39.4941	gfp
75	5	8.385	33.405	cy5
75	6	15.9868	44.5906	gfp
76	1	66.5199	5.2449	gfp
76	2	74.0192	13.1138	cy5
76	3	53.7598	13.8480	gfp
76	4	41.6570	18.1926	gfp
76	5	58.7832	22.0153	cy5
76	6	67.4275	20.1375	cy5
76	7	86.1907	22.8559	gfp
76	8	76.4325	24.1043	cy5
76	9	25.31625	31.2765	cy5
76	10	90.7803	30.9463	gfp
76	11	65.35914	32.1081	gfp
76	13	68.66154	40.20414	gfp
76	14	55.6231	43.5636	gfp
76	15	79.3667	43.4511	gfp
76	16	12.6366	47.1226	cy5
76	17	31.2931	45.8109	cy5
76	19	90.0023	49.8138	cy5
76	20	50.0155	50.3745	cy5
76	21	18.9133	51.8956	gfp
76	22	73.7106	52.27725	cy5
76	23	83.6042	55.9729	cy5
76	24	61.3668	55.3468	cy5
76	25	69.4793	59.0541	gfp
76	26	26.5147	59.0262	gfp
76	27	92.7312	59.2325	cy5
76	28	49.8616	60.4176	cy5
76	29	36.1645	61.8366	gfp
76	30	95.9541	66.3255	cy5
77	2	22.0292	10.1091	cy5
77	3	32.4025	11.8328	rfp
77	5	32.9020	20.7382	cy5
77	6	21.5326	21.1206	cy5
77	7	14.8575	27.21	cy5
77	8	16.125	34.4688	cy5
78	1	11.9803	14.4806	cy5
78	2	10.5681	22.6308	cy5
78	3	10.9364	31.8132	gfp
79	1	65.5136	12.5257	cy5
79	2	76.9064	8.5495	gfp
79	4	75.1484	19.9803	cy5
79	5	61.9797	21.3746	gfp
79	6	53.5246	24.1459	gfp
79	7	8.2117	29.4725	cy5
79	8	84.4059	31.5036	gfp
79	10	75.4261	28.8193	gfp
79	11	54.9778	29.4629	gfp
79	13	62.3244	32.1425	gfp
79	14	69.1325	33.1375	gfp
79	15	52.9953	36.7716	gfp
79	16	38.5896	37.4674	gfp
79	17	31.1660	39.6176	gfp
79	18	84.3730	38.8382	cy5
79	20	74.5757	43.7948	gfp
79	21	47.8976	43.5267	gfp
79	23	34.2171	54.5126	gfp
79	25	44.5685	55.4116	gfp
79	26	55.5626	57.1975	gfp
79	27	31.2923	63.0106	gfp
80	1	23.3714	9.9185	gfp
80	2	23.0734	14.9565	gfp
80	3	14.8330	17.5499	cy5
80	4	12.1002	31.7147	cy5
80	5	19.8913	40.8654	cy5
80	6	13.8792	44.8275	cy5
81	1	28.5222	3.7278	gfp
81	2	36.9800	5.8546	gfp
81	3	14.8746	7.6325	gfp
81	4	32.1137	9.7980	gfp
81	5	23.1125	14.9124	cy5
81	6	42.6012	21.8156	gfp
81	7	14.6072	25.3828	gfp
81	8	23.0103	28.0710	gfp
81	9	12.5666	32.4850	gfp
82	1	35.7457	12.6253	cy5
82	2	30.3627	19.5940	gfp
82	3	41.1209	22.4102	gfp
82	4	19.6527	29.5742	gfp
82	5	9.0679	31.3337	gfp
82	6	32.9788	27.6261	gfp
82	7	87.1579	31.2825	rfp
82	8	42.9674	35.0363	gfp
82	9	2.6816	33.4737	gfp
82	10	26.8132	33.2289	gfp
82	11	94.7142	33.2578	rfp
82	12	28.3892	42.6345	gfp
82	13	50.1517	48.2316	gfp
82	14	10.6338	46.7712	gfp
82	15	19.9926	45.4534	gfp
82	16	132.7792	46.1300	rfp
82	18	31.9555	49.4617	gfp
82	19	140.4835	54.0652	gfp
82	21	42.4550	55.7411	gfp
82	22	64.9133	54.1919	gfp
82	23	26.6096	55.2332	gfp
82	24	129.5267	55.0501	gfp
82	25	79.0320	55.6361	gfp
82	26	119.4235	55.0669	rfp
82	27	101.0699	60.9191	cy5
82	28	73.3508	59.3042	gfp
82	30	37.1625	62.7075	gfp
82	31	121.4854	61.7801	cy5
82	32	30.2088	64.0902	rfp
82	33	133.5956	64.7164	gfp
82	34	146.6391	67.6469	gfp
82	35	93.6950	70.0998	gfp
82	36	86.4000	72.7067	cy5
82	37	117.7471	76.2117	cy5
82	38	150.2942	78.4827	gfp
82	39	97.48125	79.2	gfp
82	40	89.2909	83.0229	gfp
82	41	117.4095	87.0945	rfp
82	42	147.7524	87.7817	cy5
82	43	99.5279	91.1541	gfp
82	44	141.3589	92.0085	cy5
82	45	90.7863	91.3904	gfp
82	46	125.1853	93.3914	gfp
82	47	111.9783	92.5811	cy5
82	48	156.5319	95.8542	gfp
82	49	148.6497	97.3381	gfp
82	50	120.7901	99.4375	cy5
82	51	114.9854	97.6609	gfp
82	52	136.4044	100.4874	gfp
82	53	111.0601	102.4932	cy5
82	54	98.5251	100.5964	gfp
83	1	18.6157	5.1898	gfp
83	2	5.4211	7.7861	gfp
83	3	11.7813	10.5713	gfp
83	4	6.3714	17.7538	gfp
83	5	22.2654	22.0995	gfp
83	6	11.1286	23.1966	gfp
83	7	24.8160	33.9948	gfp
84	1	9.8183	4.8136	gfp
84	2	20.9046	12.5692	gfp
85	1	11.7087	11.3284	cy5
85	2	7.9934	19.6840	cy5
86	1	7.4991	5.9724	gfp
86	2	14.4706	7.6185	gfp
86	3	24.8578	14.8409	gfp
86	4	4.2075	12.435	gfp
86	5	13.9879	20.5755	gfp
86	6	28.9787	25.7609	gfp
86	7	40.6619	26.5256	gfp
86	8	49.1796	34.1205	gfp
86	9	38.3391	36.4452	gfp
86	10	30.1132	40.8951	gfp
86	11	48.8308	43.5446	gfp
86	12	39.6395	43.5842	gfp
87	1	3.2395	5.8021	gfp
87	2	10.2907	10.0855	gfp
87	3	9.1270	19.8010	gfp
87	4	19.3099	24.8934	gfp
88	1	15.6014	3.9220	gfp
88	2	22.4523	5.2313	gfp
88	3	13.7968	9.9710	gfp
88	4	26.0172	13.3717	gfp
88	5	19.2118	18.4439	gfp
88	6	12.0756	29.5357	gfp
88	7	26.0087	24.5669	gfp
88	8	25.5724	38.6526	gfp
88	9	7.7088	42.3723	gfp
88	10	19.7814	46.2306	gfp
88	11	29.6138	46.5211	gfp
88	12	36.6954	49.1781	rfp
89	1	15.1838	5.3640	gfp
89	2	9.0150	9.4208	gfp
89	3	10.8833	20.6577	gfp
89	4	22.0424	21.0938	gfp
89	5	32.6770	24.4042	gfp
90	1	9.1982	5.0789	gfp
90	2	30.1538	22.0141	gfp
91	1	12.4346	6.6609	gfp
91	2	6.8418	14.6986	gfp
91	3	6.2864	23.3135	gfp
91	4	9.8420	29.6239	gfp
92	1	96.6405	3.7132	rfp
92	2	71.1884	22.6451	gfp
92	4	68.2343	46.2669	rfp
92	5	101.7007	41.9250	gfp
92	6	85.8009	44.9748	rfp
92	7	113.4973	49.5164	rfp
92	8	99.5525	53.8383	gfp
92	9	82.7241	56.5544	gfp
92	10	64.8173	59.3712	rfp
92	11	74.9927	64.6761	gfp
92	12	116.3162	64.3458	gfp
92	13	96.6217	66.6728	gfp
92	14	64.9773	70.1860	gfp
92	16	105.8261	71.6997	gfp
92	17	56.9588	76.4726	rfp
92	18	117.9981	75.9441	gfp
92	19	47.1253	77.0142	gfp
92	20	106.4070	82.9525	cy5
92	21	66.0641	80.1789	cy5
92	22	90.6842	81.9010	gfp
92	23	36.8604	83.1868	gfp
92	24	28.0509	84.3743	rfp
92	25	50.6847	86.7747	rfp
92	27	66.7396	92.4405	cy5
92	28	95.4686	92.0157	rfp
92	29	24.7693	99.8724	rfp
92	30	104.9279	103.8104	rfp
92	31	43.7001	96.4695	cy5
92	32	57.9065	99.8517	gfp
92	33	35.4021	104.2713	cy5
92	34	93.3030	100.2305	rfp
92	35	74.7008	105.6315	rfp
92	36	85.9646	106.3363	cy5
92	37	51.8744	107.2048	rfp
92	38	44.7150	114.2775	rfp
92	40	77.02375	117.8880	gfp
92	41	92.6553	126.0087	rfp
92	42	56.5887	118.5893	gfp
92	43	17.0668	128.5833	rfp
92	44	66.4132	126.5011	gfp
92	45	58.6524	129.4320	gfp
92	46	74.7250	132.6317	gfp
92	49	84.8021	135.3476	rfp
92	50	58.7105	138.3990	gfp
92	51	16.4866	142.9565	rfp
92	52	90.1330	142.5015	rfp
92	53	71.2461	143.1001	gfp
92	54	78.6678	144.1083	rfp
92	55	88.7660	151.0450	rfp
92	56	17.5291	152.8571	gfp
92	57	5.8291	159.0310	rfp
92	58	94.5528	168.8670	rfp
92	59	87.1061	174.8239	gfp
92	60	73.3633	173.7972	gfp
92	61	79.6442	178.1696	gfp
92	62	74.8860	185.4570	gfp
92	63	71.5832	196.5579	rfp
92	64	87.8082	202.8262	rfp
93	2	25.4929	12.2294	gfp
94	1	8.2619	9.6423	cy5
94	2	25.2104	9.2352	gfp
94	3	19.1475	17.8275	cy5
94	4	9.8240	21.0203	cy5
94	5	17.0055	25.2164	cy5
95	1	11.8444	7.2693	gfp
95	2	20.3854	6.8319	gfp
95	3	14.1179	14.7671	gfp
96	1	18.6943	10.2666	gfp
96	2	28.1440	7.0399	gfp
96	3	9.4093	20.4311	gfp
96	4	52.095	24.2775	gfp
96	5	11.3258	31.0147	gfp
96	6	44.8512	27.6078	gfp
96	7	38.3142	33.8510	gfp
96	8	28.7273	34.1271	gfp
96	9	43.7289	37.9593	gfp
96	10	14.1652	41.3296	gfp
96	11	21.7292	41.2374	gfp
96	12	34.1723	42.8519	gfp
96	13	25.9565	49.4800	gfp
96	14	16.7172	50.9609	gfp
96	15	9.3525	55.8493	gfp
97	1	14.2370	6.4289	gfp
97	2	2.8544	6.3778	gfp
98	1	23.1152	9.8238	cy5
98	2	35.3855	14.8787	gfp
98	3	14.1624	23.1371	gfp
98	4	29.3560	19.7149	gfp
98	5	39.50625	21.1353	gfp
98	6	22.2455	23.70375	gfp
98	7	48.7282	30.9520	gfp
98	8	35.7351	25.7688	gfp
98	9	23.1012	34.0730	gfp
98	10	35.7428	34.0036	cy5
98	11	34.99125	40.7199	gfp
99	1	21.2410	3.3716	gfp
99	2	12.9147	11.2393	gfp
99	3	22.8975	10.9556	gfp
99	4	5.6100	18.2782	cy5
99	5	18.9250	20.6678	gfp
100	1	12.3603	11.8384	cy5
100	2	10.3738	23.4708	cy5
101	1	11.4265	12.6317	cy5
101	2	26.8965	7.0520	cy5
101	3	27.5008	13.0188	cy5
102	1	10.3003	5.3245	gfp
102	2	15.0196	16.1584	gfp
103	1	15.0198	6.5913	gfp
103	2	7.5072	9.7227	gfp
103	3	15.9986	14.09454	gfp
104	1	13.7025	7.9975	gfp
104	2	5.6357	11.3359	gfp
104	3	26.1483	15.5961	gfp
104	4	15.9002	16.8189	gfp
105	1	10.0035	13.4196	gfp
105	2	4.9155	18.7622	gfp
105	3	18.9287	27.2929	gfp
106	1	10.5185	3.1754	gfp
106	2	25.4564	6.4976	gfp
106	3	42.0625	7.9439	gfp
106	4	16.8304	10.1976	gfp
106	5	31.9337	10.32	gfp
106	6	47.7078	14.3401	cy5
106	7	57.8435	14.7589	gfp
106	8	10.7710	18.6644	gfp
106	9	24.8561	19.3343	gfp
106	10	60.6705	23.9866	cy5
106	11	23.1822	26.2503	gfp
106	12	16.6756	29.9138	gfp
106	13	39.4451	30.6041	gfp
106	14	62.5515	37.5915	gfp
106	15	77.3951	35.3176	gfp
106	16	29.0784	36.0728	gfp
106	17	47.5798	40.4437	gfp
106	18	14.1931	38.4051	gfp
106	19	95.9535	41.3519	gfp
106	20	36.0945	46.5428	gfp
106	21	24.0753	45.0014	gfp
106	22	86.8157	44.1951	gfp
106	23	6.28875	43.4755	gfp
106	24	11.7777	46.7109	gfp
106	25	57.0571	48.4690	gfp
106	26	79.5320	55.6264	gfp
106	27	94.9700	57.3031	gfp
106	28	65.7616	55.1888	gfp
106	29	43.3599	60.2187	gfp
106	30	87.1923	63.4934	gfp
106	31	71.4118	67.5760	gfp
106	32	52.9185	66.6911	gfp
106	33	80.3025	71.0206	gfp
106	34	45.5212	67.9867	gfp
106	35	59.0542	74.2668	gfp
106	36	98.5907	77.0180	gfp
106	37	92.2506	81.4163	gfp
106	38	70.1917	81.3368	gfp
106	39	77.7887	90.3662	gfp
106	40	87.5511	91.3161	gfp
107	1	8.7293	7.7569	gfp
108	1	27.6989	9.4698	gfp
108	2	36.8574	15.7779	gfp
108	3	25.6411	20.1161	gfp
108	4	16.6539	24.20298	gfp
108	5	51.2775	22.8722	gfp
108	6	60.2220	28.0730	gfp
108	7	42.4491	29.0989	gfp
108	8	20.28138	30.1731	gfp
108	9	7.3722	29.8454	gfp
108	10	28.9077	30.4396	gfp
108	11	16.0195	36.8343	gfp
108	12	25.5037	37.3707	gfp
108	13	35.9338	42.6018	gfp
108	14	53.8125	44.11125	gfp
108	15	18.1399	46.0238	cy5
108	16	27.4247	42.7465	gfp
108	17	44.4516	45.6952	gfp
108	18	25.2845	48.1541	gfp
109	1	27.2267	8.7496	rfp
110	1	23.5747	6.86925	rfp
110	2	34.7622	9.8457	rfp
110	4	26.1278	23.6438	rfp
110	5	23.5079	34.5724	gfp
110	6	9.5460	33.8159	rfp
110	7	35.5847	35.5515	rfp
110	8	56.5567	41.1093	rfp
110	9	10.4999	40.8489	gfp
110	10	17.1507	42.9749	gfp
110	11	35.0105	46.5791	rfp
110	13	31.1165	52.0630	rfp
110	14	70.1239	54.8736	rfp
110	15	76.8511	57.3913	rfp
110	18	30.9121	64.8256	rfp
110	19	84.2870	62.5982	rfp
110	20	45.5751	64.6099	rfp
110	21	77.5703	64.9602	gfp
110	22	62.8678	65.8229	rfp
110	23	54.9242	69.1514	rfp
110	25	66.1684	73.7357	rfp
110	28	44.7859	77.0671	gfp
110	29	60.9297	79.8093	rfp
110	30	32.2039	84.6332	rfp
110	32	50.9073	86.1131	rfp
110	33	61.3350	86.0175	rfp
110	34	46.8546	92.6036	gfp
110	35	34.2394	94.3041	gfp
110	36	65.6208	102.4369	rfp
110	37	30.1140	104.3825	rfp
110	38	80.4850	106.5284	rfp
111	1	10.3592	8.3407	gfp
112	1	58.7447	10.3442	rfp
112	2	49.3473	13.4199	rfp
112	3	34.79775	14.9382	rfp
112	4	71.5979	16.3162	gfp
112	5	59.7072	20.7156	gfp
112	6	71.5324	28.3428	gfp
112	7	56.6301	32.3217	gfp
112	8	92.9048	32.0863	rfp
112	9	42.9559	34.3277	rfp
112	10	49.2324	34.5578	rfp
112	11	63.0985	37.9881	gfp
112	13	71.1448	39.3853	cy5
112	14	79.2325	40.1725	gfp
112	15	49.3756	46.9775	gfp
112	16	71.2019	48.5040	gfp
112	17	61.6961	49.1831	gfp
112	18	82.7271	51.3905	gfp
112	19	54.2285	53.3609	gfp
112	20	37.1214	57.4786	gfp
112	21	54.8764	64.5393	gfp
112	22	79.06625	59.9147	gfp
112	23	68.7413	62.2564	gfp
112	24	33.2691	65.4933	gfp
112	25	88.6397	69.5206	gfp
112	26	81.8317	67.7431	gfp
112	27	66.9162	69.6651	gfp
112	28	34.3446	74.8949	gfp
112	29	47.7462	76.2956	gfp
112	30	85.8782	76.7364	gfp
112	31	7.1353	78.4452	rfp
112	32	20.9421	77.1591	rfp
112	33	67.4591	76.8286	gfp
112	34	56.0101	80.3500	gfp
112	35	38.7574	83.7016	gfp
112	36	25.9052	83.5792	gfp
112	37	64.2146	85.7259	gfp
112	38	81.1275	85.0875	gfp
112	39	74.3102	85.1365	gfp
112	40	16.5618	87.4302	gfp
112	41	46.5253	88.3962	gfp
112	42	71.8956	94.0771	gfp
112	43	28.4390	97.1859	gfp
112	44	47.8197	98.1640	gfp
112	45	39.7210	101.1689	gfp
112	46	61.8797	99.2695	gfp
112	47	53.9733	104.4900	gfp
112	48	35.0466	112.3407	rfp
113	1	9.8481	11.6202	gfp
114	1	13.0450	8.7667	cy5
115	1	13.0257	3.1758	cy5
115	2	7.1036	8.5077	cy5
115	3	10.9297	14.9221	cy5
116	1	17.0216	4.2634	gfp
116	2	12.2631	9.77175	gfp
116	3	13.4092	20.5445	gfp
117	1	13.7472	10.9746	cy5
117	2	30.0297	9.2533	cy5
117	3	3.4027	18.0666	gfp
118	1	48.3693	7.5646	gfp
118	2	41.3753	10.5839	gfp
118	3	39.6329	18.9582	gfp
118	4	29.7334	29.6176	gfp
118	5	5.2245	42.8753	gfp
118	6	33.8482	45.2898	gfp
118	7	11.35845	48.8394	gfp
118	8	29.4615	53.3444	gfp
119	1	18.7942	9.1192	cy5
119	2	25.9049	14.3804	cy5
119	3	74.4004	16.5019	rfp
119	5	27.2613	20.7307	gfp
119	7	63.9328	25.4832	rfp
119	9	10.5287	27.7034	rfp
119	12	20.1125	37.1857	rfp
119	15	75.53982	39.36822	rfp
119	16	39.6353	38.1625	gfp
119	17	66.1259	43.0000	rfp
119	19	40.0885	45.4815	gfp
119	20	55.7534	45.6582	cy5
119	21	47.6449	71.0786	rfp
119	23	56.115	82.4338	rfp
119	24	62.8930	86.3261	rfp
120	1	27.3613	19.2886	gfp
121	1	8.8158	7.6489	gfp
121	2	11.9645	19.6186	gfp
122	1	24.6686	4.9644	gfp
122	2	10.5744	9.9385	gfp
123	1	15.7390	7.5140	cy5
123	2	7.8573	14.4779	gfp
124	1	11.355	11.5725	gfp
124	2	19.8643	15.5619	gfp
125	1	53.6109	8.0246	cy5
125	2	64.9789	11.0041	cy5
125	3	49.1151	13.5739	cy5
125	4	41.7207	19.2343	cy5
125	5	76.6016	23.8200	gfp
125	6	88.3765	21.2735	rfp
125	7	63.4333	25.6912	gfp
125	8	87.8780	29.2046	gfp
125	9	25.9508	34.0203	gfp
125	10	50.9570	34.1564	cy5
125	11	69.2664	32.3033	gfp
125	12	40.5321	32.7692	gfp
125	13	61.1833	33.5909	gfp
125	14	35.5715	45.0754	gfp
125	15	94.4298	40.2050	gfp
125	16	14.6591	43.6694	gfp
125	17	78.6293	41.8324	gfp
125	18	86.6802	45.9507	gfp
125	19	63.4211	49.4627	cy5
125	21	85.4029	54.6427	cy5
125	22	103.9208	54.5906	gfp
125	23	77.2476	53.8788	cy5
125	24	32.2020	56.1390	gfp
125	25	66.9632	57.9018	gfp
125	26	47.7865	61.8890	gfp
125	27	102.9581	61.5609	gfp
125	28	39.0049	63.8960	gfp
125	29	95.5010	67.0160	gfp
125	30	107.1775	68.8083	gfp
125	31	42.4666	69.8912	gfp
125	32	33.5269	77.7050	gfp
125	33	48.7802	74.5912	gfp
125	34	89.3074	79.2631	gfp
125	35	67.7510	79.7977	gfp
125	36	103.5285	80.9113	cy5
125	37	50.6232	80.3866	gfp
125	38	55.6504	88.6625	gfp
125	39	77.6296	86.9144	gfp
125	40	37.72175	86.2150	gfp
125	41	67.2013	94.6614	cy5
125	42	83.4691	96.1204	gfp
125	43	64.9765	106.5838	cy5
125	44	97.4424	111.0254	cy5
126	1	7.2579	7.6748	gfp
127	1	3.4841	3.8594	cy5
127	2	11.8749	3.6108	cy5
127	3	30.9121	9.1172	gfp
127	4	17.8241	7.8507	cy5
128	1	40.4447	8.0308	gfp
128	2	30.3993	10.4639	gfp
128	3	52.2826	11.3896	gfp
128	4	22.5848	12.8186	gfp
128	5	41.5276	16.6563	gfp
128	6	11.6754	21.5922	gfp
128	7	31.8291	22.4286	gfp
128	8	54.2849	18.5843	gfp
128	9	23.6805	21.6332	gfp
128	10	58.2249	24.8161	cy5
128	11	50.0149	27.7213	gfp
128	12	37.5072	30.5403	gfp
128	13	57.1487	38.5799	gfp
128	14	28.5844	37.6598	gfp
128	15	12.4635	40.2669	gfp
128	16	20.7849	39.5880	gfp
128	17	43.6476	49.2717	gfp
128	18	17.3892	50.1509	gfp
128	19	27.2934	54.3834	gfp
128	20	14.3965	58.7240	rfp
129	1	9.4778	3.6635	gfp
129	2	12.8049	9.6130	gfp
129	3	8.9982	16.1840	gfp
130	2	74.33625	11.9417	gfp
130	3	51.4136	16.1023	cy5
130	4	60.7068	18.9776	gfp
130	5	35.9672	22.0488	cy5
130	6	18.5271	23.1755	gfp
130	7	66.3544	23.7127	gfp
130	8	28.1881	27.8834	cy5
130	9	79.0567	26.0165	rfp
130	10	12.255	27.8598	gfp
130	11	45.5303	27.4125	gfp
130	12	49.8991	33.2793	gfp
130	13	16.1386	34.3167	cy5
130	14	28.2312	36.3102	gfp
130	15	44.5856	37.0976	gfp
130	16	13.1563	39.8081	rfp
130	17	55.2185	41.6084	gfp
130	18	35.8701	41.7154	gfp
130	20	43.1197	43.6474	gfp
130	22	64.5091	46.0085	gfp
130	23	72.7583	46.8546	gfp
131	1	19.9706	7.5299	gfp
131	2	8.6390	16.1050	gfp
131	3	26.3309	12.1310	gfp
131	4	114.7125	18.09	gfp
131	5	77.3109	21.3911	gfp
131	6	21.5466	20.0991	cy5
131	7	90.2801	23.4860	gfp
131	8	101.3088	22.6439	gfp
131	9	113.3153	24.8493	gfp
131	10	11.3096	27.6716	gfp
131	11	69.7982	27.6544	gfp
131	12	86.1920	31.1059	gfp
131	13	54.5977	32.2024	gfp
131	14	21.25146	34.53846	gfp
131	15	78.9968	34.2191	gfp
131	16	10.1414	35.4651	gfp
131	17	47.1925	40.5767	gfp
131	18	121.7019	37.7086	gfp
131	19	95.0157	41.9107	gfp
131	20	84.7307	43.9778	gfp
131	21	34.4046	45.6075	gfp
131	22	76.6059	45.1798	gfp
131	23	111.6848	45.4539	gfp
131	24	21.2227	47.9333	gfp
131	25	88.9771	51.7645	gfp
131	26	100.3482	52.1327	gfp
131	27	113.3365	54.6359	gfp
131	31	42.0171	59.2847	gfp
131	32	53.2881	60.3208	gfp
131	33	103.6735	61.1934	gfp
131	34	94.1775	62.0075	gfp
131	35	115.9732	61.5613	gfp
131	36	24.8029	63.1479	gfp
131	38	51.9625	68.2175	gfp
131	39	89.1694	72.9078	gfp
131	41	35.3362	74.4506	gfp
131	42	19.5389	73.4980	gfp
131	43	73.0961	74.8919	gfp
131	44	51.85155	82.3343	gfp
131	45	76.9597	90.3403	gfp
131	46	58.4258	87.4863	gfp
131	47	51.0155	92.2148	gfp
131	48	64.9478	98.6456	gfp
131	49	46.2557	103.8911	gfp
131	50	72.9794	105.5401	gfp
131	51	58.5130	109.8788	cy5
131	52	44.8275	110.2677	gfp
132	1	15.1405	4.6593	gfp
132	2	18.0321	11.4033	gfp
132	3	24.9302	16.6299	cy5
133	1	12.7138	14.5125	gfp
133	2	12.4558	20.2932	gfp
134	1	18.4069	8.1602	gfp
134	2	8.8723	13.1770	gfp
134	3	27.2221	17.7953	gfp
134	4	16.3013	27.7889	gfp
134	5	8.8881	36.1415	gfp
134	6	8.6665	42.6775	gfp
135	1	32.0397	4.0803	gfp
135	2	30.9270	18.5335	gfp
135	3	18.6578	19.2452	gfp
135	4	36.5611	27.0529	gfp
135	5	25.8407	28.6399	gfp
135	6	16.8345	28.7377	gfp
135	7	30.1714	34.7948	gfp
135	8	23.4111	38.7916	cy5
135	9	13.8199	39.0436	gfp
136	1	13.0737	6.9238	gfp
136	2	22.7871	10.7587	gfp
136	3	5.3734	15.4110	gfp
136	4	16.5316	21.0139	gfp
136	5	7.4594	25.4440	gfp
136	6	14.9505	37.8913	gfp
136	7	8.1025	38.7778	gfp
137	1	3.9565	5.3409	gfp
137	2	13.0514	7.2689	gfp
137	3	20.9388	16.5702	gfp
137	4	8.5171	15.9069	gfp
137	5	14.8219	24.2459	gfp
138	1	41.9250	9.3462	gfp
138	2	28.9979	17.0624	gfp
138	3	5.5083	13.7643	rfp
138	4	35.7344	16.4335	gfp
138	5	45.2458	18.0229	gfp
138	6	20.7245	22.0271	rfp
138	7	36.1069	22.8555	gfp
138	8	29.0470	31.8203	rfp
139	1	20.8300	9.9091	gfp
139	2	7.7062	13.1679	gfp
139	3	11.1068	26.8023	gfp
140	1	13.5508	8.5635	gfp
141	1	28.9051	5.3173	gfp
141	2	8.8767	6.5293	gfp
141	3	40.035	7.2825	gfp
141	4	14.9122	13.5314	gfp
141	5	27.7748	14.6892	gfp
141	6	42.7811	14.0317	gfp
141	7	37.6424	25.0388	gfp
141	8	31.0148	29.8830	gfp
141	9	39.4504	36.0529	gfp
141	10	30.2545	40.1412	gfp
142	1	10.8872	7.6570	cy5
142	2	10.0433	18.8125	cy5
143	1	14.5513	7.2332	cy5
143	2	20.0235	20.6021	cy5
143	3	19.8438	27.9567	gfp
144	1	28.6912	6.8064	rfp
144	2	35.1668	11.7080	rfp
144	3	24.8904	16.5385	rfp
144	4	17.4183	27.4581	rfp
144	5	24.6813	27.4303	rfp
144	6	30.1927	41.2133	rfp
144	7	23.4333	48.3187	rfp
144	8	30.6412	55.2249	gfp
144	9	26.4032	62.0394	rfp
144	10	20.6700	65.4234	rfp
144	11	30.0822	84.8431	rfp
144	13	54.3342	88.7506	rfp
144	14	50.1474	98.2743	rfp
144	15	43.3731	98.2487	rfp
145	1	13.6058	26.2066	gfp
145	2	21.1775	27.31575	gfp
146	1	37.1978	4.3707	rfp
146	2	30.4148	9.2066	cy5
146	3	19.4933	11.8160	cy5
146	4	20.21	18.8538	cy5
146	5	10.449	19.1565	cy5
146	6	32.5008	24.7934	gfp
146	7	22.2069	28.5005	cy5
146	8	8.4950	27.2531	cy5
146	9	9.3038	36.5642	cy5
146	10	32.4203	42.0031	cy5
146	11	14.4153	41.8587	cy5
146	12	21.0121	48.2923	gfp
147	1	54.9364	2.1989	gfp
147	2	44.2190	4.2412	gfp
147	3	47.8256	9.4548	gfp
147	4	57.2562	10.2952	gfp
147	5	43.5050	18.2804	gfp
147	6	26.0517	28.1965	gfp
147	7	36.53925	23.9797	gfp
147	8	15.6803	23.0876	gfp
147	9	47.1675	27.7650	gfp
147	10	38.9954	40.9726	gfp
147	11	16.5746	33.8813	gfp
147	12	9.8871	44.2355	gfp
147	13	24.4655	56.1372	gfp
148	1	9.2460	8.3819	gfp
148	2	9.4021	16.9933	gfp
148	3	12.41625	25.3452	gfp
149	1	29.4293	3.6838	gfp
149	2	9.2054	7.5307	gfp
149	3	17.3058	9.6204	gfp
149	4	7.2642	14.8480	gfp
149	5	14.0081	21.8985	cy5
149	6	5.6941	22.7564	rfp
150	1	8.4495	7.4990	rfp
151	1	14.5725	6.3885	gfp
151	2	24.3243	7.7791	rfp
151	3	6.7260	8.6843	rfp
151	4	29.1504	11.3233	rfp
151	5	7.7711	17.1187	gfp
151	6	16.8868	15.7914	gfp
151	7	25.1034	20.3110	gfp
151	8	18.3506	29.0174	gfp
151	9	6.6053	26.6958	gfp
151	10	13.2892	41.0598	rfp
152	1	23.6021	13.4014	rfp
152	2	30.3727	18.7338	rfp
152	3	9.8945	18.6853	gfp
152	4	18.7025	21.4696	rfp
152	5	10.5079	31.9087	rfp
152	6	20.0449	30.5223	rfp
153	1	29.8772	5.6632	rfp
153	2	21.6787	17.4795	gfp
153	3	33.7854	19.2770	rfp
153	4	45.9782	18.0380	rfp
153	5	40.0199	24.5665	rfp
153	6	14.01585	26.36115	rfp
153	7	25.1166	27.2205	gfp
153	8	20.7168	33.5290	gfp
153	9	9.4965	34.8345	rfp
153	10	23.4347	44.6927	gfp
153	11	5.6042	41.9676	rfp
153	12	14.2975	45.1264	gfp
153	13	38.8304	48.8210	rfp
153	15	38.2808	58.2973	rfp
154	1	10.6368	6.5613	gfp
154	2	3.3642	11.8307	gfp
154	3	9.3677	15.4307	gfp
154	4	21.3222	20.2183	gfp
155	1	39.8554	11.0621	gfp
155	2	34.1379	12.2876	gfp
155	3	18.5321	14.6683	gfp
155	4	10.8801	21.8655	gfp
155	5	25.5696	24.7069	cy5
155	6	6.3558	28.3201	gfp
155	7	12.8047	32.4479	gfp
155	8	17.6196	36.8031	gfp
155	9	20.2508	47.5910	gfp
156	1	8.0242	4.9333	gfp
156	2	25.7581	31.3170	gfp
156	3	22.5548	39.3316	gfp
157	1	8.7218	8.2990	gfp
157	2	45.7172	9.1479	gfp
157	3	15.8877	13.7215	cy5
157	4	7.8249	18.0006	gfp
157	5	45.5727	18.1428	gfp
157	6	55.8531	17.6438	gfp
157	7	15.6812	20.4994	gfp
157	8	30.3975	21.3	cy5
158	2	18.9558	14.1900	gfp
158	3	24.1553	26.24075	rfp
158	4	66.1614	28.7807	gfp
158	5	26.4287	39.2049	gfp
158	6	65.9446	39.3240	gfp
158	7	56.5541	46.6253	gfp
158	8	27.7269	48.6054	gfp
158	10	41.1799	49.5649	gfp
159	1	22.4284	5.7040	rfp
159	2	35.5409	10.1270	gfp
159	3	18.8510	13.9931	gfp
159	4	9.1939	23.6200	rfp
159	5	20.1025	23.8755	gfp
159	6	47.3692	24.2679	gfp
159	7	38.3325	32.6075	gfp
159	8	31.1190	36.8445	gfp
159	9	14.9110	34.4498	gfp
[truncated: 9,686 more rows]
