# Supplementary material for: The Beta Cell in Its Cluster: Stochastic Graphs of Beta Cell Connectivity in the Islets of Langerhans
Source: PLoS Comput Biol. 2015 Aug 12;11(8):e1004423. doi: 10.1371/journal.pcbi.1004423 (PMC4534467; doi:10.1371/journal.pcbi.1004423)
Supplement: S1 Dataset — (ZIP) [file pcbi.1004423.s048.zip › datazip/C11.2011.dapi.coords.tsv]

2	1	148.3262	165.7005	rfp
3	1	19.2049	5.0552	gfp
4	1	9.6386	3.4214	gfp
4	2	17.8517	7.1823	gfp
4	3	3.5844	9.5552	cy5
4	4	17.6996	13.2604	cy5
5	1	57.3957	42.8023	gfp
5	2	7.6317	49.4446	gfp
5	3	20.1987	50.6721	gfp
5	4	51.8939	55.8946	gfp
5	5	70.5298	60.3740	rfp
5	6	24.4446	61.5073	gfp
5	7	43.8443	66.2620	gfp
5	8	34.9785	71.8072	cy5
8	1	2.52625	9.202	cy5
8	2	25.0563	15.6170	rfp
8	3	13.3874	23.4571	gfp
8	4	29.2450	26.8459	rfp
8	5	40.7826	46.6422	rfp
8	6	30.0417	52.0259	gfp
9	1	17.3939	12.6727	rfp
10	1	47.4318	4.7265	rfp
10	2	58.0670	9.6844	gfp
10	3	33.9819	12.1117	gfp
10	4	80.6704	14.7227	gfp
10	5	29.9739	18.5542	gfp
10	6	73.4361	17.6640	gfp
10	7	89.5414	18.4562	gfp
10	8	55.2109	20.4920	gfp
10	9	36.6662	25.0094	gfp
10	10	46.8390	26.5610	gfp
10	11	66.1498	26.2306	gfp
10	12	14.5963	28.0533	gfp
10	13	28.5273	28.1371	gfp
10	14	58.4765	31.0848	cy5
10	15	88.8233	30.6969	gfp
10	16	74.7853	31.8481	gfp
10	17	40.2945	37.1596	gfp
10	18	12.5718	36.9619	gfp
10	19	53.2354	41.4191	gfp
10	20	63.7541	39.3869	cy5
10	21	24.6062	41.3837	gfp
10	22	15.8025	44.0911	gfp
10	23	74.0204	47.5135	gfp
10	24	29.0046	48.0770	gfp
10	25	65.6410	52.2072	gfp
10	26	84.6221	53.0916	gfp
10	27	22.8369	53.0526	gfp
10	28	55.6495	56.4947	gfp
10	29	40.6494	66.7527	gfp
12	1	90.4491	43.7272	rfp
12	2	79.5629	160.9619	rfp
12	3	32.7559	161.9298	rfp
12	4	42.1565	165.6918	rfp
12	5	12.2877	179.4674	rfp
12	6	58.6777	178.4117	rfp
12	7	74.9804	182.0405	rfp
12	8	52.5082	183.5396	rfp
12	9	91.5125	185.5675	rfp
12	10	106.7264	191.4321	rfp
12	11	127.0480	199.5596	rfp
12	12	108.7804	203.1416	rfp
12	13	118.7426	204.4998	rfp
13	1	41.5472	17.8757	gfp
13	2	98.2321	50.3644	gfp
13	3	80.6927	73.0363	gfp
13	4	89.0510	72.0230	rfp
13	5	68.0311	74.2843	gfp
13	6	86.3019	81.6162	gfp
13	7	78.2657	83.5742	gfp
13	8	65.5801	86.8979	gfp
13	9	33.4390	91.8995	gfp
13	10	92.7408	95.5584	gfp
13	11	81.8394	95.8874	gfp
13	12	24.8180	98.6669	rfp
13	13	38.6955	98.2535	gfp
13	14	30.9822	102.1658	gfp
13	15	52.2543	105.8229	gfp
13	16	42.3432	105.2761	rfp
13	17	88.3850	106.6763	gfp
13	18	68.0905	112.4923	gfp
13	19	58.1244	115.4500	rfp
15	1	37.7175	69.59625	gfp
15	2	48.9375	72.2925	gfp
15	3	99.4534	72.2568	rfp
15	4	67.6611	73.9135	gfp
15	6	38.8564	78.5259	gfp
15	7	29.2992	80.0436	rfp
15	8	17.9079	85.3786	gfp
15	9	67.4230	86.1630	rfp
15	10	91.3793	86.1075	rfp
15	11	101.8923	85.7460	rfp
15	12	34.5075	88.7760	gfp
15	13	96.5122	92.4869	rfp
15	14	46.2816	92.7965	gfp
15	15	58.1871	94.0406	rfp
15	16	31.0043	98.3564	rfp
15	17	71.6743	99.1273	rfp
15	18	87.8980	99.0478	rfp
15	19	112.0144	99.0112	rfp
15	20	21.98375	98.8731	rfp
15	21	40.2027	101.6104	gfp
15	22	120.6787	101.1315	cy5
15	23	12.1751	106.7598	rfp
15	24	62.3190	104.9688	rfp
15	25	49.8857	105.9973	gfp
15	26	99.7549	104.5975	gfp
15	27	127.3105	106.0544	gfp
15	28	88.7016	109.7518	rfp
15	29	77.4411	110.9032	gfp
15	30	100.7394	114.8885	rfp
15	31	34.4357	115.9015	rfp
15	32	70.0710	114.3659	gfp
15	33	132.6938	112.9428	gfp
15	34	16.7530	113.1862	gfp
15	35	166.4849	115.6048	gfp
15	36	140.0008	117.4348	cy5
15	37	82.2961	116.4885	rfp
15	38	120.7474	117.8558	gfp
15	39	9.0634	117.6161	rfp
15	40	198.1500	120.6229	gfp
15	41	18.1788	120.6546	gfp
15	42	46.7308	121.6023	cy5
15	43	57.9164	123.3664	cy5
15	44	172.8570	124.8642	gfp
15	45	114.8943	124.3194	rfp
15	46	209.6424	123.3127	gfp
15	47	74.2921	124.6185	cy5
15	48	191.3651	125.6069	gfp
15	49	182.7057	125.5230	gfp
15	50	31.6208	126.8563	gfp
15	51	104.7992	126.8555	gfp
15	52	164.9211	127.29075	gfp
15	53	135.3992	128.3893	gfp
15	54	153.3060	128.8787	rfp
15	55	82.3388	131.7308	rfp
15	56	51.4989	133.5054	gfp
15	57	204.1306	131.5068	gfp
15	59	114.7356	132.4663	rfp
15	60	39.5940	133.3476	gfp
15	61	175.4586	135.5260	gfp
15	62	92.4677	134.0090	gfp
15	63	122.5601	137.1566	gfp
15	64	103.3848	137.3811	gfp
15	65	164.1158	137.7320	gfp
15	66	139.6249	139.1294	rfp
15	67	155.3506	138.8795	rfp
15	68	202.1059	140.3180	rfp
15	69	72.4714	143.4336	rfp
15	70	89.2176	143.3941	rfp
15	71	60.9080	144.1241	gfp
15	72	116.9907	150.7884	gfp
15	73	179.4140	145.3903	gfp
15	74	187.9449	147.6149	gfp
15	75	196.0623	146.0854	rfp
15	76	102.4504	147.3366	gfp
15	77	167.4255	148.6405	gfp
15	78	173.5408	153.2124	gfp
15	79	74.5811	153.4463	rfp
15	80	140.0049	156.1791	gfp
15	81	83.4966	157.4630	rfp
15	82	97.5451	158.4309	gfp
15	83	158.2539	160.6258	gfp
15	84	179.1615	160.8251	gfp
15	85	188.5828	162.7465	rfp
15	86	105.4476	161.6469	gfp
15	87	138.2030	166.4982	rfp
15	88	85.6817	165.4488	gfp
15	89	172.2572	167.1548	gfp
15	90	101.0336	169.3335	gfp
15	91	93.8979	178.3526	gfp
15	92	131.8061	179.1580	rfp
15	93	144.6988	180.9398	rfp
15	94	127.8261	185.57682	gfp
15	95	136.4025	187.7175	rfp
15	96	150.5731	190.7222	rfp
15	97	122.4848	193.1029	rfp
15	98	113.1273	195.6202	rfp
15	99	137.85	195.5475	rfp
15	100	99.5813	201.3134	cy5
17	1	89.8106	6.8943	rfp
17	2	112.1264	7.7903	rfp
17	3	119.9754	8.1216	rfp
17	4	128.8610	9.8599	rfp
17	5	96.8823	7.9963	rfp
17	6	78.8272	14.8639	rfp
17	7	96.7039	14.9655	rfp
17	8	63.3777	20.2860	rfp
17	9	89.3704	16.9218	rfp
17	10	131.3147	20.2317	rfp
17	11	104.9911	23.1853	rfp
17	12	114.1637	26.1826	gfp
17	13	84.4385	25.5978	rfp
17	14	25.9147	25.2267	rfp
17	16	72.1435	29.5329	rfp
17	17	37.2326	30.5515	cy5
17	18	99.0546	32.9964	gfp
17	19	129.4194	33.0945	gfp
17	20	20.3046	32.9337	gfp
17	21	58.1919	36.11484	rfp
17	22	141.6121	37.4446	gfp
17	23	80.9117	36.8680	rfp
17	24	14.0025	38.4425	gfp
17	25	27.6705	40.2783	gfp
17	26	43.6901	43.3304	gfp
17	27	88.2938	40.3795	rfp
17	28	65.0884	48.0471	cy5
17	29	92.1825	45.6	rfp
17	30	121.5825	45.6838	gfp
17	31	109.5777	50.0770	gfp
17	32	98.1504	49.4220	gfp
17	33	139.4813	51.1786	gfp
17	34	31.7071	50.9013	gfp
17	35	14.3800	52.5070	gfp
17	36	129.7729	52.4234	cy5
17	37	44.8408	61.4998	gfp
17	38	80.9981	56.1255	gfp
17	39	147.2157	57.0195	rfp
17	40	23.8112	58.1862	gfp
17	41	5.8093	57.7017	rfp
17	43	95.7185	61.4136	gfp
17	44	112.8105	59.2755	gfp
17	45	126.1914	62.6934	gfp
17	46	32.325	61.215	gfp
17	47	11.0002	65.2371	gfp
17	48	75.9932	63.4390	gfp
17	49	21.3866	66.7398	gfp
17	50	113.8633	66.4714	gfp
17	51	139.7706	67.8302	gfp
17	52	80.7101	69.77094	gfp
17	54	66.8960	68.9912	rfp
17	55	34.7348	76.8982	gfp
17	56	108.2946	71.7957	gfp
17	57	5.9571	71.7045	rfp
17	58	94.1612	75.4948	gfp
17	59	60.9821	73.4619	rfp
17	60	20.9583	75.5836	gfp
17	61	143.4920	76.4900	gfp
17	62	53.0376	77.4492	cy5
17	63	122.6764	76.8210	gfp
17	64	135.3323	77.9887	rfp
17	65	73.0164	79.765	gfp
17	66	10.1483	81.0899	gfp
17	67	84.3578	87.1139	gfp
17	68	101.8153	86.6180	gfp
17	69	153.9794	83.7766	gfp
17	70	54.9263	88.6022	gfp
17	71	113.6335	86.2697	gfp
17	72	68.714	88.6947	cy5
17	73	15.2928	93.1599	gfp
17	74	92.19	88.7325	gfp
17	75	136.3193	90.5994	gfp
17	76	39.5416	91.7499	gfp
17	77	124.7879	94.4598	gfp
17	78	150.4698	94.6470	gfp
17	79	75.6816	96.6393	rfp
17	80	113.2862	99.6893	gfp
17	81	35.3420	101.5416	cy5
17	82	50.9769	100.2693	gfp
17	83	137.6536	105.9787	gfp
17	84	85.8612	100.8370	rfp
17	85	24.1639	102.2482	rfp
17	86	148.7203	102.4714	gfp
17	87	10.3329	103.3548	gfp
17	88	73.3334	106.5755	rfp
17	89	153.7557	109.4555	gfp
17	90	40.3848	112.1607	cy5
17	91	102.9838	111.5389	gfp
17	92	53.5654	113.3882	gfp
17	93	124.4145	115.9253	rfp
17	94	46.9073	117.2847	rfp
17	95	76.7143	118.8973	rfp
17	96	94.2002	116.2310	gfp
17	97	110.9039	119.8567	gfp
17	98	144.5909	116.6039	gfp
17	99	139.8550	120.9830	rfp
17	100	83.6458	125.9906	rfp
17	101	98.3999	123.2651	rfp
17	102	69.6095	125.1936	rfp
17	103	116.4380	128.77554	rfp
17	104	130.4027	129.5270	rfp
17	105	121.3332	134.0651	rfp
18	1	29.4436	60.5820	gfp
18	2	53.9431	66.7923	gfp
18	3	36.1680	65.0627	gfp
18	4	26.5234	69.9493	gfp
18	5	64.3687	71.2725	gfp
18	6	30.7360	80.3764	gfp
18	7	67.5276	81.7995	rfp
18	8	36.8339	90.4001	gfp
18	9	50.6011	96.1102	gfp
18	10	59.6437	97.9576	gfp
18	11	60.1761	105.2903	gfp
18	12	78.3199	114.1975	gfp
18	13	71.8491	116.0511	rfp
18	14	122.4732	116.26125	rfp
18	15	92.1658	120.5615	gfp
18	16	102.1503	120.8553	gfp
23	1	31.6019	32.9169	rfp
23	2	141.6899	40.1244	gfp
23	3	22.8229	37.0831	rfp
23	4	166.3069	41.7826	rfp
23	5	128.3502	42.1776	rfp
23	6	17.9218	47.5549	rfp
23	7	46.7556	49.3702	gfp
23	8	169.6687	58.2088	gfp
23	9	32.9373	59.5145	rfp
23	10	59.7364	68.2100	rfp
23	11	8.1390	67.9928	gfp
23	12	21.0057	71.6346	gfp
23	13	34.8743	75.9524	gfp
23	14	73.2812	73.6068	gfp
23	15	50.2971	75.5332	rfp
23	16	59.7055	79.5219	gfp
23	17	165.5788	80.0754	gfp
23	18	22.1952	80.6537	gfp
23	19	93.0094	84.8380	gfp
23	20	29.5788	88.8298	gfp
23	21	20.80125	91.4912	rfp
23	22	70.1034	95.7601	rfp
23	23	103.0557	96.5237	rfp
23	24	158.8007	98.9428	gfp
23	25	90.7031	97.9549	gfp
23	26	80.5106	97.8562	rfp
23	28	116.69125	103.5763	gfp
23	29	85.5566	104.4295	gfp
23	30	51.7483	107.1712	gfp
23	31	148.7272	107.9938	gfp
23	32	75.6083	108.9094	rfp
23	33	102.4905	116.3046	rfp
23	34	120.1082	115.5471	rfp
23	35	80.67875	116.2523	gfp
23	36	146.4692	119.0757	gfp
23	37	118.1502	125.5043	gfp
23	38	145.5214	130.6741	rfp
23	39	158.9477	130.5991	rfp
23	40	108.8313	136.9137	gfp
23	41	165.3293	136.2647	rfp
23	42	152.4100	139.7397	gfp
23	43	176.1052	139.1789	rfp
23	44	108.7389	145.2346	gfp
23	45	162.6586	151.7102	gfp
23	46	174.9358	153.7235	rfp
23	47	146.2569	155.6284	gfp
23	48	137.7172	167.5752	gfp
23	49	112.5918	167.5962	rfp
24	1	37.5301	6.0390	rfp
24	2	22.2470	8.4014	rfp
24	3	31.5868	15.9887	rfp
25	1	43.9813	15.4692	rfp
25	2	56.92125	16.9077	rfp
25	3	65.5029	20.6577	rfp
25	4	25.8655	25.6663	rfp
25	5	80.5264	27.4125	rfp
25	6	120.0873	26.6698	rfp
25	7	57.5324	30.7311	rfp
25	8	39.6849	30.2830	rfp
25	9	4.8565	31.3916	rfp
25	10	69.1093	32.4356	rfp
25	11	105.7869	38.1030	rfp
25	12	49.0034	40.3300	rfp
25	13	85.9274	42.2256	gfp
25	14	119.0348	41.0589	rfp
25	15	73.6501	48.9593	rfp
25	16	100.9306	46.0458	rfp
25	17	109.7770	47.3723	cy5
25	18	10.2904	47.4424	rfp
25	19	44.3409	51.3482	rfp
25	20	61.2510	52.2663	rfp
25	21	85.7981	50.1793	gfp
25	22	135.9279	51.2930	rfp
25	23	116.0564	53.7180	rfp
25	24	129.0630	54.4247	rfp
25	25	51.7814	55.0467	rfp
25	27	112.9782	60.9009	rfp
25	28	62.1393	61.7652	rfp
25	29	138.2604	63.0013	rfp
25	30	97.5094	65.0491	rfp
25	31	79.6137	67.1562	rfp
25	32	122.9515	69.7480	rfp
25	33	113.2262	67.123	rfp
25	35	64.2194	72.2107	rfp
25	36	109.2567	74.1098	rfp
25	37	98.0739	78.0638	rfp
25	38	125.5301	79.7232	rfp
25	39	70.7995	80.8880	rfp
25	40	109.0265	82.6417	rfp
25	41	86.1812	84.1264	rfp
27	1	85.7787	2.6116	gfp
27	2	49.7964	17.3194	rfp
27	3	37.1753	20.3862	rfp
27	4	71.4958	18.2998	gfp
27	5	61.6335	25.2231	cy5
27	6	40.9698	28.8929	gfp
27	7	52.4146	32.4927	rfp
27	8	33.4451	34.4400	cy5
27	9	60.6115	36.7613	gfp
27	10	44.8994	46.3580	rfp
27	11	33.7088	46.6280	rfp
27	12	74.2264	44.1358	rfp
27	13	20.0643	53.6073	gfp
27	15	79.0236	53.1680	rfp
27	16	28.6646	53.8196	gfp
27	17	57.5681	60.5441	rfp
27	18	75.29085	58.7660	rfp
27	19	41.9315	65.6492	rfp
27	20	59.8557	81.0490	cy5
28	1	14.4989	10.8801	rfp
28	2	31.4378	21.0461	gfp
28	3	21.7722	23.7415	gfp
28	4	38.8362	25.37	gfp
28	5	30.9813	33.5187	gfp
28	6	14.7509	32.1168	gfp
28	7	40.7546	35.3699	gfp
28	8	21.9162	40.3566	gfp
28	9	32.5054	44.9297	gfp
28	10	21.5033	51.2710	cy5
31	1	19.5715	6.2052	gfp
31	2	54.66375	4.3727	rfp
31	3	2.4681	5.7853	gfp
31	4	43.3758	12.7428	gfp
31	5	7.2041	12.3350	rfp
31	6	53.9397	14.7419	gfp
31	7	24.8098	19.1283	gfp
31	8	58.6629	26.8876	gfp
31	9	27.9131	29.4694	gfp
31	10	10.9667	28.2759	rfp
31	11	42.7597	37.2677	cy5
31	12	19.6001	43.2853	gfp
31	13	56.8437	44.3678	gfp
31	14	45.0177	44.1990	cy5
31	15	41.5577	50.4623	gfp
31	16	13.287	54.9892	rfp
31	17	31.6851	56.1951	gfp
31	18	56.5399	54.5844	rfp
31	19	23.8704	58.2166	gfp
31	20	42.5412	67.2766	gfp
35	1	21.3271	14.5592	rfp
35	2	12.1511	17.2200	rfp
35	3	9.0933	23.5546	rfp
35	4	25.4940	24.6781	rfp
35	5	4.7004	28.4203	rfp
35	6	17.1484	34.9544	rfp
37	2	40.4292	23.7636	rfp
37	3	73.1820	27.7859	gfp
37	4	47.5216	29.5245	gfp
37	5	27.2798	35.0124	gfp
37	6	17.5320	35.5494	gfp
37	7	42.5575	37.0661	gfp
37	8	66.8254	42.3930	rfp
37	9	56.6394	44.0643	gfp
37	10	45.0196	49.6947	gfp
37	11	53.6213	52.3495	gfp
37	12	66.0160	52.3034	gfp
37	13	12.7564	54.8711	gfp
37	14	39.6205	55.3894	gfp
37	15	32.0385	55.9312	gfp
37	16	66.2235	60.4185	rfp
37	17	30.2845	75.5391	gfp
37	18	57.1867	75.9895	rfp
37	19	37.5763	76.6837	rfp
37	20	54.3435	85.4581	gfp
37	21	28.1612	89.6780	gfp
37	22	69.0908	102.4836	gfp
37	23	38.5754	100.3341	rfp
37	24	33.5544	104.5429	rfp
37	25	45.6490	111.0181	rfp
38	1	98.20125	5.48625	gfp
38	2	76.4256	5.8873	gfp
38	3	112.0442	12.8153	gfp
38	4	82.4441	11.0355	gfp
38	5	38.4941	13.2088	gfp
38	6	93.3580	12.6919	gfp
38	7	103.2854	13.2776	gfp
38	8	64.0151	14.9951	gfp
38	9	122.1469	14.8412	gfp
38	10	149.2186	17.5843	rfp
38	11	28.9552	16.0352	gfp
38	12	132.3520	15.9100	rfp
38	13	84.0412	17.8631	gfp
38	14	32.25	21.9778	gfp
38	15	100.0811	21.5299	cy5
38	16	138.0167	28.8640	rfp
38	17	159.7159	20.8579	rfp
38	18	122.6554	23.8774	gfp
38	19	91.1636	23.3217	cy5
38	20	62.4668	37.1588	gfp
38	21	115.3935	28.3283	gfp
38	22	165.3448	27.1193	rfp
38	23	11.3453	28.3848	rfp
38	24	157.42875	32.05875	gfp
38	25	21.7669	33.6728	gfp
38	26	96.9660	34.5193	rfp
38	27	10.0775	38.6494	gfp
38	28	150.3651	36.7398	gfp
38	29	185.6040	37.5244	rfp
38	30	174.1511	42.0070	gfp
38	31	107.9358	41.3957	gfp
38	32	36.6801	40.9349	gfp
38	33	97.8503	44.0876	cy5
38	34	120.0267	44.8914	gfp
38	35	32.2793	44.0066	gfp
38	36	151.0659	45.2699	gfp
38	37	164.7236	46.7337	gfp
38	38	15.7597	49.8842	gfp
38	39	49.4832	47.8649	gfp
38	40	40.9938	55.1513	gfp
38	41	185.3319	49.82625	gfp
38	42	132.9751	52.7088	gfp
38	43	194.6393	52.8830	rfp
38	44	26.2274	51.3195	gfp
38	45	205.5837	53.8373	rfp
38	46	116.1285	55.4036	gfp
38	47	125.6523	56.6772	gfp
38	48	156.6730	57.2231	rfp
38	49	177.3371	57.4164	gfp
38	50	105.3763	61.7758	gfp
38	51	31.3998	58.8371	gfp
38	52	187.4512	60.9997	rfp
38	53	20.58625	61.0311	cy5
38	54	144.7961	64.5734	rfp
38	55	206.0462	65.9320	rfp
38	56	86.7305	62.6749	gfp
38	57	169.8575	63.7464	rfp
38	58	159.1620	65.1202	rfp
38	59	32.5597	66.4628	rfp
38	60	123.4288	69.6342	gfp
38	61	219.6964	72.0407	rfp
38	62	173.98746	70.09086	cy5
38	63	49.8141	69.3722	rfp
38	64	194.8361	71.9603	gfp
38	65	43.2836	71.7702	gfp
38	66	149.4723	71.0919	rfp
38	67	180.0158	73.9410	gfp
38	68	20.7239	73.1677	gfp
38	69	106.6656	71.9482	gfp
38	70	59.1069	74.5364	rfp
38	71	157.8020	75.9261	gfp
38	72	38.8914	78.0843	rfp
38	73	114.2146	73.3191	rfp
38	74	99.1737	75.6346	gfp
38	75	67.37154	75.91134	rfp
38	76	187.9557	76.6452	rfp
38	77	209.0429	77.5180	gfp
38	78	148.4781	78.2659	rfp
38	79	13.0854	81.1925	rfp
38	80	85.3561	80.2638	rfp
38	81	193.7477	82.4400	gfp
38	82	23.1447	85.0261	gfp
38	83	31.6958	82.1739	gfp
38	84	104.7941	86.2218	rfp
38	85	220.9991	82.8103	gfp
38	86	57.8935	83.3615	gfp
38	87	71.8922	83.0785	rfp
38	88	178.8269	84.4912	gfp
38	89	78.6764	85.4300	rfp
38	90	212.0790	84.8477	gfp
38	91	65.3139	86.3225	gfp
38	92	166.1064	86.4885	gfp
38	93	115.3905	87.90275	rfp
38	94	46.3871	87.7922	rfp
38	95	224.7278	89.4459	gfp
38	96	36.5319	92.4355	gfp
38	97	91.7809	90.6488	rfp
38	98	191.8525	93.1085	rfp
38	99	137.3582	94.9882	rfp
38	100	180.5149	93.3772	gfp
38	101	212.13405	93.4573	gfp
38	102	48.2465	98.9123	gfp
38	103	156.5566	98.0091	rfp
38	104	170.1394	97.3082	rfp
38	105	74.7798	100.3674	gfp
38	106	22.2095	98.0185	rfp
38	107	115.8773	99.59875	cy5
38	108	231.5335	99.0444	gfp
38	109	84.3271	100.1202	gfp
38	110	148.6815	100.3109	gfp
38	111	223.0537	99.5520	gfp
38	112	198.5402	113.9584	gfp
38	113	34.2398	101.4536	cy5
38	114	242.8425	101.6554	rfp
38	116	181.2053	105.0298	rfp
38	117	214.9438	101.7363	gfp
38	119	65.2644	104.3849	gfp
38	120	27.5131	105.0847	cy5
38	121	135.2812	106.8244	rfp
38	122	91.6511	106.2756	rfp
38	123	233.0416	109.0365	gfp
38	124	101.1026	111.8897	rfp
38	125	119.2738	109.1075	rfp
38	126	151.2525	107.65566	rfp
38	127	85.3671	112.7624	rfp
38	128	141.5873	111.9857	rfp
38	129	66.7954	112.3249	gfp
38	130	111.9118	114.6712	rfp
38	131	132.8330	121.9923	rfp
38	132	178.2692	115.6163	rfp
38	133	167.4246	118.9178	gfp
38	134	38.8648	121.7190	gfp
38	135	158.3385	121.0764	gfp
38	136	87.5580	123.0943	gfp
38	137	182.3185	121.0700	rfp
38	138	142.6647	124.9039	gfp
38	139	64.1986	122.7966	gfp
38	140	173.4844	122.8451	gfp
38	141	123.1322	123.4379	rfp
38	142	150.8392	123.7993	gfp
38	143	221.0503	126.3981	gfp
38	144	229.2067	131.0907	gfp
38	145	164.3091	130.161	gfp
38	146	180.7394	128.8766	gfp
38	147	117.2671	129.4914	rfp
38	148	70.0135	132.0853	rfp
38	149	96.1289	133.6164	gfp
38	150	60.9064	130.7622	gfp
38	151	84.5667	135.3753	gfp
38	152	41.6397	132.2498	rfp
38	153	47.9997	132.6824	rfp
38	154	189.1699	136.1854	gfp
38	155	147.6174	137.3316	gfp
38	156	170.8629	141.1674	gfp
38	157	63.1312	137.5116	gfp
38	158	132.3725	141.8508	gfp
38	159	156.6584	138.0959	rfp
38	160	74.9036	138.9418	gfp
38	161	198.2398	140.7126	gfp
38	162	51.1150	140.6278	rfp
38	163	106.0718	140.0495	rfp
38	164	92.4989	142.5583	rfp
38	165	182.3957	143.3586	gfp
38	166	205.8286	143.2070	gfp
38	167	111.5511	143.0797	rfp
38	168	100.9474	145.2325	rfp
38	169	83.9434	145.8246	gfp
38	170	146.3787	145.3748	gfp
38	171	193.2055	146.1299	gfp
38	172	116.9990	149.7206	rfp
38	173	60.8851	153.2212	rfp
38	175	144.1214	152.4748	gfp
38	176	186.0779	154.6982	gfp
38	177	134.4937	153.0080	gfp
38	178	124.6265	154.3569	rfp
38	179	82.0883	157.9206	gfp
38	180	100.0914	155.5042	cy5
38	181	164.2966	157.5836	gfp
38	182	156.3230	160.1177	rfp
38	183	138.3262	160.9129	gfp
38	185	67.1625	162.3625	gfp
38	186	193.7925	165.135	gfp
38	187	124.4003	167.2824	gfp
38	188	94.0491	167.4655	gfp
38	189	150.9687	168.7744	rfp
38	190	162.9046	168.4946	gfp
38	191	174.95625	168.5351	gfp
38	192	85.5436	172.0548	gfp
38	193	157.8315	173.5343	gfp
38	194	74.3769	173.2006	gfp
38	195	144.5701	176.0879	rfp
38	196	93.1766	184.0856	gfp
38	197	178.4634	176.0178	gfp
38	198	138.5627	183.2923	gfp
38	199	151.8406	180.2917	gfp
38	200	124.7668	181.0271	gfp
38	201	160.1527	182.6774	gfp
38	202	85.3679	184.7065	gfp
38	203	152.0679	191.0356	gfp
38	204	101.0763	191.8923	gfp
38	205	141.513	194.7384	gfp
38	206	108.5740	198.7627	gfp
38	207	97.3216	198.8101	rfp
38	208	119.7218	201.3960	gfp
38	209	128.7030	200.2895	gfp
38	210	89.0512	202.1299	rfp
38	211	80.9678	203.4806	gfp
38	212	139.0952	204.0545	rfp
38	213	120.6698	209.7893	gfp
39	1	25.0931	3.1436	cy5
39	2	31.3817	9.0300	cy5
39	3	14.2507	13.5099	gfp
39	4	4.0156	14.6495	cy5
39	5	35.4822	18.4375	cy5
39	6	26.8076	22.0882	gfp
39	7	13.7113	26.3316	gfp
39	8	43.1453	26.5365	gfp
39	9	31.5426	32.3436	gfp
39	10	22.3192	40.0271	cy5
39	11	35.4848	41.8635	rfp
39	12	17.4527	47.9855	rfp
39	13	14.8863	55.4480	rfp
39	14	49.5204	61.1193	gfp
39	15	26.5912	67.2587	gfp
39	16	46.3836	71.6971	gfp
39	17	31.0569	76.6205	gfp
39	18	26.1354	86.3526	gfp
39	19	21.5946	92.3898	gfp
40	1	14.4717	15.8270	rfp
40	2	8.9389	18.5157	rfp
40	3	5.4010	26.5299	rfp
42	1	28.7139	5.5626	gfp
42	2	5.3307	7.2373	gfp
42	3	17.4276	11.7703	gfp
42	4	37.0620	18.7305	gfp
42	5	15.7595	20.6615	rfp
42	6	26.5106	24.5300	rfp
46	1	3.8464	6.3005	rfp
46	2	15.0046	18.1631	rfp
46	3	19.8558	23.0061	rfp
46	4	26.6938	29.6055	rfp
48	1	12.9839	6.1275	gfp
48	2	12.3369	15.2036	gfp
48	3	4.7674	15.0243	gfp
50	1	33.2987	7.7942	rfp
50	2	40.0405	3.9594	rfp
50	3	21.1993	8.1768	gfp
50	4	53.4411	10.2292	gfp
50	5	102.1812	17.0688	gfp
50	6	22.2232	16.1103	gfp
50	7	81.5556	19.8476	gfp
50	8	39.9681	18.9273	gfp
50	9	113.7947	20.2219	gfp
50	10	52.0824	25.0310	rfp
50	11	109.0882	28.4450	gfp
50	12	92.4956	26.3667	gfp
50	13	5.6487	26.5747	rfp
50	14	44.8700	28.1000	gfp
50	15	59.6994	32.465	gfp
50	16	78.1957	30.5248	gfp
50	17	36.6787	30.2287	gfp
50	18	116.8313	32.3454	gfp
50	19	86.4533	37.6810	gfp
50	20	43.8128	35.5458	gfp
50	21	11.2947	37.6781	gfp
50	22	106.4801	40.3400	gfp
50	23	51.1512	42.6468	gfp
50	24	39.5282	46.8083	gfp
50	25	20.2523	43.8111	gfp
50	26	100.5171	48.7877	gfp
50	27	68.2145	47.2117	gfp
50	28	53.0067	54.2760	gfp
50	29	89.6272	53.5536	gfp
50	30	121.8272	57.9162	rfp
50	31	24.8991	53.4705	gfp
50	32	3.8540	55.0709	rfp
50	33	40.4226	60.5215	gfp
50	34	24.3017	64.8249	gfp
50	35	62.4403	60.7203	rfp
50	36	92.6246	65.7993	rfp
50	37	12.4653	65.9006	gfp
50	38	63.0694	69.5442	gfp
50	39	47.8175	72.369	gfp
50	40	29.8184	75.7384	gfp
50	41	7.0040	74.2770	gfp
50	42	79.1558	74.1888	cy5
50	43	17.57625	76.0060	gfp
50	44	115.4901	77.0583	gfp
50	45	103.8718	79.7569	gfp
50	46	59.37225	80.5467	gfp
50	47	39.6484	81.5352	gfp
50	49	89.7217	88.0277	gfp
50	50	30.9560	86.4101	gfp
50	51	51.3502	92.9663	gfp
54	1	3.4867	3.8517	rfp
54	2	18.7541	8.7461	gfp
54	3	6.3252	11.8389	gfp
54	4	18.3070	16.9414	rfp
56	1	11.61	13.2440	gfp
56	2	10.7109	30.1489	gfp
57	1	22.7319	3.6695	rfp
57	2	8.2207	14.9689	rfp
58	2	22.1136	23.8203	rfp
59	1	10.4831	6.7435	rfp
59	2	21.0568	10.6326	rfp
60	1	8.22375	8.8536	rfp
60	2	18.2261	12.9880	rfp
62	1	8.3895	6.1141	gfp
62	2	19.0275	7.2966	rfp
63	1	23.4634	3.9491	cy5
63	2	6.8725	11.31975	gfp
63	3	19.0780	18.5179	cy5
63	4	36.7416	12.6242	cy5
63	5	32.9531	20.7722	rfp
63	6	10.7651	20.9572	cy5
63	7	26.0634	30.7852	cy5
64	1	35.1378	6.1754	gfp
64	2	47.9219	10.0057	rfp
64	3	55.7925	11.9915	rfp
64	5	10.2048	11.7252	gfp
64	6	26.0096	12.5345	gfp
64	7	18.6068	15.9988	gfp
64	8	61.5975	15.2173	gfp
64	9	44.3164	18.2638	gfp
64	10	4.2355	22.5793	rfp
64	11	33.0692	23.4906	gfp
64	12	23.1776	22.6556	gfp
64	13	57.9170	23.0351	gfp
64	14	14.3706	22.8717	gfp
64	15	76.6919	25.9192	cy5
64	16	43.8203	28.3817	gfp
64	17	21.4475	29.5849	gfp
64	18	64.2408	29.6930	gfp
64	19	56.5255	32.7149	gfp
64	20	86.3447	34.8782	rfp
64	21	47.5854	35.0858	gfp
64	22	9.0771	34.0002	gfp
64	23	70.8810	39.8880	gfp
64	24	19.5450	35.9625	gfp
64	25	12.7672	40.8015	gfp
64	26	40.6016	40.0085	gfp
64	28	6.1912	46.2847	gfp
64	29	93.4301	47.6731	rfp
64	30	47.49	46.9575	gfp
64	31	85.7412	47.9569	gfp
64	32	58.2755	49.3958	gfp
64	33	40.4507	50.9953	gfp
64	34	14.9340	53.7305	gfp
64	35	87.9324	55.1003	gfp
64	36	66.6543	57.48498	gfp
64	37	27.3273	57.3563	gfp
64	38	78.3825	57.7425	gfp
64	39	98.7634	63.4105	gfp
64	40	89.9601	63.0662	gfp
64	41	25.4417	68.026	gfp
64	42	105.6354	72.6904	gfp
64	43	73.69125	74.0742	gfp
64	44	92.5903	79.7176	rfp
64	45	51.7912	76.7008	cy5
64	46	31.8761	77.6198	gfp
64	47	62.3457	77.5161	gfp
64	48	100.4663	82.4244	rfp
64	49	86.1305	89.9314	gfp
64	50	45.3539	94.2404	gfp
65	1	60.1043	6.1452	rfp
65	2	72.0864	6.39625	rfp
65	3	58.3244	15.5666	gfp
65	4	68.3522	18.7279	gfp
65	5	87.5778	24.4510	gfp
65	6	74.8882	32.3257	gfp
66	1	231.7413	5.2141	rfp
66	2	221.2035	9.8415	gfp
66	3	244.9300	5.4121	rfp
66	4	237.9338	12.8909	rfp
66	5	252.9245	14.4311	rfp
66	6	213.4616	13.8786	rfp
66	7	207.48575	19.3070	rfp
66	8	242.7695	19.5630	rfp
66	9	228.0661	21.6391	gfp
66	10	258.7618	22.1777	rfp
66	11	198.82125	21.2001	rfp
66	12	212.6403	23.6553	rfp
66	13	237.1303	23.2640	gfp
66	14	249.3336	23.8958	rfp
66	15	205.5216	28.0418	rfp
66	16	238.4986	30.4137	cy5
66	17	229.5646	34.0330	rfp
66	18	248.2557	35.5289	gfp
66	19	176.6344	32.7994	rfp
66	21	219.5328	34.0083	gfp
66	22	163.3981	35.1813	rfp
66	23	212.2877	34.5819	gfp
66	24	198.1616	38.9275	cy5
66	25	141.6365	43.2937	gfp
66	26	172.2002	39.9247	rfp
66	27	238.6887	39.28695	rfp
66	28	222.14875	41.1495	rfp
66	29	214.2236	43.2222	gfp
66	30	232.2747	45.1154	gfp
66	31	179.0655	45.5505	gfp
66	32	246.2869	49.2295	rfp
66	34	127.2178	51.7423	gfp
66	35	201.29375	50.2324	gfp
66	36	221.7671	51.0397	gfp
66	37	165.5779	53.5031	gfp
66	38	101.8244	55.8667	rfp
66	39	148.9316	53.6936	gfp
66	40	111.0957	53.3348	gfp
66	41	231.125	53.2694	gfp
66	42	157.0686	56.0026	gfp
66	43	241.1942	53.1613	rfp
66	44	137.2585	54.9831	gfp
66	45	204.6500	57.6031	gfp
66	46	217.1142	57.5125	rfp
66	47	145.0528	59.1523	gfp
66	48	175.5550	61.2773	rfp
66	49	109.4779	66.0171	rfp
66	50	161.6252	64.5856	gfp
66	51	146.5472	64.5264	gfp
66	52	91.8926	72.4406	rfp
66	53	120.2859	69.5317	cy5
66	54	167.3019	72.1342	gfp
66	55	104.6344	73.4331	rfp
66	56	156.1169	71.7294	gfp
66	57	174.6211	74.6521	cy5
66	58	123.1728	77.5168	rfp
66	59	148.4598	78.9507	gfp
66	60	110.5428	80.7902	cy5
66	61	204.5615	80.2639	rfp
66	62	98.8511	79.7552	gfp
66	63	138.1167	80.8743	gfp
66	64	188.2270	84.5163	gfp
66	65	93.2630	85.8690	gfp
66	66	169.8695	87.0051	cy5
66	67	125.6829	86.9790	gfp
66	68	77.6541	89.3919	gfp
66	69	101.6681	87.72	gfp
66	70	59.3566	89.3857	gfp
66	71	158.1587	89.6104	rfp
66	72	147.5153	90.3711	rfp
66	73	204.8893	89.7568	gfp
66	74	140.1874	92.1794	gfp
66	75	87.7570	95.8463	gfp
66	76	184.4208	94.5526	gfp
66	77	45.4244	94.9252	gfp
66	78	102.7774	96.2718	gfp
66	79	133.0920	94.3333	gfp
66	80	211.4488	96.5609	rfp
66	81	115.0343	97.2267	gfp
66	82	164.0968	97.2795	rfp
66	83	174.2873	98.5222	gfp
66	84	20.64	98.8173	rfp
66	85	149.4837	100.7087	gfp
66	86	65.6425	105.7851	gfp
66	87	53.5076	102.0644	gfp
66	88	132.3258	99.9750	gfp
66	89	139.2023	101.1063	gfp
66	90	81.9237	102.3327	gfp
66	91	126.3866	105.7874	rfp
66	92	29.4758	104.4935	gfp
66	93	183.2178	106.0967	gfp
66	94	196.8931	105.3121	gfp
66	95	80.0490	111.0175	gfp
66	96	93.0333	109.0420	gfp
66	97	153.7739	109.4917	gfp
66	98	43.6972	110.4770	rfp
66	99	57.3236	112.6745	gfp
66	100	23.7537	112.5640	gfp
66	101	178.9150	115.0522	gfp
66	102	14.0793	112.7354	gfp
66	103	109.5787	113.6184	cy5
66	104	190.2836	115.5149	rfp
66	105	198.2225	116.2500	rfp
66	106	139.8585	119.1781	rfp
66	107	155.0455	119.4213	gfp
66	108	101.5812	119.8751	cy5
66	109	116.9098	122.1644	gfp
66	110	203.0835	120.7353	rfp
66	111	163.5176	122.4740	cy5
66	112	49.665	122.0893	gfp
66	113	85.4408	121.4958	gfp
66	114	20.7408	124.7403	rfp
66	115	190.2075	128.4669	rfp
66	116	105.5927	127.3991	gfp
66	117	34.9339	128.2618	rfp
66	118	93.525	128.4864	cy5
66	119	132.4621	126.9607	rfp
66	120	59.0114	128.6222	gfp
66	121	6.5276	131.0697	rfp
66	122	13.7560	130.3816	gfp
66	123	176.1960	130.0204	rfp
66	124	25.2239	134.8519	gfp
66	125	48.9034	133.3709	gfp
66	126	162.7161	135.5075	gfp
66	127	78.9294	137.0669	gfp
66	128	117.2906	136.8029	gfp
66	129	146.0925	136.7732	gfp
66	131	4.7922	145.7566	rfp
66	132	125.5376	138.3029	gfp
66	133	191.0357	139.8591	rfp
66	134	19.5168	141.6175	gfp
66	135	44.7654	142.1413	rfp
66	136	133.7149	141.5775	gfp
66	137	93.6306	145.2910	cy5
66	138	173.1064	144.0948	rfp
66	139	107.7956	142.6055	gfp
66	140	11.3831	143.9903	rfp
66	142	32.1870	147.7087	gfp
66	143	119.8799	148.6144	rfp
66	144	150.25275	148.3608	rfp
66	145	166.0588	148.8947	gfp
66	146	129.5628	152.2769	gfp
66	147	18.1961	153.4243	gfp
66	148	178.2760	153.8325	gfp
66	149	30.6901	154.1717	gfp
66	150	103.1337	155.3390	cy5
66	152	149.8846	157.4817	rfp
66	153	172.0179	157.5890	rfp
66	154	23.5278	161.5960	gfp
66	156	93.3672	158.6906	gfp
66	157	46.3520	163.1918	gfp
66	158	109.1285	162.1626	gfp
66	159	160.1489	160.3654	rfp
66	160	128.5767	162.8692	cy5
66	161	11.8303	165.2126	gfp
66	162	140.2284	166.4315	gfp
66	163	154.2258	165.8515	gfp
66	164	77.4978	167.5231	rfp
66	165	35.5979	166.3179	rfp
66	166	99.0754	169.7334	gfp
66	167	117.5014	171.9605	rfp
66	168	15.6353	171.5939	gfp
66	169	64.9802	172.1448	rfp
66	170	27.3539	173.8568	gfp
66	171	44.9372	175.0888	gfp
66	172	128.4471	174.9500	gfp
66	173	74.4129	175.0118	gfp
66	174	34.9075	180.0721	gfp
66	175	61.9107	180.9225	gfp
66	176	74.4975	186.6650	gfp
66	177	124.7618	181.8529	rfp
66	178	51.8697	185.5167	gfp
66	179	88.3041	191.7300	gfp
66	180	117.8841	191.1537	rfp
66	181	48.6226	195.9464	gfp
66	182	109.2602	201.4952	gfp
66	183	59.4969	200.7868	rfp
66	184	84.8025	202.1825	rfp
66	185	98.0190	202.9937	gfp
67	1	62.5313	7.4656	rfp
67	2	102.6499	9.1628	cy5
67	3	45.4288	12.0145	rfp
67	4	54.7107	16.9700	cy5
67	5	85.1944	16.0054	cy5
67	6	109.0422	17.5514	rfp
67	7	91.9799	25.0850	cy5
67	8	63.7869	21.1992	cy5
67	9	76.4368	21.9988	rfp
67	10	30.4486	23.0017	gfp
67	11	14.9732	28.6184	gfp
67	12	26.9315	28.0138	gfp
67	13	73.6390	31.6206	rfp
67	14	55.3896	36.8662	cy5
67	15	30.3539	35.5139	cy5
67	16	135.1161	37.6371	rfp
67	17	112.9747	37.8888	gfp
67	18	102.1537	36.7133	gfp
67	19	70.5561	41.3514	rfp
67	20	10.5108	41.2527	rfp
67	21	39.9923	41.2406	cy5
67	22	17.6792	45.0801	gfp
67	23	81.6136	44.5450	rfp
67	24	31.8523	45.4923	cy5
67	25	52.1860	45.2436	cy5
67	26	125.4561	47.6525	gfp
67	27	95.2463	48.2312	cy5
67	28	113.9382	49.1594	rfp
67	29	6.6893	55.6538	gfp
67	30	136.6857	52.1269	gfp
67	31	42.0307	53.3968	gfp
67	32	82.7181	52.1501	rfp
67	34	102.69174	55.23522	rfp
67	35	14.7907	56.7094	cy5
67	36	36.1255	57.5307	rfp
67	37	60.4581	56.8894	gfp
67	38	124.4041	58.9704	gfp
67	39	76.1817	61.92	cy5
67	40	93.5550	61.0567	cy5
67	42	45.5281	61.3306	rfp
67	43	104.6217	64.1279	cy5
67	44	13.5962	64.4079	cy5
67	45	61.0163	67.1970	rfp
67	46	92.2584	70.5410	cy5
67	47	35.6818	70.8560	rfp
67	48	76.7939	72.5945	gfp
67	49	103.1041	73.8176	gfp
67	50	118.0745	74.4725	cy5
67	51	62.1056	77.7833	gfp
67	52	20.3780	76.9062	gfp
67	53	37.7585	84.8954	gfp
67	54	45.1623	80.4650	gfp
67	55	74.2059	80.8150	cy5
67	56	117.9322	83.5088	rfp
67	57	108.0569	86.9538	rfp
67	58	57.4571	85.9028	cy5
67	59	48.8152	88.0579	gfp
67	60	72.6178	87.3754	gfp
67	61	96.1942	95.5264	rfp
67	62	65.4717	93.3481	gfp
67	63	79.5253	93.0503	cy5
67	64	32.5908	95.8045	gfp
67	65	18.4730	95.9070	rfp
67	66	123.7939	97.5447	gfp
67	67	51.8315	101.9906	gfp
67	68	67.2287	104.1173	gfp
67	69	84.2919	106.7236	gfp
67	70	100.1230	105.3095	gfp
67	71	111.2035	108.0375	rfp
67	72	65.7212	111.7336	gfp
67	73	104.0676	112.6161	gfp
67	74	90.6000	114.18	rfp
67	75	84.3015	114.3198	gfp
67	76	49.6521	116.5128	rfp
67	77	56.4136	125.3968	rfp
67	78	62.2316	125.4744	rfp
68	1	58.5213	5.3709	rfp
68	2	68.7467	8.0723	gfp
68	3	50.2229	12.7917	gfp
68	4	96.8889	13.1016	rfp
68	5	64.6523	18.9961	gfp
68	6	35.5489	19.6188	rfp
68	7	103.0469	18.9947	rfp
68	8	43.5572	20.64	rfp
68	9	72.4134	23.0498	gfp
68	10	9.7981	23.2667	gfp
68	11	86.4398	23.7510	rfp
68	12	117.8645	24.5238	rfp
68	13	25.0994	24.0985	rfp
68	14	33.6077	27.6633	rfp
68	15	49.8089	30.2406	rfp
68	16	93.4803	29.5217	rfp
68	17	109.2205	32.3496	gfp
68	18	66.8066	31.3194	gfp
68	19	59.6674	32.5085	gfp
68	20	83.7425	32.895	gfp
68	21	120.5440	33.1850	gfp
68	22	39.8606	37.8654	rfp
68	23	20.0424	36.4921	gfp
68	24	126.6194	39.9777	gfp
68	25	110.1048	46.3424	gfp
68	26	33.6330	50.2548	gfp
68	27	98.5193	51.4697	gfp
68	28	89.2257	48.2794	gfp
68	29	43.8462	49.7780	rfp
68	30	15.1345	52.1913	rfp
68	31	26.0965	53.1293	gfp
68	32	117.2330	55.6397	gfp
68	33	71.6948	55.7080	rfp
68	34	137.2983	58.6569	rfp
68	35	45.9533	58.9413	rfp
68	37	129.5295	62.2000	gfp
68	38	26.9622	62.4697	gfp
68	39	38.3775	63.1044	gfp
68	40	102.8314	64.2361	gfp
68	41	112.0978	64.4418	gfp
68	42	117.8601	71.6200	gfp
68	43	88.4703	68.4424	gfp
68	44	53.0757	68.2430	cy5
68	45	81.8207	69.6650	gfp
68	46	20.8920	68.5816	cy5
68	47	42.6923	70.0225	cy5
68	48	93.6453	74.4209	gfp
68	49	34.3441	71.5649	gfp
68	50	133.1127	75.8274	gfp
68	51	50.8290	83.0552	cy5
68	52	78.9351	78.9351	gfp
68	53	111.8166	81.6012	rfp
68	54	40.2211	82.5546	gfp
68	55	103.52895	82.32135	gfp
68	56	136.7447	82.9947	gfp
68	57	66.1360	85.7557	rfp
68	58	29.7360	84.1798	cy5
68	59	96.6054	85.2901	gfp
68	60	144.6566	88.41875	rfp
68	61	90.8749	89.3718	rfp
68	62	115.3370	88.8501	gfp
68	63	83.5514	89.7673	gfp
68	64	35.6194	90.6041	cy5
68	65	71.0482	92.3861	cy5
68	66	104.3916	91.9736	gfp
68	67	136.1109	93.6677	gfp
68	68	95.3779	98.6005	gfp
68	69	110.2070	97.6931	gfp
68	70	127.7956	97.3292	gfp
68	71	87.9388	98.3625	cy5
68	72	47.0384	103.9441	gfp
68	73	80.1477	106.52605	rfp
68	74	121.8323	106.8396	gfp
68	75	54.3673	107.4549	gfp
68	76	62.2644	107.5565	gfp
68	77	141.5506	109.0946	gfp
68	79	112.6574	113.1049	gfp
68	80	163.6279	110.9443	rfp
68	81	91.2360	113.1818	gfp
68	82	131.1894	113.5054	gfp
68	83	68.9356	113.5746	gfp
68	84	80.2007	114.6686	gfp
68	85	101.2516	115.0452	gfp
68	86	55.6497	117.4072	gfp
68	87	87.4088	123.0106	gfp
68	88	65.1798	119.9862	gfp
68	89	166.5075	119.5875	rfp
68	90	100.2072	121.0536	gfp
68	91	118.1845	123.5752	gfp
68	92	55.5754	123.9901	gfp
68	93	76.2086	122.4567	gfp
68	94	142.0995	123.0582	gfp
68	95	157.3227	122.3278	gfp
68	97	69.0637	127.0102	gfp
68	99	158.8541	129.2783	rfp
68	100	77.0450	131.1461	rfp
68	101	101.5792	130.5601	gfp
68	102	147.0422	130.4449	gfp
68	103	140.1216	135.2872	gfp
68	104	120.3079	132.9110	gfp
68	105	110.3427	134.9368	gfp
68	106	92.2118	137.4117	gfp
68	107	163.8684	136.6018	gfp
68	108	130.6650	137.715	gfp
68	110	62.5091	143.2975	cy5
68	111	134.1792	144.6979	gfp
68	112	113.7115	144.4800	cy5
68	113	101.3415	145.7919	gfp
68	114	161.1471	147.7016	gfp
68	115	78.3277	148.3381	gfp
68	116	150.7930	154.4609	gfp
68	117	108.1632	153.9772	gfp
68	118	69.9066	155.5920	rfp
68	119	128.3793	156.2569	gfp
68	120	80.4643	158.0989	gfp
68	121	95.3794	156.0295	gfp
68	122	140.1854	162.8254	gfp
68	123	116.8374	163.1213	gfp
68	124	129.4621	164.5648	gfp
68	125	72.9339	167.7880	rfp
68	126	102.6862	169.8202	gfp
68	127	123.2076	168.0035	gfp
68	128	142.04964	172.9116	gfp
68	129	87.8141	172.1747	gfp
68	130	120.1442	173.5308	gfp
68	131	80.6819	179.6957	rfp
68	132	95.0712	177.6791	gfp
68	133	118.8623	179.7727	gfp
68	134	133.2867	181.8876	gfp
68	135	112.6159	186.3382	gfp
68	136	142.4129	183.4472	gfp
68	137	91.3030	187.6403	rfp
68	138	103.4508	185.7242	rfp
68	139	127.6344	188.1536	gfp
68	140	135.3778	191.4784	gfp
68	141	101.6721	192.6647	gfp
68	142	125.8951	195.0872	gfp
68	143	113.0327	200.0718	rfp
69	1	12.4859	12.9182	cy5
69	2	27.3881	14.13625	gfp
70	1	168.2637	182.3976	rfp
70	2	217.3490	196.2620	rfp
70	3	128.8968	203.5555	rfp
70	4	219.9289	203.5701	rfp
70	5	137.0212	208.2937	gfp
70	6	183.0643	209.5654	rfp
70	7	210.1720	209.5341	rfp
70	8	194.2936	208.1937	rfp
70	9	129.4624	212.4187	rfp
70	10	162.8084	210.6692	rfp
70	11	201.8607	210.3567	rfp
70	12	217.4072	214.1515	rfp
70	13	231.0504	214.0582	rfp
70	14	239.98515	212.92095	gfp
70	15	194.7833	215.5568	rfp
70	16	172.0768	214.8442	rfp
70	17	137.97625	220.1887	rfp
70	18	164.1623	217.7510	gfp
70	19	241.3614	221.3146	gfp
70	20	216.6835	225.7388	rfp
70	21	170.9895	224.3651	rfp
70	23	205.2958	229.6414	rfp
70	24	188.3016	228.1297	gfp
70	25	143.6628	231.6616	rfp
70	26	245.5219	239.0170	rfp
70	27	265.3431	231.8775	rfp
70	28	225.0953	233.1482	rfp
70	29	233.0242	231.4714	rfp
70	30	170.8556	233.0124	rfp
70	31	233.2145	243.3830	gfp
70	32	261.0263	241.1746	cy5
70	33	211.1201	249.5637	rfp
70	34	226.7618	250.4496	cy5
70	35	183.6782	255.1368	gfp
70	36	240.2989	254.4733	gfp
70	37	198.8640	258.9096	gfp
70	38	219.015	256.9875	cy5
70	39	239.8763	260.7964	gfp
70	40	227.9048	264.4985	rfp
70	41	183.8380	265.1456	rfp
70	42	215.2969	264.3579	gfp
70	43	200.3837	267.9678	rfp
70	44	190.37562	271.46502	rfp
72	1	46.1334	5.2340	rfp
72	2	65.9145	12.2663	gfp
72	3	65.6089	24.0944	gfp
72	4	49.1639	26.1523	gfp
72	5	35.3830	28.1533	rfp
72	6	13.9049	28.3099	gfp
72	7	55.3281	27.6705	gfp
72	8	24.8558	35.72225	gfp
72	9	63.6687	31.605	gfp
72	10	14.4379	36.7967	gfp
72	11	5.6207	36.2398	gfp
72	12	60.7436	39.9730	gfp
72	13	44.7295	40.2390	rfp
72	14	8.8507	50.6403	rfp
72	15	27.9910	43.2252	gfp
72	16	48.8455	46.4386	gfp
72	17	34.3232	44.2516	rfp
72	18	74.6532	44.1047	gfp
72	19	21.9364	51.7925	gfp
72	20	63.4428	52.1626	gfp
72	21	32.9949	51.3860	rfp
72	22	53.2221	53.5398	gfp
72	23	40.4673	53.5737	gfp
72	24	91.3466	54.7946	gfp
72	25	82.6125	54.885	gfp
72	26	75.5111	55.1987	gfp
72	27	98.0629	58.4690	gfp
72	28	35.6750	67.7917	gfp
72	29	45.1789	58.5602	gfp
72	30	71.5735	59.5765	gfp
72	31	3.1094	60.4535	gfp
72	32	52.6187	62.0992	gfp
72	33	59.8478	62.2768	gfp
72	34	66.6417	63.5904	gfp
72	35	11.1113	68.8758	gfp
72	36	25.8599	67.9185	gfp
72	37	17.5109	69.1283	gfp
72	38	64.3524	70.2558	gfp
72	39	47.5703	74.9496	gfp
72	40	23.4018	76.6553	cy5
72	41	95.7989	77.7334	cy5
72	42	35.0206	83.7523	cy5
72	43	51.4649	84.8175	gfp
72	44	45.5723	87.2593	cy5
72	45	75.5960	87.6998	gfp
72	46	69.8662	93.5726	gfp
72	47	51.0399	95.3412	gfp
72	48	58.2609	99.0695	cy5
73	1	6.2491	12.5517	gfp
73	2	13.8030	18.1245	gfp
74	1	10.1903	2.3971	gfp
74	2	21.6207	2.1522	gfp
76	1	20.7108	2.5092	rfp
76	2	23.4535	11.3792	rfp
76	3	9.5482	10.7802	cy5
76	4	47.7114	10.8658	cy5
76	5	15.7966	13.1111	cy5
76	6	54.9325	14.3268	cy5
76	7	50.6137	21.2944	cy5
76	8	31.6736	27.0062	cy5
76	9	38.6867	32.0689	cy5
78	1	11.0788	3.3578	rfp
78	2	16.3491	8.7130	gfp
78	3	8.0948	10.4352	gfp
78	4	19.9428	15.2005	gfp
78	5	3.2686	17.1535	gfp
78	6	21.8478	26.7485	gfp
78	7	17.6468	31.2220	gfp
79	1	125.3814	8.6733	gfp
79	2	103.9214	6.7386	rfp
79	3	138.6972	17.1815	gfp
79	4	107.0851	20.8567	gfp
79	5	125.3844	26.6255	gfp
79	6	137.20225	24.123	gfp
79	7	118.9194	33.0172	gfp
79	8	149.6189	33.7991	gfp
79	9	99.4523	34.185	gfp
79	10	130.6354	34.6951	gfp
79	11	138.0076	38.5595	gfp
79	12	60.4851	38.8402	rfp
79	13	75.9796	42.0047	gfp
79	14	95.0525	43.9515	gfp
79	15	160.3305	43.1876	gfp
79	16	122.1984	45.3271	gfp
79	17	52.7269	44.2129	rfp
79	18	108.54375	45.74625	gfp
79	19	169.4555	47.0516	gfp
79	20	63.4374	47.8416	rfp
79	21	70.6212	48.3624	rfp
79	22	40.5786	49.3344	rfp
79	23	157.3012	50.6890	gfp
79	24	80.9336	50.4283	gfp
79	25	145.7226	49.6745	cy5
79	26	186.8835	51.3919	rfp
79	27	51.6465	53.4302	gfp
79	28	136.7171	53.8857	cy5
79	29	116.7463	57.0825	gfp
79	30	168.4126	56.7194	gfp
79	31	71.3693	57.8243	cy5
79	32	188.9765	58.1688	rfp
79	33	41.1436	60.03875	rfp
79	34	63.4858	59.6158	cy5
79	35	194.79	62.6664	rfp
79	36	141.4956	61.6231	cy5
79	38	171.0239	67.0912	gfp
79	39	53.0527	65.0769	gfp
79	40	154.1380	64.3303	gfp
79	41	60.3318	68.1449	gfp
79	42	147.1025	68.0775	gfp
79	43	45.5184	72.4402	gfp
79	44	96.07275	68.7699	rfp
79	45	109.0294	72.1838	gfp
79	46	131.3534	70.2004	gfp
79	47	137.8523	69.8377	cy5
79	48	183.4650	72.4169	gfp
79	49	85.0509	73.1990	gfp
79	50	66.1895	75.6936	rfp
79	51	160.1601	75.2410	rfp
79	52	36.2911	76.4269	gfp
79	53	54.1936	75.7057	gfp
79	54	148.6376	76.0359	cy5
79	55	75.5666	82.2861	gfp
79	56	82.2497	80.3633	gfp
79	57	131.3709	80.4628	rfp
79	58	101.4912	83.4291	cy5
79	59	32.0441	83.5508	gfp
79	60	51.6222	84.0462	gfp
79	61	201.2797	84.5538	rfp
79	62	144.3795	84.3523	cy5
79	63	87.9793	85.9979	cy5
79	64	183.3269	86.6184	rfp
79	65	153.1626	87.8493	gfp
79	66	138.1063	89.3522	rfp
79	67	23.2390	92.2835	rfp
79	68	129.5385	91.4144	rfp
79	69	63.7222	90.7130	gfp
79	70	193.3791	91.7479	rfp
79	71	208.3299	92.9261	rfp
79	72	159.5647	93.6758	gfp
79	73	94.0330	93.8917	cy5
79	74	172.5141	94.6467	rfp
79	75	44.4081	97.6470	gfp
79	76	85.8303	97.5082	cy5
79	77	107.0122	98.7716	rfp
79	78	122.8304	97.8367	rfp
79	79	72.8316	99.2766	gfp
79	80	144.6701	99.5628	gfp
79	81	64.9169	101.0369	gfp
79	82	183.9223	101.0193	rfp
79	84	155.6824	100.7299	gfp
79	85	203.1284	100.9697	rfp
79	86	36.5852	102.1983	gfp
79	87	24.5717	102.9913	gfp
79	88	166.8345	105.0626	gfp
79	89	190.6244	104.5348	gfp
79	90	55.2186	105.5032	gfp
79	91	78.4645	105.7776	cy5
79	92	211.1631	108.747	cy5
79	93	18.1212	107.0333	gfp
79	94	200.0890	108.8201	gfp
79	95	144.5367	108.0180	gfp
79	96	155.5472	108.1897	gfp
79	97	29.5879	108.5300	gfp
79	98	71.1445	109.3718	cy5
79	100	48.3072	109.6907	gfp
79	101	41.1890	109.7079	gfp
79	102	87.6076	111.8069	cy5
79	103	132.6638	110.8085	gfp
79	104	218.8378	111.53125	gfp
79	105	183.8744	119.2716	gfp
79	106	23.0015	113.4749	rfp
79	107	169.1338	114.8489	gfp
79	110	101.7086	118.3179	gfp
79	111	214.1664	116.4489	gfp
79	112	9.4357	114.6331	gfp
79	113	39.5673	116.8975	gfp
79	114	195.4057	117.4528	gfp
79	115	50.6706	120.1559	gfp
79	116	136.5629	119.3977	rfp
79	117	29.7990	120.0437	gfp
79	118	72.7151	119.7361	gfp
79	119	62.9145	120.9607	rfp
79	120	84.8718	119.4667	gfp
79	121	221.3425	118.8023	gfp
79	122	231.4282	123.1216	rfp
79	123	6.4946	121.1997	rfp
79	124	206.4138	122.6740	rfp
79	125	78.8470	124.1568	gfp
79	126	42.3750	125.8271	gfp
79	127	219.3364	125.7386	gfp
79	128	128.4597	127.1056	rfp
79	129	156.9862	128.6402	rfp
79	130	86.9675	127.9819	rfp
79	131	63.0970	130.9018	rfp
79	132	171.9883	133.8172	rfp
79	134	190.7398	131.7460	rfp
79	135	214.2065	132.4758	gfp
79	136	34.9213	130.8194	gfp
79	137	206.5925	132.2614	gfp
79	138	52.3749	133.67625	gfp
79	139	145.6607	133.0067	gfp
79	140	138.6091	136.2487	gfp
79	141	74.4651	137.4189	cy5
79	143	200.0801	138.7712	rfp
79	144	227.9480	135.4847	gfp
79	145	44.3624	137.2672	gfp
79	146	130.161	137.5601	rfp
79	147	160.2266	138.6148	rfp
79	148	28.7940	138.6819	gfp
79	149	223.5816	143.1808	gfp
79	150	89.1980	142.8606	gfp
79	151	207.3822	142.9117	gfp
79	152	180.5309	141.8654	gfp
79	153	194.2638	142.3854	gfp
79	154	107.9941	143.5559	rfp
79	155	132.7512	144.7601	gfp
79	156	52.1360	145.2034	gfp
79	157	171.7818	144.8795	rfp
79	158	81.3296	146.9183	rfp
79	159	43.7193	147.1597	rfp
79	160	167.1593	151.1090	gfp
79	161	142.06125	149.5090	gfp
79	162	189.2418	150.8792	gfp
79	163	206.3382	151.2799	gfp
79	164	54.6877	154.5201	gfp
79	165	33.1817	151.9743	gfp
79	167	223.8993	151.4326	rfp
79	168	23.4739	154.7673	gfp
79	169	65.88675	156.31575	gfp
79	170	89.0596	154.7421	rfp
79	171	133.4792	157.5502	cy5
79	172	73.2587	157.4005	gfp
79	173	38.0892	158.3943	gfp
79	174	153.5420	157.6828	gfp
79	175	178.7233	161.0266	gfp
79	176	165.9756	164.2819	rfp
79	177	205.8678	164.0207	gfp
79	178	220.8011	160.9832	gfp
79	179	11.4400	163.2671	rfp
79	180	19.2513	162.4939	gfp
79	181	44.4928	163.7443	gfp
79	182	151.1939	164.3519	gfp
79	184	56.9191	163.9719	gfp
79	185	32.9152	169.4603	gfp
79	186	48.6542	169.3654	gfp
79	187	145.0843	169.3504	rfp
79	188	223.5655	169.3206	rfp
79	189	112.3453	169.6374	cy5
79	190	119.48625	168.56	cy5
79	191	92.2719	171.4198	rfp
79	193	16.7642	174.3055	rfp
79	194	42.4716	174.5381	gfp
79	195	68.1197	174.3040	gfp
79	196	163.0818	175.07235	gfp
79	197	192.06165	174.7047	gfp
79	198	98.4073	174.7323	cy5
79	199	208.0087	177.1555	gfp
79	200	74.0197	178.6626	gfp
79	201	144.2281	177.2502	rfp
79	202	153.5941	179.2504	cy5
79	203	173.9017	177.9713	gfp
79	204	21.6906	180.7496	rfp
79	205	185.8870	178.9191	gfp
79	206	38.3347	182.7221	gfp
79	207	92.6865	181.5254	rfp
79	208	216.0560	182.7721	rfp
79	209	166.9429	184.8811	gfp
79	210	203.9357	185.4620	gfp
79	211	190.0737	188.2556	gfp
79	212	177.1127	185.7033	gfp
79	213	145.9752	184.7730	cy5
79	214	29.5376	187.2062	gfp
79	215	79.8924	186.7104	rfp
79	216	112.3483	186.54475	gfp
79	217	136.3658	187.1931	cy5
79	218	18.3091	190.1413	gfp
79	219	73.0278	190.6758	rfp
79	220	48.3574	191.1370	gfp
79	221	96.7100	191.2214	gfp
79	222	160.0273	191.8047	gfp
79	223	105.4699	191.9495	rfp
79	224	212.3721	191.4601	rfp
79	225	180.2455	193.8591	gfp
79	226	66.2633	194.1866	rfp
79	227	39.2488	196.5779	gfp
79	228	133.1418	196.3663	cy5
79	230	58.7550	199.2003	rfp
79	231	141.0100	200.7531	gfp
79	232	84.1725	198.9825	rfp
79	233	74.4153	200.5322	cy5
79	234	45.4813	202.0440	gfp
79	235	154.0801	202.4918	rfp
79	236	164.5310	201.6371	rfp
79	237	123.4346	202.3089	gfp
79	238	133.2533	203.8139	gfp
79	239	185.9546	203.8760	gfp
79	240	199.2219	205.1200	gfp
79	241	123.8739	208.8527	cy5
79	242	116.2542	210.0765	cy5
79	243	186.6311	212.5541	gfp
79	244	197.3808	211.9604	rfp
79	245	152.5180	212.8786	gfp
79	246	133.6990	216.6096	gfp
79	247	167.4546	218.1013	cy5
79	248	113.2186	220.0983	rfp
79	249	178.7477	221.7436	cy5
79	250	89.8354	224.0040	gfp
79	251	105.8809	223.9159	gfp
79	252	135.4303	226.0549	gfp
79	253	123.2131	224.7825	gfp
79	254	142.6146	230.5432	gfp
79	255	96.8846	230.6434	gfp
79	256	112.3729	232.5388	rfp
80	1	32.6523	7.4973	gfp
80	2	38.0249	13.3257	gfp
80	3	18.1612	18.1612	gfp
80	4	23.5343	34.9027	gfp
83	1	11.9083	16.5846	gfp
83	2	6.2771	25.1129	cy5
83	3	14.1303	27.3647	gfp
83	4	9.5245	37.7755	gfp
83	5	4.1558	46.5895	gfp
85	1	28.5458	4.1306	gfp
85	2	18.0740	14.3723	gfp
85	3	30.7988	12.6456	gfp
85	4	42.2110	21.2181	rfp
85	5	26.7770	21.9774	gfp
85	6	16.8444	22.9372	gfp
85	7	45.3386	29.4935	rfp
86	1	50.5178	36.6647	rfp
86	2	59.3739	42.9301	rfp
86	3	20.8582	40.5259	gfp
86	4	11.8388	43.6312	rfp
86	5	40.2314	54.6526	rfp
86	6	12.3848	56.5129	gfp
86	7	68.9091	57.9064	rfp
86	8	20.1195	81.3434	gfp
86	9	48.3403	86.0579	gfp
86	10	73.9312	85.6513	rfp
86	11	6.5647	98.5488	rfp
88	1	21.4098	15.9169	rfp
88	2	23.9358	24.2976	rfp
88	3	30.2592	27.3567	rfp
88	4	27.5131	34.9444	gfp
88	5	10.5734	42.0632	rfp
89	1	93.5711	5.0744	rfp
89	2	86.4874	8.2834	rfp
89	3	94.3413	15.7907	rfp
89	4	83.2161	16.0116	rfp
89	5	70.5732	24.3056	rfp
89	6	101.0205	24.8467	rfp
89	7	83.6820	27.7730	gfp
89	8	60.2346	27.6352	rfp
89	9	94.9462	28.7353	gfp
89	10	50.5986	27.5653	rfp
89	11	102.4677	34.5227	rfp
89	12	78.9186	38.8841	gfp
89	13	36.6022	36.2459	rfp
89	14	67.8561	36.4134	rfp
89	15	52.9832	39.5012	cy5
89	16	95.7951	39.9521	rfp
89	17	43.9853	46.1738	rfp
89	18	30.7625	44.6525	rfp
89	19	72.2506	46.5775	gfp
89	20	61.2880	49.5636	cy5
89	21	36.4245	55.0776	rfp
89	22	85.8169	50.8877	gfp
89	23	53.7626	55.3472	rfp
89	24	76.5931	58.0003	rfp
89	25	42.0582	64.1214	gfp
89	26	54.5228	65.2200	rfp
89	27	29.5351	64.9456	gfp
89	28	66.1437	71.1581	rfp
89	29	45.4935	70.5105	gfp
89	30	20.4267	72.3492	rfp
89	31	28.1455	72.8166	gfp
89	32	35.2587	78.8355	rfp
89	33	21.3393	81.5654	rfp
89	34	46.6640	81.4152	rfp
89	35	15.6151	88.6158	rfp
89	36	7.57875	90.8877	rfp
89	37	39.8925	90.9975	rfp
89	38	27.7065	96.0984	rfp
89	39	19.4828	99.3363	rfp
89	40	9.6392	101.7348	gfp
90	1	7.6171	7.9345	rfp
90	2	23.0775	4.95	gfp
90	3	15.3326	13.5372	rfp
90	4	26.2710	15.6794	gfp
90	5	8.3302	20.0619	rfp
90	6	20.6459	23.9422	rfp
90	7	34.4550	28.7287	rfp
92	1	9.1309	6.0290	gfp
92	2	18.1559	5.7701	gfp
92	3	3.2184	7.5755	gfp
92	4	13.4079	12.54525	gfp
93	1	133.3553	164.6950	gfp
93	2	140.1857	168.0678	gfp
93	3	148.49835	176.4897	cy5
93	4	125.8467	174.0604	gfp
93	5	118.0466	176.8811	gfp
93	6	133.3757	178.6707	gfp
93	7	125.5497	185.0399	gfp
93	8	149.8208	187.8989	cy5
93	9	122.1868	190.7428	gfp
93	10	192.0614	190.1192	rfp
93	11	152.7073	197.0370	rfp
93	12	183.1919	203.7779	gfp
93	13	165.0706	223.7875	gfp
93	14	181.0044	221.5780	rfp
93	15	145.0258	226.0504	rfp
93	16	131.6223	227.3836	gfp
93	17	152.0435	236.0615	gfp
93	18	99.2828	236.9077	gfp
93	19	163.0394	239.8287	rfp
93	20	149.7162	247.1699	rfp
93	21	141.9992	253.7579	gfp
94	1	17.0738	19.5884	gfp
94	2	10.8179	20.1817	gfp
95	1	41.7913	83.0542	rfp
95	2	102.1481	98.4800	gfp
95	3	128.7174	210.1204	gfp
95	4	107.1083	280.2197	rfp
96	1	1.8614	5.5504	gfp
97	1	4.4327	5.0365	cy5
97	2	11.1525	7.8975	cy5
97	3	9.6780	18.4930	gfp
99	1	6.61125	9.1766	gfp
99	2	2.6653	15.7209	gfp
99	3	15.1280	18.4795	gfp
99	4	72.1084	15.7104	gfp
99	5	62.5688	20.9170	gfp
99	6	31.4891	23.4252	gfp
99	7	75.0067	22.4867	gfp
99	8	67.3848	23.4895	gfp
99	9	6.4610	30.0923	gfp
99	11	61.1404	29.0657	gfp
99	12	32.4418	35.0218	gfp
99	13	22.0106	34.3946	gfp
99	14	65.919	38.6104	gfp
99	15	23.4820	42.9167	cy5
99	16	38.6459	44.3849	gfp
99	17	30.8205	49.3196	gfp
99	18	16.2676	49.8076	gfp
99	19	63.7299	47.4865	gfp
99	20	48.8922	50.5595	gfp
99	21	25.6054	55.0942	gfp
99	22	35.5888	57.3386	gfp
99	23	48.3234	58.3209	gfp
99	24	62.5978	60.3895	gfp
99	25	19.9932	64.7917	gfp
99	26	35.6344	69.5599	gfp
99	27	49.8175	69.3961	gfp
99	28	56.7951	73.2566	gfp
99	29	15.7577	78.4123	gfp
99	30	47.0625	81.79125	gfp
99	31	35.1205	86.2585	gfp
99	32	47.5187	87.6866	gfp
100	1	10.4087	7.2240	gfp
100	2	2.7807	6.9588	cy5
100	3	8.0625	13.8425	gfp
104	1	156.3944	4.2106	rfp
104	2	168.0531	7.5832	cy5
104	3	144.2612	10.6943	gfp
104	4	156.8351	12.2121	gfp
104	5	179.3620	18.0860	gfp
104	6	146.5909	17.6691	gfp
104	7	153.2158	18.9200	rfp
104	8	127.3144	23.0305	rfp
104	9	141.8035	22.8313	cy5
104	10	171.4604	23.5641	gfp
104	11	151.4604	26.3644	rfp
104	12	93.7999	27.2264	rfp
104	14	77.3914	31.6992	gfp
104	15	164.1081	36.9138	gfp
104	16	87.0266	34.185	gfp
104	17	143.5748	36.4247	gfp
104	18	97.5928	37.9606	gfp
104	19	178.4241	38.3503	cy5
104	20	186.3716	35.5084	rfp
104	21	136.3821	39.4787	cy5
104	22	115.1147	40.0856	rfp
104	23	128.3163	40.1405	cy5
104	24	63.6531	39.8301	cy5
104	25	73.7637	40.0601	gfp
104	26	83.6798	40.2050	gfp
104	27	187.4702	41.9250	cy5
104	28	108.3642	46.5363	cy5
104	29	150.1318	44.8687	cy5
104	30	56.7200	46.0002	cy5
104	31	70.0882	47.8146	gfp
104	32	85.4100	51.2487	gfp
104	33	94.5259	46.7514	gfp
104	34	160.3939	47.5328	rfp
104	35	179.8090	47.2513	rfp
104	36	120.6986	48.6338	gfp
104	37	140.5534	52.6014	gfp
104	38	170.8444	50.9281	rfp
104	39	149.7960	52.1139	cy5
104	40	110.2214	56.4451	gfp
104	41	36.0681	56.0260	rfp
104	42	176.6082	55.6587	rfp
104	43	189.3929	55.4209	rfp
104	44	56.9383	56.5210	cy5
104	45	130.4922	58.3233	cy5
104	46	168.9432	58.5842	rfp
104	47	99.1414	57.6139	gfp
104	48	182.6520	58.9376	rfp
104	49	122.9123	59.4156	cy5
104	50	142.0033	59.9443	gfp
104	51	77.0742	62.9056	gfp
104	52	150.0489	62.0896	gfp
104	53	121.0602	66.3262	cy5
104	54	176.7270	66.4202	gfp
104	55	142.8274	68.2077	gfp
104	56	31.0278	70.6383	rfp
104	57	97.4056	69.5856	rfp
104	58	67.8875	70.6625	gfp
104	59	167.7427	70.6353	rfp
104	60	39.3538	74.5240	rfp
104	61	26.1163	76.8728	gfp
104	62	91.2347	76.8042	rfp
104	63	100.7420	76.7289	rfp
104	65	31.6122	81.4683	gfp
104	66	167.1448	80.8145	rfp
104	67	158.9363	83.4084	gfp
104	68	39.1593	85.2670	rfp
104	69	92.0921	86.0177	gfp
104	70	153.7564	91.5119	gfp
104	71	178.7641	92.4710	gfp
104	72	168.0135	93.0816	gfp
104	73	58.0272	95.8607	rfp
104	74	43.5611	96.3095	gfp
104	75	92.7354	101.3317	rfp
104	76	65.3971	102.168	gfp
104	77	166.5383	101.2823	rfp
104	78	182.3968	103.3974	gfp
104	79	174.3066	108.8545	gfp
104	80	167.1762	109.7163	rfp
104	81	50.2455	112.9211	rfp
104	82	150.7620	112.7272	gfp
104	83	13.2895	113.7755	gfp
104	84	178.8753	113.1274	gfp
104	85	75.2462	115.1901	rfp
104	86	184.3460	113.1975	rfp
104	87	41.0460	113.8804	rfp
104	88	22.9139	116.4334	gfp
104	89	33.3654	116.9373	rfp
104	90	58.5464	117.2559	gfp
104	91	15.5852	120.2154	gfp
104	92	177.6365	122.6807	rfp
104	93	34.76034	123.44526	gfp
104	94	72.8816	123.5514	rfp
104	95	101.3367	127.6821	rfp
104	96	161.9206	126.9370	gfp
104	97	36.2511	130.3592	gfp
104	98	113.7362	135.4174	gfp
104	99	123.84	131.58	gfp
104	100	25.6626	139.6067	rfp
104	101	40.6839	140.9442	gfp
104	102	95.5480	139.5252	gfp
104	103	119.7787	145.6962	gfp
104	104	33.0757	146.1173	gfp
104	105	51.3198	147.0864	gfp
104	106	43.6399	150.3055	cy5
104	107	83.6708	152.7575	rfp
104	108	50.7155	157.9353	gfp
104	109	19.4873	160.0398	cy5
104	110	34.0506	159.53	cy5
104	112	30.0599	166.6410	cy5
104	113	57.9374	170.2032	gfp
104	114	33.6715	172.9109	gfp
104	115	84.7100	173.3975	gfp
104	116	44.4065	175.1561	gfp
104	117	21.6400	180.2302	rfp
104	118	58.8872	182.5033	gfp
104	119	81.7792	188.4871	gfp
104	120	29.6003	188.1018	gfp
104	121	64.8070	189.7971	rfp
106	1	4.0437	5.6214	gfp
106	2	29.8888	9.9399	cy5
107	1	55.2184	5.1210	gfp
107	2	45.0726	10.6812	gfp
107	3	62.1610	19.0488	gfp
107	4	36.0970	26.0380	gfp
107	5	48.6617	27.6633	gfp
107	6	79.5130	34.1586	gfp
107	7	30.2154	39.5813	gfp
107	8	70.2216	39.5547	gfp
107	9	79.2934	46.1539	gfp
107	10	12.1554	47.0233	gfp
107	11	51.8569	46.9593	cy5
107	12	61.4876	48.5582	cy5
107	13	90.0522	49.3900	gfp
107	14	34.0600	53.9536	gfp
107	15	20.8452	52.1570	gfp
107	16	3.4889	57.7627	rfp
107	17	74.5977	62.6471	gfp
107	18	39.3291	67.7832	gfp
107	19	80.7360	69.2529	gfp
107	20	62.0518	76.6353	gfp
107	21	71.4847	78.1053	gfp
107	22	71.3739	87.1211	rfp
108	1	24.0466	13.2744	gfp
108	2	44.5195	15.4829	gfp
108	3	27.9654	18.2616	gfp
108	4	35.5768	25.4430	gfp
108	5	9.2650	22.9205	gfp
108	6	24.3840	30.2822	gfp
108	7	73.5357	27.6275	gfp
108	8	74.0541	36.1200	gfp
108	9	65.2095	41.4827	cy5
109	1	5.6148	4.8309	rfp
109	2	15.9690	1.8518	rfp
110	1	23.2387	9.0860	gfp
110	2	3.0808	15.1890	gfp
111	1	66.5835	5.2880	rfp
111	2	89.3423	6.8995	rfp
111	3	75.0365	10.8148	rfp
111	4	56.0075	10.5870	rfp
111	5	104.6865	11.9251	rfp
111	6	82.732	15.2381	gfp
111	7	97.4993	15.4727	rfp
111	8	110.7274	17.0973	rfp
111	9	8.2983	20.4509	rfp
111	10	21.7132	20.5395	cy5
111	11	85.0203	26.6415	gfp
111	12	101.8639	20.7995	gfp
111	13	35.2201	24.1759	rfp
111	14	48.8319	24.2950	rfp
111	15	100.3125	28.6005	rfp
111	16	118.68	28.1592	rfp
111	17	67.6862	30.5284	rfp
111	18	10.5731	28.9036	rfp
111	19	39.4245	32.2412	rfp
111	21	26.0703	38.0929	gfp
111	22	100.9046	38.5957	gfp
111	23	51.5721	38.6005	gfp
111	24	62.4882	39.3911	rfp
111	25	3.0185	40.7111	rfp
111	26	113.2781	43.0843	rfp
111	27	44.4049	41.1410	gfp
111	28	77.4839	42.4414	rfp
111	29	16.7567	42.3808	gfp
111	30	129.4755	45.5794	gfp
111	31	7.5039	45.7432	rfp
111	32	31.2316	46.0751	gfp
111	33	38.6126	47.3472	rfp
111	34	20.5405	51.6754	gfp
111	35	71.0499	50.7779	rfp
111	36	104.2958	50.7038	rfp
111	37	38.3447	54.9835	cy5
111	38	54.1407	55.1632	rfp
111	39	135.0563	58.9344	gfp
111	40	71.1028	58.7271	rfp
111	41	114.7146	57.8819	rfp
111	42	144.9238	60.1311	rfp
111	44	14.7847	62.2662	rfp
111	45	103.2410	63.7731	rfp
111	46	31.0172	65.9615	cy5
111	47	41.3926	67.2566	cy5
111	48	112.0910	66.7464	rfp
111	49	70.2816	67.1096	rfp
111	50	92.5730	69.3181	rfp
111	51	150.7067	68.0872	rfp
111	52	19.9507	69.2490	rfp
111	53	129.6652	71.5691	rfp
111	54	58.7890	74.3299	rfp
111	55	104.4752	72.5032	rfp
111	56	85.4464	71.49825	rfp
111	57	44.8891	76.7767	gfp
111	58	139.7388	76.4806	rfp
111	59	124.3760	82.5963	rfp
111	60	84.4863	83.7088	rfp
111	61	63.6400	83.7246	rfp
111	62	132.4164	86.1677	rfp
111	63	142.0961	85.4233	rfp
111	64	162.4716	85.6710	rfp
111	65	98.0948	86.6430	gfp
111	66	54.9768	89.3989	rfp
111	67	170.9217	93.7063	rfp
111	68	107.7141	94.5862	rfp
111	69	65.1478	92.4622	gfp
111	70	120.3973	91.4771	rfp
111	71	146.4878	92.7073	rfp
111	72	94.2967	94.5232	gfp
111	73	48.53625	93.5440	rfp
111	74	76.4077	95.1694	rfp
111	75	189.17334	96.3862	rfp
111	76	64.1170	102.7376	rfp
111	77	93.7781	104.3786	rfp
111	78	124.9067	101.2997	rfp
111	79	49.1384	102.3468	rfp
111	80	75.7537	108.0510	gfp
111	81	84.9333	105.7442	rfp
111	82	205.2995	108.9143	rfp
111	83	106.8374	107.7044	rfp
111	84	191.0753	110.7907	rfp
111	85	50.2269	112.3595	rfp
111	86	146.6718	111.20875	rfp
111	87	59.8357	111.4227	rfp
111	88	115.6987	112.5870	rfp
111	90	217.5958	114.7265	rfp
111	91	89.8816	114.8745	rfp
111	92	178.4133	114.6055	gfp
111	93	240.0644	117.5881	rfp
111	95	78.4869	117.87375	rfp
111	96	198.0302	118.8986	rfp
111	97	104.2785	118.6072	cy5
111	98	206.4165	122.1675	gfp
111	99	67.5895	122.8912	rfp
111	100	136.2996	122.4302	rfp
111	101	110.94	121.74375	gfp
111	102	169.5494	123.7325	rfp
111	103	46.0917	121.8276	rfp
111	104	182.4835	123.5209	rfp
111	105	95.1791	124.5905	gfp
111	106	118.2211	123.6788	gfp
111	107	126.6986	123.9212	gfp
111	108	247.1845	123.4152	rfp
111	109	223.6478	125.7158	rfp
111	110	61.6751	126.9993	rfp
111	112	158.3438	127.8077	rfp
111	113	203.9430	135.54675	rfp
111	114	250.1866	132.9850	rfp
[truncated: 16,967 more rows]
