# Supplementary material for: The Beta Cell in Its Cluster: Stochastic Graphs of Beta Cell Connectivity in the Islets of Langerhans
Source: PLoS Comput Biol. 2015 Aug 12;11(8):e1004423. doi: 10.1371/journal.pcbi.1004423 (PMC4534467; doi:10.1371/journal.pcbi.1004423)
Supplement: S1 Dataset — (ZIP) [file pcbi.1004423.s048.zip › datazip/D6.2011.dapi.coords.tsv]

1	4	140.4908	21.8318	cy5
1	5	131.1039	23.7191	cy5
1	11	109.5052	38.4762	rfp
1	12	102.1240	46.0211	cy5
1	13	85.8699	49.6028	rfp
1	19	126.8662	60.0380	cy5
1	22	149.2376	71.1619	rfp
1	26	154.0288	77.1429	rfp
1	27	160.4540	79.6026	cy5
1	30	140.2695	84.3770	rfp
1	32	171.0079	83.8531	rfp
1	33	78.15	89.4375	gfp
1	35	167.8245	90.7885	rfp
1	36	148.5279	91.2119	cy5
1	39	39.2289	96.69195	gfp
1	41	127.6068	96.3888	rfp
1	44	120.1126	101.1348	cy5
1	46	101.6493	105.6699	gfp
1	49	80.2038	107.1556	rfp
1	51	112.3901	109.8823	rfp
1	53	83.8176	116.3576	rfp
1	56	145.0517	120.2632	rfp
1	57	109.9386	122.0238	rfp
1	59	103.1848	127.4221	rfp
1	60	82.6398	126.2061	rfp
1	62	129.0645	126.6207	rfp
1	64	115.6250	129.3108	rfp
1	65	88.7899	131.2012	rfp
1	66	40.0148	132.3490	gfp
1	74	84.7803	145.7204	cy5
1	75	39.3613	146.9525	rfp
1	76	70.8425	148.9747	rfp
1	77	29.7338	151.8514	cy5
1	78	18.3041	151.3731	cy5
1	79	116.2234	150.5836	cy5
1	80	96.0820	151.8629	cy5
1	82	27.0549	159.2799	cy5
1	85	117.3627	163.5622	cy5
1	86	68.8015	165.1336	gfp
1	87	106.0892	169.1662	gfp
1	90	94.07325	172.7181	cy5
1	92	165.9731	174.7014	cy5
1	93	104.4211	180.2819	gfp
1	95	77.1310	184.4076	gfp
1	96	161.8824	183.3936	rfp
1	97	143.6756	185.5245	gfp
1	98	120.1297	187.6076	rfp
1	100	172.1244	188.4451	cy5
1	102	165.0522	194.4838	cy5
1	106	80.3546	203.0089	gfp
1	107	70.95	203.0379	gfp
1	108	149.7905	206.3613	cy5
1	109	158.5015	206.6166	cy5
1	110	83.7495	209.2496	cy5
1	111	110.5813	210.6722	cy5
1	113	91.7400	213.7125	rfp
1	114	101.5662	213.6049	cy5
3	1	10.0642	4.4594	cy5
4	1	84.8939	12.3568	cy5
4	2	49.2451	18.4433	cy5
4	3	93.4117	21.5843	gfp
4	5	67.3674	28.1979	cy5
4	8	34.0226	55.8199	gfp
5	1	71.7546	18.5522	rfp
5	2	40.9453	19.9037	cy5
5	3	82.1910	21.3548	gfp
5	4	89.3538	25.8390	cy5
5	6	132.9871	34.2139	cy5
5	7	77.9878	33.5286	gfp
5	11	151.1373	43.05375	gfp
5	12	59.7733	43.5517	gfp
5	13	80.9991	51.6086	rfp
5	14	91.1901	52.7997	gfp
5	15	141.5775	54.5067	cy5
5	18	155.3644	56.92125	rfp
5	19	123.8703	57.5787	gfp
5	20	110.4356	59.5357	cy5
5	21	99.3670	59.7259	gfp
5	22	25.1762	64.5589	gfp
5	23	37.3946	66.9827	rfp
5	25	151.0082	71.5364	rfp
5	27	170.3842	77.7820	cy5
5	30	79.1362	81.3539	gfp
5	34	142.5365	86.8459	rfp
5	35	160.5763	89.4257	cy5
5	37	177.2625	92.8275	gfp
5	39	95.5454	92.5101	gfp
5	40	166.7546	95.9857	cy5
5	43	66.0958	101.2205	gfp
5	44	85.8109	102.5291	cy5
5	45	38.8996	104.1598	cy5
5	47	179.4615	106.3667	rfp
5	48	167.6840	108.0567	gfp
5	49	108.3130	114.6002	cy5
5	50	183.9325	114.5667	rfp
5	51	86.5488	116.5583	rfp
5	52	139.3345	116.6898	rfp
5	53	76.4325	118.1462	rfp
5	54	130.8156	118.5307	rfp
5	56	152.7966	126.5861	gfp
5	57	176.3985	130.6483	cy5
5	60	111.7673	138.3918	rfp
5	61	147.7946	141.3983	gfp
5	62	109.7456	151.8736	cy5
5	63	166.0730	156.8111	gfp
6	1	21.3166	6.4900	gfp
6	3	64.0587	19.5028	gfp
6	4	6.0283	21.1858	rfp
6	5	21.5446	24.4130	gfp
6	7	33.7288	35.6402	gfp
6	8	93.9807	36.7860	cy5
6	9	65.88	37.5975	gfp
6	10	86.6331	38.27	cy5
6	11	126.7568	51.4137	cy5
6	12	105.62262	53.44986	cy5
6	13	113.6211	53.8960	gfp
6	14	94.4925	58.2154	rfp
6	15	42.5589	59.9294	cy5
6	16	138.0052	62.2549	gfp
6	17	126.8188	79.9349	gfp
6	18	67.3165	84.1639	rfp
6	19	162.2326	87.9417	cy5
6	20	117.2720	92.1799	cy5
6	22	132.5566	100.0704	gfp
6	23	122.6097	104.3825	cy5
6	24	147.7097	107.9440	rfp
6	25	149.92122	119.16762	cy5
6	27	165.1864	134.7007	gfp
6	28	159.8903	146.0053	gfp
6	29	155.6821	160.3204	gfp
6	30	169.3125	169.0127	cy5
6	31	166.3927	175.3880	cy5
7	1	20.6658	5.8308	gfp
8	1	18.2515	14.0899	gfp
8	2	6.6632	16.0430	gfp
9	1	29.6873	4.4214	gfp
9	2	6.1376	7.2462	gfp
10	1	50.7595	8.6212	rfp
10	2	43.4150	10.6915	rfp
10	3	47.0217	16.5108	rfp
10	4	33.3539	24.2247	cy5
10	5	25.6233	34.2670	gfp
10	6	45.0044	34.0914	rfp
10	7	30.1712	40.0483	gfp
10	8	38.8456	42.9781	cy5
10	9	21.5768	47.4633	gfp
10	10	33.0653	51.2231	cy5
10	11	10.0745	50.3148	cy5
10	12	17.4254	55.4076	gfp
10	13	8.97195	59.1143	cy5
10	14	26.3343	60.8033	cy5
10	15	25.6618	72.9359	gfp
10	16	11.9964	76.3163	gfp
10	17	22.4558	91.0326	gfp
10	18	27.1634	114.6565	gfp
10	20	39.7980	135.6880	gfp
10	21	26.77825	137.5651	gfp
10	22	29.8867	150.1201	cy5
10	23	42.6799	147.4250	gfp
11	2	12.4740	10.0214	gfp
11	3	7.6551	12.9057	gfp
12	1	18.5063	25.6013	gfp
12	2	25.0168	42.1224	gfp
12	3	28.4136	47.7905	cy5
13	1	6.1633	7.5847	gfp
13	2	19.2203	8.4083	rfp
13	3	12.3507	8.4169	rfp
13	4	25.6925	9.8504	rfp
13	5	21.7876	16.1686	rfp
13	6	14.9099	19.6790	gfp
13	7	7.6609	20.8043	gfp
14	1	11.0623	7.7839	rfp
15	1	141.8778	5.8606	gfp
15	2	122.2717	15.4756	rfp
15	3	150.7791	15.8794	gfp
15	4	113.6185	15.9010	rfp
15	5	141.6243	19.7193	gfp
15	6	100.2975	23.3500	gfp
15	7	171.4023	24.6132	gfp
15	8	180.1315	26.2320	gfp
15	9	159.3606	36.3550	gfp
15	10	184.1158	36.4161	gfp
15	11	88.5233	36.4660	rfp
15	12	105.4275	39.32	cy5
15	14	81.3970	38.0192	rfp
15	15	133.7099	39.6746	gfp
15	16	198.7982	39.5490	rfp
15	18	173.4506	43.8307	gfp
15	19	117.8527	44.6966	gfp
15	21	83.3290	45.4353	rfp
15	22	144.9254	44.935	gfp
15	23	92.8280	45.6598	rfp
15	24	165.8071	47.2448	gfp
15	25	208.1102	50.3354	gfp
15	26	222.7088	50.6117	cy5
15	27	100.2720	50.8362	cy5
15	28	51.9608	53.4169	cy5
15	30	187.1882	55.6635	gfp
15	31	34.2330	58.5303	gfp
15	32	226.5246	59.4395	cy5
15	33	168.9715	60.9854	gfp
15	34	57.2220	62.0333	cy5
15	35	203.7012	62.1322	gfp
15	37	122.3059	67.4869	cy5
15	38	211.9020	67.9693	gfp
15	39	49.7991	70.6218	gfp
15	40	230.9819	72.6646	cy5
15	41	153.7829	71.9076	rfp
15	42	197.8921	73.5914	gfp
15	43	55.0546	76.2139	rfp
15	44	100.8694	75.3885	cy5
15	45	148.6872	75.4064	rfp
15	46	159.9006	75.9657	rfp
15	47	166.7945	76.9100	gfp
15	48	31.6207	77.0382	gfp
15	51	71.1056	78.9821	cy5
15	52	43.7149	79.77575	gfp
15	53	226.2684	80.4168	gfp
15	54	84.3821	82.5170	gfp
15	55	104.0981	81.9462	cy5
15	57	152.6943	82.1616	cy5
15	58	137.6504	83.2079	cy5
15	59	18.4666	84.3080	gfp
15	61	6.6940	86.7525	gfp
15	62	162.1558	86.1976	rfp
15	63	58.0346	86.7474	rfp
15	64	97.4219	87.0320	rfp
15	66	205.5774	89.0754	gfp
15	67	30.5209	88.8196	gfp
15	68	89.1250	93.7381	rfp
15	70	223.4314	91.1860	gfp
15	71	170.1795	91.8596	rfp
15	72	40.9722	94.0307	rfp
15	73	234.35	96.6482	gfp
15	74	139.3399	95.4560	rfp
15	75	155.6495	95.7668	rfp
15	76	51.5904	97.4748	gfp
15	78	6.2582	98.8332	cy5
15	79	12.2969	102.1194	gfp
15	80	213.8093	100.2648	gfp
15	81	21.2156	102.3631	cy5
15	82	145.4330	101.8846	rfp
15	83	154.9778	102.8896	rfp
15	84	138.2123	103.4103	rfp
15	85	165.1071	102.6453	rfp
15	86	37.6441	103.8671	gfp
15	87	61.3556	106.0449	gfp
15	88	239.1088	106.8629	gfp
15	90	51.5548	108.6403	gfp
15	92	142.4934	109.61775	rfp
15	95	133.2887	111.2795	rfp
15	96	26.5656	111.9412	gfp
15	97	71.1977	111.6458	gfp
15	101	46.7374	117.1261	gfp
15	102	87.0303	116.4027	cy5
15	103	220.0887	116.6460	cy5
15	104	60.8939	116.3150	gfp
15	105	136.2377	119.4519	cy5
15	106	151.8730	121.0151	rfp
15	109	254.2557	124.1570	gfp
15	110	233.7569	124.6129	gfp
15	111	72.8809	124.8483	cy5
15	112	90.9737	127.7315	cy5
15	113	103.2913	127.2536	gfp
15	114	128.9707	128.4803	cy5
15	115	243.5528	129.6719	gfp
15	116	71.0872	136.1224	gfp
15	117	162.7348	135.7917	rfp
15	118	192.9448	136.4973	gfp
15	119	53.0126	134.6914	gfp
15	120	92.5191	136.2946	cy5
15	121	151.6593	137.2601	gfp
15	122	210.0929	136.3812	cy5
15	123	250.3499	138.3261	gfp
15	124	214.6058	143.9455	rfp
15	125	184.6752	142.4717	cy5
15	126	144.1059	143.5641	gfp
15	127	112.8596	145.1588	gfp
15	128	86.8200	145.0800	rfp
15	129	121.8718	146.0804	gfp
15	131	167.8935	145.8940	gfp
15	132	73.9264	146.8920	rfp
15	133	99.5889	148.5635	cy5
15	134	242.8699	149.9007	gfp
15	135	59.1890	150.7626	cy5
15	136	199.6951	151.0006	cy5
15	137	210.9189	151.6566	rfp
15	138	68.9294	153.2994	rfp
15	139	160.99458	154.31238	gfp
15	140	96.0554	156.3133	cy5
15	141	207.2677	157.1727	rfp
15	142	252.8170	156.0209	gfp
15	143	153.9650	158.3590	gfp
15	144	125.4064	160.4990	cy5
15	145	135.2684	161.6615	cy5
15	146	195.7290	161.9721	cy5
15	147	222.4175	161.9165	gfp
15	148	116.7698	166.1206	cy5
15	150	239.4079	168.2079	gfp
15	151	261.3496	169.5764	cy5
15	152	126.8843	168.7242	gfp
15	153	214.9579	169.87494	cy5
15	154	138.7774	170.4438	cy5
15	155	202.6337	172.8658	rfp
15	156	157.3867	172.9003	cy5
15	157	228.4616	176.5128	cy5
16	1	7.3526	10.2875	cy5
16	2	24.4869	19.7626	cy5
16	4	34.0498	43.3815	cy5
16	5	2.8295	48.7705	gfp
16	6	8.514	52.2626	gfp
16	7	41.1608	72.0157	cy5
17	1	15.1652	12.5161	rfp
17	2	32.9806	14.4335	gfp
17	3	10.4589	18.7140	gfp
18	1	4.8881	3.7372	gfp
18	2	12.3547	11.5690	gfp
19	1	155.2583	10.3822	cy5
19	2	158.3940	17.9641	cy5
19	3	161.2135	26.7619	gfp
19	4	127.4765	41.9954	gfp
19	5	151.0341	44.1419	gfp
19	6	135.8152	46.1507	gfp
19	7	27.3751	47.8749	gfp
19	8	34.7158	53.0881	gfp
19	9	118.3083	50.1401	cy5
19	10	128.2390	50.8608	gfp
19	11	146.7375	51.4130	gfp
19	12	105.78	50.1984	rfp
19	13	43.8057	60.5349	cy5
19	14	95.4783	54.825	gfp
19	15	114.1869	56.5086	gfp
19	16	21.1714	57.5125	gfp
19	17	140.7618	58.9701	gfp
19	18	102.6843	61.6465	gfp
19	19	30.6103	67.0101	gfp
19	20	140.0260	66.7749	gfp
19	21	20.0382	70.3183	gfp
19	22	115.1504	68.0296	gfp
19	23	52.4921	72.2712	gfp
19	24	39.4291	70.4359	gfp
19	25	105.6788	70.3733	gfp
19	26	82.2719	72.2185	cy5
19	28	123.6942	79.0293	gfp
19	29	134.7663	80.3111	gfp
19	31	34.2631	83.0726	gfp
19	32	55.7761	86.2548	cy5
19	33	94.0702	84.8917	rfp
19	34	9.7005	87.8006	cy5
19	35	129.6290	88.7194	gfp
19	36	48.0867	90.4319	gfp
19	38	36.5720	94.2385	cy5
19	39	90.7384	93.2882	rfp
19	40	3.2976	93.68625	cy5
19	41	114.4927	96.4223	cy5
19	43	8.8877	101.0753	cy5
19	44	108.8886	102.5849	cy5
19	45	56.2616	108.4968	cy5
19	46	21.0546	110.7020	cy5
19	48	49.5418	113.3129	cy5
19	50	21.6122	120.5344	gfp
19	51	43.1618	119.4207	gfp
19	52	39.1347	125.9760	gfp
19	53	17.2346	125.8023	cy5
20	1	16.3648	4.9367	rfp
20	2	10.8070	15.9868	rfp
20	3	3.4581	22.9933	rfp
20	4	5.8863	31.8541	gfp
20	5	6.9427	42.6148	rfp
21	1	83.2683	6.4788	cy5
21	2	73.4494	11.7802	cy5
21	3	88.9431	14.0987	cy5
21	4	80.2697	21.8043	gfp
21	5	102.4106	21.0362	cy5
21	8	108.7697	31.8665	cy5
21	11	101.6018	37.8281	gfp
21	12	68.4931	37.7442	gfp
21	13	67.8130	44.8694	gfp
21	14	85.1096	43.9513	gfp
21	15	90.7610	50.2061	gfp
21	16	125.1300	51.1542	cy5
21	19	110.0890	58.9369	gfp
21	20	127.3043	61.6530	gfp
21	23	55.7129	67.2034	gfp
21	25	131.0051	69.7862	cy5
21	26	46.4371	74.9507	rfp
21	27	39.7481	77.6565	rfp
21	28	59.3185	80.8185	gfp
21	31	79.6145	89.0659	gfp
21	33	86.9387	95.8556	gfp
21	34	60.3661	96.5773	gfp
21	35	119.0273	101.0479	gfp
21	36	93.0461	102.0322	gfp
21	37	102.9997	101.4313	gfp
21	38	128.0325	101.4056	cy5
21	39	135.2752	105.1156	rfp
21	40	104.3425	111.4306	gfp
21	41	132.6061	114.3702	rfp
21	42	47.2766	114.7586	rfp
21	44	94.3692	118.68	gfp
21	46	136.2715	120.1221	rfp
21	47	112.8633	122.5383	gfp
21	48	58.0113	123.25305	gfp
21	49	102.2049	124.9641	gfp
21	51	133.8447	127.6025	cy5
21	54	96.2058	131.8571	gfp
21	55	122.4204	134.0666	gfp
21	56	122.5344	148.9742	gfp
21	57	28.3179	149.2347	gfp
21	62	83.6081	152.8045	gfp
21	63	107.9050	153.4927	gfp
21	67	46.4700	169.3875	gfp
21	69	100.4468	172.215	gfp
21	70	83.3959	174.4725	gfp
21	72	120.2236	175.8439	cy5
21	73	22.9554	183.2131	gfp
21	74	76.1769	184.2935	gfp
21	75	96.4698	184.4224	gfp
21	79	87.9947	192.7316	cy5
21	80	115.3076	191.2886	cy5
21	81	100.7981	196.7779	rfp
21	82	111.5850	198.3225	cy5
21	83	80.7904	201.6204	cy5
22	1	35.6746	8.7587	gfp
22	2	20.7646	15.7439	cy5
22	3	37.5175	18.2049	cy5
22	4	41.4634	24.5922	gfp
22	5	44.0841	28.6588	gfp
22	6	33.4185	30.2606	gfp
22	7	24.7152	30.6434	gfp
22	8	10.1626	35.6043	gfp
22	9	46.2818	34.0633	gfp
22	10	24.0061	40.0555	gfp
23	1	29.5802	10.1770	rfp
23	2	19.1684	13.5561	gfp
23	3	3.6061	20.1514	rfp
23	4	18.8632	22.5628	cy5
23	5	10.5053	24.9882	rfp
24	1	25.3643	8.6849	gfp
24	2	13.0075	11.0909	gfp
24	3	5.2628	15.4127	gfp
24	4	22.7781	18.3905	gfp
25	1	4.0650	7.6425	gfp
25	3	30.4023	8.6696	gfp
25	4	39.0783	11.7030	gfp
26	1	76.11	6.9480	gfp
26	2	57.5704	10.7803	rfp
26	3	47.7427	15.0726	gfp
26	4	65.36946	15.41034	gfp
26	5	79.5885	17.3724	gfp
26	6	89.7759	19.8892	gfp
26	7	33.3719	25.1232	rfp
26	8	67.8168	27.3937	gfp
26	10	49.1628	27.6060	rfp
26	12	11.9612	30.7044	cy5
26	13	34.6071	39.4778	rfp
26	14	47.5630	40.1158	rfp
27	1	27.6866	4.7246	cy5
27	2	34.6912	7.8916	gfp
27	3	45.4551	12.7460	gfp
27	4	29.3297	17.7273	gfp
27	5	50.955	22.8471	gfp
27	6	23.6037	26.2779	gfp
27	7	17.5506	30.4747	gfp
27	9	29.9499	35.4446	gfp
27	10	61.4405	36.8912	gfp
27	11	22.9657	42.3467	gfp
27	12	54.6183	42.5176	gfp
27	13	46.1879	44.0066	gfp
27	14	65.0024	46.7439	gfp
27	16	68.5117	55.6056	rfp
27	17	56.3448	59.2399	gfp
27	18	48.0223	59.1586	gfp
27	19	65.7802	62.2099	rfp
27	20	64.9515	68.6627	rfp
28	1	25.4172	6.8328	cy5
28	2	36.3681	10.7789	cy5
28	3	19.0687	12.5981	cy5
28	4	28.80054	16.66938	cy5
28	7	13.5254	36.1957	rfp
28	8	6.2285	39.6209	cy5
28	9	16.6519	44.9105	rfp
28	10	23.5764	47.4075	gfp
28	11	11.175	53.7300	cy5
28	12	20.7583	58.51225	rfp
29	1	54.03552	10.2323	gfp
29	2	50.4414	28.9414	rfp
29	4	37.9661	53.3496	gfp
29	5	50.0993	57.9683	rfp
29	6	29.8130	58.5387	gfp
29	7	17.2383	59.9485	gfp
29	8	24.8780	66.8561	gfp
30	1	3.0911	7.0950	gfp
30	2	8.4444	4.9818	gfp
30	3	9.9216	18.0474	gfp
31	1	44.8820	14.4307	gfp
31	2	16.3908	25.8815	gfp
31	3	48.5328	25.0589	gfp
31	4	25.2932	33.0678	gfp
31	5	36.6596	44.9999	gfp
32	1	158.5273	10.3887	gfp
32	2	64.6234	11.4786	cy5
32	3	19.8907	11.61	cy5
32	4	98.6183	14.4013	cy5
32	5	38.0367	15.5348	cy5
32	6	8.8949	27.4053	cy5
32	7	122.1827	27.2692	cy5
32	8	148.7245	26.4346	cy5
32	9	59.0175	28.9255	gfp
32	11	8.7626	38.6607	cy5
32	12	152.8496	38.1011	cy5
32	13	144.8871	41.0209	cy5
32	14	94.1103	41.1128	cy5
32	15	135.9087	46.3397	cy5
32	17	61.2940	48.2517	gfp
32	19	86.043	58.4908	gfp
32	20	115.6463	59.6406	rfp
32	21	113.1472	68.8014	cy5
32	22	73.4701	73.1190	cy5
32	23	86.0928	70.7961	gfp
32	24	44.6530	77.2217	cy5
32	25	90.7221	81.1468	gfp
32	26	107.2033	81.1281	gfp
32	27	67.88625	85.6407	cy5
32	28	105.7906	90.0342	cy5
33	1	94.7986	4.0176	cy5
33	2	68.5422	7.1482	cy5
33	3	78.8937	6.9026	gfp
33	4	109.4126	9.4474	gfp
33	5	118.6315	12.0410	cy5
33	6	84.4254	15.1069	gfp
33	7	102.0983	16.38558	gfp
33	8	47.8999	16.7804	cy5
33	12	141.8812	22.9507	cy5
33	14	149.9105	24.2395	cy5
33	17	127.9669	26.7730	cy5
33	23	36.3177	36.5361	gfp
33	25	119.2052	39.8549	rfp
33	26	147.8125	40.7540	gfp
33	28	32.3380	42.3882	cy5
33	29	48.8434	47.0218	gfp
33	30	107.2393	45.0452	rfp
33	31	32.3814	50.0174	cy5
33	34	120.9058	53.6399	cy5
33	35	24.9744	54.1929	cy5
33	37	14.5264	65.0375	cy5
33	39	108.0577	67.8123	rfp
33	42	117.4534	72.8381	rfp
33	43	165.6798	74.0290	rfp
33	44	11.9678	76.2108	gfp
33	46	97.4580	75.4761	rfp
33	47	173.3847	76.4434	cy5
33	48	134.6827	76.5548	rfp
33	49	149.2901	81.9253	gfp
33	53	107.2850	85.2529	rfp
33	54	53.0922	85.9390	gfp
33	55	170.5524	86.8594	gfp
33	57	73.4157	90.3229	rfp
33	59	34.7769	90.6143	cy5
33	60	131.6778	91.7458	gfp
33	61	56.4117	94.51314	gfp
33	62	20.0556	96.6651	gfp
33	63	108.9802	97.55625	cy5
33	64	117.4323	98.5189	cy5
33	65	37.5202	102.0121	cy5
33	68	168.1340	106.4589	gfp
33	69	136.8121	108.4152	gfp
33	73	119.3711	115.9434	cy5
33	74	135.5145	117.3992	rfp
33	75	108.0435	119.9581	rfp
33	76	69.1917	120.8029	gfp
33	77	98.5399	120.9106	rfp
33	80	116.9561	123.0132	cy5
33	81	133.5044	124.2121	rfp
33	82	124.5690	126.4119	rfp
33	83	53.0222	125.9389	gfp
33	85	145.0990	127.9285	cy5
33	86	95.3032	131.1858	cy5
33	89	26.9529	136.64325	cy5
33	92	82.5628	137.2925	cy5
33	93	123.0729	140.4942	rfp
33	94	142.4036	140.1913	cy5
33	95	166.0817	141.4105	cy5
33	96	22.6439	143.3637	cy5
33	97	107.2414	143.2743	rfp
33	98	58.8919	149.4773	gfp
33	99	153.4531	148.6599	gfp
33	102	113.6625	153.0025	gfp
33	103	74.2518	153.3104	cy5
33	106	52.9843	159.4390	cy5
33	107	123.6407	160.0319	rfp
33	110	111.9581	163.0901	cy5
33	113	54.6469	169.7265	cy5
33	114	88.2836	169.1934	cy5
33	115	161.1230	168.3255	gfp
33	117	136.3157	171.1570	gfp
33	118	65.6886	172.6296	cy5
33	119	71.3130	178.9838	cy5
33	120	141.3691	177.8017	gfp
33	121	169.8813	177.2519	cy5
33	123	82.6048	181.8273	rfp
33	124	154.2356	184.4118	rfp
33	125	164.8625	186.1909	rfp
33	127	97.6315	186.2832	cy5
33	128	30.5360	187.5696	cy5
33	129	172.1974	188.4104	cy5
33	132	87.7315	194.6863	cy5
33	136	186.8657	201.0952	cy5
33	137	107.9310	203.6040	cy5
33	138	34.6020	204.8375	cy5
33	140	191.2862	208.1929	cy5
33	142	53.8217	212.1736	rfp
33	145	81.1273	214.6634	cy5
33	146	125.0204	212.9158	cy5
33	147	27.7057	214.4478	gfp
33	148	47.1031	216.8613	cy5
33	152	106.07025	221.794	cy5
33	154	198.7192	223.7291	cy5
33	157	138.3139	223.3933	cy5
33	158	121.7686	222.5126	cy5
33	159	48.3715	223.8670	cy5
33	160	67.5147	224.0534	cy5
33	162	147.705	230.81325	gfp
33	163	59.6873	231.1829	gfp
33	164	200.2075	232.3675	cy5
33	165	7.9636	235.1282	cy5
33	166	129.6029	235.4895	gfp
33	168	106.425	236.5508	cy5
33	172	196.6591	244.2002	gfp
33	173	146.0022	242.4168	cy5
33	175	2.8219	242.7377	cy5
33	176	98.0969	243.5128	cy5
33	178	59.2277	246.0965	cy5
33	181	209.2145	247.6917	rfp
33	182	30.6247	249.4777	gfp
33	183	79.2036	250.5885	rfp
33	184	67.8774	252.0213	cy5
33	185	99.3369	252.2362	rfp
33	186	177.2711	251.4133	gfp
33	188	146.2894	253.8550	gfp
33	189	152.9351	254.5179	gfp
33	193	174.4668	258.1018	gfp
33	194	73.3892	258.0227	rfp
33	195	205.7594	259.4402	rfp
33	196	51.0526	260.1747	cy5
33	198	98.0884	263.98775	gfp
33	201	59.1167	266.7351	rfp
33	202	195.8776	266.3028	gfp
33	203	153.0593	268.9631	gfp
33	205	205.0045	270.5013	rfp
33	208	214.0191	271.7984	cy5
33	210	8.1254	273.6295	cy5
33	212	62.5069	274.5765	cy5
33	214	206.6828	277.2855	rfp
33	216	164.5494	280.6439	rfp
33	217	49.3243	280.5341	rfp
33	218	17.0208	281.6082	cy5
33	222	199.6376	284.6314	rfp
33	223	208.7005	284.0437	cy5
33	224	175.0060	285.5677	gfp
33	225	126.6429	286.6978	gfp
33	226	50.7980	289.1284	cy5
33	228	190.1210	289.5324	rfp
33	231	199.8384	292.6315	rfp
33	233	167.7560	296.6170	gfp
33	234	180.0448	300.7861	rfp
33	237	157.8296	298.7362	gfp
33	238	83.4322	301.5302	gfp
33	239	67.5954	302.9119	cy5
33	240	113.391	303.3596	gfp
33	242	123.0413	306.2514	gfp
33	243	19.2062	306.2545	cy5
33	244	102.3755	307.4823	gfp
33	246	167.7591	307.794	rfp
33	248	73.8664	311.5778	gfp
33	249	131.4174	312.0835	gfp
33	251	177.8508	313.7861	rfp
33	253	107.7094	315.3438	cy5
33	254	169.0204	316.8410	rfp
33	255	136.6613	317.7254	gfp
33	256	29.8933	321.4057	cy5
33	258	123.2086	323.0224	rfp
33	259	163.7271	323.5155	rfp
33	261	57.9719	328.2389	gfp
33	264	135.6829	329.5681	gfp
33	265	149.1773	329.2071	rfp
33	266	50.4847	333.8278	gfp
33	268	158.9793	336.4004	rfp
33	270	130.3013	341.9009	gfp
33	274	83.4395	349.8685	gfp
33	276	138.0580	359.0196	rfp
33	278	75.465	362.5605	cy5
33	280	110.0916	364.0231	gfp
33	283	94.9942	367.2046	cy5
33	285	154.3748	384.0861	cy5
34	1	4.3927	13.7526	cy5
35	1	32.6984	6.1354	cy5
35	2	41.8957	8.8761	cy5
35	3	36.92625	14.2564	gfp
36	1	3.08525	16.50125	rfp
36	4	18.7493	44.6631	rfp
37	1	220.3156	5.1552	cy5
37	2	155.8186	7.3473	cy5
37	3	236.7795	10.5538	cy5
37	4	215.0410	11.6000	cy5
37	6	221.71875	16.1596	gfp
37	7	211.7779	17.5632	cy5
37	8	166.6566	20.3213	cy5
37	9	154.2790	18.7174	gfp
37	10	139.4582	20.4294	cy5
37	11	126.1092	25.8645	cy5
37	12	211.6854	27.6633	cy5
37	13	224.2575	28.155	gfp
37	14	232.2832	30.1746	gfp
37	15	114.7138	30.1849	cy5
37	16	133.3985	29.7540	gfp
37	17	245.1400	30.5895	cy5
37	18	99.9923	30.6028	cy5
37	19	107.5086	30.85035	gfp
37	20	146.7563	31.0633	rfp
37	21	188.9433	33.4720	cy5
37	22	225.0458	35.1854	gfp
37	23	86.4984	36.1298	cy5
37	24	214.4625	37.0699	cy5
37	25	254.5208	36.8902	cy5
37	26	106.8234	38.7379	gfp
37	27	128.5078	40.4879	gfp
37	28	153.8434	40.2742	gfp
37	29	174.8031	39.4176	gfp
37	30	261.4082	40.8549	cy5
37	31	75.1872	41.4556	cy5
37	32	164.9818	43.5036	gfp
37	33	137.8548	48.9685	gfp
37	34	237.9461	45.0126	gfp
37	35	99.5533	45.6462	gfp
37	37	226.2147	46.2800	gfp
37	38	83.0335	47.8398	gfp
37	39	258.3597	47.5129	gfp
37	41	65.2221	50.9636	rfp
37	44	233.7582	52.2823	gfp
37	45	163.1610	54.4385	gfp
37	46	193.8529	54.8440	cy5
37	47	214.5070	55.2068	gfp
37	48	73.3052	55.6557	rfp
37	50	251.4335	56.1867	gfp
37	52	219.9640	57.3860	gfp
37	54	224.1455	59.0494	gfp
37	55	60.5071	58.0654	cy5
37	56	236.0315	59.5264	gfp
37	57	193.5230	62.0582	rfp
37	59	93.6964	62.6667	cy5
37	60	138.2235	64.2003	gfp
37	61	116.5693	64.9693	gfp
37	62	244.6750	65.7327	cy5
37	64	192.0257	71.1845	rfp
37	66	94.4166	70.3493	cy5
37	67	68.1460	72.5625	gfp
37	68	227.6258	72.6371	cy5
37	69	148.1372	73.0101	gfp
37	70	51.6576	73.7258	cy5
37	71	112.4927	75.2688	rfp
37	72	120.9913	77.8495	rfp
37	73	186.1516	78.4481	cy5
37	74	35.3615	79.60375	cy5
37	75	203.3150	81.2148	gfp
37	76	142.2382	82.5993	gfp
37	77	227.9070	81.9694	cy5
37	78	26.7111	83.1969	cy5
37	79	74.0716	82.8338	gfp
37	80	104.146	83.8285	rfp
37	81	182.6177	84.5281	rfp
37	84	220.4558	91.1754	cy5
37	85	68.2389	90.3177	gfp
37	86	22.3267	92.6374	cy5
37	87	99.5830	91.0194	rfp
37	88	31.7015	95.7494	cy5
37	89	211.1026	95.5362	cy5
37	92	174.4568	96.0893	cy5
37	93	87.5394	97.4273	rfp
37	95	143.8822	99.9829	cy5
37	96	115.3099	102.9044	rfp
37	97	133.8684	103.4341	gfp
37	98	173.7917	103.9047	rfp
37	99	18.4522	104.9810	cy5
37	100	94.4111	105.8003	rfp
37	102	146.3956	108.0375	cy5
37	105	187.4308	109.7575	gfp
37	107	215.8161	110.5721	gfp
37	110	16.469	116.0731	rfp
37	111	163.2202	115.842	gfp
37	112	213.9803	118.6205	cy5
37	113	49.1332	121.0591	gfp
37	115	235.8481	121.2748	cy5
37	116	115.3555	121.7694	gfp
37	117	146.1452	121.0165	cy5
37	118	200.5194	121.5586	gfp
37	119	37.64478	123.4917	gfp
37	120	97.7605	122.7988	cy5
37	121	173.02125	123.0971	gfp
37	122	8.1983	124.1489	cy5
37	123	26.3479	124.0226	cy5
37	124	62.4792	124.8726	cy5
37	125	128.6038	124.6478	gfp
37	126	191.135	127.0713	gfp
37	127	241.8848	128.8013	gfp
37	128	150.7533	129.7656	cy5
37	129	218.0463	132.4294	gfp
37	130	91.6736	130.3557	cy5
37	131	117.5620	131.9401	gfp
37	132	66.5523	133.3039	cy5
37	133	98.3432	133.1667	rfp
37	134	158.1908	133.9177	gfp
37	135	253.5981	132.3716	gfp
37	136	28.7946	135.0411	gfp
37	137	81.3477	137.9589	cy5
37	138	44.4238	138.0278	gfp
37	139	129.5274	137.5633	gfp
37	140	184.4737	139.2496	cy5
37	141	193.7329	139.7201	gfp
37	142	102.2431	139.1138	rfp
37	143	5.3664	139.9263	cy5
37	144	168.3038	141.3099	cy5
37	146	254.1761	141.9576	gfp
37	147	158.9459	142.8753	cy5
37	150	72.7224	146.6328	gfp
37	152	233.7946	148.5560	gfp
37	153	167.1482	149.0452	rfp
37	154	13.7038	150.8457	rfp
37	156	256.0364	154.7592	cy5
37	158	158.7297	153.2910	rfp
37	159	131.8355	153.9917	cy5
37	160	5.3803	155.4099	rfp
37	161	27.6799	156.2814	gfp
37	162	42.5328	156.6606	gfp
37	163	165.5378	158.7625	rfp
37	164	215.6689	158.4849	rfp
37	165	233.3474	161.1012	gfp
37	166	56.3686	161.5600	cy5
37	169	42.2805	165.6873	gfp
37	170	223.7335	167.1082	rfp
37	171	214.1445	165.3789	rfp
37	173	159.7629	169.8231	rfp
37	174	179.9937	171.1185	cy5
37	175	30.1768	177.6721	gfp
37	176	171.5641	174.7422	cy5
37	180	152.7888	176.6538	rfp
37	181	12.6519	178.2929	gfp
37	182	203.9025	179.0475	rfp
37	183	157.6630	182.7785	cy5
37	184	230.4046	183.7239	gfp
37	185	15.2933	185.8109	cy5
37	186	150.3720	185.4682	cy5
37	187	192.5470	186.5391	rfp
37	189	200.1683	188.4410	cy5
37	190	31.9805	188.3179	cy5
37	191	232.5155	191.0252	gfp
37	192	217.4599	192.6969	gfp
37	193	182.9694	195.1322	cy5
37	194	238.2392	196.6537	gfp
37	195	166.0270	197.9411	cy5
37	196	167.3016	203.8693	cy5
37	197	223.9506	205.5169	gfp
37	198	181.8873	207.4155	cy5
37	199	192.1455	209.3394	gfp
37	200	212.2576	210.9185	gfp
37	201	154.929	211.33425	cy5
37	202	238.8595	214.3495	cy5
37	203	173.6476	216.9309	cy5
37	204	229.1601	217.4904	cy5
37	205	183.9064	218.8928	cy5
37	206	199.1849	218.9728	gfp
37	208	220.5685	223.5232	cy5
37	209	173.4518	223.4996	cy5
37	210	231.5402	224.8890	rfp
37	211	164.0226	230.8948	cy5
37	212	145.4333	231.8846	cy5
37	213	209.9258	233.2690	rfp
37	214	219.5313	233.0893	gfp
37	216	152.1327	239.2480	gfp
37	217	198.4478	240.1192	gfp
37	218	157.2235	245.8978	gfp
37	219	206.4825	241.38	rfp
37	220	143.5639	243.1907	gfp
37	221	209.2219	249.6073	cy5
37	222	110.9583	247.6435	cy5
37	223	193.3946	248.0217	rfp
37	224	225.9812	249.0642	cy5
37	225	100.2722	248.3440	cy5
37	226	123.1182	253.0320	cy5
37	227	115.2730	253.4690	cy5
37	228	166.9568	257.3242	cy5
37	229	219.6660	258.1268	gfp
37	233	87.0105	261.225	cy5
37	235	224.0764	263.6726	gfp
37	237	140.2472	266.4304	gfp
37	238	240.9167	273.1299	rfp
37	240	131.2137	274.3911	cy5
37	241	228.5382	274.4312	cy5
37	242	167.9329	275.8808	gfp
37	244	232.3158	280.6908	cy5
37	246	248.0432	281.6172	rfp
37	247	150.6587	282.8171	gfp
37	249	117.7414	285.8168	cy5
37	251	233.6027	289.0727	cy5
37	253	165.7996	289.0118	cy5
37	254	249.1463	289.2997	rfp
37	255	146.8863	291.0786	gfp
37	256	156.9858	292.5075	gfp
37	257	140.9999	294.6254	gfp
37	258	151.5594	300.5144	gfp
37	259	205.8218	299.7594	rfp
37	260	223.0625	299.8464	gfp
37	261	108.5596	300.0202	cy5
37	262	169.9850	302.7960	cy5
37	263	251.6112	300.6590	gfp
37	264	182.6358	302.3572	cy5
37	265	117.2804	303.1281	gfp
37	266	242.2883	303.8268	gfp
37	267	123.6533	307.3153	cy5
37	268	201.0441	307.9453	rfp
37	269	138.5914	308.9431	cy5
37	270	106.6448	308.5868	cy5
37	271	240.74625	311.28775	gfp
37	272	116.5743	311.9618	cy5
37	273	159.8592	312.12625	gfp
37	274	144.6045	315.1674	cy5
37	275	181.9640	315.8808	gfp
37	276	134.2463	318.1258	cy5
37	277	196.0070	318.7456	gfp
37	279	158.1778	319.9313	cy5
37	280	239.8768	320.5334	cy5
37	281	139.8770	322.9481	cy5
37	282	227.6161	324.3661	gfp
37	283	156.1049	327.7047	cy5
37	285	234.9735	328.1232	gfp
37	286	217.0251	328.1394	gfp
37	287	143.8616	330.2059	cy5
37	288	224.9805	333.7428	cy5
37	289	202.5331	334.5922	gfp
37	291	146.3771	337.5943	cy5
37	292	168.8979	338.14125	rfp
37	293	162.7102	340.7392	cy5
37	294	205.7263	341.1954	cy5
37	295	179.3135	343.6326	cy5
37	296	189.1896	341.4859	cy5
37	297	198.6958	343.0397	cy5
38	1	25.6475	16.6654	cy5
39	1	20.4089	12.0138	gfp
39	3	32.4417	16.3483	gfp
39	4	14.3412	16.1452	gfp
39	5	33.2438	26.5086	gfp
39	6	40.0164	26.7358	gfp
39	7	16.7055	30.7372	gfp
39	8	22.7091	39.7988	gfp
39	9	15.9134	44.3286	gfp
39	10	33.8625	44.2558	gfp
39	11	27.0585	49.4686	rfp
39	12	6.84	53.6025	rfp
40	1	5.9943	15.8816	cy5
41	1	33.40025	6.6865	rfp
41	2	27.1859	12.7954	gfp
41	3	6.4196	16.9586	cy5
41	4	17.9104	18.6302	cy5
41	5	4.2648	25.6342	cy5
41	6	11.8595	26.6884	cy5
42	1	47.5279	6.6349	cy5
42	2	35.7095	11.7566	cy5
42	3	41.9029	13.4611	cy5
42	4	59.4734	19.5613	gfp
42	5	52.1004	21.7187	cy5
42	6	33.5943	22.8975	cy5
42	7	91.7201	30.3207	cy5
42	8	75.2950	32.2910	cy5
42	9	26.7609	37.6667	cy5
42	10	74.0934	40.9109	rfp
42	11	19.21455	43.9568	cy5
42	15	99.5213	50.2499	cy5
42	17	122.6055	55.3735	gfp
42	18	26.4189	60.0024	gfp
42	19	48.6082	60.0495	gfp
42	20	103.1369	64.2546	cy5
42	21	19.8843	68.0764	gfp
42	22	25.8159	69.5913	gfp
42	23	136.2054	68.8515	cy5
42	24	52.94375	72.068	gfp
42	27	101.9728	74.6315	rfp
42	28	9.8402	76.7786	cy5
42	29	110.6236	78.5886	rfp
42	32	54.0702	86.8691	rfp
42	34	48.0127	92.9636	rfp
42	35	100.1752	93.7919	cy5
42	36	16.8058	97.3353	cy5
42	37	28.5618	98.2452	cy5
42	40	13.5130	105.8415	cy5
42	41	46.8553	105.6961	cy5
42	42	134.8528	104.9678	gfp
42	46	40.4653	127.4469	gfp
42	48	30.2427	136.6286	cy5
42	49	119.0177	133.3594	gfp
42	50	49.8088	132.2911	cy5
42	51	58.5455	141.1921	cy5
42	52	35.0274	147.1719	cy5
42	53	65.3791	146.2869	cy5
42	54	123.2640	154.4104	cy5
42	55	55.7522	155.4148	gfp
42	58	112.4007	179.9234	gfp
42	59	103.4888	194.1029	gfp
42	60	67.5619	193.3065	cy5
42	61	80.0183	203.9785	gfp
42	62	93.4144	208.3442	gfp
43	1	108.2709	10.2563	cy5
43	2	58.8155	23.1850	cy5
43	3	68.05395	22.83945	cy5
43	4	97.7423	24.2867	cy5
43	5	87.3134	30.1514	gfp
43	6	107.0259	31.2418	gfp
43	7	29.2621	39.3735	gfp
43	8	69.0340	40.3410	gfp
43	11	52.4650	45.5388	gfp
43	12	84.4813	46.6664	rfp
43	13	10.7831	51.8563	cy5
43	14	36.28125	49.4868	gfp
43	16	109.2053	51.6170	gfp
43	18	126.0319	53.3874	cy5
43	19	76.0742	54.5831	rfp
43	21	9.5615	60.9237	cy5
43	22	42.2100	62.8542	gfp
43	23	84.8506	64.7122	rfp
43	24	19.9288	65.6683	cy5
43	25	117.5052	67.295	cy5
43	26	65.8458	68.3204	gfp
43	27	40.2446	74.3787	gfp
43	29	74.7188	77.2862	rfp
43	30	59.7536	77.8136	gfp
43	31	28.9605	83.3340	cy5
43	33	86.258	85.0468	rfp
43	34	55.3351	88.8634	cy5
43	35	106.3249	89.5104	gfp
43	36	69.4352	89.9840	rfp
43	37	121.9440	90.3319	cy5
43	38	47.2839	94.5086	rfp
43	39	85.3125	94.65	rfp
43	40	121.4043	99.1772	cy5
43	41	68.2435	101.1765	rfp
43	42	100.5698	103.9167	gfp
43	43	69.6899	111.1295	gfp
43	44	106.3757	115.6713	gfp
43	45	78.7497	116.9719	gfp
43	46	62.7145	119.8599	rfp
43	47	117.9105	123.4600	cy5
43	48	59.3046	127.1711	cy5
43	51	111.1470	137.1395	cy5
43	52	97.7981	146.4956	cy5
44	1	7.7319	7.6916	gfp
45	1	48.6702	22.5203	gfp
45	2	57.1214	26.0771	gfp
45	3	65.9785	24.6787	gfp
45	5	39.5623	31.0336	cy5
45	6	56.8836	36.2858	gfp
45	7	68.3667	37.3573	gfp
45	8	87.77375	37.57125	gfp
45	9	78.9729	37.5967	gfp
45	10	38.9187	39.3858	gfp
45	11	24.9992	43.2838	gfp
45	12	38.3965	45.9657	gfp
45	13	54.5663	48.4671	gfp
45	14	29.9127	48.0326	gfp
45	15	78.7423	48.3837	gfp
45	16	12.3637	57.0585	gfp
45	17	63.0882	51.9554	gfp
45	18	71.4817	54.3689	gfp
45	19	33.2664	56.8734	gfp
45	20	45.9943	58.7582	gfp
45	21	93.1129	60.1328	gfp
45	22	58.3987	61.8300	gfp
45	23	75.4807	63.0503	gfp
45	25	39.0373	64.3406	gfp
45	27	98.2676	71.6472	gfp
45	28	80.5064	74.3694	cy5
45	29	91.54614	74.9361	gfp
45	30	62.9273	78.2510	cy5
45	31	89.655	81.7420	gfp
45	32	81.4911	82.5139	cy5
45	33	55.5682	83.7986	cy5
45	34	64.9815	91.8772	cy5
46	1	44.4138	12.5384	cy5
46	2	6.9677	14.6907	rfp
46	3	30.6375	17.6922	cy5
46	4	4.2608	21.3647	rfp
46	5	48.8636	22.4773	cy5
46	6	55.5427	27.8711	gfp
46	7	40.1244	32.9219	gfp
46	8	41.3557	43.0103	gfp
46	9	50.6774	47.4116	cy5
46	10	61.8341	46.9839	gfp
46	11	68.0835	53.7098	cy5
46	12	43.0509	51.1757	cy5
46	13	35.6802	53.1363	cy5
46	14	45.2256	62.4968	cy5
46	15	38.3339	68.5269	rfp
46	16	62.0913	69.4433	cy5
46	17	81.3522	68.8569	cy5
46	18	52.4262	71.3585	cy5
46	19	73.4809	72.6887	rfp
46	20	34.6072	78.9261	cy5
47	1	45.4902	8.3541	gfp
47	3	49.9630	62.8059	gfp
47	4	72.7277	72.8693	cy5
47	5	20.2254	85.8059	cy5
47	6	28.4544	98.7892	cy5
47	9	54.0946	104.8410	gfp
47	10	5.2880	107.1775	gfp
49	1	19.0781	11.4266	gfp
49	2	14.7696	18.8405	gfp
49	3	22.3490	21.2215	gfp
49	4	17.055	31.185	gfp
50	1	4.3195	3.5573	gfp
50	2	16.3654	18.576	cy5
51	1	14.3388	9.3401	gfp
52	1	8.815	2.8732	gfp
52	2	23.5732	4.3870	gfp
52	3	12.4524	8.3898	gfp
52	4	25.6455	11.1899	gfp
52	5	19.0340	12.0367	gfp
53	1	9.4248	5.6882	cy5
54	1	7.5960	12.9576	cy5
55	3	15.9868	37.9065	gfp
56	1	22.6556	6.2585	gfp
56	4	28.2595	15.8491	gfp
56	6	9.2969	32.8505	gfp
58	1	2.6183	13.2553	gfp
59	1	21.7856	7.8659	gfp
59	2	5.0367	15.3851	gfp
59	3	9.8270	19.2722	gfp
59	4	27.8616	24.8407	rfp
59	6	21.5834	31.1619	gfp
59	7	6.8435	36.9041	gfp
59	8	21.0023	41.6742	gfp
59	9	29.8575	42.7275	rfp
60	1	24.6671	13.8982	cy5
60	2	51.4153	12.3239	gfp
60	3	37.3582	13.4413	gfp
60	4	48.9729	20.0059	gfp
60	5	29.9175	21.9975	rfp
60	6	55.7641	22.0328	gfp
60	7	33.6798	31.3416	rfp
60	8	44.5749	31.8254	rfp
61	1	28.4591	5.5738	cy5
62	1	15.2161	5.3432	gfp
62	2	8.5446	11.7390	cy5
63	1	18.5477	15.2694	gfp
63	2	4.7789	27.3287	gfp
63	3	14.9551	31.0296	gfp
64	1	6.7880	11.30814	rfp
64	2	22.9958	12.1045	rfp
64	4	43.0148	39.9233	cy5
65	2	71.5925	20.1725	cy5
65	3	112.3733	20.898	cy5
65	4	46.8894	20.9519	gfp
65	5	81.0540	21.8517	gfp
65	6	39.1926	26.5690	gfp
65	7	90.1844	25.4532	cy5
65	8	108.5828	28.5676	cy5
65	9	62.7155	32.43275	gfp
65	10	100.8776	35.4235	gfp
65	11	32.9880	34.0858	gfp
65	12	87.2477	37.3993	gfp
65	13	113.2217	41.6912	cy5
65	14	26.9966	43.0794	rfp
65	15	70.3801	44.2178	rfp
65	16	119.6932	46.5056	cy5
65	17	95.3577	47.7536	gfp
65	18	30.3598	48.9035	rfp
65	19	121.0743	54.6784	gfp
65	20	109.8332	56.7966	gfp
65	21	32.4336	59.4045	rfp
65	22	118.9117	64.7271	gfp
65	23	46.5948	62.4231	cy5
65	24	6.8547	63.8485	gfp
65	25	67.3790	62.9110	cy5
65	26	54.0920	65.4089	gfp
65	27	101.9553	65.9880	gfp
65	28	107.0728	75.5800	gfp
65	29	66.4199	86.1075	cy5
65	31	75.3054	94.0039	cy5
65	32	60.4846	97.0725	gfp
65	33	69.6416	103.2603	gfp
66	1	58.9427	13.1945	cy5
66	2	52.3720	18.5682	gfp
66	3	59.4651	27.6494	cy5
66	4	55.5506	36.4778	gfp
66	5	61.2923	42.4278	rfp
66	6	51.1485	55.3983	gfp
66	7	42.0112	58.3214	gfp
66	8	6.8025	58.7025	gfp
67	1	6.8418	12.7214	gfp
68	1	14.13	7.23	gfp
68	2	34.5301	8.7301	cy5
68	3	24.4106	13.4821	gfp
68	4	36.3911	23.5659	gfp
68	5	7.6483	26.7539	gfp
68	6	25.6637	29.6667	gfp
68	7	89.2731	33.9007	cy5
68	8	60.8177	38.7385	cy5
68	9	39.6675	36.5807	cy5
68	10	23.8723	44.0661	gfp
68	11	6.8813	47.1200	gfp
68	12	113.3311	49.6447	gfp
68	13	15.5578	50.4027	gfp
68	14	42.6775	53.5057	cy5
68	15	53.7654	52.7172	cy5
68	17	6.9568	59.3515	gfp
68	20	43.3931	62.5602	cy5
68	21	23.8141	64.0213	gfp
68	22	102.07125	64.6043	cy5
68	23	47.0563	68.3668	gfp
68	24	133.9724	69.6952	gfp
68	25	71.1704	70.3723	cy5
68	26	120.7606	71.6262	gfp
68	27	6.3081	73.6117	gfp
68	28	102.2325	75.3501	cy5
68	29	31.1337	76.9038	cy5
68	30	69.1075	79.1695	cy5
68	31	128.2968	79.6998	gfp
68	32	114.4689	81.8530	gfp
68	33	55.6646	84.9827	cy5
68	34	27.5980	86.0633	cy5
68	35	68.4888	87.7030	cy5
68	37	36.9903	93.2467	gfp
68	38	88.0778	93.8210	gfp
68	40	95.0658	95.7467	rfp
68	41	33.2533	100.7514	gfp
68	42	87.9959	103.7479	gfp
68	43	94.9487	104.3563	cy5
68	44	71.6111	109.1018	gfp
68	45	12.5068	109.5219	gfp
68	47	32.5315	112.6815	gfp
68	48	49.9938	114.0867	gfp
68	50	50.2584	121.1955	cy5
68	51	55.6588	127.1122	cy5
68	52	22.1221	131.6555	gfp
68	53	42.2273	138.1308	gfp
68	54	48.9865	145.6118	cy5
68	55	32.6249	145.3951	gfp
68	56	41.4357	147.9830	gfp
69	1	40.6654	8.6223	cy5
69	2	15.3681	11.4060	cy5
69	3	44.3695	13.4375	cy5
69	4	28.6439	21.0851	cy5
69	5	19.5446	27.0678	cy5
69	6	41.3274	35.8924	cy5
69	7	36.4914	42.9365	cy5
69	8	9.1449	47.9487	cy5
70	1	4.8086	18.7098	gfp
70	2	34.7722	21.1695	cy5
70	3	34.0934	30.5260	gfp
70	4	19.3690	31.8896	rfp
70	5	41.5767	32.6757	cy5
71	1	9.0434	6.1947	cy5
71	2	17.5153	9.8470	cy5
71	3	5.5839	18.9261	rfp
71	4	35.0149	27.0886	gfp
71	5	14.4095	27.6998	rfp
71	6	24.8816	29.6178	gfp
71	7	38.9945	38.9215	cy5
71	8	27.8384	42.6978	gfp
71	9	37.5985	47.1646	cy5
72	1	14.4664	3.1052	rfp
73	1	11.2683	10.1572	rfp
73	2	17.9701	10.0927	gfp
73	3	8.9329	20.8304	rfp
73	4	29.4371	21.7956	rfp
73	5	20.7390	23.9065	gfp
73	6	14.5471	25.7770	gfp
73	7	30.4651	42.9627	rfp
73	8	8.9782	47.7340	gfp
73	9	5.8758	56.3982	gfp
73	10	45.3997	56.8640	gfp
73	11	38.9853	61.9386	gfp
73	12	28.2725	61.6999	gfp
73	13	21.2380	66.6702	gfp
73	14	62.0490	77.2629	gfp
73	15	52.4406	79.3826	gfp
73	16	23.1464	89.9888	gfp
73	17	39.4564	95.5714	rfp
73	18	23.4169	99.5017	gfp
73	20	7.9419	115.6027	rfp
73	21	15.0547	119.1708	rfp
73	22	12.1905	128.1744	gfp
74	1	10.2110	8.8978	cy5
75	1	24.4652	14.2258	gfp
76	1	7.3606	6.9907	gfp
76	2	4.6546	13.2321	gfp
76	3	11.9982	17.2239	gfp
77	1	8.6261	13.3736	gfp
78	1	1.9722	13.7435	gfp
78	2	5.6364	23.4179	gfp
79	1	45.2832	15.1435	gfp
79	2	24.1875	20.5177	gfp
79	3	44.3127	22.1595	gfp
79	4	31.9698	25.1603	gfp
79	5	52.8183	53.2424	cy5
79	6	46.8720	63.6420	gfp
79	7	54.4033	83.8450	cy5
79	8	43.9493	85.7403	gfp
79	9	37.7800	98.9668	gfp
79	10	30.5789	104.4920	gfp
79	11	19.2629	117.3359	gfp
79	12	31.0336	118.7649	gfp
79	13	22.4603	127.839	gfp
79	14	22.6302	138.1276	gfp
79	16	32.7613	146.2695	gfp
79	17	15.0552	150.5682	gfp
79	18	49.4111	150.7928	gfp
79	19	4.9002	152.4529	gfp
79	20	47.4011	166.9369	cy5
79	21	29.2004	169.6293	gfp
79	22	22.6198	172.0269	gfp
79	23	35.1245	172.7268	gfp
79	24	21.5301	178.9187	cy5
79	26	47.3141	186.3032	cy5
79	27	25.6146	190.6781	rfp
79	28	65.2644	194.9931	gfp
79	30	39.4615	206.8390	cy5
79	31	88.1160	207.1389	gfp
79	32	65.3254	208.2311	gfp
79	33	71.6814	211.7385	gfp
79	34	45.9332	213.9431	gfp
79	35	56.62025	218.4454	cy5
80	1	22.5906	7.8534	gfp
80	2	7.1902	10.1350	gfp
80	3	30.1106	15.7298	cy5
80	4	24.8716	25.7316	gfp
80	5	8.0869	27.4418	gfp
80	6	31.8636	34.8843	gfp
80	7	24.8169	38.3619	gfp
80	9	25.7609	45.795	gfp
80	10	39.7342	51.7297	cy5
80	11	27.9901	64.2738	rfp
81	1	7.7203	8.8918	cy5
82	1	159.8488	9.3525	gfp
82	2	158.2382	24.8762	gfp
82	3	164.9289	27.9679	gfp
82	4	78.6306	43.8006	cy5
82	7	79.6947	54.3909	cy5
82	8	155.9208	57.2294	gfp
82	9	172.0684	59.2390	gfp
82	10	73.9528	62.5937	gfp
82	14	157.0887	69.5716	gfp
82	15	94.4364	71.7773	gfp
82	16	69.97175	72.3905	gfp
82	18	69.1707	83.9445	gfp
82	19	93.5989	84.87125	gfp
82	20	58.1978	87.4244	gfp
82	22	86.4945	87.9746	gfp
82	23	72.1955	95.7603	gfp
82	24	90.1213	97.8289	gfp
82	26	113.3811	102.1482	gfp
82	27	120.2450	101.1733	gfp
82	28	13.3852	104.5045	gfp
82	29	96.3558	106.2936	gfp
82	30	66.1694	107.5506	rfp
82	31	50.1016	109.4504	gfp
82	32	130.6678	111.2994	gfp
82	34	167.0917	112.2912	cy5
82	35	43.1301	117.1128	cy5
82	36	10.5634	119.6658	gfp
82	37	152.3731	124.7665	gfp
82	38	176.5945	126.1273	cy5
82	39	92.3657	124.0114	gfp
82	40	125.1347	126.4959	cy5
82	42	82.2191	126.7425	gfp
82	45	64.2245	132.7356	gfp
82	47	148.6058	137.7297	cy5
82	48	175.7356	143.5998	cy5
82	49	144.4491	144.8997	cy5
82	50	149.8416	148.9144	gfp
82	51	160.0353	149.124	gfp
82	52	148.4986	156.6444	gfp
82	54	169.4591	165.2226	gfp
82	55	154.3589	172.9511	cy5
82	56	165.6116	179.8642	gfp
83	1	11.6980	10.6777	gfp
83	2	24.6296	24.4991	cy5
83	3	5.4230	25.1897	gfp
83	4	19.0549	29.3566	gfp
84	2	51.7881	10.965	gfp
84	3	38.3142	19.0505	gfp
84	4	26.7880	20.5427	gfp
84	5	46.3405	21.8305	gfp
85	1	6.5882	8.6563	gfp
85	2	15.2161	11.5556	cy5
85	3	27.3917	17.4046	gfp
86	1	8.5881	6.9909	gfp
87	1	11.8271	12.6457	cy5
88	1	3.4141	7.2173	gfp
88	2	8.8107	12.81615	gfp
89	1	6.0061	7.1140	gfp
89	2	12.4103	10.5947	gfp
90	1	25.1644	22.2588	gfp
90	2	27.8425	30.4556	gfp
90	3	20.3315	32.8389	gfp
90	5	14.0929	58.9110	gfp
90	7	22.3672	72.0465	gfp
91	1	16.4006	5.3300	gfp
91	2	27.5162	7.2563	cy5
91	3	21.7856	12.3011	gfp
91	6	16.3232	20.9547	gfp
91	7	7.0603	26.9858	gfp
91	8	21.2581	35.9184	gfp
91	9	9.4771	39.5136	gfp
91	10	37.2407	42.9731	gfp
91	11	50.1907	52.7354	cy5
91	12	48.4069	59.9744	gfp
91	13	54.7299	64.01625	gfp
92	1	5.0415	6.1826	gfp
93	1	6.45	4.5706	gfp
93	3	10.3394	18.9187	rfp
94	1	18.1279	12.0598	cy5
95	1	10.9147	9.7016	gfp
96	1	4.0747	8.5090	gfp
96	2	5.3629	16.4839	gfp
96	3	23.2621	21.2336	cy5
96	4	24.9809	31.9503	gfp
96	5	19.8490	43.1098	gfp
96	6	33.5136	46.6145	cy5
97	1	8.0296	5.2521	gfp
97	2	13.3872	10.7454	gfp
98	1	6.7275	4.6175	gfp
99	1	25.7860	8.0695	gfp
99	2	18.5389	13.2127	gfp
99	4	16.10565	25.9290	gfp
99	6	4.5211	35.6271	gfp
99	7	19.5898	39.6510	gfp
100	1	45.8882	5.8265	cy5
100	2	37.7470	10.5483	gfp
100	3	18.09225	23.3942	cy5
100	4	11.1528	26.2784	gfp
100	5	24.8832	43.3708	gfp
101	1	18.6018	7.1853	gfp
101	2	4.6905	17.2640	gfp
101	3	24.0954	17.1781	gfp
102	1	23.0259	15.1293	gfp
102	2	52.66038	13.5321	cy5
102	3	15.6662	29.7109	gfp
102	4	43.3624	34.5996	cy5
102	5	11.2285	38.9525	gfp
102	6	40.6520	39.6336	cy5
102	7	23.2331	43.3015	cy5
103	1	15.3866	17.6696	rfp
103	2	8.5664	32.1039	rfp
103	3	32.0982	31.1813	gfp
103	4	22.4829	40.5955	gfp
103	5	7.2989	41.2231	rfp
103	6	34.0775	39.9607	gfp
103	7	31.8976	48.0704	gfp
103	8	21.6521	53.0650	gfp
103	9	12.57	52.8225	gfp
103	10	35.1662	55.8611	gfp
103	11	29.5766	60.8507	rfp
103	12	18.5081	64.9024	cy5
104	1	7.8223	12.1452	rfp
104	2	16.2632	12.1398	rfp
104	3	2.3996	23.5644	gfp
104	4	18.1603	24.4957	gfp
104	5	27.9060	31.6734	gfp
104	6	22.0053	50.7445	rfp
104	7	14.4446	50.0554	gfp
105	1	24.3180	4.6839	cy5
105	2	13.9471	13.5569	cy5
105	3	8.1834	20.0837	cy5
106	1	75.2175	5.5425	cy5
106	2	66.6693	7.0788	cy5
106	3	53.7977	14.7474	cy5
106	4	106.3981	20.47875	rfp
106	5	42.7327	21.6532	gfp
106	7	111.3680	25.2664	rfp
106	9	118.7272	30.5824	cy5
106	10	118.7408	39.6955	cy5
106	11	19.7484	44.8275	cy5
106	12	15.3210	48.4250	cy5
106	13	121.9408	49.2440	cy5
106	15	16.6605	58.3429	cy5
106	18	18.7568	77.7916	cy5
106	19	122.6298	84.2875	rfp
106	21	23.6066	104.9577	cy5
106	22	122.8870	104.8850	cy5
106	23	38.8346	107.9867	gfp
106	24	16.7922	113.4199	cy5
106	25	126.4179	114.1372	cy5
106	26	9.1213	118.2480	cy5
106	27	36.5030	121.0652	gfp
106	28	167.5860	124.2342	rfp
106	29	12.6530	124.0253	cy5
106	30	26.0103	127.6679	gfp
106	31	8.2039	131.6595	cy5
106	32	133.6003	131.2575	cy5
106	34	31.0896	134.0485	gfp
106	35	148.8318	135.9955	cy5
106	36	160.6181	138.1795	cy5
106	37	176.4703	139.7681	rfp
106	38	185.0700	141.72	cy5
106	39	23.2071	141.9	cy5
106	40	171.5095	147.8965	cy5
106	41	185.7014	148.3647	cy5
106	42	214.3805	151.1670	cy5
106	43	160.9042	150.2345	cy5
106	44	203.2370	151.4013	cy5
106	46	183.0047	154.4214	cy5
106	47	148.1859	156.7746	gfp
106	48	223.6276	159.3365	cy5
106	49	154.6020	159.6658	gfp
106	51	231.6418	160.1088	cy5
106	52	27.6376	167.1664	gfp
106	53	166.7774	167.1083	gfp
106	54	107.0037	168.3671	gfp
106	55	231.8968	167.2427	cy5
106	56	36.0483	171.9140	cy5
106	57	142.8675	171.2755	rfp
106	58	187.3139	170.8840	cy5
106	59	119.7801	174.1590	cy5
106	61	234.4217	175.2250	cy5
106	62	129.9914	177.6258	cy5
106	64	72.2920	181.6160	cy5
106	65	152.6685	181.5675	cy5
106	66	62.8236	183.6129	cy5
106	67	47.4935	183.3878	cy5
106	68	84.9601	184.2281	cy5
106	69	54.4638	183.2703	cy5
106	70	162.4061	184.0501	cy5
106	71	169.9575	184.4948	rfp
106	72	232.6393	188.7560	cy5
106	73	188.1720	187.2583	cy5
106	74	115.9755	188.4645	cy5
106	75	144.9141	188.9912	cy5
106	76	92.5954	191.2046	cy5
106	77	107.4474	191.3454	cy5
106	78	132.1112	190.5501	cy5
106	80	178.8263	193.7822	cy5
106	81	188.0385	194.5514	cy5
106	82	138.4588	195.2046	cy5
106	83	202.9446	194.7571	gfp
106	84	175.1660	201.3960	cy5
106	85	143.4434	203.27175	cy5
106	86	95.3467	202.2017	cy5
106	87	225.4210	204.4943	gfp
106	89	206.4274	209.5152	cy5
106	90	153.9121	209.1512	cy5
106	91	89.1685	209.7179	cy5
106	92	227.0997	212.2886	gfp
106	93	161.2469	213.0066	cy5
106	94	97.4042	213.5902	gfp
106	95	233.7740	212.8259	cy5
106	96	180.6075	214.65	gfp
106	97	194.7464	214.4625	cy5
106	98	89.3997	217.7211	gfp
106	99	220.6187	219.085	gfp
106	100	85.7615	226.3070	rfp
106	102	153.8437	226.5268	cy5
106	103	70.9433	226.7377	gfp
106	104	143.8677	228.3534	cy5
106	105	214.2968	228.5637	gfp
106	106	163.5139	228.7227	rfp
106	107	136.8245	231.6145	gfp
106	108	226.7311	232.9676	cy5
106	109	82.3757	233.8217	cy5
106	110	122.6475	235.3725	gfp
106	111	73.0525	236.8825	cy5
106	114	120.2471	243.5874	gfp
106	115	170.6025	250.7272	rfp
106	116	161.5427	250.0367	rfp
106	118	132.9085	251.6299	cy5
106	119	102.5274	256.1119	gfp
106	120	77.9759	254.2394	cy5
106	121	86.3604	258.4426	cy5
106	122	173.9796	258.7667	rfp
106	123	143.1396	258.6752	rfp
106	124	185.5037	259.1770	gfp
106	125	127.7100	259.6568	gfp
106	128	69.9708	263.1893	cy5
106	129	78.8774	264.0968	cy5
106	130	101.9236	266.8529	gfp
106	131	146.9187	268.0337	rfp
106	133	138.8859	269.2379	cy5
106	134	126.5672	269.4879	gfp
106	135	74.7672	270.7886	cy5
106	136	98.1847	274.1783	cy5
106	137	111.3563	274.3713	gfp
106	138	79.7522	275.2464	cy5
106	139	133.4466	275.3401	cy5
106	140	118.4865	279.8186	cy5
106	141	91.3490	280.9926	cy5
106	142	108.6134	283.4775	cy5
106	143	98.8042	285.3915	cy5
107	1	38.7325	12.8675	cy5
107	2	7.6926	11.0788	cy5
107	3	15.3707	15.3816	gfp
107	4	41.6755	20.5000	gfp
107	5	10.1213	21.5684	gfp
107	6	17.7884	30.7478	cy5
108	1	10.0478	15.1952	gfp
109	1	54.8150	6.2738	gfp
109	2	45.0927	8.3492	gfp
109	3	38.571	14.0836	gfp
109	4	72.0167	13.6790	gfp
109	8	77.7110	21.7457	cy5
109	9	36.7152	26.5869	gfp
109	10	64.3396	28.7720	gfp
109	13	86.72154	30.18342	gfp
109	14	11.1835	31.0588	gfp
109	15	27.8215	31.0832	gfp
109	16	48.1948	32.2737	gfp
109	17	4.8672	35.1525	cy5
109	18	79.4864	33.3886	gfp
109	19	56.7716	36.7348	gfp
109	21	39.1241	38.9165	gfp
109	22	22.1760	38.7984	gfp
109	25	50.4573	45.5282	gfp
109	27	90.2942	50.4008	gfp
109	28	68.8047	50.5624	gfp
109	29	104.6767	50.7457	cy5
109	30	42.1669	51.6691	gfp
109	31	53.2777	54.4228	gfp
109	32	17.1775	56.7425	gfp
109	33	95.9217	58.3555	cy5
109	34	76.5216	59.3479	cy5
109	35	40.9964	67.0522	gfp
109	36	58.0462	68.5735	cy5
109	37	97.3537	69.6213	cy5
109	38	67.9353	78.1151	cy5
109	39	50.8333	74.8078	cy5
109	41	102.4677	80.8261	gfp
109	43	86.9440	82.0964	cy5
109	44	110.9704	87.0933	cy5
109	45	79.8103	92.5490	cy5
109	46	87.9712	95.1537	cy5
109	48	62.4862	95.4887	rfp
109	49	14.4730	95.6640	gfp
109	50	27.9343	98.0436	cy5
109	51	75.3981	103.4832	cy5
109	52	66.4146	101.9957	cy5
109	53	21.6323	105.2921	rfp
109	54	85.3077	104.9974	gfp
109	55	107.87625	103.6193	cy5
109	56	97.5506	105.8900	gfp
109	57	51.4234	112.1900	cy5
109	58	60.3314	111.2804	cy5
109	60	18.0600	114.2124	gfp
109	61	91.6281	115.7166	gfp
109	62	64.5765	116.9146	rfp
109	63	26.9338	118.6780	cy5
109	64	36.6752	118.6035	rfp
109	66	71.5489	123.5060	gfp
109	67	94.3981	122.6759	gfp
109	68	34.8543	127.9701	gfp
109	69	55.5839	134.0113	cy5
109	70	43.9905	134.5094	cy5
109	71	72.0815	135.9583	gfp
109	72	61.9737	143.6236	rfp
109	73	73.9385	143.7436	cy5
111	1	7.9999	12.0264	gfp
111	2	18.2017	16.3028	gfp
111	3	5.3535	23.951	rfp
111	4	11.1106	33.2435	gfp
111	5	24.6511	37.9542	gfp
112	1	14.9279	9.0355	gfp
112	2	5.3917	10.7152	gfp
112	3	10.1558	16.2892	gfp
112	4	18.8772	19.4784	gfp
113	1	70.2568	9.0041	gfp
113	2	62.4384	11.5646	gfp
113	3	55.9854	13.8785	gfp
113	4	23.4029	19.6272	gfp
113	5	69.7197	17.9445	gfp
113	6	42.6090	20.7160	gfp
113	7	49.9621	21.5008	gfp
113	8	5.9340	20.4834	gfp
113	9	57.7603	21.5310	gfp
113	10	12.3751	24.4868	gfp
113	11	27.8996	28.4319	gfp
113	12	7.7296	30.9912	gfp
113	13	16.7546	32.5725	gfp
113	14	38.25925	35.1391	gfp
113	15	52.9203	33.1403	rfp
113	16	11.8974	37.6974	gfp
113	17	46.3273	39.0847	rfp
113	19	52.6374	53.8109	gfp
113	20	38.4452	55.9774	rfp
113	21	47.2100	60.0737	rfp
113	22	57.3663	59.26518	gfp
113	23	31.7125	62.5763	rfp
113	24	38.9466	64.6850	rfp
114	1	5.9974	8.7400	cy5
114	3	44.0690	12.7567	gfp
114	4	28.8605	16.6120	gfp
114	5	12.3074	19.6008	gfp
114	6	18.4674	23.4746	gfp
115	1	6.5824	7.7706	cy5
115	2	16.8926	10.2610	cy5
115	3	8.0375	18.3700	cy5
115	4	12.9033	22.5783	cy5
116	1	15.2305	7.8800	cy5
117	1	75.2054	5.7421	gfp
117	2	57.1693	12.0155	gfp
117	3	46.8353	10.8818	gfp
117	4	88.5903	16.2984	gfp
117	5	66.3544	17.6720	gfp
117	6	42.5589	18.1045	cy5
117	7	74.4868	19.1128	gfp
117	8	49.0137	20.4313	cy5
117	10	54.7725	26.0375	cy5
117	11	31.2986	29.1056	gfp
117	12	3.5959	33.31425	gfp
117	13	87.6910	31.9314	gfp
117	14	98.9820	30.2288	gfp
117	15	63.2320	33.1589	cy5
117	17	96.8841	38.1149	gfp
117	18	31.4125	40.0475	gfp
117	19	42.4253	44.3044	cy5
117	20	88.4043	43.0813	gfp
117	21	49.8568	43.6159	cy5
117	23	95.3648	50.0509	gfp
117	24	26.9982	49.3425	gfp
117	25	83.4936	56.92125	cy5
119	1	27.0314	6.2252	rfp
119	2	22.0006	11.7359	gfp
119	3	29.7847	17.7733	gfp
119	4	21.5941	21.4664	gfp
119	5	35.7432	22.1507	gfp
119	6	30.5248	31.9400	gfp
119	7	44.5976	32.7769	gfp
119	8	8.8531	35.8391	gfp
119	11	7.6202	45.7397	gfp
119	12	49.8468	45.8243	gfp
119	13	42.1235	45.9687	gfp
119	14	24.7983	49.7334	rfp
119	15	39.8442	58.7104	cy5
120	1	63.3807	7.6704	cy5
120	2	76.9470	9.9898	cy5
120	3	51.1838	15.4674	cy5
120	4	83.8743	14.6651	gfp
120	5	93.5307	15.1236	cy5
120	6	63.2612	17.8882	gfp
120	7	39.9439	19.6495	cy5
120	8	45.8050	22.9573	cy5
120	9	86.3091	23.6903	gfp
120	11	92.9187	27.4899	cy5
120	12	80.8136	28.4287	gfp
120	13	107.8454	28.3457	rfp
120	14	60.6658	29.5983	cy5
120	15	99.8521	31.0291	cy5
120	16	45.6425	32.6625	gfp
120	17	130.6488	31.5914	cy5
120	18	116.4258	37.5696	rfp
120	20	27.3527	38.4506	cy5
120	21	106.4372	38.6817	cy5
120	22	135.5688	38.2304	cy5
120	23	146.3050	38.9239	cy5
120	24	78.9334	39.9109	rfp
120	25	92.5249	40.4428	cy5
120	26	40.7251	41.8407	gfp
120	27	62.3858	40.6947	gfp
120	28	127.3184	43.2956	cy5
120	30	73.5098	47.1723	cy5
120	31	67.2919	46.9468	cy5
120	33	167.64625	48.117	cy5
120	34	48.8573	48.8336	cy5
120	35	160.6204	51.1009	rfp
120	36	30.9667	51.5261	gfp
120	37	64.0110	52.1444	cy5
120	38	82.8759	52.6672	gfp
120	40	43.2499	53.6919	gfp
120	42	54.5177	55.2461	cy5
120	45	170.7037	57.4113	cy5
120	46	62.2777	59.8970	cy5
120	48	164.9472	61.5514	gfp
120	49	10.2488	62.7954	gfp
120	50	98.9612	67.1275	rfp
120	51	20.2679	65.1563	gfp
120	54	172.4390	73.7173	rfp
120	55	69.4434	64.3412	gfp
120	56	58.6604	66.1989	rfp
120	59	152.6831	71.0162	cy5
120	60	46.7435	71.4938	cy5
120	62	5.2433	74.4830	cy5
120	63	120.1543	76.6997	cy5
120	64	21.5736	78.2385	rfp
120	65	95.4385	77.8802	rfp
120	66	112.7974	78.2660	cy5
120	67	50.1401	79.0819	cy5
120	68	184.215	82.7625	gfp
120	70	150.2755	80.7578	rfp
120	72	36.1442	82.8180	gfp
120	73	3.7046	83.2960	cy5
120	74	17.1684	85.0072	rfp
120	75	48.4577	86.9592	cy5
120	78	191.1708	88.2217	rfp
120	81	10.6295	91.5151	cy5
120	83	152.2233	90.3632	cy5
120	88	191.0829	95.9939	cy5
120	89	164.1397	95.4760	cy5
120	90	75.2199	98.1905	cy5
120	91	151.7091	100.0806	cy5
120	94	100.1678	101.6050	gfp
120	95	120.1534	102.5107	rfp
120	97	52.5272	102.7633	cy5
120	98	31.1892	103.6604	gfp
120	99	140.0493	104.0571	rfp
120	100	61.5821	104.3902	cy5
120	101	161.2875	103.875	cy5
120	102	196.08	105.4739	gfp
120	103	173.5685	108.4480	gfp
120	104	41.3480	109.0172	gfp
120	105	151.6825	108.0805	cy5
120	106	182.4349	109.0517	gfp
120	107	129.4914	109.1893	rfp
120	109	162.1458	112.7237	gfp
120	110	67.6799	111.5746	cy5
120	112	134.1983	114.5094	cy5
120	113	123.9586	116.9007	cy5
120	114	178.0349	115.9115	gfp
120	115	55.8840	117.7125	gfp
120	117	71.5592	118.5884	rfp
120	120	150.7812	120.2677	cy5
120	121	175.5461	125.4032	rfp
120	122	57.8073	125.3262	cy5
120	123	144.0057	126.4674	cy5
120	125	154.8280	126.8547	cy5
120	126	67.0646	128.6365	cy5
120	127	132.4474	132.5141	cy5
120	128	108.5401	134.4993	cy5
121	1	17.8069	10.6494	rfp
121	2	8.9596	12.0908	rfp
122	1	12.771	10.3904	rfp
123	1	13.3249	5.6054	cy5
123	2	38.3527	10.3862	cy5
123	3	4.6311	10.3716	cy5
123	4	28.6502	14.5822	rfp
123	5	37.9806	22.6031	rfp
123	6	53.4578	21.1987	rfp
123	7	20.0762	27.1417	gfp
123	8	11.44875	26.9556	gfp
123	9	90.1704	27.3582	cy5
123	10	58.695	29.7227	rfp
123	11	107.5995	31.8689	gfp
123	12	73.6364	33.3871	cy5
123	14	51.1716	37.4148	gfp
123	15	127.2357	38.2004	cy5
123	16	82.9682	42.2273	gfp
123	17	94.0267	41.6742	gfp
123	18	31.4886	43.9165	cy5
123	20	64.9691	45.5702	rfp
123	21	123.9321	47.0735	rfp
123	22	45.13065	46.6980	gfp
123	23	88.5132	48.3430	gfp
123	25	31.5007	55.2898	gfp
123	26	38.4058	54.9778	gfp
123	27	59.4651	54.0813	cy5
123	28	82.6454	59.4944	cy5
123	29	67.4266	58.7884	cy5
123	31	48.8756	62.3177	cy5
123	32	57.6624	63.6923	gfp
123	33	73.7757	66.1970	cy5
123	34	108.0828	67.2667	cy5
123	36	127.3414	73.6452	gfp
123	38	43.8966	76.4657	cy5
123	39	89.5869	77.0834	cy5
123	41	132.1194	80.1023	gfp
123	42	48.0151	85.0699	gfp
123	43	104.7370	85.6752	rfp
123	44	140.9221	84.9007	cy5
123	45	96.1582	89.3575	rfp
123	46	66.8505	96.6632	cy5
123	47	90.7589	95.1871	cy5
123	49	60.7056	107.7548	cy5
123	51	151.0113	109.0022	cy5
123	53	68.2677	114.165	gfp
123	54	88.7634	114.6203	rfp
123	55	106.5503	114.8926	cy5
123	56	113.9851	117.9854	cy5
123	57	83.2843	122.6610	gfp
123	58	140.1891	124.3866	cy5
123	59	106.6348	124.8889	cy5
123	60	68.3870	125.7976	gfp
123	61	147.1378	129.7506	cy5
123	62	93.1843	131.5199	cy5
123	63	72.5742	132.6296	gfp
123	65	54.2119	136.3962	gfp
123	66	69.0557	143.6317	gfp
123	68	122.0375	146.3056	gfp
123	69	91.6829	146.9561	cy5
123	70	132.2440	146.9525	gfp
123	71	136.3718	152.9945	gfp
123	72	116.8271	156.3070	gfp
123	73	92.5028	158.6281	rfp
123	74	128.0790	164.3094	gfp
123	75	118.4527	170.3593	gfp
123	77	108.3745	176.1053	cy5
123	78	97.8981	180.1743	cy5
123	79	88.9368	183.9253	gfp
123	80	103.4935	187.2435	cy5
124	1	8.6000	15.5379	gfp
124	2	8.8365	24.1553	gfp
125	1	13.2497	8.7822	gfp
125	2	9.7234	15.8025	gfp
126	1	18.7746	6.6081	gfp
126	2	7.0315	12.7349	gfp
127	1	3.6550	5.7751	gfp
128	2	33.05625	11.3681	gfp
128	5	20.3869	40.1877	rfp
128	10	24.2558	94.7277	cy5
129	1	65.9778	7.6656	cy5
129	2	57.6990	9.5232	cy5
129	3	84.6923	16.2784	cy5
129	4	49.8765	17.7098	gfp
129	5	65.7088	18.0772	gfp
129	6	80.3536	25.6882	gfp
129	7	52.8424	26.8521	gfp
129	8	45.4782	28.4196	cy5
129	9	49.3851	37.1179	gfp
129	10	31.2825	38.3775	gfp
129	11	58.4608	42.4580	cy5
129	12	86.9824	43.5758	gfp
129	13	93.525	46.2728	gfp
129	14	26.7539	48.7179	gfp
129	16	117.1270	53.6342	cy5
129	17	102.5500	56.6955	gfp
129	19	8.3477	57.9448	cy5
129	20	88.9376	60.9591	gfp
129	21	42.3908	61.6431	gfp
129	22	110.2836	61.9693	gfp
129	23	101.7411	64.2389	gfp
129	25	4.2957	65.38365	cy5
129	26	21.3851	64.4444	cy5
129	27	14.4836	69.3279	cy5
129	28	31.9105	71.9514	gfp
129	29	132.0569	71.8630	gfp
129	30	108.9896	71.9277	gfp
129	31	87.3521	72.6988	cy5
129	32	7.4459	73.6895	cy5
129	33	114.5864	78.3675	gfp
129	34	39.5304	84.0838	gfp
129	35	105.8087	91.9636	rfp
129	36	136.0430	93.8544	gfp
129	37	144.5621	97.3540	gfp
129	38	94.6775	97.3580	rfp
129	39	126.9575	101.2125	gfp
129	40	102.2863	104.4303	cy5
129	41	112.1513	104.5372	gfp
129	42	121.6985	113.7555	cy5
129	43	151.2525	116.1836	rfp
129	44	107.9819	117.6903	cy5
129	45	135.0641	127.3875	rfp
129	46	152.4118	131.9374	cy5
129	47	158.9096	133.9204	cy5
130	1	157.6718	4.5995	rfp
130	2	150.5316	7.4327	cy5
130	3	187.5453	11.0571	cy5
130	4	144.8755	12.2854	cy5
130	6	152.5696	14.4258	cy5
130	7	197.9412	15.6238	cy5
130	8	208.5319	16.8119	cy5
130	9	190.5426	18.8628	gfp
130	10	137.9879	19.8688	gfp
130	11	153.5361	20.7707	cy5
130	12	183.9672	24.8602	cy5
130	13	203.7076	26.0297	cy5
130	14	137.2887	28.1999	cy5
130	15	147.7373	27.1303	cy5
130	16	193.6953	26.5313	cy5
130	17	216.6444	27.8425	cy5
130	18	177.3624	30.7260	cy5
130	19	128.8311	34.3355	cy5
130	20	207.7336	34.9172	cy5
130	21	174.15	37.2975	cy5
130	22	220.3619	37.4336	cy5
130	23	214.4556	40.8134	gfp
130	25	159.8020	42.1554	cy5
130	27	127.3756	44.7558	cy5
130	29	115.1923	46.4965	cy5
130	30	171.4220	45.9961	cy5
130	31	160.4549	48.9338	cy5
130	33	167.7906	51.3065	cy5
130	34	107.3099	55.72026	rfp
130	35	117.6032	55.6656	cy5
130	37	194.7670	55.9614	cy5
130	39	151.0695	60.7782	cy5
130	40	124.2423	61.5044	cy5
130	41	178.5015	61.2264	cy5
130	42	83.9407	63.5325	gfp
130	43	108.7812	63.9142	rfp
130	44	215.0287	63.8407	cy5
130	45	88.4233	67.7911	cy5
130	47	138.0809	68.6416	rfp
130	48	210.8454	69.7359	cy5
130	49	164.6214	73.1976	cy5
130	50	72.9903	72.4835	gfp
130	51	195.8844	72.5625	cy5
130	52	92.4335	72.7610	cy5
130	53	129.6590	75.5211	cy5
[truncated: 1,162 more rows]
