# Supplementary material for: The Beta Cell in Its Cluster: Stochastic Graphs of Beta Cell Connectivity in the Islets of Langerhans
Source: PLoS Comput Biol. 2015 Aug 12;11(8):e1004423. doi: 10.1371/journal.pcbi.1004423 (PMC4534467; doi:10.1371/journal.pcbi.1004423)
Supplement: S1 Dataset — (ZIP) [file pcbi.1004423.s048.zip › datazip/C2.2011.dapi.coords.tsv]

1	1	6.6713	8.4672	rfp
1	4	42.2210	36.6811	rfp
2	1	37.7547	14.02875	rfp
2	2	26.2171	19.9907	rfp
2	3	29.2315	26.4341	rfp
2	4	46.7129	26.1721	rfp
2	6	4.4113	54.8826	rfp
2	7	20.6042	56.4216	cy5
3	1	2.6213	9.4683	cy5
3	2	15.8025	11.0346	gfp
3	3	8.2596	12.1385	gfp
3	6	10.8527	24.5644	gfp
4	1	9.1676	7.3143	cy5
5	1	37.4844	10.7318	cy5
5	2	21.9856	18.3899	cy5
5	3	50.6904	19.5567	cy5
5	4	18.1109	24.8212	cy5
5	5	30.0705	26.7467	gfp
5	6	48.4825	28.9934	gfp
5	7	38.2566	30.26125	gfp
5	8	37.3731	36.6268	gfp
5	9	43.6355	38.1326	cy5
5	10	5.3077	63.6691	rfp
6	1	21.8536	11.7967	gfp
6	2	21.7785	23.3405	gfp
6	3	5.7916	25.37	gfp
7	1	24.5503	6.7171	gfp
7	4	37.7659	39.5341	gfp
8	1	100.6926	11.57775	gfp
8	2	60.845	20.6009	cy5
8	4	66.0204	25.9666	cy5
8	5	58.5504	26.8676	gfp
8	6	98.9798	37.2609	gfp
8	7	51.2091	37.1755	cy5
8	8	33.4155	45.6139	gfp
8	9	108.7843	51.1078	gfp
8	10	20.4986	54.6270	gfp
8	11	128.5839	52.5259	cy5
8	12	116.6266	55.0903	gfp
8	13	71.9809	62.7923	gfp
8	14	33.6981	64.2154	gfp
8	15	69.6651	71.0985	gfp
8	16	42.0284	71.8445	gfp
8	17	8.4271	79.2859	rfp
8	18	53.8927	78.8952	gfp
8	20	109.5680	80.6961	cy5
8	21	36.7799	81.7810	gfp
8	22	79.7416	84.4903	gfp
8	23	47.7110	86.4490	gfp
8	24	12.3532	87.7901	rfp
8	26	89.7237	91.3732	gfp
8	28	77.8363	99.16875	gfp
9	1	27.4966	12.0867	gfp
9	2	34.3642	14.0108	gfp
9	3	14.2697	18.1397	cy5
9	4	7.0657	19.0348	gfp
9	5	34.9129	20.5694	gfp
9	7	40.0060	36.9662	cy5
10	1	37.5256	36.8563	gfp
10	2	45.1198	46.8028	rfp
11	1	33.6795	4.9107	rfp
11	2	28.7989	16.1732	gfp
11	3	11.1662	21.3648	gfp
11	4	50.7042	23.3633	gfp
11	5	21.7102	24.6955	gfp
11	6	6.2169	26.0012	gfp
11	7	41.7550	31.8571	gfp
11	8	7.5899	34.4564	gfp
11	10	37.6930	41.7539	gfp
12	1	12.2908	3.3594	cy5
12	2	6.2392	9.6725	cy5
12	3	12.6244	8.9186	cy5
13	1	19.0220	14.2258	gfp
13	2	26.8085	20.4817	gfp
13	3	29.0166	28.8072	gfp
13	7	29.0711	49.9546	gfp
14	1	58.3202	4.6893	cy5
14	2	48.6383	7.2341	cy5
14	3	81.0731	6.3704	cy5
14	5	78.9838	12.7280	gfp
14	6	29.8600	15.3077	gfp
14	7	45.8419	16.5882	gfp
14	8	88.7005	17.0795	gfp
14	9	118.0723	18.4232	rfp
14	10	99.6916	20.9088	cy5
14	11	58.4374	23.5122	gfp
14	12	107.4113	22.2775	gfp
14	13	18.6566	25.2921	gfp
14	14	40.5601	24.4872	gfp
14	15	91.1320	24.23265	gfp
14	17	82.3615	30.5135	gfp
14	18	114.4296	31.9937	cy5
14	19	42.5628	32.852	gfp
14	20	33.6782	33.5466	gfp
14	22	90.8407	38.86125	gfp
14	23	42.9978	40.6284	gfp
14	24	30.4176	41.3093	gfp
14	25	78.8865	41.9435	cy5
14	26	108.2014	48.3481	gfp
14	28	119.2697	44.0166	gfp
14	29	48.0053	50.4988	gfp
14	30	124.4030	52.0209	cy5
14	32	83.2214	57.8696	gfp
14	33	72.1446	58.7359	gfp
14	35	122.9303	63.5036	cy5
14	36	7.0878	65.0447	gfp
14	39	15.7575	69.3075	gfp
14	40	121.6013	70.6275	cy5
14	41	56.6480	71.9990	gfp
14	42	79.6362	73.9751	gfp
14	43	112.1123	76.5042	gfp
14	44	13.1906	83.8500	gfp
14	45	60.5257	81.2795	gfp
14	46	68.8822	83.9875	gfp
14	47	102.7062	83.6585	gfp
14	48	112.9586	83.6788	gfp
14	51	77.5033	92.1129	gfp
14	52	94.6768	90.3724	gfp
14	53	28.3740	95.0778	gfp
14	55	59.9905	102.4548	cy5
14	56	33.2691	101.76165	gfp
14	57	73.3373	104.4961	cy5
14	58	41.5951	107.8003	cy5
14	59	34.9738	108.4960	rfp
14	60	48.4351	108.5950	rfp
15	1	27.0815	7.0016	rfp
15	5	33.067	26.4665	cy5
15	6	20.8687	43.1036	gfp
16	1	22.1627	9.7117	gfp
16	2	9.0260	14.3692	gfp
16	3	14.1900	20.296	gfp
17	1	8.7855	5.4541	cy5
18	1	17.3376	8.7333	gfp
18	2	23.2298	15.2455	gfp
18	4	30.7932	25.4997	gfp
18	5	11.7340	27.1892	gfp
18	6	4.2040	29.2093	cy5
20	1	33.7360	7.3669	rfp
21	1	45.3477	22.8663	gfp
21	2	68.5744	30.6193	gfp
21	3	18.8301	32.7699	gfp
21	4	83.9185	41.7362	gfp
21	5	64.5556	49.5760	rfp
21	6	11.8954	66.0680	gfp
21	7	6.8854	72.1352	cy5
21	8	53.2018	75.0995	gfp
21	9	69.9099	83.3663	gfp
21	10	79.2373	93.3051	gfp
21	12	66.1218	105.8314	gfp
21	13	56.0252	111.0697	gfp
21	14	39.1223	115.0634	gfp
22	1	55.9916	6.6371	rfp
22	3	53.8768	15.8218	cy5
22	4	17.4200	17.2314	rfp
22	5	47.1187	23.3596	gfp
22	10	16.6106	32.5428	gfp
22	11	15.6689	39.5339	gfp
22	13	18.8194	51.1665	gfp
22	14	63.1609	51.4878	gfp
22	16	46.6994	54.1379	gfp
22	17	8.8942	61.0713	gfp
22	18	61.5403	69.8519	gfp
22	19	43.0966	70.8071	gfp
22	20	18.0754	72.18625	gfp
22	21	84.7873	76.0495	rfp
22	23	77.2170	76.0199	gfp
22	24	32.7307	81.6452	gfp
22	25	52.8685	81.66775	gfp
22	26	89.8004	82.2249	rfp
22	28	81.7179	102.5640	gfp
22	30	86.3341	108.6999	gfp
22	31	60.9688	111.3197	gfp
22	35	58.1966	122.6526	gfp
22	36	51.5120	123.1950	gfp
22	37	60.3469	134.0492	gfp
22	41	123.4087	153.5605	gfp
22	42	67.03614	159.50334	cy5
22	43	97.0890	166.5451	cy5
22	44	106.6073	164.5171	rfp
22	45	123.8610	167.5878	gfp
22	46	117.3167	174.6411	gfp
22	48	106.8898	183.7017	gfp
22	50	96.9587	196.9084	gfp
23	1	44.4835	8.2023	rfp
23	2	104.2582	10.9045	rfp
23	3	117.0155	11.9117	rfp
23	4	57.4767	13.9033	cy5
23	6	48.8997	24.2260	cy5
23	7	11.3827	31.1027	rfp
23	10	119.0455	37.9303	cy5
23	11	152.4246	39.2028	rfp
23	12	44.1060	43.2533	rfp
23	13	62.3011	43.4789	gfp
23	17	54.5537	53.2842	cy5
23	18	72.9268	54.2994	gfp
23	20	142.9823	58.0336	gfp
23	21	150.70425	58.179	rfp
23	23	126.0528	60.9653	gfp
23	24	59.2294	60.1969	cy5
23	25	84.4599	63.7218	rfp
23	26	116.7827	63.4655	gfp
23	27	61.5521	66.9392	cy5
23	28	128.7259	69.0634	rfp
23	29	124.8171	75.8164	gfp
23	31	128.8784	82.3009	cy5
23	33	86.9952	89.7070	gfp
23	34	57.6700	92.9726	rfp
23	35	127.3796	94.1857	rfp
23	36	81.1578	98.5939	gfp
24	1	44.9196	7.9774	cy5
24	2	36.2925	16.62	gfp
24	4	56.4884	33.2684	cy5
24	5	66.7008	35.7054	cy5
24	6	47.4547	41.0047	gfp
24	7	71.0092	48.1841	rfp
25	1	7.8184	5.7353	cy5
25	2	16.7239	9.4195	cy5
26	1	81.0827	4.4422	rfp
26	4	55.4009	28.3454	rfp
26	5	30.4025	28.9485	rfp
26	6	47.0671	35.2869	rfp
26	7	80.5686	36.7005	gfp
26	8	103.5401	38.2602	gfp
26	9	75.8893	41.8826	gfp
26	10	134.2859	42.7195	rfp
26	11	98.3571	43.4139	gfp
26	12	85.7935	48.9097	gfp
26	13	58.1551	51.0311	gfp
26	14	107.5617	53.0116	gfp
26	15	43.5918	54.9879	rfp
26	16	31.1644	54.6569	rfp
26	17	58.9264	60.5731	gfp
26	18	149.4862	61.5280	rfp
26	19	114.26175	64.8386	gfp
26	23	99.3057	84.9909	gfp
26	24	90.8881	86.5501	gfp
26	25	49.4219	90.5158	gfp
26	26	115.0457	88.7495	gfp
26	27	124.1147	91.1321	rfp
26	28	133.8825	92.3550	rfp
26	29	69.6486	94.1359	gfp
26	30	61.5906	98.9938	gfp
26	31	112.6737	100.5356	gfp
26	32	71.0436	100.9945	cy5
26	33	115.8827	107.8202	gfp
26	34	36.2629	107.9314	cy5
26	36	23.8746	111.3583	rfp
26	38	128.0882	116.9719	rfp
26	39	36.1287	117.6718	gfp
26	40	117.1873	119.0209	rfp
26	41	38.9317	125.1164	gfp
26	43	63.4691	125.5054	gfp
26	44	102.0414	125.9183	gfp
26	45	37.6496	133.8006	gfp
26	46	101.4771	133.2622	rfp
26	47	118.2707	135.3136	rfp
26	48	90.8331	136.3714	gfp
26	49	57.7362	145.1228	cy5
26	50	124.1981	144.6779	cy5
26	51	137.1948	144.7860	rfp
26	52	77.0189	147.8181	gfp
26	53	66.9269	148.6920	gfp
26	54	51.6934	150.1068	rfp
26	55	107.3246	154.8679	gfp
26	56	68.5795	157.0641	gfp
26	57	82.9300	157.2544	cy5
26	58	75.3953	162.4354	rfp
27	1	70.2049	4.8153	rfp
27	3	82.4042	14.4473	rfp
27	4	55.3813	17.4835	rfp
27	6	129.2546	23.4689	gfp
27	7	143.1945	29.6655	rfp
27	8	87.3622	29.9218	rfp
27	10	40.8981	36.1455	rfp
27	11	42.0786	43.0691	gfp
27	12	32.6496	48.0034	rfp
27	13	100.8742	47.5896	gfp
27	14	131.0425	47.9123	rfp
27	15	33.6181	56.0166	rfp
27	16	54.5821	57.0506	rfp
27	17	160.44375	57.1080	gfp
27	19	81.5038	60.2753	gfp
27	21	37.3208	62.1670	rfp
27	22	66.7805	65.145	rfp
27	23	43.1857	67.1460	gfp
27	25	179.6232	68.2064	gfp
27	26	33.1420	73.6782	gfp
27	27	112.8687	73.2201	gfp
27	28	13.8277	77.3244	rfp
27	30	25.7379	78.4267	cy5
27	31	140.6702	81.1318	gfp
27	32	68.9523	80.46375	gfp
27	33	123.7844	81.5480	rfp
27	34	149.3598	80.5986	gfp
27	35	129.8413	82.0272	rfp
27	37	14.2656	87.6842	rfp
27	38	112.2464	91.1910	gfp
27	39	57.9745	92.1138	gfp
27	40	65.8821	89.5053	gfp
27	41	157.1422	94.0886	gfp
27	42	188.4093	96.3552	rfp
27	43	194.7764	97.3360	rfp
27	44	136.4786	101.3634	gfp
27	45	46.6908	102.1813	rfp
27	46	21.0204	109.3606	rfp
27	48	170.5932	112.3562	gfp
27	49	33.8072	113.0593	rfp
27	51	192.4418	113.7921	rfp
27	52	184.5126	114.5362	rfp
27	54	134.5573	116.8432	cy5
27	55	144.0217	118.4678	gfp
27	56	104.7695	118.7983	cy5
27	57	132.3918	122.8836	gfp
27	58	110.2649	124.5925	cy5
27	59	99.1457	125.5216	gfp
27	60	119.1702	125.3235	rfp
27	63	135.4434	134.9213	gfp
27	64	41.4095	133.0089	gfp
27	66	49.4839	136.0817	cy5
27	67	103.6379	136.7706	gfp
27	68	161.1954	136.1198	rfp
27	69	126.8472	140.6268	gfp
27	70	171.7933	140.4446	gfp
27	72	179.7324	140.5510	gfp
27	73	143.0619	143.1414	gfp
27	74	79.0850	145.6649	gfp
27	75	109.3791	145.4217	gfp
27	76	43.3420	146.0876	gfp
27	77	28.3641	146.4309	rfp
27	78	171.8488	147.4044	rfp
27	79	94.9954	148.5850	gfp
27	80	69.4808	148.9233	gfp
27	81	32.2200	152.8275	rfp
27	82	132.483	152.2329	gfp
27	83	54.8711	152.4158	rfp
27	84	103.3918	154.0853	gfp
27	85	65.1576	157.8281	rfp
27	86	42.4168	158.3475	rfp
27	87	145.6261	161.8305	rfp
27	88	3.2300	163.4976	rfp
27	89	99.1545	168.3817	rfp
27	90	151.9487	173.0801	rfp
27	91	72.40125	174.7480	rfp
27	92	146.8556	176.7164	rfp
27	94	120.5683	179.9661	rfp
27	95	77.9904	181.7163	rfp
28	1	11.3020	15.2690	gfp
28	2	7.8707	30.2627	gfp
28	3	23.2099	31.8872	gfp
29	1	74.9992	7.6755	gfp
29	2	66.5796	11.7657	cy5
29	3	48.3794	14.5125	cy5
29	4	91.8413	15.7816	gfp
29	6	34.9001	19.0948	gfp
29	7	109.3570	22.0608	rfp
29	8	89.2094	24.5276	gfp
29	9	19.5814	28.7305	gfp
29	10	83.8977	31.1815	gfp
29	11	29.7185	34.1469	gfp
29	12	75.465	33.0438	gfp
29	13	120.0902	36.6868	gfp
29	14	14.0999	38.9584	rfp
29	15	111.8248	38.2452	gfp
29	16	55.5058	41.0411	gfp
29	17	66.0917	41.1281	gfp
29	18	24.2701	42.0115	gfp
29	19	51.0959	46.7375	gfp
29	21	29.9034	48.7866	gfp
29	22	19.1107	49.4881	cy5
29	23	37.9142	49.3970	gfp
29	24	102.7407	50.2286	gfp
29	25	44.376	51.5862	gfp
29	26	113.3493	50.7274	cy5
29	27	101.3088	57.0586	gfp
29	28	14.0420	58.6533	rfp
29	29	42.2697	64.8596	gfp
29	30	28.5819	64.5995	gfp
29	31	10.5152	64.8904	rfp
29	32	90.9540	65.4434	gfp
29	33	17.0685	68.4281	rfp
29	34	108.9147	67.1961	cy5
29	35	46.5746	72.8881	gfp
29	36	63.5724	72.5027	gfp
29	37	93.9055	72.6929	gfp
29	38	54.9102	75.4407	gfp
29	39	85.8132	75.6998	gfp
29	40	25.5667	77.5304	gfp
29	41	33.6022	78.2939	gfp
29	42	56.7687	82.7024	gfp
29	43	21.6873	84.8308	gfp
29	44	86.8729	88.1973	gfp
29	45	59.4631	89.3090	gfp
29	46	26.7540	92.5936	gfp
29	47	71.9107	91.4440	gfp
29	48	53.2125	93.5870	gfp
29	49	21.3555	96.1957	cy5
29	50	76.2892	99.8496	gfp
29	51	59.4588	102.0084	gfp
29	52	23.2100	102.8376	rfp
29	53	37.8885	106.8827	gfp
29	54	92.4930	107.6075	gfp
29	55	104.7870	110.1960	cy5
29	56	44.6571	111.5363	gfp
29	57	87.2792	114.5822	gfp
29	58	79.1356	115.3319	gfp
29	60	111.7086	116.6335	cy5
29	61	53.8160	121.0988	gfp
29	62	101.7944	125.3308	cy5
29	63	61.8001	129	cy5
29	64	45.4922	141.3313	cy5
29	66	102.2578	146.6363	rfp
29	67	55.2945	148.7484	cy5
29	68	87.935	147.4020	rfp
29	69	96.7932	150.3748	rfp
29	70	158.2266	150.5773	rfp
29	73	82.9033	152.6604	rfp
29	74	137.8312	153.1345	rfp
29	75	77.0367	157.4167	rfp
29	76	105.2013	157.7467	gfp
29	78	138.8990	158.6790	gfp
29	79	9.2679	160.4623	rfp
29	80	125.4986	161.5437	gfp
29	81	133.1610	160.9118	gfp
29	82	162.6159	163.8237	rfp
29	84	143.6786	166.3807	gfp
29	86	97.3775	175.2875	gfp
29	87	122.7435	168.4681	gfp
29	89	43.6229	176.7679	gfp
29	90	88.9955	176.4133	gfp
29	91	30.4325	178.9825	gfp
29	92	6.3042	179.4823	rfp
29	93	117.1541	178.4676	cy5
29	94	52.9207	179.3637	gfp
29	95	61.3518	180.1239	rfp
29	96	76.0455	181.1891	rfp
29	97	173.9963	182.3150	rfp
29	98	160.9887	183.1578	gfp
29	99	64.6969	186.3673	rfp
29	100	100.0082	187.1073	gfp
29	101	148.6229	187.1740	gfp
29	102	120.2096	188.4598	rfp
29	104	129.9162	191.40375	rfp
29	105	143.5383	199.0710	gfp
29	107	206.4943	199.8359	rfp
29	108	176.5529	200.4622	cy5
29	109	155.3122	206.7301	gfp
29	110	175.8788	207.8433	rfp
29	111	207.9033	207.5660	rfp
29	112	112.7643	208.8982	rfp
29	113	89.2322	212.0617	rfp
29	114	147.2687	211.3513	gfp
29	115	203.6386	215.8936	gfp
29	116	114.2673	219.0168	gfp
29	117	195.2643	219.0230	gfp
29	118	131.2799	220.5166	gfp
29	119	181.6415	219.6119	gfp
29	120	107.2218	225.8575	gfp
29	121	124.0155	229.2485	gfp
29	122	174.8177	229.6336	gfp
29	123	190.2278	229.5177	gfp
29	124	110.5442	232.5591	gfp
29	126	202.1556	234.8653	gfp
29	127	95.6323	239.3348	rfp
29	128	123.0546	240.4750	gfp
29	129	171.4794	241.8898	gfp
29	130	161.6945	241.6920	gfp
29	131	131.3815	242.8301	gfp
29	132	144.2572	245.2297	gfp
29	133	115.3448	247.1371	gfp
29	134	108.3979	246.5702	gfp
29	136	129.7246	252.2243	gfp
29	137	188.4609	253.7470	gfp
29	138	167.5917	258.3848	gfp
29	139	212.8539	257.4521	rfp
29	140	139.1980	263.5435	rfp
29	141	196.2073	270.3059	rfp
29	142	135.3529	272.6524	rfp
29	143	146.3553	278.8789	rfp
29	145	128.3726	292.5310	rfp
30	1	30.8710	22.9642	rfp
30	2	36.2020	26.4505	rfp
30	3	79.8847	27.1999	rfp
30	4	60.885	31.6275	gfp
30	5	76.7633	33.0190	gfp
30	7	68.6495	41.8433	gfp
30	8	104.0276	47.1200	gfp
30	12	102.4508	65.9537	gfp
30	13	115.7970	69.1069	gfp
30	14	73.3443	67.7543	gfp
30	15	53.6143	70.0777	rfp
30	17	104.4626	77.6607	gfp
30	19	81.9294	84.7694	gfp
30	22	32.4187	90.3	gfp
30	23	113.5143	101.0670	rfp
30	24	38.0810	108.3548	gfp
30	25	108.1037	110.0221	gfp
30	27	32.0135	115.5711	rfp
30	30	50.6496	121.8451	rfp
30	33	73.9385	129.1218	rfp
30	34	104.7598	142.0909	rfp
30	35	96.9113	150.9121	rfp
31	1	46.4602	10.2797	gfp
31	2	20.4088	16.4536	rfp
31	3	35.0784	19.5909	gfp
31	4	65.6173	25.4384	gfp
31	5	11.7238	27.2892	cy5
31	6	46.0195	33.1522	cy5
31	8	9.9494	43.5953	gfp
31	9	3.2543	45.9768	rfp
31	10	53.0410	44.0274	cy5
31	11	39.9139	50.5455	gfp
31	12	12.1395	53.7179	cy5
31	13	21.9237	53.9966	gfp
31	14	58.7533	55.5671	cy5
31	15	30.1761	56.8000	gfp
31	16	37.8019	63.7406	gfp
32	1	50.0639	11.3257	rfp
32	2	82.7233	10.5336	gfp
32	4	122.9593	16.8692	rfp
32	6	92.2393	19.8187	gfp
32	8	47.3659	23.9309	gfp
32	9	35.8701	25.2437	gfp
32	11	108.6825	29.1516	gfp
32	12	90.6721	29.7841	gfp
32	13	42.6754	32.2787	gfp
32	14	9.8023	33.6503	rfp
32	15	124.7489	36.9214	rfp
32	16	49.6396	37.3774	gfp
32	17	48.7645	44.3752	cy5
32	19	12.0498	47.7593	rfp
32	20	86.258	48.9412	gfp
32	21	133.7767	50.0727	rfp
32	22	140.8715	52.9423	rfp
32	23	37.3309	53.1517	gfp
32	24	97.7105	54.0047	cy5
32	25	46.7757	55.2133	cy5
32	26	127.6099	54.9992	rfp
32	27	11.1174	55.9626	rfp
32	28	110.5519	54.7211	cy5
32	30	93.525	60.7756	cy5
32	31	77.7099	62.2931	gfp
32	32	12.7021	67.6664	gfp
32	33	63.7859	67.9016	gfp
32	34	93.8182	68.4677	rfp
32	35	49.6207	70.7793	gfp
32	36	143.7335	72.0967	rfp
32	37	126.1996	73.3513	rfp
32	38	38.5173	75.64775	rfp
32	39	108.1478	79.9376	rfp
32	40	83.1842	80.6770	cy5
32	41	70.5283	84.7245	cy5
32	42	101.5174	85.2054	rfp
32	43	88.8257	85.8034	cy5
32	44	114.165	88.9742	gfp
32	45	48.2184	89.5260	rfp
32	46	59.3433	90.0231	rfp
32	47	75.2783	90.0182	cy5
32	48	92.5873	94.6314	gfp
33	1	36.7154	7.2025	rfp
33	2	40.3029	15.7929	rfp
33	3	23.1182	25.8255	rfp
33	4	28.0295	31.2194	rfp
33	8	42.4162	43.8848	rfp
33	10	20.4082	54.3715	rfp
33	11	36.8563	53.5654	rfp
33	12	24.0535	60.3661	rfp
33	13	30.7247	79.6226	rfp
34	1	50.4298	4.902	rfp
34	3	81.5220	18.5623	gfp
34	5	25.1645	27.8299	rfp
34	6	77.3715	28.1524	gfp
34	7	55.9867	29.9023	rfp
34	8	66.4289	35.2985	gfp
34	11	44.1513	55.7977	rfp
34	12	24.8586	55.9058	rfp
34	13	5.9846	60.9049	rfp
34	14	33.4325	60.1741	rfp
34	15	48.0797	62.5412	rfp
34	16	6.9047	70.5588	rfp
35	1	10.4977	11.8535	rfp
36	1	11.1547	15.8215	gfp
36	2	34.0940	15.9844	gfp
37	1	20.0688	8.0664	cy5
37	2	13.1513	14.8805	gfp
37	3	34.4916	33.9581	gfp
37	4	7.8409	37.8556	gfp
37	5	13.9363	49.7592	rfp
38	1	26.7675	5.4430	rfp
38	2	56.8417	9.2321	rfp
38	3	33.2892	19.7442	rfp
38	4	46.5770	20.3175	rfp
38	5	40.8087	25.9240	rfp
39	1	24.1506	9.2567	gfp
39	2	13.1419	16.7080	gfp
39	3	45.5272	21.6731	gfp
39	4	49.1314	26.2398	gfp
39	5	10.9813	32.1034	gfp
39	6	33.6912	33.5702	gfp
39	7	30.1831	41.6953	gfp
39	8	11.5697	55.5506	gfp
39	9	45.9312	59.3902	gfp
39	10	5.2263	66.7133	rfp
39	11	50.7843	66.7101	gfp
39	12	44.7630	69.7729	gfp
39	13	14.1209	72.0672	gfp
39	14	25.5565	74.8003	gfp
39	15	44.9405	78.1082	gfp
39	16	17.1642	80.4067	gfp
39	17	37.8400	83.0505	gfp
39	18	42.8925	92.5575	gfp
39	19	34.5478	94.65375	gfp
40	1	41.8640	8.7249	rfp
40	2	68.3239	25.2824	cy5
40	3	31.0109	30.3603	gfp
40	4	47.0969	30.96	gfp
40	9	99.4028	67.2881	rfp
40	11	25.0730	78.2035	gfp
40	15	162.1914	87.4324	cy5
40	17	68.4274	91.7976	gfp
40	18	160.9749	95.5454	gfp
40	20	170.1901	96.6495	cy5
40	21	71.5771	97.98625	gfp
40	22	99.8675	99.6832	cy5
40	23	12.3179	103.1607	rfp
40	27	99.0566	111.5990	cy5
40	28	172.9923	114.5537	gfp
40	29	58.6662	115.5310	rfp
40	30	39.9533	117.4022	cy5
40	31	100.2814	120.8569	gfp
40	32	137.0625	120.8767	gfp
40	33	159.1014	121.1050	gfp
40	34	101.3925	129.8475	gfp
40	37	163.6990	141.1542	gfp
40	38	134.2334	143.9340	gfp
40	39	152.3794	146.0628	gfp
41	1	11.7396	5.7176	gfp
41	2	5.2269	10.9528	cy5
41	3	17.2836	13.8794	gfp
41	4	28.4373	19.7943	gfp
42	1	66.3813	7.7699	rfp
42	2	86.72025	17.3247	gfp
42	3	64.7809	15.1783	gfp
42	4	62.3217	23.3049	gfp
42	5	32.465	28.7702	gfp
42	6	40.4983	32.4358	gfp
42	7	48.5989	32.7861	gfp
42	8	106.9242	36.7252	rfp
42	9	89.5919	39.4361	cy5
42	10	58.179	45.7305	gfp
42	11	21.6232	46.2355	rfp
42	12	79.7283	45.8343	gfp
42	13	105.7545	46.7540	rfp
42	14	84.6261	52.4187	gfp
42	15	18.9868	53.0835	rfp
42	16	59.6979	53.2196	gfp
42	17	68.9305	53.4121	gfp
42	18	31.9275	53.0931	rfp
42	19	80.5098	58.6259	gfp
42	20	44.2998	62.2341	gfp
42	21	106.4327	62.2425	rfp
42	22	25.8880	62.5943	rfp
42	23	76.1179	63.7999	gfp
42	24	97.4308	64.5734	gfp
42	25	51.7652	68.8420	cy5
42	26	44.5495	70.7109	gfp
42	27	90.1791	75.465	gfp
42	29	38.5769	76.8430	gfp
42	30	18.3239	82.2023	gfp
42	31	31.8042	80.3025	gfp
42	32	67.3697	80.3353	gfp
42	33	53.6449	82.9558	gfp
42	34	34.1907	88.6536	cy5
42	35	22.9405	89.2723	gfp
42	36	68.7335	89.8649	rfp
42	37	3.6053	90.0353	rfp
42	38	9.9491	90.8724	rfp
42	39	104.6709	90.7562	gfp
42	40	25.6534	92.9680	gfp
42	41	34.7529	98.0751	gfp
42	42	91.3202	99.0865	cy5
42	43	87.2487	104.4404	cy5
42	44	66.6906	106.9291	rfp
42	45	63.8257	116.8543	rfp
42	46	25.8312	114.6540	rfp
42	48	112.2761	121.0803	rfp
42	49	100.7914	131.1761	gfp
42	50	109.5756	130.3502	rfp
42	51	61.9023	130.3502	rfp
42	53	89.7103	133.0174	gfp
42	54	95.2174	138.2849	gfp
43	1	45.9935	10.4854	gfp
43	2	84.0938	21.4974	gfp
43	3	72.8135	24.8595	gfp
43	4	11.6302	29.4147	gfp
43	5	37.2772	30.7039	gfp
43	6	51.4288	34.6668	gfp
43	7	83.9132	41.8352	gfp
43	8	54.7757	45.1690	rfp
43	9	26.3427	48.7054	gfp
43	10	69.3611	47.6671	rfp
43	11	11.6612	50.2588	gfp
43	12	19.8730	51.9312	gfp
43	13	58.2489	53.0351	rfp
43	15	34.6752	57.9984	cy5
43	16	19.5842	58.7256	rfp
43	17	53.4657	60.4039	gfp
43	18	74.8676	63.3845	gfp
44	1	10.1488	8.2138	cy5
44	2	22.6395	10.4619	cy5
44	3	3.8779	12.6955	cy5
44	4	9.7990	19.3810	cy5
44	5	30.4733	19.3617	cy5
44	6	33.5127	28.0247	cy5
44	7	40.42	43.3464	gfp
44	8	43.7651	50.4656	gfp
44	9	37.8018	54.9556	gfp
44	10	21.1645	60.3386	gfp
44	11	31.1259	63.8957	gfp
44	12	26.2895	68.3470	gfp
44	13	7.1465	72.7034	rfp
44	14	15.3173	72.4797	gfp
44	15	24.0933	76.8963	gfp
44	16	19.4575	81.2016	gfp
45	1	50.2733	10.8793	cy5
45	2	54.0478	16.1091	cy5
45	3	33.7218	29.3358	gfp
45	5	12.3537	52.6728	gfp
46	2	69.9656	35.8101	rfp
46	4	51.6472	54.4081	rfp
46	5	60.3826	54.6904	rfp
46	6	69.1864	60.0274	rfp
46	7	86.3682	64.4863	rfp
46	8	58.5312	71.6001	rfp
46	10	37.3503	88.0186	rfp
46	11	16.6941	89.7404	rfp
46	12	7.5065	93.4472	rfp
46	13	86.6665	108.0805	rfp
47	1	48.7127	9.7690	gfp
47	2	46.1544	19.9489	gfp
47	3	8.2672	22.0354	gfp
47	4	19.5764	28.1193	gfp
47	5	59.3884	28.5171	gfp
47	6	12.6965	34.8206	gfp
47	7	54.8634	36.0048	gfp
47	8	48.4528	37.9438	gfp
47	9	21.2536	38.0464	gfp
47	10	8.11625	43.4730	gfp
47	11	35.0507	45.2801	gfp
47	12	50.2480	45.0880	gfp
48	1	11.2665	9.3946	rfp
48	2	18.6481	13.1340	rfp
48	3	13.4828	15.9949	rfp
49	1	46.6262	9.8794	rfp
49	2	44.3901	19.2499	rfp
49	3	32.2273	21.8074	rfp
49	4	64.4335	26.6242	rfp
49	5	196.9706	28.8386	rfp
49	6	50.8665	30.0557	rfp
49	8	187.695	41.9250	cy5
49	9	194.7667	44.5349	cy5
49	10	182.1220	47.5999	rfp
49	11	123.4564	51.1213	rfp
49	12	191.1654	54.7824	gfp
49	13	115.6241	57.3578	rfp
49	14	168.2744	61.9046	cy5
49	15	133.2684	65.1735	rfp
49	16	149.5821	69.1225	rfp
49	17	170.4292	69.1450	cy5
49	18	181.0948	73.5275	cy5
49	19	198.5574	76.3445	gfp
49	21	203.1467	85.3607	rfp
50	1	37.1128	10.9334	rfp
50	2	44.0571	13.1688	rfp
50	3	33.6206	16.0957	rfp
50	4	56.8414	19.6269	rfp
50	5	11.6290	22.1640	rfp
50	6	99.7773	23.22	gfp
50	7	27.0404	25.0888	rfp
50	8	51.4954	29.0947	rfp
50	9	88.9061	26.5379	gfp
50	11	105.9023	31.9868	gfp
50	12	56.5719	32.1089	rfp
50	13	7.9725	32.5725	rfp
50	14	28.4059	33.3806	rfp
50	15	96.1982	36.1272	gfp
50	17	7.0572	41.2190	rfp
50	18	36.7059	41.61325	cy5
50	20	93.6118	44.5918	gfp
50	21	53.9933	48.1317	gfp
50	24	33.8309	53.2315	rfp
50	26	105.4894	60.2053	gfp
50	27	110.0396	69.43554	gfp
51	1	5.8179	4.3731	rfp
51	2	13.0551	12.4020	cy5
51	3	11.8390	59.9055	gfp
52	1	18.4974	4.9524	rfp
52	3	43.2858	20.9153	rfp
52	4	32.035	22.6412	rfp
52	5	26.5668	27.6227	rfp
52	6	59.9680	34.4396	gfp
52	7	72.1792	37.9759	gfp
52	8	31.9784	46.5673	gfp
52	9	47.6655	52.9453	gfp
52	10	56.8900	52.5675	rfp
52	12	75.4303	62.6295	rfp
52	13	71.1951	74.4588	rfp
53	1	3.9866	4.2405	gfp
53	2	18.4292	20.7195	cy5
53	3	10.3266	39.6280	cy5
54	1	26.1616	6.6227	cy5
54	2	19.2390	9.6063	gfp
54	3	12.8451	11.9051	cy5
54	4	8.5883	17.9338	gfp
54	5	6.8112	27.1029	gfp
54	6	34.1074	27.6574	gfp
54	8	6.8873	35.4414	gfp
54	9	25.6512	34.0982	gfp
54	10	37.3639	35.6209	cy5
54	11	17.7941	41.6591	rfp
55	1	18.3006	8.3799	gfp
55	2	22.4483	16.5339	cy5
55	3	16.2221	19.4784	cy5
55	4	11.5061	29.5880	gfp
55	5	18.9801	30.0494	gfp
56	1	34.4321	4.1004	gfp
56	2	26.7218	5.8685	gfp
56	3	18.4208	6.6767	gfp
56	4	54.3800	11.5733	gfp
56	5	47.1788	13.9261	gfp
56	6	60.1443	16.0900	gfp
56	7	16.3817	17.8560	gfp
56	8	31.8549	22.3815	gfp
56	9	63.2137	22.2599	gfp
56	10	71.6641	30.3073	gfp
56	11	54.66375	31.9759	gfp
56	12	30.9979	39.6296	gfp
56	13	80.0544	41.6096	gfp
56	14	5.6617	45.6875	gfp
56	15	21.0622	45.1533	gfp
56	16	56.4375	47.0289	cy5
56	17	46.2407	47.9728	gfp
56	18	10.3094	51.8233	gfp
56	19	34.2723	53.6022	gfp
56	21	29.8991	59.3782	gfp
56	22	59.4171	58.1341	cy5
56	23	21.2322	62.3129	gfp
56	24	84.4776	61.5278	cy5
56	25	57.5082	66.1770	gfp
56	26	33.0845	72.6955	gfp
56	27	16.0010	72.885	gfp
56	28	53.3507	73.8525	gfp
56	29	68.2568	78.0224	gfp
56	30	22.6854	79.8475	gfp
56	31	39.2020	80.7946	gfp
56	32	75.3941	80.5928	gfp
56	33	56.1905	84.9822	gfp
56	34	84.3986	86.2471	gfp
56	35	76.2316	87.7887	gfp
56	36	49.7599	90.1520	gfp
56	37	67.0421	90.3506	gfp
56	38	37.11	94.76625	gfp
56	39	73.8757	95.5268	gfp
56	40	45.5269	97.3989	gfp
57	1	7.0895	20.3612	rfp
58	2	25.9472	49.6556	rfp
58	3	40.5368	51.0742	rfp
58	6	130.2517	54.1056	rfp
58	8	148.8319	58.9813	rfp
58	14	35.2683	68.6760	rfp
58	15	75.1702	71.1754	rfp
58	16	96.3697	69.4530	rfp
58	17	52.4869	71.9908	rfp
58	18	82.5958	72.4590	rfp
58	19	115.9020	72.6643	rfp
58	20	44.5226	81.7305	rfp
58	21	87.2766	85.3335	rfp
58	22	97.4094	84.0762	rfp
58	23	109.5172	87.3121	gfp
58	24	54.0927	89.6886	rfp
58	25	63.5208	93.8212	rfp
58	26	113.4227	94.5949	gfp
58	27	103.68375	97.1234	gfp
58	28	128.7154	100.5884	rfp
58	29	94.5869	102.0201	rfp
58	30	67.8483	103.0008	rfp
58	32	71.1464	109.9677	rfp
58	33	111.4007	110.0474	gfp
58	34	77.7741	111.1335	rfp
58	35	130.7618	114.6101	rfp
58	37	114.9143	117.8927	gfp
58	38	100.8109	116.6858	gfp
58	39	65.7694	118.3026	rfp
58	40	119.8907	122.8408	gfp
58	41	104.2513	123.7185	gfp
58	43	125.2980	126.5544	rfp
58	44	113.7789	131.1939	rfp
58	46	104.7964	133.48275	rfp
58	47	74.5654	134.16	rfp
58	49	118.4966	140.8819	rfp
58	50	64.0676	141.2037	rfp
58	51	127.3640	141.4954	rfp
58	53	94.0820	150.3996	gfp
58	54	136.4804	150.2509	gfp
58	55	151.4918	149.1823	rfp
58	56	116.1264	151.5697	gfp
58	57	146.6945	152.0265	rfp
58	58	38.2760	154.2311	gfp
58	59	52.9338	153.5936	rfp
58	60	61.4712	156.4305	gfp
58	61	106.9768	154.0117	gfp
58	62	82.5855	154.7321	gfp
58	64	124.4011	156.6246	gfp
58	65	156.2448	158.4636	rfp
58	66	47.3603	159.7083	rfp
58	67	56.9783	165.2927	gfp
58	68	93.7166	163.8908	rfp
58	69	101.3725	164.0493	rfp
58	70	131.4525	164.085	gfp
58	71	64.4498	168.1085	rfp
58	72	121.6843	166.6561	gfp
58	73	136.51425	168.044	rfp
58	75	76.1379	173.2434	gfp
58	76	144.5137	172.4412	rfp
58	77	159.0362	173.6198	rfp
58	78	61.0775	177.5225	rfp
58	80	38.21625	179.2711	rfp
58	81	139.5609	177.7939	rfp
58	83	69.8535	181.3393	rfp
58	85	142.0184	185.9519	rfp
58	86	124.2806	193.4727	rfp
58	87	142.0955	192.3664	rfp
59	1	10.0765	5.5615	gfp
60	2	113.3227	37.5071	gfp
60	3	66.4616	37.2591	cy5
60	4	114.5125	50.0188	gfp
60	5	83.1346	51.3591	rfp
60	6	71.1622	53.5265	gfp
60	7	45.0880	53.8203	rfp
60	9	64.7508	59.0414	gfp
60	10	97.4193	61.2202	rfp
60	11	106.7560	64.2793	rfp
60	12	135.3248	65.1564	rfp
60	13	122.1	67.185	gfp
60	14	113.1753	69.7212	gfp
60	15	16.2560	69.9019	rfp
60	16	48.7049	70.6497	cy5
60	18	143.0801	72.8557	rfp
60	19	58.9565	74.5411	gfp
60	20	43.0614	76.6398	cy5
60	21	116.9155	77.1190	rfp
60	22	89.1919	82.5848	gfp
60	23	98.6901	83.0361	gfp
60	24	131.8026	83.6183	gfp
60	25	142.3451	90.4419	gfp
60	27	86.6348	91.7385	rfp
60	28	76.2691	93.0219	rfp
60	30	86.6924	101.2377	gfp
60	32	105.9137	106.9363	rfp
60	33	53.4566	109.7517	gfp
60	35	14.5125	114.5623	rfp
60	36	23.2779	117.6215	rfp
60	38	76.8521	125.8877	gfp
60	39	136.1470	127.7135	gfp
60	40	111.05825	133.214	rfp
60	41	93.4835	135.7211	gfp
60	42	34.2693	138.8586	rfp
60	43	120.0100	146.4001	gfp
60	44	47.5112	140.0744	gfp
60	46	97.4411	142.2811	rfp
60	47	101.5875	151.3315	rfp
60	49	116.1451	165.6367	gfp
60	50	116.3643	174.7592	rfp
61	1	16.4185	34.1306	rfp
61	2	25.1340	35.5732	rfp
62	1	14.2753	7.1432	gfp
62	2	10.7210	15.9147	gfp
62	3	18.6299	16.4387	gfp
62	4	31.5867	19.0275	gfp
62	5	25.7868	21.5483	gfp
62	6	16.6604	28.5585	gfp
62	7	25.1716	31.4447	gfp
63	1	6.5399	3.3572	gfp
63	2	13.0865	7.7866	gfp
63	3	19.5038	12.5577	gfp
64	1	18.0539	3.4015	gfp
64	2	5.8417	18.2927	gfp
65	1	14.3781	11.1890	gfp
65	3	26.1012	28.6439	gfp
65	4	23.5627	50.1555	gfp
65	5	10.7954	50.7056	gfp
66	1	16.4358	5.7757	gfp
66	2	4.0536	11.3867	gfp
66	3	17.9970	18.5456	gfp
66	4	8.6503	23.0281	cy5
68	1	28.5062	6.2397	rfp
68	2	59.8304	5.8271	rfp
68	3	23.2164	14.0269	gfp
68	4	46.0410	12.6322	cy5
68	5	18.6627	24.9726	gfp
68	6	45.1093	22.8812	gfp
68	7	53.4303	33.0332	gfp
68	8	34.1724	33.8246	gfp
68	9	44.3062	34.1364	gfp
68	10	20.26375	39.93625	gfp
68	11	41.2954	47.4382	gfp
68	12	14.9706	47.4376	gfp
68	14	13.4819	64.4642	gfp
69	1	17.7375	6.4590	gfp
70	1	34.4501	17.1889	gfp
70	2	23.0353	17.8690	cy5
70	3	24.4654	28.3879	gfp
70	4	38.2910	25.7843	rfp
70	5	18.8021	34.3447	gfp
72	1	4.13875	5.8511	gfp
73	1	9.7782	7.28205	gfp
73	2	27.6562	15.9793	cy5
73	3	9.8644	14.2361	gfp
73	4	34.9568	17.0418	cy5
73	5	14.6019	20.2409	gfp
73	6	21.9119	20.6726	gfp
73	7	3.7359	28.6590	gfp
73	8	14.8598	29.1193	gfp
73	9	9.7347	34.2806	gfp
74	1	13.7369	5.9397	gfp
74	2	5.5685	9.3525	gfp
74	3	4.5934	18.0339	gfp
75	1	12.9874	27.4366	gfp
75	2	28.7378	31.4504	gfp
75	3	3.2615	36.6676	gfp
75	4	38.6761	39.2136	gfp
75	5	7.8806	43.6588	gfp
75	6	22.2941	44.9177	gfp
76	1	9.9909	11.8798	gfp
76	2	3.0740	13.5519	gfp
77	1	16.2987	27.4054	gfp
77	2	21.3372	34.1082	gfp
77	3	37.8008	40.1835	cy5
77	4	28.2499	40.5388	gfp
77	5	14.1387	47.2902	gfp
77	6	37.0746	48.8652	gfp
77	7	44.7390	50.2404	gfp
78	1	97.2542	3.0297	rfp
78	2	128.9942	17.3833	rfp
78	3	67.1639	18.9215	rfp
78	4	86.9702	25.2276	rfp
78	5	75.0433	28.5040	rfp
78	6	83.1989	32.1466	gfp
78	7	79.2705	34.6457	rfp
78	8	68.4840	35.5043	rfp
78	9	106.3904	41.5449	gfp
78	12	101.4316	47.9504	rfp
78	13	78.9629	49.1523	rfp
78	14	70.8728	48.7974	rfp
78	16	89.5905	52.9644	rfp
78	17	151.5208	53.87814	rfp
78	18	108.2832	57.0108	rfp
78	19	116.0627	59.8594	rfp
78	20	127.4062	60.7282	rfp
78	21	153.5796	64.3293	rfp
78	22	65.3043	69.8271	rfp
78	23	81.1329	72.1352	rfp
78	24	95.6330	76.1493	rfp
78	25	123.1288	79.6740	rfp
78	26	150.5037	80.4063	rfp
78	27	63.0919	83.5850	gfp
78	28	32.54025	84.5434	rfp
78	29	114.2203	85.6191	rfp
78	30	49.6030	85.9959	rfp
78	31	75.2956	85.7577	rfp
78	33	64.3925	93.7959	gfp
78	36	45.8251	96.6425	rfp
78	37	19.5207	97.4393	rfp
78	38	40.30175	102.4260	rfp
78	39	20.4810	103.8586	rfp
78	40	156.2366	104.0111	rfp
78	41	103.5051	108.4559	rfp
78	42	113.1501	109.16625	rfp
78	43	15.6338	112.5823	rfp
78	44	26.8453	114.1872	gfp
78	45	46.7234	115.0739	rfp
78	46	33.0627	115.9323	gfp
78	48	160.8090	118.7392	rfp
78	50	117.7637	120.3846	rfp
78	51	136.0402	120.5481	rfp
78	53	65.6403	124.6232	rfp
78	54	123.4609	125.1017	rfp
78	57	59.4846	130.2789	rfp
78	59	73.8837	136.5840	rfp
78	60	112.6098	138.7252	rfp
78	61	183.3364	138.03	rfp
78	62	51.4999	138.5749	rfp
78	63	30.1215	139.0405	rfp
78	64	143.8605	142.0867	rfp
78	66	158.5360	145.0208	rfp
78	67	20.2208	146.6461	gfp
78	68	13.2999	147.6921	rfp
78	69	71.5063	155.54175	rfp
78	70	59.4841	156.7556	rfp
78	71	94.0122	160.2602	rfp
78	72	38.9132	160.5995	rfp
78	73	40.6277	170.1554	rfp
78	74	14.9576	169.6759	rfp
78	75	27.8114	173.5559	rfp
78	76	55.8699	173.4792	rfp
78	78	88.6069	183.2909	rfp
78	79	27.9211	185.3507	rfp
78	80	43.6092	186.7377	rfp
78	81	50.955	190.7204	gfp
78	82	58.7968	192.3288	rfp
78	83	72.8171	193.3048	rfp
78	85	93.8766	197.8798	rfp
78	86	122.8021	195.5699	rfp
78	87	87.3655	203.0446	rfp
78	88	43.6487	203.0638	rfp
78	89	35.7231	202.6788	rfp
78	90	82.0305	208.4744	rfp
78	91	46.7526	214.0160	rfp
78	92	33.4638	214.1576	rfp
78	93	69.0828	223.5752	rfp
78	94	87.6934	225.7462	rfp
78	95	59.5388	220.0113	rfp
78	96	126.2178	245.1711	rfp
78	97	107.9243	257.1113	rfp
78	98	126.8843	264.4323	rfp
78	99	104.4375	266.235	rfp
78	101	102.3820	288.3779	rfp
79	1	26.3191	7.6613	gfp
79	2	9.5202	9.1332	gfp
79	3	18.5183	11.3328	gfp
79	4	25.0524	14.0434	gfp
80	1	16.7144	8.3961	rfp
81	1	38.7665	24.6636	gfp
81	2	20.8638	27.0308	gfp
81	3	51.4848	26.8481	cy5
81	4	8.4667	36.2275	rfp
82	1	57.5619	7.3271	rfp
82	2	67.6984	5.0500	cy5
82	4	86.6333	10.1728	gfp
82	5	45.9563	11.6561	cy5
82	7	118.0598	16.8147	rfp
82	8	104.5502	21.4232	gfp
82	9	61.275	23.0896	gfp
82	10	16.4720	26.0817	gfp
82	11	119.7605	26.5215	gfp
82	12	88.5017	27.3961	gfp
82	13	69.402	31.1793	gfp
82	14	42.1296	33.9873	gfp
82	16	10.2359	39.0775	cy5
82	17	21.9609	37.6972	gfp
82	18	142.1179	38.3310	rfp
82	20	33.6552	40.5429	gfp
82	21	5.9643	45.7523	cy5
82	22	181.3114	49.3140	rfp
82	23	140.5025	52.2071	gfp
82	24	61.4781	51.5522	gfp
82	25	79.4094	53.9709	gfp
82	26	166.8576	54.1174	rfp
82	27	103.6575	56.9475	gfp
82	31	148.3039	61.3902	gfp
82	32	49.4057	64.5358	gfp
82	33	127.065	64.6001	gfp
82	34	60.8179	73.0033	gfp
82	35	68.4997	70.6646	gfp
82	37	53.1303	72.2021	gfp
82	38	120.0701	78.5825	gfp
82	39	69.5061	78.6387	gfp
82	40	131.75845	81.55595	gfp
82	41	83.4415	81.7559	gfp
82	42	215.8242	81.3877	rfp
82	43	177.2417	83.9919	gfp
82	44	145.5692	86.1866	rfp
82	45	139.965	93.0452	rfp
82	46	153.0857	95.7061	rfp
82	47	52.5870	95.8118	gfp
82	49	31.4784	97.8400	cy5
82	50	172.4556	98.4137	gfp
82	52	41.6969	100.7852	gfp
82	54	90.3825	102.555	gfp
82	55	131.6379	106.2403	rfp
82	57	36.0584	106.5663	gfp
82	58	149.3083	106.8028	rfp
82	59	206.2734	106.4046	cy5
82	60	48.0286	107.2372	cy5
82	62	70.6633	109.6261	gfp
82	63	60.4883	109.9122	gfp
82	64	177.3289	112.2012	gfp
82	66	222.0592	114.6547	gfp
82	67	82.4838	114.9331	cy5
82	68	91.8635	120.5538	cy5
82	69	173.8027	125.9168	gfp
82	70	190.0249	124.3929	gfp
82	71	221.8442	139.6732	rfp
82	72	252.2711	153.8470	rfp
82	73	211.1611	164.8314	rfp
83	1	40.8757	3.7201	rfp
83	2	46.4775	13.0875	gfp
83	4	49.6172	23.1244	gfp
83	5	31.1652	23.8826	gfp
83	6	65.8684	32.9299	gfp
83	7	28.7229	38.3368	gfp
83	8	17.0125	42.3168	gfp
83	9	34.5549	42.1621	gfp
83	10	61.2134	43.1462	gfp
83	11	46.5162	42.4469	gfp
83	12	8.59914	47.96994	gfp
83	13	65.4277	50.3936	gfp
83	14	33.9041	51.0590	gfp
83	15	45.6677	53.8490	gfp
83	16	71.7853	61.6239	gfp
83	17	61.5123	74.4975	gfp
83	18	76.9722	74.8661	gfp
83	19	37.7704	80.8933	gfp
84	1	4.2559	17.4943	gfp
85	1	11.12625	8.4311	gfp
85	2	5.4146	12.4078	cy5
86	1	57.3823	3.4657	rfp
86	2	62.4190	7.9199	rfp
86	3	49.1826	9.3084	rfp
86	4	40.9110	13.4951	rfp
86	5	59.1621	17.4817	rfp
86	6	81.7641	20.8684	cy5
86	7	52.3456	20.44134	rfp
86	8	38.4166	22.2916	cy5
86	9	33.8809	28.8269	gfp
86	10	69.5867	28.7685	gfp
86	11	90.1884	28.86375	cy5
86	12	10.6425	29.7852	rfp
86	13	49.1699	38.1413	gfp
86	14	111.4935	41.3329	rfp
86	15	36.2937	40.0396	gfp
86	16	95.6300	42.1771	cy5
86	17	46.311	43.6923	gfp
86	18	71.6865	45.3185	rfp
86	19	88.2432	46.4687	cy5
86	20	126.7852	49.1631	rfp
86	21	97.1661	53.9303	rfp
86	22	16.2663	55.8577	rfp
86	23	37.3604	56.2142	cy5
86	24	44.9026	59.5738	rfp
86	25	24.5471	58.0015	rfp
86	26	123.4434	59.1213	rfp
86	27	68.4002	59.5718	gfp
86	28	77.3815	60.3446	gfp
86	29	56.6655	62.4405	gfp
86	30	107.801	64.1345	cy5
86	31	31.545	67.8825	cy5
86	32	71.6254	71.0900	gfp
86	33	117.8397	71.9084	cy5
86	35	36.3309	73.2943	cy5
86	36	107.4062	73.2418	gfp
86	37	138.3525	74.9602	rfp
86	38	95.1452	75.9104	gfp
86	39	26.1225	75.7875	cy5
86	40	129.5086	77.3888	gfp
86	41	33.0296	79.5886	rfp
86	42	120.8415	82.9518	cy5
86	43	89.8297	84.6294	gfp
86	44	72.2844	85.0009	gfp
86	45	114.8138	85.8343	gfp
86	46	34.1095	87.8161	cy5
86	47	57.3116	87.2702	gfp
86	48	97.6100	89.2286	gfp
86	49	123.2064	91.6060	gfp
86	50	75.6143	94.3731	gfp
86	51	117.5830	97.6884	gfp
86	52	34.6740	96.6009	gfp
86	53	69.72	98.6550	gfp
86	54	26.1862	99.5410	rfp
86	55	134.27825	99.21175	gfp
86	56	46.3995	107.6029	gfp
86	57	102.15375	103.7175	gfp
86	58	118.8634	106.4376	gfp
86	59	29.0943	105.4718	cy5
86	60	135.7362	108.7148	rfp
86	61	127.2629	110.6761	gfp
86	62	122.3621	116.0523	gfp
86	63	49.7947	115.2588	gfp
86	64	150.7526	115.68075	rfp
86	65	38.5880	116.7280	rfp
86	66	105.9887	116.6407	gfp
86	67	129.2019	119.6716	gfp
86	68	115.7775	119.8519	rfp
86	69	98.6523	122.6949	cy5
86	70	37.8560	124.485	rfp
86	71	142.8812	125.6584	gfp
86	72	151.5323	130.9200	gfp
86	73	45.8322	128.6093	cy5
86	74	83.8661	131.3166	cy5
86	75	29.3278	129.4739	rfp
86	76	115.5887	129.5821	rfp
86	77	68.5410	132.9544	cy5
86	78	92.4946	132.8727	rfp
86	79	105.6393	134.9047	rfp
86	81	31.3255	138.4729	gfp
86	82	155.8324	142.3450	rfp
86	83	47.9423	143.9533	gfp
86	84	37.2952	143.5617	gfp
86	85	60.8377	146.1365	gfp
86	86	105.9941	145.4026	rfp
86	88	92.26725	144.5929	rfp
86	89	139.7388	147.0841	rfp
86	90	152.0311	149.9102	gfp
86	91	69.1433	152.0917	gfp
86	92	124.5664	156.1955	rfp
86	93	71.5376	159.2620	gfp
86	94	146.6310	159.2305	gfp
86	95	45.5252	158.6371	gfp
86	96	54.4580	163.4363	rfp
86	97	80.2275	164.08875	gfp
86	98	167.3824	164.9685	rfp
86	99	122.4958	163.7815	rfp
86	100	126.3635	171.3805	gfp
86	101	153.7075	171.9475	rfp
86	102	142.9900	174.9420	rfp
86	103	134.1295	175.2265	cy5
86	104	82.3154	178.5881	cy5
86	105	114.39462	176.06694	gfp
86	106	106.8941	176.1319	gfp
86	108	71.1215	189.7604	rfp
86	109	130.3090	195.8692	rfp
86	110	128.2591	210.7232	rfp
87	1	82.0225	6.3425	gfp
87	2	71.8059	7.7772	gfp
87	3	85.5993	13.3984	gfp
87	4	102.9141	16.1543	gfp
87	5	84.6308	19.0360	gfp
87	6	79.1127	34.3447	cy5
87	8	93.3603	38.0070	cy5
87	10	22.2038	55.0258	gfp
87	11	27.1706	60.3305	gfp
87	12	14.3098	61.3487	gfp
87	13	42.2964	63.8083	gfp
87	14	5.4505	64.7585	gfp
87	15	32.6531	66.5257	gfp
87	16	24.7219	75.4865	gfp
87	17	21.5310	81.1006	gfp
87	18	19.5313	87.6329	gfp
87	19	32.4292	89.8854	gfp
87	20	23.0010	93.7957	gfp
88	1	18.5159	7.2173	gfp
88	2	8.3205	9.0443	gfp
88	3	13.4636	14.7601	gfp
88	4	26.5696	15.0256	cy5
88	5	17.5723	23.1054	rfp
88	6	8.2409	27.2581	cy5
88	7	23.4906	27.3013	cy5
89	1	15.7360	5.6310	gfp
89	2	22.9456	3.2106	gfp
89	3	39.3840	21.3523	cy5
89	4	22.4073	23.4221	cy5
90	1	33.1981	5.5164	gfp
90	2	17.7679	6.1503	gfp
90	3	15.2045	12.9336	gfp
90	4	35.3756	16.2889	cy5
90	5	6.8818	18.2345	gfp
90	6	13.93458	22.95426	gfp
90	7	31.7944	25.2420	gfp
90	8	5.3726	29.3841	cy5
90	9	20.6352	28.0094	gfp
90	10	12.0176	29.3333	cy5
90	11	16.8220	32.9054	gfp
91	1	48.9480	28.3330	rfp
91	2	43.3966	35.1970	rfp
91	3	121.0267	38.7618	cy5
91	5	106.8467	41.0505	rfp
91	6	88.3123	48.3882	cy5
91	7	76.2231	50.0126	gfp
91	8	94.815	49.5462	rfp
91	10	49.3673	61.4387	rfp
91	11	54.8407	68.8970	rfp
91	12	27.5109	70.4307	rfp
91	13	41.3787	71.2330	rfp
91	14	35.4529	75.7875	rfp
91	15	2.8251	81.8634	rfp
92	1	12.3186	6.0529	cy5
92	2	16.9925	12.9175	cy5
92	3	7.4228	15.7338	cy5
93	1	6.45	8.8521	cy5
94	1	9.4401	7.1229	gfp
94	2	7.2702	16.9147	gfp
95	1	36.3026	7.8605	rfp
95	2	28.2560	9.6502	gfp
95	3	20.0161	13.7771	gfp
95	4	28.1071	17.2193	gfp
95	5	38.86125	17.6383	cy5
95	6	16.3786	21.4259	gfp
95	7	30.1413	27.8528	gfp
95	8	20.8235	35.7619	gfp
96	1	10.1702	6.1112	cy5
96	2	47.7736	7.3129	rfp
96	4	68.6161	16.0486	rfp
96	5	50.6429	22.9203	rfp
96	6	38.5812	25.5228	rfp
96	7	56.1408	31.9985	cy5
96	8	49.2600	33.2475	gfp
96	9	61.6765	36.8111	rfp
96	10	68.1467	36.2027	rfp
96	11	40.545	39.96	gfp
96	12	72.1858	43.8286	gfp
96	14	53.9434	54.3727	rfp
96	15	39.1644	56.2247	rfp
96	16	71.6403	56.8853	gfp
96	17	63.2876	62.6181	rfp
96	18	25.9885	71.3060	rfp
97	1	20.2411	5.1430	rfp
97	2	61.6119	15.8121	gfp
97	3	4.6184	15.1453	rfp
97	4	114.7001	18.2799	rfp
97	5	13.6767	18.5097	rfp
97	6	50.7791	21.1677	gfp
97	7	28.9884	23.2300	cy5
97	8	58.2804	23.3319	gfp
97	10	11.9815	28.9066	cy5
97	12	29.85705	30.1602	gfp
97	13	22.3815	32.7308	gfp
97	14	40.9641	33.2043	gfp
97	17	15.9753	35.4980	cy5
97	18	110.9257	39.1443	cy5
97	19	36.4542	40.8871	gfp
97	21	101.4426	42.1026	gfp
97	22	21.3423	42.6058	gfp
97	23	67.7456	47.0781	cy5
97	24	62.2425	56.0491	rfp
97	25	122.3829	53.2203	rfp
97	26	69.5720	53.4910	rfp
97	27	20.8416	59.7129	cy5
97	28	88.4890	56.7538	gfp
97	31	119.6695	66.1125	cy5
97	32	15.6576	66.4821	gfp
97	33	113.6903	68.3954	cy5
97	34	61.2546	69.2722	rfp
97	36	69.2276	71.0013	gfp
97	40	118.8023	81.3478	rfp
97	41	52.8439	82.4888	gfp
97	42	71.5188	83.5275	gfp
97	43	125.4115	83.9473	gfp
97	44	79.965	85.8	rfp
97	45	33.0125	95.3810	rfp
97	46	66.8118	97.0725	gfp
97	48	103.7790	95.4673	rfp
97	49	96.8709	96.7567	rfp
97	50	85.6677	103.1634	gfp
97	51	49.9542	103.3852	gfp
97	52	80.0656	109.4855	gfp
97	53	37.6548	111.0760	gfp
97	54	117.9470	111.2039	rfp
97	55	84.0893	115.6180	gfp
97	57	65.1999	118.3644	rfp
97	59	114.8772	123.625	rfp
98	1	31.2541	16.7168	rfp
98	2	54.8847	21.2571	rfp
98	4	93.6716	28.1455	rfp
98	5	11.9182	31.7913	rfp
98	6	72.4843	31.5659	rfp
98	7	41.535	34.4775	rfp
98	9	116.3886	38.8980	rfp
98	11	115.1723	48.5781	rfp
98	12	61.0189	49.3899	cy5
98	14	123.9475	49.5677	cy5
98	15	94.5489	54.3491	gfp
98	17	72.2597	52.8044	cy5
98	18	40.95105	55.86345	rfp
98	20	61.5134	59.7817	gfp
98	21	49.4769	62.94125	gfp
98	22	4.7085	63.4599	cy5
98	23	134.3240	65.5659	gfp
98	25	71.4899	71.5044	gfp
98	26	93.04125	72.1235	rfp
98	27	148.0533	77.1119	rfp
98	28	88.8322	79.3139	rfp
98	29	49.5081	81.0957	gfp
98	30	57.4068	81.0470	gfp
98	31	105.8715	81.9194	gfp
98	32	70.9368	86.6669	gfp
98	34	61.8993	95.0922	gfp
98	35	51.3030	95.4261	gfp
98	37	157.4696	101.5248	rfp
98	38	150.0308	101.3143	rfp
98	39	64.5965	106.6758	gfp
98	40	71.6756	111.0126	gfp
98	41	122.4381	112.9408	gfp
98	43	89.2621	112.7988	gfp
98	44	77.4352	115.5195	gfp
98	46	142.7144	122.3915	cy5
98	47	88.709	123.6143	rfp
99	2	23.3656	10.6633	gfp
99	3	20.4900	21.33	gfp
99	4	14.6157	26.0881	gfp
99	5	36.8520	26.2658	gfp
99	6	29.9768	29.2688	gfp
99	7	46.6691	31.76625	gfp
99	8	9.3842	35.5014	gfp
99	9	48.6903	40.3487	rfp
99	10	16.0892	42.2296	gfp
99	11	30.0323	45.8706	gfp
99	12	36.6360	53.2044	gfp
99	13	51.8160	55.1830	gfp
99	14	32.4814	59.5183	gfp
100	1	79.4752	3.0778	rfp
100	2	89.94525	18.4900	gfp
100	3	110.5790	23.7447	rfp
100	5	93.0549	31.9712	gfp
100	6	73.3889	36.0327	rfp
100	7	104.6201	36.3633	gfp
100	8	125.5176	41.7420	rfp
100	9	155.0457	39.1684	rfp
100	10	85.0405	42.1519	gfp
100	11	154.1908	46.3735	rfp
100	12	135.5492	48.1703	gfp
100	13	88.1702	48.7580	gfp
100	14	155.2157	53.3272	rfp
100	15	161.5206	55.2439	rfp
100	16	85.8744	59.1108	gfp
100	17	95.8910	59.8855	gfp
100	19	101.9690	66.0917	cy5
100	20	172.4595	67.1402	rfp
100	21	53.5221	67.4154	rfp
100	22	133.3934	68.5550	gfp
100	23	110.4436	71.6783	gfp
100	24	51.5733	76.7041	rfp
100	26	98.1352	80.2779	gfp
100	27	34.2599	81.1495	rfp
100	28	134.0344	84.1386	cy5
100	29	146.6473	84.7065	rfp
100	30	49.1056	85.6929	rfp
100	33	95.2070	86.3655	gfp
100	34	116.6216	89.3166	cy5
100	35	163.5747	92.4298	rfp
100	36	54.5486	90.7884	rfp
100	37	179.4508	92.0397	rfp
100	38	132.7465	92.4203	rfp
100	39	98.3625	92.8842	gfp
100	40	87.7128	93.3243	gfp
100	41	121.0917	94.9342	cy5
100	44	60.6149	100.4482	rfp
100	45	86.4658	102.8606	gfp
100	46	102.1058	101.74875	rfp
100	47	115.7259	101.8283	cy5
100	49	128.2894	103.9392	gfp
100	50	149.3440	103.6639	gfp
100	51	184.0323	103.9525	rfp
100	52	199.4425	111.0087	rfp
100	53	101.4020	111.5099	rfp
100	54	185.3556	111.3546	rfp
100	55	39.4910	114.1285	rfp
100	56	31.3282	116.9419	rfp
100	57	94.1267	116.7498	rfp
100	58	119.7619	116.0480	gfp
100	59	159.0374	118.2065	rfp
100	60	45.2858	118.4593	rfp
100	61	190.7007	119.1186	rfp
100	62	123.6108	120.9530	cy5
100	64	143.0121	123.2951	rfp
100	66	132.5833	127.5069	rfp
100	67	66.005	130.2004	rfp
100	68	128.2450	131.4169	rfp
100	69	189.4110	131.8547	rfp
100	70	155.70945	133.1215	rfp
100	71	146.40425	135.4177	rfp
101	1	13.416	5.9985	rfp
101	2	13.9019	14.8565	rfp
102	1	6.2110	7.4934	gfp
102	3	12.7925	25.9433	gfp
103	1	14.6727	7.1435	cy5
103	2	3.7918	7.1536	cy5
104	1	39.6064	3.8734	rfp
104	2	26.2829	17.1547	cy5
104	3	45.4725	14.2396	cy5
104	4	62.7749	15.8230	rfp
104	5	49.02	19.2225	cy5
104	6	58.0500	20.4479	rfp
104	7	43.4311	24.0612	gfp
104	8	23.3064	27.9941	gfp
104	9	11.9858	28.8978	gfp
104	10	49.3898	29.0575	cy5
104	11	65.2228	30.1037	cy5
104	12	39.2594	31.3417	gfp
104	13	18.4028	34.7360	gfp
104	14	30.0218	34.0604	gfp
104	15	71.5114	34.3104	cy5
104	16	37.8185	40.9084	gfp
104	17	58.0866	41.3899	gfp
104	18	69.0261	40.6239	cy5
104	19	45.4872	49.5428	gfp
104	20	36.9392	49.7940	gfp
104	21	25.5260	53.7757	gfp
104	22	66.1764	52.5228	gfp
104	23	11.5495	56.6570	cy5
104	24	60.2025	56.0475	gfp
104	25	80.1799	56.9962	rfp
104	26	53.5684	58.9349	gfp
104	27	39.3911	65.0864	gfp
104	28	26.5941	67.0869	cy5
104	29	78.3877	64.3186	gfp
104	30	82.2509	68.8336	gfp
104	31	54.1263	73.64825	gfp
104	32	48.0834	83.2301	gfp
104	33	38.3193	85.5934	rfp
104	34	67.8953	87.0062	cy5
104	35	71.6558	92.6042	rfp
104	36	63.7816	95.6867	rfp
105	1	17.7206	16.7089	gfp
106	1	139.7591	7.6028	rfp
106	2	126.5440	8.4842	rfp
106	3	111.6624	12.814	rfp
106	4	58.7042	11.7666	rfp
106	5	147.2644	12.5775	cy5
106	6	95.5294	13.1817	rfp
106	7	74.4908	13.7533	rfp
106	8	141.4923	13.3564	cy5
106	9	120.8166	19.5415	gfp
106	10	57.2999	21.8756	rfp
106	12	49.9352	25.5995	rfp
106	13	164.4204	26.4400	rfp
106	14	119.9480	28.2979	cy5
106	15	136.77225	29.8393	gfp
106	16	32.895	31.9275	rfp
106	17	61.5653	33.74425	gfp
106	18	82.3020	31.433	gfp
106	19	47.6815	35.9245	rfp
106	20	71.8300	35.6882	gfp
106	21	92.5403	36.8467	rfp
106	22	171.2353	39.4606	gfp
106	23	161.5098	37.5175	gfp
106	24	148.4097	40.8938	rfp
106	25	210.6104	44.4692	rfp
106	26	147.6060	47.5991	rfp
106	27	96.1463	51.9556	rfp
106	28	45.4145	53.2415	rfp
106	29	131.0689	53.7662	gfp
106	30	68.0475	61.3431	rfp
106	31	90.9375	61.53	rfp
106	32	108.9438	64.9531	gfp
106	33	119.6868	66.4901	gfp
106	34	53.2125	67.0367	rfp
106	35	131.7966	67.0848	gfp
106	37	94.2440	68.6097	gfp
106	38	101.0937	69.6298	rfp
106	39	164.0981	70.3400	rfp
106	40	75.3928	70.7719	gfp
106	41	125.3436	72.3656	gfp
106	45	72.7657	78.5442	rfp
106	46	81.9413	80.7698	rfp
106	47	134.5609	80.0410	rfp
106	48	143.41575	80.3267	cy5
106	49	42.9150	81.3375	rfp
106	50	151.5557	83.4986	rfp
106	51	25.7520	82.2306	rfp
106	52	5.9663	84.9029	rfp
106	53	116.3466	85.9481	gfp
106	54	179.2490	90.2390	gfp
106	55	55.6850	90.5345	gfp
106	56	45.2076	97.3029	gfp
106	57	81.6061	97.5358	rfp
106	59	108.2794	98.71725	gfp
106	60	118.8816	102.3176	gfp
106	61	131.1720	100.6938	rfp
106	62	38.8099	101.1770	rfp
106	63	107.0114	106.8501	gfp
106	64	159.8525	106.4415	gfp
106	67	99.9174	109.6039	rfp
106	68	128.2997	109.7237	gfp
106	69	74.3310	111.0752	rfp
106	70	55.8421	113.6688	rfp
106	71	150.0228	117.3388	gfp
106	72	137.6219	117.6598	gfp
106	74	80.9475	131.1159	rfp
106	75	126.5911	132.6594	gfp
106	76	115.7401	132.9588	rfp
106	77	91.719	135.1132	rfp
106	78	104.1516	136.5608	rfp
106	80	146.8352	142.7828	rfp
106	81	120.8379	151.8785	rfp
107	1	8.7418	9.0161	cy5
108	1	27.0141	7.1899	cy5
108	2	41.4171	11.4407	rfp
108	3	17.2597	14.8529	cy5
108	4	28.2159	16.3085	cy5
108	5	16.0981	23.70375	gfp
109	1	3.0993	6.0838	rfp
109	2	7.9513	12.7480	rfp
109	3	22.2479	29.0691	cy5
109	4	14.3706	31.97265	rfp
110	1	18.15675	10.02975	gfp
110	2	16.2191	17.14625	gfp
110	4	38.4979	25.5893	gfp
110	5	51.1761	24.6114	gfp
110	6	6.6984	27.7239	gfp
110	7	18.7619	26.1320	gfp
110	8	49.5257	41.0748	gfp
110	9	30.5933	42.8572	gfp
111	1	7.5763	3.8849	rfp
111	2	15.3218	6.2370	rfp
112	1	127.2393	10.7035	rfp
112	2	138.7522	17.2651	cy5
112	3	130.6571	20.2810	cy5
112	4	140.8011	26.1703	cy5
112	6	111.6795	34.5520	cy5
112	7	101.9214	34.7731	rfp
112	8	147.4397	36.6466	gfp
112	9	52.9185	38.8423	cy5
112	10	98.6680	41.2359	rfp
112	12	56.7336	46.1704	rfp
112	13	116.9742	49.5368	gfp
112	15	101.9762	52.2119	cy5
112	16	145.4148	56.8866	gfp
112	17	58.4378	57.1233	cy5
112	18	151.8169	57.4151	gfp
112	20	166.8335	63.0895	rfp
112	22	70.1765	68.5391	gfp
112	23	46.3594	68.0695	rfp
112	25	137.7505	68.5893	gfp
112	26	105.9439	70.0671	rfp
112	27	160.0214	70.5814	cy5
112	29	82.7867	74.1271	gfp
112	30	100.1940	74.5532	rfp
112	31	56.5524	82.6086	rfp
112	32	94.5923	79.2736	rfp
112	33	113.4592	83.5701	gfp
112	34	152.2661	82.5969	gfp
112	37	65.6369	86.4919	rfp
112	38	93.353	89.1974	rfp
112	39	170.8948	90.7339	rfp
112	40	7.4748	91.6617	rfp
112	41	56.0911	92.8919	rfp
112	43	113.3018	94.1321	rfp
112	44	14.8194	97.0257	rfp
112	46	107.2923	96.4901	rfp
112	49	22.7112	98.728	rfp
112	50	68.9596	104.3369	rfp
112	51	111.4599	105.1284	gfp
112	52	60.5266	106.6623	rfp
112	53	98.3849	106.7868	rfp
112	54	119.3641	108.4675	rfp
112	55	140.2955	108.7542	cy5
112	56	109.3339	112.4439	gfp
112	58	126.7232	113.6885	gfp
112	60	120.8085	115.9769	gfp
112	61	158.2376	116.9576	cy5
112	62	84.3675	118.61625	gfp
112	64	38.5065	121.8466	rfp
112	67	46.8253	127.2505	rfp
112	68	152.5295	126.9286	rfp
112	69	58.6898	128.8804	rfp
112	71	80.3831	130.9081	gfp
112	72	95.9975	133.0737	rfp
112	73	108.5128	132.5814	gfp
112	75	89.6591	137.6830	gfp
112	76	71.5581	141.0799	rfp
112	77	88.6403	144.5115	rfp
112	78	100.6610	153.5254	rfp
112	79	115.0392	156.2726	rfp
113	1	25.9099	7.6227	gfp
113	2	7.1584	8.5807	gfp
113	3	39.8706	13.9511	gfp
113	4	13.8296	13.5513	gfp
113	5	55.2695	21.4959	gfp
113	6	15.1004	23.7594	gfp
113	7	29.0567	28.0258	gfp
113	8	51.4161	30.5897	gfp
113	9	8.5683	36.7437	gfp
113	10	63.7718	31.1369	gfp
113	11	57.5926	36.1317	gfp
113	12	23.4878	44.7182	gfp
113	14	39.4224	71.2338	gfp
114	1	36.6072	12.0560	gfp
114	2	17.4890	13.6604	gfp
114	3	30.6444	16.2256	rfp
114	4	6.0372	17.8923	gfp
114	5	14.6415	22.7777	rfp
114	6	35.6356	31.3504	rfp
114	7	23.6325	30.8025	rfp
114	9	39.3546	70.8574	rfp
114	10	43.2603	83.9433	rfp
115	1	27.1545	11.7590	gfp
115	3	12.9629	10.6346	gfp
115	4	21.1450	17.4698	cy5
115	5	34.4019	17.4484	gfp
115	6	9.0390	19.6243	gfp
115	7	40.2859	23.2632	cy5
115	8	23.0067	30.3566	gfp
115	9	42.57	31.5471	gfp
115	10	33.2447	40.2242	gfp
116	1	17.1283	5.4646	cy5
116	2	5.2430	9.0651	cy5
116	3	16.1958	15.0788	cy5
117	1	13.4717	6.1861	gfp
117	2	11.0945	13.2682	cy5
118	1	29.5736	19.0607	rfp
119	1	3.7703	8.3322	gfp
119	2	15.8240	16.813	gfp
120	1	20.5821	6.6278	gfp
120	2	40.9493	23.1669	cy5
120	3	31.1467	25.37	cy5
120	4	4.7772	37.8903	gfp
120	5	27.5046	37.0773	gfp
120	6	22.9781	51.5866	gfp
120	7	13.7268	52.9310	gfp
121	1	73.0277	8.7392	rfp
121	3	58.4413	34.8773	rfp
121	4	77.6813	37.4260	rfp
121	5	64.6994	38.7586	rfp
121	6	74.0210	45.8046	gfp
121	7	54.0615	43.7218	gfp
121	8	27.8793	44.7681	rfp
121	9	81.4720	49.1228	gfp
121	10	52.4385	51.6154	gfp
121	11	91.7448	54.2832	gfp
121	12	37.5912	57.9739	gfp
121	13	64.99665	60.4043	cy5
121	14	30.2194	63.1622	gfp
121	15	99.1804	64.4302	gfp
121	16	46.0518	65.0315	gfp
121	17	102.9992	70.1894	rfp
121	18	13.8608	73.2747	rfp
121	19	34.4365	74.4561	gfp
121	20	97.2445	75.9595	rfp
121	22	25.8762	78.5962	gfp
121	23	55.9173	80.0667	rfp
121	24	15.1099	82.9041	gfp
121	25	42.0224	84.7141	gfp
121	26	6.3381	86.9763	rfp
121	27	46.2139	90.8375	gfp
121	28	17.0149	91.6378	gfp
121	29	78.3538	91.9743	cy5
121	30	2.5911	93.0765	rfp
121	31	101.781	93.0961	gfp
121	32	54.7944	93.5691	rfp
121	33	9.0534	96.0629	gfp
121	34	35.7191	97.2468	gfp
121	35	100.8674	100.6795	gfp
121	36	52.7005	102.6780	rfp
121	37	5.5817	105.3583	rfp
121	38	12.6891	106.0467	gfp
121	39	65.5354	105.5254	gfp
121	40	73.8588	107.2359	gfp
121	41	21.1519	111.0613	gfp
121	42	44.4018	114.5907	gfp
121	43	85.8925	115.1632	gfp
121	44	97.3735	115.5912	cy5
121	45	66.5716	120.8389	gfp
121	46	78.1230	121.0226	gfp
121	47	98.0832	124.7277	gfp
121	48	42.8677	131.5676	rfp
121	50	45.6598	138.2589	rfp
121	51	36.8456	140.1776	rfp
121	52	72.39	140.0625	rfp
123	1	20.9452	3.5763	gfp
123	2	2.9390	9.9123	rfp
123	3	22.3617	12.6423	gfp
124	1	11.21225	11.7283	rfp
124	2	21.7543	16.5054	gfp
124	3	62.6325	15.4425	gfp
124	4	69.2583	18.7842	gfp
124	5	76.0969	27.0979	gfp
124	6	67.5814	27.6130	gfp
124	7	82.9233	28.1636	gfp
124	8	11.9010	29.8981	gfp
124	9	18.6609	36.0583	gfp
124	10	57.5266	35.4909	gfp
124	11	27.6705	35.8993	gfp
124	12	35.2039	36.6994	gfp
124	13	68.4161	40.4130	gfp
124	14	8.2866	44.3668	gfp
124	15	43.7186	43.9562	gfp
124	16	53.9713	48.0003	gfp
124	17	9.3867	52.6474	gfp
124	19	60.5631	61.4941	rfp
124	20	8.7868	61.4072	rfp
124	21	46.2884	66.2117	rfp
124	22	26.5631	65.5377	rfp
124	23	76.4800	66.0582	gfp
124	24	13.0164	67.7749	rfp
124	25	31.8336	71.1911	rfp
124	26	46.8356	73.8724	rfp
124	27	40.6320	78.4444	gfp
124	28	37.6733	86.3576	rfp
125	1	55.3625	10.0561	gfp
125	2	5.2952	8.5723	rfp
125	3	37.4235	10.5073	gfp
125	4	33.7137	22.6081	gfp
125	5	21.7034	23.0021	gfp
125	7	52.2335	29.8658	gfp
125	8	21.4214	40.0396	gfp
125	9	72.4285	46.1007	rfp
125	10	30.4603	62.9442	rfp
125	11	40.0456	63.9922	cy5
125	12	50.2025	68.0002	gfp
126	1	18.7729	11.1772	gfp
127	1	105.2337	10.8794	rfp
127	2	130.2214	14.1900	rfp
127	3	161.7490	19.4824	rfp
127	4	122.2733	26.8882	rfp
127	5	157.6698	25.1672	rfp
127	6	94.7819	28.7769	rfp
127	7	74.5341	30.6228	rfp
127	8	156.3408	33.7998	rfp
127	10	139.7574	41.6202	gfp
127	11	5.9320	45.5507	rfp
127	14	80.1320	51.0328	gfp
127	17	49.7029	55.4605	gfp
127	18	93.1789	55.5172	rfp
127	19	24.0442	56.5649	rfp
127	20	121.4634	56.9039	rfp
127	21	67.3286	60.8719	gfp
127	23	107.3256	68.5404	rfp
127	24	131.9815	67.7053	rfp
127	25	30.6232	71.337	gfp
127	26	163.7839	72.2953	rfp
127	28	35.1001	77.6438	gfp
127	30	160.1552	82.4072	rfp
127	33	16.0867	87.1898	rfp
127	35	99.8342	93.2388	gfp
127	37	80.7950	94.4925	rfp
127	39	116.4295	98.1872	rfp
127	40	73.8277	100.4960	gfp
127	41	37.0215	100.7739	gfp
127	42	154.1591	100.8037	rfp
127	43	43.3186	107.3886	gfp
127	47	30.2848	111.1214	gfp
127	48	110.9642	114.8342	rfp
127	49	106.4994	120.7390	rfp
127	50	127.1967	123.1723	gfp
127	52	76.1609	123.5175	rfp
127	53	29.0470	126.1415	rfp
127	54	66.0271	128.0135	rfp
127	55	94.7473	129.2588	gfp
127	56	79.5011	129.2639	gfp
127	57	39.4924	133.2478	rfp
127	58	101.5784	134.0374	rfp
127	59	80.1295	140.1695	gfp
127	60	115.6030	142.5336	gfp
127	61	90.6017	143.5610	gfp
127	62	102.2325	142.5450	gfp
127	63	107.4102	147.0998	rfp
127	64	98.04	148.5699	rfp
127	65	66.6018	151.3693	gfp
127	66	130.2132	149.5018	rfp
127	68	124.4535	154.5562	cy5
127	69	84.4047	160.8114	rfp
127	70	90.0121	163.7148	rfp
128	1	13.7514	26.316	gfp
128	2	33.9041	27.6726	gfp
128	3	8.4332	34.5816	cy5
128	4	21.5051	36.6473	cy5
128	5	28.4526	40.5141	cy5
128	6	44.7480	41.3374	gfp
128	7	22.6139	50.2433	cy5
129	1	46.8236	6.1886	gfp
129	2	45.0364	13.4805	gfp
129	3	51.8853	18.6368	gfp
129	4	32.4479	19.5332	gfp
129	5	42.9157	21.3751	gfp
129	6	26.9187	29.0502	cy5
129	7	37.1254	27.9532	gfp
129	8	9.8151	30.9633	gfp
129	9	17.4244	34.2257	gfp
129	10	33.4676	34.5931	gfp
129	11	7.0657	38.3628	gfp
129	12	36.2049	39.7580	gfp
129	13	6.0003	43.9554	gfp
130	1	7.5356	3.9563	cy5
130	2	15.9302	4.4613	cy5
130	3	9.9115	10.1523	cy5
131	1	74.4887	4.6961	rfp
131	2	11.2045	21.7799	rfp
131	3	46.7057	19.02234	rfp
131	5	20.9625	24.2418	cy5
131	6	38.8877	26.0262	gfp
131	7	45.2976	26.2318	gfp
131	9	25.3222	31.3144	gfp
131	10	45.9921	35.8154	gfp
131	11	59.7583	38.0390	gfp
131	13	67.1721	39.6306	rfp
131	14	5.3281	43.5193	rfp
131	15	20.2438	43.0706	gfp
131	16	38.8700	42.7400	gfp
131	17	50.1441	43.7955	gfp
131	18	69.3271	44.8795	rfp
131	20	31.4624	47.56875	gfp
131	21	11.5516	48.7589	rfp
131	22	59.2139	51.6246	gfp
131	24	18.7776	53.9623	rfp
131	25	7.4175	60.5000	gfp
131	26	18.8034	60.9962	gfp
131	27	3.1645	66.7978	rfp
131	28	42.3309	71.6228	gfp
132	1	54.7140	6.8888	rfp
132	2	30.9701	10.8945	gfp
132	3	40.6377	13.9794	gfp
132	4	58.1396	13.9869	gfp
132	5	33.325	19.0966	gfp
132	7	15.4210	30.4017	gfp
132	8	21.4771	38.8051	gfp
132	9	67.5332	42.7966	cy5
132	10	11.6906	44.7315	gfp
132	11	47.945	50.68625	cy5
132	12	69.2761	50.5711	gfp
132	13	6.3707	58.9858	gfp
132	14	12.9236	60.2603	gfp
[truncated: 14,103 more rows]
