# Supplementary material for: The Beta Cell in Its Cluster: Stochastic Graphs of Beta Cell Connectivity in the Islets of Langerhans
Source: PLoS Comput Biol. 2015 Aug 12;11(8):e1004423. doi: 10.1371/journal.pcbi.1004423 (PMC4534467; doi:10.1371/journal.pcbi.1004423)
Supplement: S1 Dataset — (ZIP) [file pcbi.1004423.s048.zip › datazip/C8.2011.dapi.coords.tsv]

1	1	8.9549	5.0054	gfp
1	2	18.8092	3.9246	gfp
1	3	30.1250	9.675	gfp
1	4	22.2384	13.2413	gfp
1	5	10.4754	13.7190	gfp
1	6	32.9555	17.9088	gfp
1	7	15.1801	20.6230	gfp
2	1	12.4612	10.8434	gfp
2	2	25.4875	14.8775	gfp
2	3	5.4352	21.6371	gfp
2	4	21.0907	26.8957	gfp
3	1	2.9025	3.3282	gfp
3	2	14.8962	24.5345	gfp
4	1	17.2098	4.0928	gfp
4	2	16.6067	11.4885	gfp
4	3	15.0469	18.0434	gfp
4	4	19.5018	27.0995	gfp
4	5	7.83675	28.5896	gfp
5	1	62.2425	4.2680	gfp
5	2	13.0003	9.4121	gfp
5	3	34.1660	10.1746	gfp
5	4	50.7067	13.1065	gfp
5	5	59.3822	12.6812	gfp
5	6	17.6575	19.6938	gfp
5	7	3.1932	19.3818	gfp
5	8	55.2985	20.9076	gfp
5	9	7.0051	27.2019	gfp
5	11	46.6059	27.9654	gfp
5	12	54.2385	34.6221	gfp
5	13	31.9069	31.8932	gfp
5	14	17.4087	35.3422	gfp
5	15	41.8783	35.0457	gfp
5	16	27.0484	38.6168	gfp
5	17	35.1443	46.0359	gfp
7	1	14.0023	5.2900	gfp
7	2	19.7186	7.9243	gfp
7	3	20.5072	16.0539	gfp
7	4	12.9293	27.9989	gfp
7	5	4.1703	28.3188	gfp
8	1	4.1698	9.8476	gfp
8	2	2.3302	21.6438	gfp
9	1	12.0393	10.6172	gfp
10	1	10.2961	10.9849	gfp
11	1	32.7511	11.2677	gfp
11	2	30.8737	19.2505	gfp
11	3	20.9230	17.0398	gfp
11	4	37.6707	24.2759	gfp
11	5	24.5614	31.4386	gfp
11	6	32.4565	34.2176	gfp
11	7	40.2225	35.1075	gfp
11	8	22.1123	40.8774	gfp
11	10	28.1826	46.2812	gfp
11	11	7.4046	50.9808	gfp
11	12	17.8092	56.1252	gfp
11	13	9.1302	59.5100	gfp
12	1	8.4656	9.72875	gfp
12	2	12.1140	17.6590	gfp
13	1	35.0393	4.7696	rfp
13	2	15.6886	9.1246	rfp
13	3	55.8195	9.6790	rfp
13	4	41.4241	16.1126	rfp
13	5	28.4182	16.2853	rfp
13	6	70.0620	18.8563	rfp
13	7	61.5147	27.3048	rfp
13	8	7.6945	22.9608	rfp
13	9	21.5396	26.2706	rfp
13	10	75.9142	26.4709	rfp
13	11	38.0772	30.0741	rfp
13	12	44.5087	28.4875	rfp
13	13	13.0766	30.3550	rfp
13	14	51.4469	41.4952	rfp
13	15	30.5885	31.3805	rfp
13	16	30.7838	42.5319	rfp
13	17	79.2362	38.7988	rfp
13	18	12.212	39.82875	rfp
13	19	63.5682	43.8065	rfp
13	20	73.5766	47.558	rfp
13	21	83.1192	47.0998	rfp
13	22	42.2204	54.6543	rfp
13	23	66.2675	56.3383	rfp
13	24	50.6005	59.7357	rfp
14	1	15.8972	4.0446	gfp
14	2	18.9301	12.7479	gfp
14	3	10.9147	14.9562	gfp
14	4	2.6316	15.6219	gfp
15	1	14.7345	4.8166	gfp
15	2	32.5245	9.0966	gfp
15	3	40.3648	7.1793	gfp
15	4	47.1699	11.7175	gfp
15	5	25.6791	13.3838	gfp
15	6	2.2364	15.8342	gfp
15	7	14.8977	13.7152	gfp
15	8	40.8300	17.8070	gfp
15	9	16.8861	19.4489	gfp
15	10	30.0176	22.4326	gfp
15	11	52.0676	24.1956	gfp
15	12	44.0397	26.8020	gfp
15	13	17.8054	28.5516	gfp
15	14	35.5336	29.2302	gfp
15	15	26.4647	33.3930	gfp
15	16	53.8407	32.3044	gfp
15	17	44.8393	35.7327	cy5
15	18	46.4896	41.8506	gfp
16	1	11.5687	7.0812	cy5
16	2	76.4497	22.6567	gfp
16	3	61.4387	26.1420	gfp
16	4	32.06166	30.9419	gfp
16	5	49.1473	28.7195	gfp
16	6	78.8544	32.3603	gfp
16	7	66.1161	34.5360	gfp
16	8	67.9811	44.3177	gfp
16	9	36.7416	44.6077	gfp
16	10	43.1578	50.5468	gfp
16	11	72.8651	71.2406	cy5
17	1	11.4246	4.9238	gfp
17	2	4.2055	15.8631	gfp
17	3	13.2458	22.4187	gfp
17	4	23.8314	37.8670	gfp
18	1	8.0367	6.45	gfp
19	1	45.8573	14.4149	gfp
19	2	39.8551	19.4966	gfp
19	3	11.1616	21.2716	gfp
19	4	4.1691	26.1646	gfp
19	5	54.8934	28.0282	gfp
19	6	41.6708	28.0727	gfp
19	7	6.4621	34.7351	gfp
19	8	26.5701	34.9616	gfp
19	9	16.6290	39.3894	gfp
20	1	21.1751	6.2248	gfp
20	2	17.2347	18.1245	gfp
20	3	8.9360	18.8345	gfp
20	4	27.4216	28.7254	gfp
20	5	10.9189	28.1496	gfp
20	6	20.3312	34.8197	gfp
21	1	15.8728	7.3762	gfp
21	2	10.2157	13.9402	gfp
22	1	6.0362	4.1803	gfp
23	1	13.1298	9.3001	gfp
23	2	21.8200	6.8636	gfp
23	3	50.1634	11.3266	gfp
23	4	41.0612	10.7643	gfp
23	5	15.7756	16.2123	gfp
24	1	18.4328	8.2719	gfp
24	2	8.1374	10.2347	gfp
25	1	10.5975	9.3345	gfp
26	1	12.0185	10.2824	gfp
26	2	10.5853	18.3901	gfp
27	1	12.0731	6.2390	gfp
27	2	15.3725	12.5641	gfp
28	1	8.8611	9.8849	gfp
28	2	22.0427	12.1370	gfp
28	4	28.3109	24.8884	gfp
28	5	15.9910	25.9737	gfp
28	6	24.7368	37.5036	gfp
28	7	13.8955	36.1340	gfp
28	8	32.6818	58.1757	gfp
29	1	25.5033	9.7266	gfp
29	2	19.7999	28.0071	gfp
30	2	6.7692	19.5022	cy5
30	3	22.6115	21.3276	gfp
30	4	16.9830	24.4552	gfp
30	5	18.7188	32.0598	gfp
31	1	10.0478	4.0208	gfp
31	2	23.4058	11.9270	gfp
31	3	9.5149	10.9580	gfp
31	4	7.8705	19.565	gfp
31	5	38.3417	23.6858	gfp
32	1	15.3639	10.8876	gfp
32	2	5.4701	11.4612	gfp
32	3	11.2802	13.1126	gfp
33	1	25.9681	11.9022	gfp
33	2	58.0634	11.3371	gfp
33	3	43.8301	15.7910	gfp
33	4	12.7201	14.7366	gfp
33	5	33.9589	17.6531	gfp
33	6	21.2620	17.5993	gfp
33	7	61.1823	18.3306	gfp
33	8	9.81	19.68	gfp
33	9	54.3916	21.2648	gfp
33	10	19.8606	25.0117	gfp
33	11	29.4982	25.5246	gfp
33	12	42.7375	25.5445	gfp
33	13	50.9902	33.6543	gfp
33	14	33.6700	31.4365	gfp
35	1	5.2788	11.2536	gfp
35	2	9.6716	17.2894	gfp
36	1	6.2498	3.4919	gfp
36	2	11.0182	8.7359	gfp
36	3	25.8899	12.7044	gfp
36	4	19.8930	15.0417	gfp
37	1	7.7061	11.9432	gfp
38	1	15.3689	4.1871	gfp
38	2	28.0575	6.8986	gfp
38	3	9.3364	12.3928	gfp
38	4	37.4525	21.4175	gfp
38	5	29.5056	22.1071	gfp
38	6	13.1758	23.1861	gfp
38	7	14.3920	31.4243	gfp
38	8	32.4371	36.8406	gfp
38	9	21.2262	41.2133	gfp
39	1	8.8136	9.8369	gfp
39	2	24.2756	15.4007	gfp
39	3	3.225	17.4814	gfp
39	4	30.8895	17.9895	gfp
40	1	8.8681	10.5233	gfp
41	1	13.6542	10.4742	gfp
41	2	17.7692	23.7434	gfp
42	1	13.7549	11.3091	gfp
42	2	10.3097	21.7513	gfp
43	1	55.1763	4.2962	rfp
43	2	45.1711	6.3415	gfp
43	3	32.4210	11.5098	gfp
43	4	41.3975	13.3732	gfp
43	5	60.4431	20.3918	gfp
43	6	19.6264	17.1093	gfp
43	7	70.9171	18.5405	gfp
43	8	50.5620	20.6536	gfp
43	9	77.1386	24.7239	gfp
43	10	45.1180	26.4828	gfp
43	11	50.6161	32.0532	gfp
43	12	77.1665	31.4382	gfp
43	13	30.1768	35.0391	gfp
43	14	23.3275	36.6575	gfp
43	15	49.1240	43.7648	gfp
43	16	68.3381	41.1048	gfp
43	17	8.2354	41.2660	gfp
43	18	17.5861	45.7417	gfp
43	19	37.0970	44.2175	gfp
43	20	61.0428	47.9665	gfp
43	21	27.5340	57.2695	gfp
43	22	18.0745	59.5357	gfp
43	23	56.3932	58.8796	gfp
43	24	49.2093	64.7734	gfp
43	25	34.2044	64.9322	gfp
43	26	22.1674	68.4444	gfp
43	27	33.9884	76.4902	gfp
43	28	40.9978	77.9886	gfp
43	29	24.4842	81.4248	gfp
44	1	7.6368	4.12155	gfp
44	2	13.3612	8.6555	gfp
45	1	46.7326	7.4858	gfp
45	2	54.6049	9.4498	gfp
45	3	52.1725	18.0745	gfp
45	4	27.1258	26.9178	gfp
45	5	42.4277	31.7726	gfp
45	6	54.2101	33.4454	gfp
45	7	62.0737	42.2596	gfp
45	8	39.4552	43.215	gfp
45	9	51.6173	43.9003	gfp
45	10	43.1123	50.8809	gfp
45	11	51.3384	52.1460	gfp
45	12	35.3715	55.0281	gfp
45	13	46.27875	58.2699	gfp
46	1	27.8036	4.4532	rfp
46	2	9.2477	14.4396	rfp
46	3	22.9093	11.6808	rfp
46	4	32.9367	10.0430	rfp
46	5	26.3732	23.8495	rfp
46	6	39.4861	25.7718	rfp
46	7	7.2427	30.2412	rfp
46	8	21.5398	34.7726	rfp
46	9	32.8772	38.0787	rfp
46	10	18.9875	42.5443	rfp
47	1	20.9722	8.5390	gfp
47	2	11.4399	7.5699	gfp
47	3	29.1284	11.1658	gfp
47	4	9.9292	16.1143	gfp
47	5	36.4022	16.5987	gfp
47	6	28.9218	21.3538	gfp
47	7	15.1627	25.1134	gfp
47	8	48.5547	28.4906	gfp
47	9	26.5236	32.2789	gfp
47	10	35.8169	36.1564	gfp
47	11	20.0477	37.9168	gfp
47	12	55.7867	55.0044	cy5
47	13	34.3898	50.8373	gfp
47	14	42.60225	50.5277	cy5
47	15	28.0054	56.3854	gfp
47	16	19.9415	58.3790	gfp
47	17	33.3231	64.5628	gfp
47	18	11.9828	66.7026	gfp
47	19	39.9348	70.4648	gfp
47	20	5.9454	77.9331	gfp
47	22	49.6950	80.4547	gfp
47	23	58.0961	79.56075	gfp
47	24	34.1923	81.8581	gfp
47	25	67.7567	81.5502	gfp
47	26	56.4811	87.4460	gfp
47	27	73.8326	88.4924	gfp
47	28	62.4524	91.9739	gfp
47	29	69.0193	98.0642	gfp
47	30	81.9711	101.7445	gfp
47	31	59.8198	102.3164	gfp
47	32	69.4641	106.3376	gfp
47	33	61.4197	111.8491	gfp
47	34	83.7176	108.9744	gfp
47	35	42.9488	121.6431	gfp
48	1	41.82438	6.1481	gfp
48	2	54.6276	7.3597	gfp
48	3	69.7675	11.2083	cy5
48	4	29.5499	12.2009	gfp
48	5	46.1761	11.6980	gfp
48	6	38.8727	19.1620	gfp
48	7	17.8064	19.3030	gfp
48	8	63.5690	18.4920	gfp
48	9	26.3692	21.3749	gfp
48	10	50.6618	20.9430	gfp
48	11	71.5293	25.2513	rfp
48	12	58.9570	24.8426	gfp
48	13	9.4177	26.7603	gfp
48	14	18.2185	32.1065	gfp
48	15	49.4987	30.7258	gfp
48	16	29.7015	32.3759	gfp
48	17	38.5065	31.7538	gfp
48	18	65.4753	36.5902	gfp
48	19	36.9038	40.9028	gfp
48	20	47.6051	42.5961	gfp
48	21	7.4003	44.3459	gfp
48	22	54.3852	42.9291	gfp
48	23	21.7479	45.9404	rfp
48	24	36.7119	49.6854	gfp
49	1	41.7418	7.3112	gfp
49	2	33.9619	18.6405	gfp
49	3	54.6474	18.0491	gfp
49	4	7.4270	24.4910	gfp
49	5	53.0829	25.5495	gfp
49	6	20.7292	25.5873	gfp
49	7	14.5953	30.4327	gfp
49	8	34.3442	33.8298	gfp
49	9	52.1733	36.1917	gfp
49	10	26.8105	39.50625	gfp
49	11	19.2516	41.3445	gfp
49	12	48.9293	44.7670	gfp
50	1	9.2487	7.7066	gfp
50	2	20.0904	15.1575	gfp
50	3	19.3551	20.5223	rfp
51	1	13.4638	7.7031	gfp
51	2	19.7133	5.6703	gfp
51	3	8.2960	13.3927	gfp
51	4	9.1605	22.3830	gfp
52	1	2.6564	5.5249	gfp
52	2	9.1569	10.2930	gfp
53	1	11.5118	8.2428	cy5
54	1	4.3056	10.0017	gfp
55	1	3.4415	4.5548	gfp
55	2	11.1396	11.6603	gfp
55	3	20.2254	14.3963	gfp
56	1	19.0368	6.5833	gfp
56	2	6.8937	10.2226	gfp
57	1	13.8368	7.6978	gfp
57	2	3.5541	7.7071	gfp
57	3	21.3809	13.6284	gfp
57	4	31.4375	11.4425	gfp
57	5	37.0536	16.8888	rfp
57	6	8.5398	21.2377	gfp
57	7	21.9443	27.68125	gfp
58	1	36.7061	7.4882	gfp
58	2	20.0517	12.6938	gfp
58	3	27.5089	10.6485	gfp
58	4	55.4721	12.3625	gfp
58	5	11.8149	14.2569	gfp
58	6	31.2336	19.5552	gfp
58	7	53.4768	20.8550	gfp
58	8	15.5054	24.4729	gfp
58	9	58.6495	27.3216	gfp
58	10	28.0354	28.5832	gfp
58	11	45.4434	28.4903	gfp
59	1	12.5609	8.7075	gfp
60	1	5.6879	13.2034	rfp
61	1	11.2039	6.0558	rfp
61	2	7.1191	13.5113	rfp
62	1	10.1752	8.1603	gfp
62	2	19.3404	11.2109	gfp
62	3	20.0254	18.1513	gfp
63	1	63.3907	7.5620	gfp
63	2	55.9694	11.4227	gfp
63	3	72.5298	13.7927	gfp
63	4	47.7185	15.5606	gfp
63	5	68.0238	19.5397	gfp
63	6	58.8342	27.4302	gfp
63	7	71.6322	28.6833	gfp
63	8	45.6194	32.6938	gfp
63	9	56.4818	44.4484	gfp
63	10	53.7698	57.1228	gfp
63	11	64.2696	56.1271	rfp
63	12	71.9929	70.5270	rfp
63	13	61.8984	75.8546	gfp
63	14	34.4358	73.6017	gfp
63	15	75.0339	80.4519	gfp
63	16	23.5002	83.7686	gfp
63	17	44.8425	86.3625	gfp
63	18	66.2845	85.3704	gfp
63	19	72.9424	93.9246	gfp
63	20	30.7238	91.7974	gfp
63	21	43.2222	95.4481	gfp
63	22	56.2396	96.7995	gfp
63	23	14.8281	100.0825	gfp
63	24	27.7580	101.1633	gfp
63	25	46.0582	104.5703	gfp
63	26	18.1061	107.1687	gfp
63	27	59.0870	111.8380	gfp
63	28	45.3647	119.4284	gfp
63	29	69.7766	115.6197	gfp
63	30	63.0360	123.3142	gfp
63	31	32.3135	125.6919	gfp
63	32	17.8441	125.9068	gfp
63	33	25.2290	126.1557	gfp
63	34	2.8967	131.9371	rfp
63	35	47.3385	134.3655	gfp
63	36	8.9420	135.1230	rfp
63	38	38.4212	142.3132	gfp
63	39	24.9891	141.3145	gfp
63	40	17.3700	143.7539	gfp
63	41	50.525	143.1064	gfp
63	42	58.5771	146.7108	gfp
63	43	24.0155	150.10225	rfp
63	44	43.8084	152.8392	gfp
63	45	54.3378	156.1655	rfp
64	1	35.9149	12.3852	gfp
64	2	10.6060	8.3546	gfp
64	3	19.651	9.49225	gfp
64	4	5.4589	12.5460	gfp
64	5	20.0634	15.1575	cy5
64	6	47.2055	19.7507	gfp
64	7	3.2457	26.3828	gfp
64	8	32.8718	24.4236	gfp
64	9	54.567	25.9893	gfp
64	10	16.2377	34.5772	gfp
64	11	42.0097	32.3750	gfp
64	12	35.6471	39.0106	gfp
64	13	39.3737	45.7190	gfp
64	14	48.8897	53.6671	gfp
64	15	32.2987	54.0524	gfp
64	16	38.9069	58.2265	gfp
65	1	6.3511	13.6439	gfp
65	2	12.4342	15.9100	gfp
65	3	29.1728	22.0689	gfp
65	4	14.7039	28.0717	gfp
65	5	25.5671	30.23975	gfp
66	1	10.0701	11.5403	gfp
67	1	4.7454	13.7395	gfp
67	2	12.5947	15.6735	gfp
68	1	8.6887	18.9962	gfp
69	1	31.2301	9.7298	gfp
69	2	45.2673	6.5575	gfp
69	3	3.4605	34.2683	rfp
70	1	6.2747	19.9606	gfp
71	1	9.4543	4.5465	gfp
71	2	9.8228	10.9314	gfp
72	1	6.8979	16.3579	rfp
72	2	19.6538	21.7197	rfp
73	1	63.7984	7.8928	rfp
73	2	76.4957	17.8007	rfp
73	3	52.6149	19.7294	rfp
73	4	70.7642	20.8002	rfp
73	6	75.8726	31.3407	gfp
73	7	57.1730	42.0273	rfp
73	8	66.1476	43.9652	gfp
73	9	89.8125	53.5995	rfp
73	10	52.89	49.9875	rfp
73	11	73.9581	54.9025	gfp
73	12	63.2929	56.2471	gfp
73	13	54.9396	57.7672	gfp
73	14	46.6313	58.9628	gfp
73	15	100.0691	61.6378	gfp
73	16	39.7366	62.6111	rfp
73	17	107.1313	68.2928	cy5
73	18	64.9450	69.7457	gfp
73	19	86.8124	69.9641	gfp
73	20	79.0830	72.8497	gfp
73	21	47.5411	76.9439	gfp
73	22	15.7852	74.8833	rfp
73	23	93.7163	75.3502	gfp
73	24	31.5130	80.9504	gfp
73	25	61.5506	78.1447	rfp
73	26	104.3441	77.6956	gfp
73	28	119.4298	84.6408	gfp
73	29	75.0161	86.1947	rfp
73	30	88.4503	89.4956	rfp
73	31	125.4228	89.7477	gfp
73	32	66.2933	92.7383	rfp
73	33	20.2626	94.5840	rfp
73	34	94.0132	95.5517	gfp
73	35	78.4779	99.9529	gfp
73	36	109.3287	106.1025	gfp
73	37	25.3463	101.5383	gfp
73	38	37.0146	102.3728	gfp
73	39	8.2744	103.9321	rfp
73	40	86.1236	103.0549	gfp
73	41	94.772	103.1785	gfp
73	42	66.0314	107.1087	gfp
73	43	45.6125	112.4252	gfp
73	44	14.2623	111.6925	gfp
73	45	80.7312	113.3491	gfp
73	46	122.0944	110.7915	gfp
73	47	62.0299	116.9099	gfp
73	48	96.5207	119.1888	gfp
73	49	119.6741	119.1621	gfp
73	50	2.7876	120.4604	gfp
73	51	126.7523	120.3120	gfp
73	52	73.1083	121.9918	gfp
73	53	43.5568	120.7642	gfp
73	54	88.7940	122.3402	gfp
73	55	111.1778	125.7491	gfp
73	56	61.4315	129.3576	gfp
73	57	119.6908	128.6146	gfp
73	58	127.9044	129.5104	gfp
73	59	102.5682	129.7789	gfp
73	60	89.0987	139.4672	gfp
73	61	98.4798	139.1231	gfp
73	62	115.5583	139.2167	gfp
73	63	73.2122	141.8506	rfp
73	64	109.6332	144.4893	gfp
73	65	118.6056	145.6956	gfp
73	66	97.0456	158.0030	gfp
73	67	87.1404	158.6373	gfp
73	68	99.3923	170.3751	rfp
73	69	110.9341	180.0195	rfp
73	70	101.1088	182.4196	gfp
73	71	130.6052	183.3486	rfp
73	72	124.2457	188.6140	rfp
73	73	115.9124	196.8538	gfp
73	74	96.5615	198.0611	gfp
73	75	98.8237	205.6379	gfp
73	76	108.7520	203.3387	gfp
73	77	126.0291	208.0565	gfp
73	78	116.4415	213.4855	gfp
73	79	96.2382	214.3505	gfp
73	80	136.4676	222.0376	gfp
73	81	88.9681	226.1660	gfp
73	82	100.5090	227.9763	gfp
73	83	146.6975	228.9683	gfp
73	84	115.6979	228.9790	gfp
73	85	127.2782	229.3084	gfp
73	86	103.7740	237.57285	rfp
73	87	132.6257	239.4751	gfp
73	88	150.8420	243.9346	gfp
73	89	114.8218	242.7060	gfp
73	90	124.0089	245.3235	gfp
73	91	161.2463	246.5902	gfp
73	92	174.4183	247.5038	rfp
73	93	138.9405	248.9468	gfp
73	94	110.9560	248.7114	gfp
73	95	185.7403	250.2718	rfp
73	96	85.1568	256.0867	gfp
73	97	166.4453	256.0492	gfp
73	98	184.0302	256.5121	gfp
73	99	99.5745	260.6476	gfp
73	100	112.3180	261.3188	gfp
73	101	135.1195	261.1095	gfp
73	102	149.0045	262.5398	gfp
73	103	188.2704	262.9218	gfp
73	104	174.6798	266.0267	gfp
73	105	125.0283	270.9719	gfp
73	106	113.1812	269.0058	gfp
73	107	156.2086	272.7799	gfp
73	108	170.8800	274.7563	gfp
73	109	186.1661	275.6969	rfp
73	110	97.0745	278.0178	gfp
73	111	108.5904	276.6549	gfp
73	112	79.3565	278.0251	gfp
73	113	147.6151	277.5985	gfp
73	114	133.1711	280.0423	gfp
73	115	85.04325	284.4797	gfp
73	116	159.4242	281.3136	gfp
73	117	154.8567	288.0186	gfp
73	118	188.0902	287.2263	rfp
73	119	129.0575	289.9798	gfp
73	120	112.1282	289.6135	gfp
73	121	172.5146	294.7091	gfp
73	122	151.0503	296.1994	gfp
73	123	125.6392	301.0588	gfp
73	124	144.0835	305.4921	gfp
73	125	171.6796	303.7418	gfp
73	126	163.3449	308.1605	gfp
73	127	171.9553	310.9328	gfp
73	128	138.8340	319.0524	gfp
73	129	133.5232	324.6636	gfp
73	130	125.2708	325.2208	gfp
73	131	141.9293	326.1908	gfp
73	132	151.4253	326.8949	gfp
73	133	177.1559	335.2570	gfp
73	134	145.3758	335.7942	gfp
73	135	156.4823	337.5343	gfp
73	136	166.4290	339.1182	gfp
73	137	131.9790	345.7911	gfp
73	138	146.0718	352.5990	gfp
73	139	156.2762	355.1984	gfp
73	140	188.0537	360.1481	gfp
73	141	159.79875	361.0541	gfp
73	142	175.4837	364.8182	gfp
73	143	154.4607	366.6699	gfp
73	144	183.9026	365.3027	gfp
73	145	163.3220	371.8678	gfp
73	146	172.6939	372.11125	gfp
74	1	45.2870	8.8106	gfp
74	2	17.7087	8.2295	gfp
74	3	7.5204	8.5737	gfp
74	4	43.1104	19.1234	gfp
74	5	31.5351	22.7081	gfp
75	1	13.3573	4.9626	gfp
75	2	3.0141	10.1339	gfp
75	3	9.9712	13.7095	gfp
76	1	8.1289	5.4683	gfp
76	2	18.7391	11.6841	gfp
77	1	23.5074	4.6225	gfp
77	2	8.6062	10.5679	gfp
77	3	17.5283	10.9258	gfp
77	4	30.6841	11.5129	gfp
77	5	23.6297	18.2125	gfp
77	6	18.0950	25.4775	gfp
77	7	18.0944	33.7936	gfp
77	8	27.7533	46.1578	gfp
78	1	16.1686	7.3042	rfp
78	2	11.5086	10.9312	rfp
78	3	28.8755	14.7795	gfp
78	4	43.4395	13.3164	gfp
78	5	54.2628	12.1152	gfp
78	6	65.1402	18.6424	gfp
78	7	12.4801	23.1774	rfp
78	8	32.3782	24.0635	gfp
78	9	44.8465	23.6184	gfp
78	10	61.5330	26.7258	gfp
78	11	79.1788	28.3800	rfp
78	12	51.4073	28.1386	gfp
78	13	17.8887	30.6350	gfp
78	14	30.4139	32.2903	gfp
78	15	89.5151	33.1321	gfp
78	16	99.1248	33.5810	rfp
78	17	65.5296	35.8537	rfp
78	19	28.0255	40.6290	gfp
78	20	57.5755	41.1534	gfp
78	21	42.3061	41.9074	gfp
78	22	20.7549	45.6404	rfp
78	23	71.2346	43.6969	gfp
78	24	92.5918	49.5461	gfp
78	25	38.1883	46.4099	gfp
78	26	29.5309	50.5539	gfp
78	27	69.4092	50.7246	rfp
78	28	51.0224	53.6812	gfp
78	29	81.0953	54.8922	gfp
78	30	111.3630	53.5978	gfp
78	31	30.6795	58.1550	gfp
78	32	70.9796	62.5915	gfp
78	33	57.7629	63.2847	rfp
78	34	98.1549	63.5899	gfp
78	35	88.9657	64.5653	gfp
78	36	42.2782	67.8241	gfp
78	37	114.6910	66.6816	gfp
78	38	105.0220	70.0905	gfp
78	39	66.1689	70.2518	cy5
78	40	83.3422	72.7960	gfp
78	41	94.2058	72.1632	gfp
78	42	51.4084	73.4500	gfp
78	43	119.1646	76.5946	gfp
78	44	73.9499	76.2378	gfp
78	45	101.1721	78.1926	gfp
78	46	31.8014	83.1395	rfp
78	47	78.2078	81.0212	gfp
78	48	62.9404	84.0137	rfp
78	49	113.2452	87.3689	gfp
78	50	69.6113	92.3003	gfp
78	51	90.8817	89.7002	gfp
78	52	122.4136	88.4725	rfp
78	53	78.7545	87.9703	gfp
78	54	50.4279	90.9428	gfp
78	55	80.4982	96.0841	gfp
78	56	93.1206	99.5954	gfp
78	57	124.8672	97.0486	cy5
78	58	31.7102	98.1588	rfp
78	59	50.4462	98.5918	gfp
78	60	117.4727	102.5802	gfp
78	61	61.9962	103.7242	gfp
78	62	106.2437	101.8547	gfp
78	63	46.4832	105.6969	gfp
78	64	72.2712	105.8320	gfp
78	65	82.7183	106.2080	gfp
78	66	24.0782	108.8623	gfp
78	67	100.7790	109.9725	cy5
78	68	35.6963	109.4413	gfp
78	69	59.3560	112.3466	gfp
78	70	134.4716	110.6722	gfp
78	71	79.4359	115.0929	gfp
78	72	117.8765	114.8446	gfp
78	73	30.3386	115.7880	gfp
78	74	52.0667	119.5465	gfp
78	75	74.3009	121.9654	gfp
78	76	128.4932	121.4333	cy5
78	78	27.2013	122.8154	gfp
78	79	119.2030	126.9648	gfp
78	80	35.9414	128.9334	gfp
78	81	43.8174	130.1906	gfp
78	82	56.1067	130.0915	gfp
78	83	78.9327	130.3798	gfp
78	84	128.5398	131.7841	cy5
78	85	101.9022	132.6047	gfp
78	86	112.7362	132.7430	gfp
78	87	86.6996	136.9277	gfp
78	88	59.9497	137.9372	gfp
78	89	139.1237	139.2920	gfp
78	90	73.3150	142.4216	gfp
78	91	146.70525	142.5127	gfp
78	92	53.4171	144.0119	gfp
78	93	97.7892	147.8581	gfp
78	94	152.7356	147.3003	rfp
78	95	123.1022	146.3841	gfp
78	96	66.6485	150.0279	gfp
78	97	131.881	151.1149	gfp
78	98	74.3536	150.9593	gfp
78	99	88.3037	152.0795	gfp
78	100	108.0029	152.4733	gfp
78	101	56.6379	153.5701	rfp
78	102	129.8117	163.0010	gfp
78	103	99.8823	159.7116	gfp
78	104	158.7171	162.4422	rfp
78	105	79.7238	164.4720	gfp
78	106	114.6435	163.8508	gfp
78	107	149.9506	167.1267	gfp
78	108	103.3361	170.2893	gfp
78	109	167.5377	175.3072	rfp
78	110	124.5432	176.5185	gfp
78	111	99.4391	178.9069	rfp
78	112	137.8704	179.3458	gfp
78	113	172.9645	182.3033	rfp
78	114	161.8212	184.6534	gfp
78	115	106.5689	183.5223	gfp
78	116	112.2586	188.9972	rfp
78	117	152.6836	187.4061	gfp
78	118	133.7867	192.8413	gfp
78	119	139.7224	198.1594	gfp
79	1	10.9745	7.2278	gfp
79	2	22.5461	13.1691	gfp
79	3	8.3967	20.7573	gfp
79	4	15.1575	18.103	gfp
79	5	22.8041	22.8381	gfp
80	1	6.7935	19.1565	gfp
81	1	75.9871	8.1009	gfp
81	2	86.5264	7.2779	gfp
81	3	78.2974	15.5080	gfp
81	7	18.3371	31.8565	rfp
81	8	57.0242	29.8385	gfp
81	9	39.1892	29.4345	gfp
81	11	31.6913	38.5683	gfp
81	12	54.7624	42.6373	gfp
81	13	21.0386	43.5912	gfp
81	14	37.4405	45.3853	gfp
81	15	62.9685	46.7175	gfp
81	16	71.5055	46.8503	gfp
81	17	79.4656	48.2570	gfp
81	18	28.1249	47.3979	gfp
81	19	35.1586	52.9934	gfp
81	20	3.1394	56.0163	rfp
81	21	42.6487	58.1483	gfp
81	22	84.9430	58.6147	gfp
81	23	33.2522	66.5203	gfp
81	24	76.3758	65.0635	gfp
81	25	48.3297	70.0012	gfp
81	26	68.9540	65.7987	gfp
81	27	8.0318	67.0646	rfp
81	28	88.3294	70.5628	rfp
81	30	107.9865	72.0057	rfp
81	31	39.3743	74.6265	rfp
81	32	98.9652	74.7830	rfp
81	36	31.4568	79.2740	rfp
81	37	98.6301	83.7539	gfp
81	38	90.1367	84.495	gfp
81	39	36.2429	85.6621	rfp
81	40	78.26	85.6401	gfp
81	41	70.1584	86.3588	rfp
81	42	124.7849	85.8359	gfp
81	43	113.9295	89.3223	gfp
81	44	89.1094	93.1880	gfp
81	45	101.9005	99.1406	gfp
81	46	131.6606	94.20225	gfp
81	47	57.5646	94.9323	rfp
81	48	112.1685	99.4035	gfp
81	50	91.2436	100.9664	gfp
81	51	68.1609	107.6114	rfp
81	52	59.7845	105.4662	rfp
81	53	79.9850	107.4829	gfp
81	54	143.1615	108.1422	gfp
81	55	92.2935	113.2390	gfp
81	56	124.2798	112.5720	gfp
81	57	107.2685	115.5728	gfp
81	58	149.6579	116.4153	gfp
81	59	136.9151	122.1784	gfp
81	60	146.7068	126.9048	gfp
81	61	126.2708	129.3592	gfp
81	62	115.3928	136.1358	gfp
81	63	142.2594	137.5468	gfp
81	64	132.5913	142.0707	gfp
81	65	125.5858	148.3199	rfp
82	1	28.5667	4.2400	gfp
82	2	43.3318	5.2628	gfp
82	3	36.0753	7.8144	gfp
82	4	26.0820	11.8212	gfp
82	5	13.6032	16.7231	gfp
82	6	50.7929	16.2800	gfp
82	7	30.9709	18.9947	gfp
82	8	43.1740	22.7105	gfp
82	9	24.9231	23.9849	gfp
82	10	33.6492	30.0927	gfp
82	11	17.7346	30.2689	gfp
82	12	12.0463	40.1860	gfp
82	13	11.1859	49.1394	gfp
82	14	22.7138	52.9936	gfp
82	15	5.3280	54.4958	gfp
82	16	32.0151	59.4236	gfp
82	17	13.1403	62.9165	gfp
82	18	25.5447	70.3856	gfp
82	19	7.6805	72.4936	gfp
82	20	16.9798	78.7182	gfp
82	21	6.4919	84.1499	gfp
82	22	24.8180	86.7308	gfp
82	23	21.3810	97.9472	gfp
83	1	9.3171	28.6317	rfp
83	2	28.4261	31.1772	rfp
83	3	49.2281	33.9041	rfp
83	4	10.7634	40.8074	gfp
83	6	55.2919	38.6374	rfp
83	8	5.1365	54.0711	rfp
83	9	59.0289	57.3970	rfp
83	10	70.7422	56.3467	rfp
83	11	41.4138	60.2285	rfp
83	14	40.2539	80.2243	rfp
83	15	32.4423	82.2197	rfp
83	16	7.9484	90.4687	rfp
83	17	24.9723	93.2025	rfp
83	18	17.2409	99.6525	rfp
83	19	32.0614	99.5308	rfp
84	1	11.3899	3.6192	rfp
84	2	10.6401	20.2716	gfp
85	1	13.674	6.5403	cy5
85	2	8.0718	12.9795	cy5
85	3	9.2108	26.5518	gfp
86	1	29.1258	12.9705	gfp
86	2	12.1634	19.0055	gfp
87	1	15.0935	5.0827	gfp
87	2	6.4420	15.3367	gfp
87	3	15.4536	19.6408	gfp
88	1	27.7904	6.2484	rfp
88	2	18.6016	5.9815	rfp
88	3	37.1666	10.8839	rfp
88	4	5.5590	13.1186	rfp
88	5	17.1957	13.7772	rfp
88	6	37.1848	23.2951	rfp
88	7	17.9879	22.9152	rfp
88	8	28.9181	31.3501	rfp
88	9	13.6004	31.9203	rfp
89	1	72.3561	4.0721	rfp
89	2	66.9699	9.7222	rfp
89	3	8.1543	17.7673	gfp
89	4	50.9274	21.1993	rfp
89	5	70.9044	17.4411	gfp
89	6	24.4953	18.3170	gfp
89	7	78.8541	17.9186	gfp
89	8	92.5293	24.8486	gfp
89	9	61.7692	22.4954	gfp
89	10	31.0061	28.0356	cy5
89	11	81.2645	28.9384	gfp
89	12	45.5963	31.5359	gfp
89	13	68.5933	30.1810	gfp
89	14	18.3545	31.9836	gfp
89	15	88.3736	34.6881	gfp
89	16	11.5164	35.6227	gfp
89	17	30.4673	35.8154	gfp
89	18	67.5264	38.5633	gfp
89	19	95.8496	42.8590	gfp
89	20	28.86246	44.16702	gfp
89	21	85.2013	44.9937	gfp
89	22	77.3106	44.9955	gfp
89	23	112.6133	44.9735	gfp
89	24	61.2392	45.9742	rfp
89	25	114.9219	53.6314	gfp
89	26	56.3166	54.8129	cy5
89	27	64.7314	54.6770	rfp
89	28	36.1904	55.3477	gfp
89	29	72.5184	57.4933	gfp
89	30	97.5065	62.5212	gfp
89	31	119.1775	62.3025	rfp
89	32	58.3624	63.1495	gfp
89	33	69.9964	69.66	gfp
89	34	85.8067	69.6082	gfp
89	35	119.1254	67.8479	rfp
89	36	45.63375	72.4711	rfp
89	37	78.6929	76.6523	rfp
89	38	105.0983	73.9750	gfp
89	39	61.1980	77.9204	gfp
89	40	52.8665	85.5607	gfp
89	41	56.1459	98.7777	gfp
89	42	47.6827	103.6128	gfp
89	43	65.2941	103.1214	gfp
89	44	54.2964	111.9380	rfp
89	45	69.3754	110.4025	gfp
89	46	99.6742	113.3167	rfp
89	47	69.2780	120.8780	gfp
90	1	8.4693	6.9224	rfp
90	2	10.8108	17.7702	gfp
90	3	3.0248	19.7948	gfp
90	4	44.8870	36.0950	gfp
90	5	52.6475	33.9775	gfp
90	6	27.7562	37.3761	gfp
90	7	36.3748	38.0789	gfp
90	8	17.4747	39.3092	gfp
90	9	65.4057	42.9102	gfp
90	10	9.4209	45.4576	gfp
90	11	50.6295	49.8058	gfp
90	12	63.2820	50.4196	gfp
90	13	14.1809	57.0169	gfp
90	14	39.3926	60.8221	gfp
90	15	5.4825	63.2810	gfp
90	16	60.2079	68.6451	gfp
90	17	51.7570	73.1276	gfp
90	18	4.6636	71.3885	rfp
90	19	41.2970	76.1706	gfp
90	20	42.6175	86.5870	gfp
91	1	10.4969	7.6533	gfp
91	2	15.5663	10.1519	gfp
91	3	27.5694	19.1002	gfp
91	4	12.3486	19.9222	gfp
91	5	2.7606	25.1292	gfp
91	6	10.2707	30.5161	gfp
91	7	17.9505	31.7328	gfp
92	1	20.8348	2.7428	rfp
92	2	27.6077	11.9453	rfp
92	3	7.6868	12.3389	rfp
92	4	13.9284	22.4693	rfp
92	5	38.4865	18.9730	rfp
92	7	14.9192	34.1599	rfp
93	1	9.8399	8.9537	gfp
94	1	6.9933	4.7899	gfp
94	2	19.9011	10.9337	gfp
94	3	23.7457	23.0426	gfp
94	4	25.4691	35.9029	gfp
95	1	45.9915	9.2348	gfp
95	2	56.9876	4.7569	gfp
95	3	69.7043	11.1020	gfp
95	4	32.2459	13.3858	gfp
95	5	40.6712	23.0751	gfp
95	6	61.4807	21.2127	gfp
95	7	52.5621	27.2252	gfp
95	8	25.8266	28.4954	gfp
95	9	73.0921	27.0979	gfp
95	10	64.6195	30.1008	gfp
95	11	48.3952	37.0794	cy5
95	12	11.5059	39.5862	cy5
95	13	21.4914	44.4373	gfp
95	14	44.8585	48.1455	rfp
95	15	10.5578	49.7295	gfp
95	16	33.0048	53.7041	rfp
95	17	10.2071	58.2435	gfp
96	1	26.1598	6.9846	gfp
96	2	10.4813	10.5106	gfp
96	3	37.4884	10.7471	gfp
96	4	13.4859	22.6692	gfp
96	5	33.1686	19.5035	gfp
96	6	40.8955	21.1548	gfp
96	7	2.8703	25.2625	gfp
96	8	28.7907	26.9880	gfp
96	9	39.9542	28.3111	gfp
96	10	28.6951	35.7606	gfp
96	11	39.3817	35.1525	gfp
96	12	14.5125	37.2718	gfp
97	1	88.1498	11.9632	gfp
97	2	115.4699	17.2116	rfp
97	3	107.3707	19.5635	gfp
97	4	77.4686	29.5139	rfp
97	5	69.1187	24.2912	rfp
97	6	106.8853	28.2923	gfp
97	7	90.8321	40.4232	gfp
97	8	61.9470	42.5646	rfp
97	9	72.8969	47.5717	gfp
97	10	114.1601	46.9688	rfp
97	11	84.2597	54.5210	gfp
97	12	104.4057	56.4623	gfp
97	13	120.7790	58.0281	rfp
97	14	65.4815	61.2937	gfp
97	15	40.845	61.5750	gfp
97	16	53.5004	64.2030	gfp
97	17	86.2284	66.1416	gfp
97	18	76.0318	66.3813	gfp
97	19	36.7072	68.8294	gfp
97	20	107.9183	65.7873	gfp
97	21	26.4614	70.5504	gfp
97	22	67.9603	71.2887	gfp
97	23	56.8307	73.0887	rfp
97	24	16.9182	73.4632	gfp
97	25	99.8791	76.4819	rfp
97	26	45.4384	78.1095	gfp
97	27	84.5756	80.6292	gfp
97	28	16.1621	83.8928	gfp
97	29	32.9626	86.0257	gfp
97	30	53.1166	90.4329	rfp
97	31	15.9672	92.5678	gfp
97	32	26.9553	95.6355	gfp
97	33	36.8658	97.8154	gfp
97	34	7.8958	97.3044	rfp
97	35	25.0284	103.6735	gfp
97	36	45.5421	103.4390	rfp
97	37	39.0115	107.8060	gfp
97	38	17.2436	112.2126	rfp
98	1	6.7199	8.5068	gfp
98	2	19.2409	8.8213	gfp
98	3	19.6643	17.9198	gfp
98	4	21.9438	25.9523	gfp
98	5	29.4070	43.6963	gfp
98	6	35.7877	46.4889	gfp
98	7	32.3224	58.3418	gfp
99	1	7.7846	11.8014	gfp
100	1	4.05318	16.28238	gfp
100	2	12.7255	24.2509	gfp
100	3	5.4921	26.7868	gfp
100	4	11.3582	31.8215	gfp
100	5	10.6837	38.8853	gfp
101	1	16.9713	4.7405	gfp
102	1	8.2821	3.7739	gfp
102	2	13.7375	6.5228	gfp
102	3	4.1057	10.2766	gfp
103	1	5.5681	7.4208	rfp
104	1	10.5579	9.2825	gfp
105	1	6.5743	13.1946	gfp
105	2	15.7194	17.5483	gfp
105	3	35.6373	17.7249	gfp
105	4	27.8338	18.7479	gfp
105	5	17.7180	26.3570	gfp
106	2	48.8473	23.2803	rfp
106	3	58.6226	19.1504	gfp
106	4	13.6357	20.4989	rfp
106	5	68.6670	19.8258	gfp
106	6	40.6074	21.8563	rfp
106	7	82.5310	27.1680	gfp
106	8	55.7699	29.2834	gfp
106	9	16.8940	28.6446	gfp
106	10	65.2375	32.4535	gfp
106	11	15.0664	35.7204	gfp
106	12	7.0860	38.5644	rfp
106	13	23.9642	40.0892	gfp
106	14	37.5411	39.2722	gfp
106	15	47.6085	48.5677	gfp
106	16	8.4886	45.5435	rfp
106	17	73.9792	46.7913	cy5
106	18	32.1000	50.5093	gfp
106	19	58.0606	51.1003	gfp
106	20	11.7145	52.0224	gfp
106	21	25.5962	56.7185	gfp
106	23	63.9089	65.2354	gfp
106	24	8.2148	65.6153	gfp
106	25	24.2809	65.0583	gfp
106	27	54.5635	71.3335	gfp
106	28	35.0609	72.1264	gfp
106	29	22.6165	73.2035	gfp
106	30	15.4776	77.9088	gfp
106	31	28.3984	81.1379	rfp
106	32	45.57	82.89	rfp
106	33	56.9070	82.7165	rfp
106	34	63.2401	83.2265	gfp
107	1	16.4238	4.0978	rfp
107	2	41.3245	13.6461	rfp
107	3	25.7344	8.5818	rfp
107	4	9.7970	10.4464	rfp
107	5	4.0773	14.9425	rfp
107	6	14.0540	19.6825	rfp
107	7	28.1849	17.1403	rfp
107	8	36.2751	22.5791	rfp
107	9	29.5934	25.7188	rfp
107	10	21.4145	29.2110	rfp
107	11	10.8906	30.3563	rfp
107	12	37.63962	31.79334	rfp
107	13	28.2510	38.0794	rfp
107	14	16.2683	34.7225	rfp
108	1	6.1887	4.6539	gfp
109	2	29.3329	23.5175	gfp
109	3	5.0124	19.5850	rfp
109	4	18.6170	26.3693	rfp
109	5	6.8869	26.1294	rfp
109	6	42.9943	24.1762	rfp
110	1	135.4057	6.3170	rfp
110	3	125.4909	20.8627	rfp
110	4	132.2480	30.5744	gfp
110	5	119.5776	28.5238	cy5
110	6	75.0817	33.7270	gfp
110	7	115.0732	37.4434	gfp
110	8	89.8629	37.5076	gfp
110	9	98.3052	38.7362	gfp
110	10	106.5683	38.1306	gfp
110	11	143.5993	36.8332	gfp
110	12	190.4863	39.6186	rfp
110	13	156.4422	38.7853	rfp
110	14	65.8258	39.3706	gfp
110	15	126.4682	42.2994	gfp
110	16	165.9658	42.9412	rfp
110	17	71.4445	41.194	gfp
110	18	28.0191	43.6911	rfp
110	19	147.8939	45.3227	gfp
110	20	160.6561	52.2531	gfp
110	21	198.8557	48.5487	rfp
110	22	90.4294	50.0656	gfp
110	23	68.3967	51.2023	gfp
110	24	29.5432	53.4067	rfp
110	25	113.4243	49.6969	gfp
110	26	175.6745	54.9527	rfp
110	27	84.1420	56.2971	gfp
110	28	142.6295	52.5800	cy5
110	29	192.5052	56.8195	rfp
110	30	13.1793	55.8077	gfp
110	31	127.7523	53.4470	gfp
110	32	3.4443	59.0175	rfp
110	33	104.9665	64.3161	gfp
110	34	204.2992	65.5941	rfp
110	35	94.2334	61.6361	gfp
110	36	46.0866	69.1901	gfp
110	37	151.7872	65.4300	gfp
110	38	138.8255	64.6777	gfp
110	39	13.8021	68.4401	gfp
110	40	84.2879	67.3238	gfp
110	41	74.0582	68.6878	gfp
110	42	168.4846	71.9436	rfp
110	43	195.0314	68.3193	rfp
110	44	188.0835	74.1590	rfp
110	45	115.5578	71.5099	rfp
110	46	3.0198	73.6096	rfp
110	47	81.3259	75.0307	rfp
110	48	61.4245	79.2660	gfp
110	49	127.9556	75.6100	rfp
110	50	146.7180	76.6905	gfp
110	51	14.8610	77.8213	rfp
110	52	24.8649	78.3315	rfp
110	53	121.2711	78.6878	rfp
110	54	176.1534	80.1266	rfp
110	55	106.3394	82.6857	rfp
110	56	35.4081	84.3713	gfp
110	57	138.2023	85.0564	gfp
110	58	80.6289	84.4445	gfp
110	59	157.2798	86.3225	gfp
110	60	4.8108	88.1996	rfp
110	61	127.2599	85.7177	rfp
110	62	24.4516	92.3454	gfp
110	63	45.4233	91.6337	rfp
110	64	31.8109	95.6659	rfp
110	65	10.8673	94.9127	gfp
110	66	71.9585	95.1972	gfp
110	67	90.9529	94.9487	rfp
110	68	133.3719	97.6908	gfp
110	69	143.8109	98.0978	gfp
110	70	55.1971	96.4089	gfp
110	71	122.3187	97.4237	rfp
110	72	154.6369	98.4156	gfp
110	73	49.7473	101.4846	gfp
110	74	115.0004	107.1263	rfp
110	75	41.1025	102.7516	cy5
110	76	95.5835	102.3629	gfp
110	78	80.8626	106.6971	gfp
110	79	104.3979	105.9098	rfp
110	80	31.1082	108.2554	rfp
110	81	90.3228	106.7149	gfp
110	82	59.0292	107.7795	gfp
110	83	41.4884	114.0112	gfp
110	84	63.9512	113.7633	gfp
110	85	81.6112	116.8198	gfp
110	86	45.7512	121.1034	gfp
110	87	110.5690	119.3678	gfp
110	88	137.7158	118.2913	gfp
110	89	28.5039	126.5820	rfp
110	90	74.9901	122.7768	gfp
110	91	123.2586	125.5095	rfp
110	92	60.2277	124.8673	gfp
110	93	53.3117	128.7040	gfp
110	94	148.4095	128.1233	rfp
110	95	137.0989	131.8377	gfp
110	96	39.8068	132.0600	gfp
110	97	66.0081	134.6514	gfp
110	98	79.5419	131.8356	gfp
110	99	106.6944	135.8929	gfp
110	100	125.4330	141.1094	gfp
110	101	17.8645	137.4993	rfp
110	102	9.2719	137.1330	rfp
110	103	27.2835	142.1027	rfp
110	104	54.5838	142.1463	gfp
110	105	141.1971	140.6293	rfp
110	106	10.2236	145.8363	rfp
110	107	72.5288	151.1314	rfp
110	108	152.7981	144.9972	rfp
110	109	81.8132	149.5348	rfp
110	110	63.8550	149.3175	rfp
110	111	92.5451	152.2359	rfp
110	112	20.2330	149.4864	rfp
110	113	136.6138	158.1857	rfp
110	114	116.7759	152.8783	rfp
110	115	131.1239	153.4780	rfp
110	116	123.5175	155.2169	rfp
110	117	118.2647	164.0763	rfp
110	118	151.9263	167.6240	rfp
110	119	130.3449	171.8492	rfp
110	120	120.6713	180.8511	rfp
110	121	150.3472	177.0978	rfp
110	122	132.1774	183.9625	rfp
111	1	31.218	17.63	rfp
111	2	15.8831	27.09	rfp
112	1	49.2540	4.7363	rfp
112	2	37.4210	7.0938	rfp
112	3	43.095	13.1700	rfp
112	4	32.2700	21.8808	rfp
112	5	22.8715	29.5608	rfp
112	6	5.2182	35.0226	rfp
113	1	21.7907	7.4395	rfp
113	2	13.6989	10.4528	rfp
113	3	29.2185	14.4265	rfp
113	4	33.6175	20.7679	rfp
113	5	43.7288	26.5213	rfp
113	6	16.5864	35.5244	rfp
113	7	27.1341	33.8082	rfp
113	8	48.1586	38.5102	rfp
113	9	22.9159	42.8434	rfp
113	10	37.5306	47.6697	gfp
113	11	49.9749	50.3627	gfp
113	12	22.8134	52.4658	gfp
113	14	31.3230	56.8503	gfp
113	15	69.1537	57.1460	gfp
113	16	51.7575	61.3281	gfp
113	17	62.2619	62.6660	gfp
113	18	22.4075	65.1625	gfp
113	19	29.4765	68.69766	gfp
113	20	72.5473	68.4345	rfp
113	21	49.5980	71.3814	gfp
113	22	18.4042	73.9612	gfp
113	23	56.9268	74.2473	gfp
113	24	80.2676	74.5672	rfp
113	25	38.6320	80.0858	gfp
113	26	73.2911	77.3164	gfp
113	27	30.0922	81.1204	gfp
113	28	60.9073	82.6866	gfp
113	29	80.3906	84.4085	rfp
113	30	21.9602	86.7684	gfp
113	31	69.7697	85.3894	gfp
113	32	20.8903	97.0027	rfp
113	33	58.9597	91.0673	gfp
113	34	75.6290	96.0819	gfp
113	35	50.8408	95.4914	gfp
113	36	61.7971	100.1413	gfp
113	37	29.9847	105.1636	rfp
113	38	38.4240	102.5384	rfp
113	39	46.6318	103.4789	rfp
113	40	66.8214	104.9658	rfp
114	1	17.0522	10.1645	gfp
114	2	22.8730	11.2630	gfp
114	4	3.9586	30.1343	gfp
114	6	8.6137	49.1725	gfp
115	1	8.2996	6.5575	rfp
115	2	15.6648	11.9035	rfp
115	3	24.4959	21.4915	gfp
115	4	27.5270	31.8612	gfp
116	1	15.9972	4.1317	gfp
116	2	7.2684	8.385	cy5
116	3	18.2646	11.5857	gfp
117	1	11.0534	5.9420	gfp
118	1	39.82875	6.99825	gfp
118	2	30.73425	10.7930	gfp
118	3	48.6975	9.8278	gfp
118	4	31.9163	19.8664	gfp
118	5	6.4974	32.8571	rfp
118	6	15.7606	33.7787	rfp
119	1	13.5157	3.9645	gfp
119	2	27.8935	4.0832	gfp
119	3	12.6343	10.3845	gfp
119	4	32.0800	19.4028	gfp
119	5	11.7624	21.6288	gfp
119	6	40.4914	34.8273	gfp
119	7	7.3887	34.4787	rfp
119	8	26.8410	35.5199	gfp
120	1	9.4761	10.5350	gfp
120	2	17.5267	12.2402	gfp
121	1	42.3384	10.3072	gfp
121	2	16.4419	9.6946	gfp
121	3	34.2096	14.1886	gfp
121	4	37.0538	24.381	gfp
121	5	51.2828	27.8008	gfp
121	6	63.1157	38.8251	gfp
121	7	53.2208	42.2111	gfp
121	8	65.4454	58.4241	gfp
121	9	60.1028	56.0902	gfp
122	1	5.0256	10.9784	gfp
122	2	11.5904	12.8692	gfp
122	3	18.4321	19.9503	gfp
123	1	12.0065	5.5248	gfp
123	2	11.8057	12.4321	gfp
123	3	16.4334	21.0048	gfp
123	4	23.9461	28.2196	gfp
124	1	10.7427	8.4542	gfp
124	2	25.0430	13.2632	gfp
124	3	8.3492	20.0846	gfp
124	4	18.2829	25.1209	gfp
124	5	15.0633	33.7828	rfp
124	6	26.4150	40.8253	rfp
124	8	29.8140	47.3384	rfp
124	9	23.4071	58.6552	rfp
125	1	27.4809	7.7107	gfp
125	2	28.6875	21.3915	gfp
125	3	38.0582	20.4261	gfp
125	4	44.1893	24.1132	gfp
125	5	16.0514	29.3300	gfp
125	6	38.3605	33.6721	gfp
125	7	48.8708	31.6387	gfp
125	8	21.0983	46.7489	gfp
126	1	27.7708	4.0173	cy5
126	2	24.6215	13.6445	cy5
126	4	73.9553	33.2175	cy5
126	5	3.3150	33.2025	gfp
126	6	47.3217	36.2188	gfp
126	8	57.5496	35.0902	gfp
126	9	37.2585	44.9130	cy5
126	10	24.9178	53.0679	gfp
126	11	40.2379	52.1464	gfp
126	12	31.8584	57.405	gfp
127	1	41.1088	5.6019	rfp
127	2	52.1527	18.4592	gfp
127	3	37.7567	24.0827	gfp
127	4	46.3015	34.1720	rfp
127	5	58.2356	40.5152	gfp
127	6	71.4063	43.1704	gfp
127	7	40.2811	45.7592	rfp
127	8	29.4809	48.6911	rfp
127	9	77.8057	49.7933	gfp
127	10	59.7726	53.4327	gfp
127	11	47.6123	53.2842	gfp
127	12	35.2659	53.7370	rfp
127	13	88.4394	56.9461	rfp
127	14	76.6936	59.7009	rfp
127	15	59.8944	60.5974	gfp
127	16	66.7645	64.0189	gfp
127	17	46.20866	69.77782	gfp
127	18	69.4147	77.3739	gfp
127	20	58.4703	82.2121	gfp
127	21	37.1497	82.4751	cy5
127	22	86.1587	90.5803	rfp
127	23	42.5640	89.5505	gfp
127	24	63.3599	88.6784	gfp
127	25	75.5486	94.5552	gfp
127	26	51.2610	95.4269	gfp
127	27	69.617	101.652	gfp
128	1	10.2150	6.8450	gfp
128	2	9.0621	16.7435	rfp
128	3	36.6729	18.7603	gfp
128	5	40.2592	27.9144	gfp
128	6	53.8476	28.7323	gfp
128	7	38.0814	36.5905	gfp
129	1	10.5448	3.7820	rfp
129	2	3.7965	6.8092	rfp
130	1	10.3161	5.4668	rfp
131	1	11.8108	4.4846	gfp
131	2	18.1237	7.6956	gfp
131	3	10.8484	18.7580	gfp
132	1	125.7407	8.2821	rfp
132	2	118.9278	15.4359	rfp
132	3	130.6766	15.9130	rfp
132	4	135.6028	21.8027	rfp
132	5	149.2609	24.8438	rfp
132	6	129.0238	27.3519	rfp
132	7	143.6806	32.2911	rfp
132	8	118.9069	35.0713	rfp
132	9	152.7481	41.1682	gfp
132	10	167.2632	48.2934	gfp
132	11	176.6397	51.9913	gfp
132	12	186.0917	58.8453	gfp
132	13	155.5938	60.0346	gfp
132	14	167.8715	61.2628	gfp
132	15	148.2320	62.8246	gfp
132	16	141.6441	66.4454	gfp
132	17	161.6397	66.4484	gfp
132	18	200.1092	66.9368	rfp
132	19	134.2148	71.7258	rfp
132	20	152.6641	75.1904	gfp
132	21	143.6036	77.6201	rfp
132	22	174.7767	76.9436	rfp
132	23	197.5915	75.9507	gfp
132	24	210.4728	77.2745	gfp
132	25	161.1587	79.1545	rfp
132	26	88.5827	80.754	rfp
132	27	100.6829	81.6240	rfp
132	28	200.6546	82.5086	gfp
132	29	168.4089	89.8092	rfp
132	30	107.3218	90.0128	rfp
132	31	216.7558	89.5332	gfp
132	32	151.5878	90.5897	rfp
132	33	182.9125	92.3225	gfp
132	34	207.1082	90.8486	gfp
132	35	97.7196	95.2977	rfp
132	36	196.3462	94.0033	gfp
132	37	114.3954	95.6755	rfp
132	38	128.8436	100.8865	gfp
132	39	144.7515	96.3115	rfp
132	40	203.9388	97.1687	gfp
132	41	165.1463	101.4954	gfp
132	42	185.9300	99.1951	gfp
132	43	212.1399	101.1207	gfp
132	44	234.5314	103.0723	gfp
132	45	180.6	103.9786	gfp
132	46	101.7534	104.8125	rfp
132	47	145.7540	105.3827	rfp
132	48	223.6804	104.8531	gfp
132	49	120.5273	108.5729	rfp
132	50	61.3080	109.4203	gfp
132	51	112.6797	107.3562	rfp
132	53	160.5621	113.2483	rfp
132	55	75.5980	111.9330	gfp
132	56	93.5632	110.6217	rfp
132	57	210.0312	111.1997	gfp
132	58	128.1664	110.2037	rfp
132	59	241.1071	114.2840	gfp
132	60	220.8901	114.2575	gfp
132	61	201.2293	116.3285	gfp
132	62	44.7298	115.2693	gfp
132	63	107.2082	116.6487	rfp
132	64	135.1542	116.7210	gfp
132	65	184.3114	118.4897	gfp
132	66	115.6043	118.8711	rfp
132	67	60.3988	121.3856	gfp
132	68	93.5425	120.2224	rfp
132	69	125.1820	120.7658	rfp
132	70	11.2941	123.0776	rfp
132	72	34.3068	120.2495	rfp
132	73	232.3119	120.9902	gfp
132	74	140.1890	125.5799	gfp
132	75	190.8375	123.51	gfp
132	76	223.6157	124.5158	gfp
132	77	158.5568	125.4695	rfp
132	78	201.9656	126.5955	rfp
132	79	48.8920	125.7801	gfp
132	80	185.15886	127.6042	rfp
132	81	170.8813	130.1187	gfp
132	82	42.6073	130.8426	gfp
132	83	243.8258	133.9958	rfp
132	84	25.5867	131.7048	rfp
132	85	226.3729	132.8332	gfp
132	86	32.21775	132.3701	rfp
132	87	123.7738	133.1754	gfp
132	88	156.5263	136.3299	gfp
132	90	100.0473	133.6373	rfp
132	91	136.7296	136.1928	gfp
132	92	15.4996	135.8622	rfp
132	93	115.8988	136.6282	gfp
132	94	234.8121	138.0696	gfp
132	95	148.6128	139.7363	gfp
132	96	91.4782	137.0497	gfp
132	97	193.8894	138.4559	gfp
132	98	218.1499	138.6595	gfp
132	99	200.9600	138.7636	rfp
132	100	33.3805	139.2668	rfp
132	101	71.8623	140.4572	rfp
132	102	22.0375	141.8140	rfp
132	103	208.0711	140.3168	rfp
132	104	113.0129	146.6746	rfp
132	105	63.3955	143.1326	gfp
132	106	163.7109	143.6113	gfp
132	107	177.5091	145.8860	gfp
132	108	132.8428	147.4742	gfp
132	109	227.1212	152.0002	rfp
132	110	215.1873	150.1030	gfp
132	111	28.8561	150.1660	rfp
132	112	89.09385	149.8400	gfp
132	113	101.9445	150.1845	cy5
132	114	143.4772	152.9468	gfp
132	115	202.2654	150.2602	gfp
132	116	162.3992	150.7483	gfp
132	117	185.7923	151.7766	gfp
132	118	193.9507	151.9099	gfp
132	119	52.4876	161.4463	rfp
132	120	41.0799	153.8796	rfp
132	121	151.3998	155.1504	rfp
132	122	172.4396	154.8200	gfp
132	123	84.8374	156.4989	gfp
132	124	136.8475	160.3993	rfp
132	125	31.7461	157.7495	rfp
132	126	159.8592	158.1711	gfp
132	127	14.1164	159.8978	rfp
132	128	93.6972	160.6087	gfp
132	129	230.42625	158.3847	rfp
132	130	185.0857	161.1620	gfp
132	131	203.6311	161.6641	gfp
132	132	76.2010	163.5488	gfp
132	133	176.9645	161.8584	gfp
132	134	212.4448	161.6883	gfp
132	135	68.0665	165.378	gfp
132	136	116.7540	164.7290	gfp
132	137	125.7945	164.1352	gfp
132	138	150.2440	163.0736	gfp
132	139	32.6468	166.6246	rfp
132	140	85.9841	165.5938	cy5
132	141	160.3328	165.5514	gfp
132	142	60.3652	167.2516	gfp
132	143	215.2763	170.0521	cy5
132	144	175.8466	167.9571	gfp
132	145	200.0354	169.0896	gfp
132	146	108.36	171.2425	gfp
132	147	139.0664	180.7744	gfp
132	148	151.9137	172.2860	gfp
132	149	184.0331	173.5744	gfp
132	150	24.7751	172.9572	rfp
132	151	55.6352	173.7751	rfp
132	152	120.1741	174.6440	gfp
132	153	86.0215	173.247	rfp
132	154	66.3076	174.6947	rfp
132	155	44.98875	175.0817	rfp
132	156	158.9925	176.5508	gfp
132	157	199.5762	180.1000	gfp
132	158	75.6459	180.2106	rfp
132	159	124.7203	180.3036	gfp
132	160	62.5467	179.4986	gfp
132	161	109.9696	184.6498	gfp
132	162	179.6558	182.3409	gfp
132	163	157.3852	185.3444	gfp
132	164	83.5319	185.3068	rfp
132	165	120.7071	185.2901	gfp
132	166	170.4451	187.1592	gfp
132	167	94.1544	188.6417	rfp
132	169	162.9932	193.1819	gfp
132	170	178.6975	194.8275	gfp
132	171	84.4018	194.0733	rfp
132	172	183.1294	202.1410	rfp
133	1	49.6339	5.2962	rfp
133	2	18.2853	16.4475	rfp
133	3	38.1147	17.0089	rfp
133	4	23.2695	26.7473	gfp
133	5	35.5269	28.5394	gfp
133	6	11.4325	32.4771	gfp
133	7	5.7210	38.9326	rfp
133	8	47.9037	40.2505	rfp
133	9	26.4229	46.7349	cy5
133	10	54.0902	49.6160	rfp
133	11	38.1118	51.084	rfp
133	12	6.7483	58.4209	rfp
133	13	15.1796	57.3147	rfp
133	15	56.4864	63.1660	rfp
133	16	22.5667	64.4201	rfp
133	17	64.8111	66.7689	rfp
133	18	11.8646	69.7652	rfp
133	19	74.1613	69.8590	rfp
133	20	45.0869	75.2664	gfp
133	22	59.0674	79.9915	rfp
133	23	29.6903	81.1567	rfp
133	24	41.8070	83.9019	gfp
133	25	53.4935	86.9506	cy5
133	26	23.6308	89.8383	rfp
133	27	38.7250	96.4432	rfp
133	28	52.9463	95.5265	rfp
134	1	68.5731	5.8743	rfp
134	2	138.6953	17.0572	rfp
134	3	76.8145	14.4579	gfp
134	5	114.0288	19.9381	rfp
134	6	86.4404	19.1801	gfp
134	7	76.1458	23.8722	cy5
134	8	92.0266	26.4994	gfp
134	9	124.2485	31.3255	rfp
134	10	23.7184	32.1855	rfp
134	11	148.9158	32.6574	rfp
134	12	67.5576	32.0336	cy5
134	13	116.3436	35.3149	gfp
134	14	32.1906	35.0676	rfp
134	15	59.9724	35.7279	rfp
134	16	93.5525	36.7575	gfp
134	17	133.9631	36.6938	rfp
134	18	157.0747	39.5261	rfp
134	19	12.0509	39.8920	rfp
134	20	143.5866	40.6758	rfp
134	21	107.8979	41.4252	gfp
134	22	82.9129	41.5599	gfp
134	23	46.6452	42.4820	gfp
134	24	168.4252	46.3769	rfp
134	25	114.1459	49.1777	gfp
134	26	53.0325	45.9975	gfp
134	27	91.0363	45.3508	gfp
134	28	129.7108	46.0298	gfp
134	29	139.5992	48.8949	gfp
134	30	152.6800	47.0903	rfp
134	31	28.6171	48.9251	gfp
134	32	86.4318	51.1859	gfp
134	33	101.8825	53.7041	gfp
134	34	34.3963	53.7630	gfp
134	35	42.1585	53.8130	gfp
134	36	21.1129	55.6161	gfp
134	37	152.9890	54.3847	rfp
134	38	162.9288	55.4067	gfp
134	39	71.0315	57.0282	gfp
134	40	128.0114	58.2139	gfp
134	41	108.6030	61.2890	rfp
134	42	118.4026	62.5131	gfp
134	43	167.2767	61.8595	gfp
134	44	80.2467	63.1294	rfp
134	45	21.9433	64.0273	gfp
134	46	61.8733	66.7818	gfp
134	47	157.1672	70.3511	gfp
134	48	219.9428	66.8153	rfp
134	49	122.7547	68.9954	gfp
134	50	273.8285	68.8433	rfp
134	51	53.9381	70.3971	gfp
134	53	18.4951	71.5148	gfp
134	54	77.62962	72.01554	rfp
134	55	260.3317	71.3524	rfp
134	56	199.5669	73.7226	gfp
134	57	244.1188	73.1320	gfp
134	58	252.711	74.0976	gfp
134	59	95.0292	76.6561	gfp
134	60	7.0767	76.4933	gfp
134	62	125.0494	75.4113	gfp
134	63	211.7243	75.9640	rfp
134	64	66.3501	80.2618	rfp
134	65	168.3939	78.1525	gfp
134	66	222.1404	78.2146	gfp
134	67	236.6467	78.9513	gfp
134	68	82.6204	82.5548	gfp
134	69	17.3431	82.5086	gfp
134	70	195.8855	84.2654	gfp
134	71	39.7129	83.8450	cy5
134	72	157.0119	83.8923	gfp
134	73	180.5241	84.3749	gfp
134	74	30.5033	85.9127	gfp
134	75	55.6133	85.2475	gfp
134	76	168.8697	86.4073	gfp
134	77	92.2522	87.1218	gfp
134	78	116.4494	88.1814	rfp
134	79	203.8776	87.2938	gfp
134	80	101.6535	89.7845	rfp
134	81	125.4922	88.3749	gfp
134	82	227.5354	88.4912	gfp
134	83	6.3952	89.3983	gfp
134	84	108.3200	92.2963	rfp
134	85	133.7241	90.3723	rfp
134	86	149.8361	89.9601	gfp
134	87	274.7230	89.1321	rfp
134	88	161.3333	91.6519	gfp
134	89	244.0329	91.4484	gfp
134	90	17.7523	92.8948	gfp
134	91	46.3281	92.3732	gfp
134	92	75.8224	92.9672	cy5
134	93	207.3936	94.0436	gfp
134	94	84.4275	93.4575	gfp
134	95	192.9123	93.3028	gfp
134	96	214.6907	95.6237	gfp
134	97	141.7266	97.5716	gfp
134	98	93.8475	97.7916	gfp
134	99	125.2977	100.9519	gfp
134	100	175.8788	98.3572	cy5
134	101	63.3908	98.0120	gfp
134	102	41.1851	99.9215	gfp
134	103	157.8053	99.6263	gfp
134	104	182.2402	98.5081	cy5
134	105	223.4288	100.1278	gfp
134	106	256.9694	101.9641	gfp
134	107	237.6825	100.3810	gfp
134	108	18.2506	102.8518	gfp
134	109	57.4071	103.5524	gfp
134	110	109.6703	104.5801	gfp
134	111	242.9205	105.4523	gfp
134	112	35.0181	105.9636	gfp
134	113	88.7453	103.8402	gfp
134	114	187.2049	109.4790	gfp
134	115	133.9202	105.6615	gfp
134	116	181.0782	105.3352	cy5
134	117	94.3059	111.9950	gfp
134	118	24.5274	108.0288	gfp
134	119	212.8949	108.8907	gfp
134	120	85.0443	108.9589	gfp
134	121	116.2426	109.5776	gfp
134	122	162.4209	109.779	gfp
134	123	45.9985	110.6864	gfp
134	124	148.8369	108.6319	gfp
134	125	177.0812	111.3963	gfp
134	126	237.1296	110.4824	gfp
134	127	77.7401	112.2541	cy5
134	128	154.5121	111.0321	gfp
134	129	32.4886	118.5052	gfp
134	130	127.5605	115.8142	gfp
134	131	165.3550	116.8571	gfp
134	132	250.2403	115.4023	gfp
134	133	109.3887	117.2087	gfp
134	134	234.3589	116.2328	gfp
134	135	62.5703	117.2578	gfp
134	136	201.8521	120.9046	rfp
134	137	119.7418	118.6502	gfp
134	138	222.6961	118.6076	gfp
134	139	260.9915	117.7459	rfp
134	140	179.0110	125.3913	rfp
134	141	239.2483	121.9611	gfp
134	142	80.0007	125.1755	rfp
134	143	100.9839	126.9940	gfp
134	144	51.3291	126.5017	gfp
134	145	26.5902	127.1118	rfp
134	146	211.7647	126.9596	gfp
134	147	62.0138	130.7122	gfp
134	149	148.1278	133.7399	gfp
134	150	155.6273	128.1634	rfp
134	151	113.7402	133.6369	gfp
134	152	168.6648	134.8750	gfp
134	153	216.9458	132.1041	gfp
134	154	123.2432	133.4820	cy5
134	155	238.5018	132.7102	gfp
134	156	130.0768	134.3404	gfp
134	157	34.21854	136.3659	rfp
134	158	45.8740	136.0331	gfp
134	159	223.3875	135.9125	gfp
134	160	99.9268	135.4908	rfp
134	161	195.9063	136.5167	cy5
134	162	206.6627	136.8431	cy5
134	163	90.0297	140.0414	gfp
134	164	135.7018	140.4907	gfp
134	165	239.9260	141.0126	gfp
134	166	74.1181	141.5585	gfp
134	167	56.0015	143.9053	gfp
134	168	210.7582	142.8048	gfp
134	169	227.6061	143.0750	gfp
134	170	250.1384	141.5564	gfp
134	171	47.4697	144.5694	gfp
134	172	152.5362	143.0554	gfp
134	173	119.8249	143.5851	gfp
134	174	172.2951	145.0695	gfp
134	175	66.0621	145.8511	gfp
134	176	103.2518	145.5112	rfp
134	177	32.5467	146.8536	rfp
134	178	87.3878	148.6870	gfp
134	179	111.9075	147.7113	gfp
134	180	216.7766	148.4858	gfp
134	181	256.9069	149.1006	rfp
134	182	128.5173	150.4966	gfp
134	183	180.1676	149.9291	gfp
134	184	37.3539	152.22	rfp
134	185	98.3529	151.0215	gfp
134	186	142.4353	153.9256	gfp
134	187	202.0417	156.3555	gfp
134	188	239.9671	154.7877	rfp
134	189	275.4758	155.0921	gfp
134	190	107.0919	155.9916	gfp
134	191	215.8734	154.9142	gfp
134	192	268.7772	155.6683	gfp
134	193	186.4328	157.2369	rfp
134	194	170.1648	157.3247	rfp
134	195	80.2935	157.5771	gfp
134	196	128.14	163.0608	gfp
134	197	158.5815	162.1574	rfp
134	198	254.3046	160.4127	rfp
134	199	150.3009	162.1382	rfp
134	200	75.6023	166.5366	gfp
134	201	116.8542	162.7481	gfp
134	202	218.5947	165.1887	rfp
134	203	54.5970	163.6842	rfp
134	204	104.4785	164.4520	gfp
134	205	144.1494	166.0956	gfp
134	206	187.695	165.5030	rfp
134	207	201.2072	167.3556	rfp
134	208	114.3430	169.96266	gfp
134	209	107.2736	171.7448	gfp
134	210	136.6215	174.9859	gfp
134	211	220.0095	176.1603	rfp
134	212	96.7261	179.4294	gfp
134	213	109.0201	180.7417	rfp
134	214	133.2068	186.7848	rfp
134	215	221.93375	186.6379	rfp
135	1	81.6525	9.5275	rfp
135	2	68.4740	3.9376	rfp
135	3	49.8366	16.8753	gfp
135	4	39.0703	19.7824	rfp
135	5	89.0393	18.7856	cy5
135	6	105.2529	19.9261	cy5
135	7	97.3727	28.8810	cy5
135	8	53.8593	31.3744	rfp
135	9	111.4569	31.3885	gfp
135	10	87.5493	30.1443	rfp
135	11	75.3849	33.8668	rfp
135	12	121.6705	39.0061	gfp
135	13	103.4823	42.3066	gfp
135	14	60.4504	39.8147	rfp
135	15	85.4795	45.5446	gfp
135	16	111.6944	40.2340	gfp
135	17	69.0524	42.7336	gfp
135	18	129.90042	43.4807	rfp
135	19	49.6234	45.8730	rfp
135	20	94.3979	50.4362	gfp
135	21	117.0119	50.1932	gfp
135	22	110.4813	53.8335	gfp
135	23	63.5067	51.8623	rfp
135	24	43.1924	52.5675	rfp
135	25	124.6438	54.5222	gfp
135	26	72.4728	54.3017	rfp
135	27	136.6427	55.2396	gfp
135	28	131.0329	61.5927	gfp
135	29	38.3299	66.6970	gfp
135	30	63.7754	63.2938	rfp
135	31	75.0689	67.5892	gfp
135	32	105.1553	68.5153	gfp
135	33	20.8239	69.0496	rfp
135	34	135.8339	69.6869	cy5
135	35	90.6001	77.3486	gfp
135	36	26.7162	73.5520	rfp
135	37	47.1815	77.8745	gfp
135	38	62.0353	76.0611	gfp
135	39	103.8548	76.9928	gfp
135	40	35.4139	79.7924	gfp
135	41	24.9170	81.32375	gfp
135	42	135.3984	79.6317	gfp
135	43	78.3523	86.1212	rfp
135	44	114.7526	86.2777	gfp
135	45	18.7335	87.9287	gfp
135	46	55.2372	90.8122	gfp
135	47	38.8252	93.0507	gfp
135	48	102.5575	92.6489	rfp
135	49	93.2791	95.3350	gfp
135	50	27.1239	95.9183	cy5
135	51	109.7823	97.3243	rfp
135	52	142.4674	97.0317	gfp
135	53	18.4550	100.2866	gfp
135	54	44.3188	99.9160	gfp
135	55	152.0806	101.9246	rfp
135	56	83.4243	102.9463	gfp
135	57	70.5403	107.6583	gfp
135	58	39.9855	105.7576	gfp
135	59	132.3892	104.6249	rfp
135	60	7.38826	111.54114	gfp
135	61	32.4213	106.8676	gfp
135	62	89.6164	111.1643	gfp
135	63	111.9808	107.8205	gfp
135	64	154.3987	110.6032	rfp
135	65	49.0422	111.9520	gfp
135	66	108.2049	115.0734	gfp
135	67	30.8208	115.2547	gfp
135	68	100.8252	115.9065	gfp
135	69	57.5885	117.7410	gfp
135	70	74.4975	120.0390	gfp
135	71	142.3796	116.9269	rfp
135	72	46.9161	120.9375	gfp
135	73	28.0688	126.7821	gfp
135	74	110.6615	124.5935	gfp
135	75	13.2791	124.8867	rfp
135	76	82.2257	126.5472	rfp
135	77	40.2901	128.7633	gfp
135	78	118.49625	128.78625	gfp
135	79	142.74882	129.16254	rfp
135	80	51.5868	131.0732	gfp
135	82	72.3461	134.1804	gfp
135	83	132.2193	132.9775	rfp
135	84	60.7700	136.6690	rfp
135	85	83.0202	138.9270	gfp
135	86	97.0832	139.2001	rfp
136	1	126.6325	4.2625	gfp
136	2	154.5407	4.2557	gfp
136	3	97.7517	8.4221	rfp
136	5	91.0499	8.0936	rfp
136	6	149.2097	12.6243	gfp
136	7	158.8530	10.0759	gfp
136	8	77.2532	14.4109	rfp
136	9	88.7872	24.7062	rfp
136	10	125.1555	16.9978	gfp
136	11	98.9547	16.8322	rfp
136	12	107.5839	19.1267	rfp
136	13	163.2642	22.7985	gfp
136	14	153.2264	21.5492	gfp
136	15	61.0443	27.5285	gfp
136	16	176.1576	27.6653	gfp
136	17	70.5409	27.1141	gfp
136	18	166.5740	33.6148	gfp
136	19	187.1240	27.3491	rfp
136	20	142.3068	27.8243	rfp
136	21	194.6669	31.3763	rfp
136	22	49.4231	34.2656	rfp
136	23	181.4589	36.9961	gfp
136	24	69.2769	42.6091	gfp
136	25	149.5868	37.4986	rfp
136	26	56.0041	39.2039	rfp
136	27	82.3181	43.2210	rfp
136	28	91.4875	45.0716	rfp
136	29	44.0644	50.8376	rfp
136	31	58.2854	54.1297	rfp
136	32	82.4347	54.0620	rfp
136	33	107.0973	53.2307	rfp
136	34	70.9346	54.7219	rfp
136	35	27.3234	56.4323	rfp
136	36	107.9742	60.8834	rfp
136	37	68.0272	62.9382	rfp
136	38	30.8705	68.0309	rfp
136	40	64.2317	73.3105	rfp
136	41	21.4211	75.9346	rfp
136	42	53.3877	80.1870	rfp
136	43	71.6270	79.8052	rfp
136	44	32.7431	81.2478	gfp
136	45	24.0450	85.6870	gfp
136	46	43.3767	91.7039	rfp
136	47	15.2801	93.0900	gfp
136	48	54.4104	92.0968	rfp
136	49	30.0607	98.1187	gfp
136	50	50.5080	102.8662	gfp
136	51	27.9603	114.9876	gfp
136	52	43.8160	118.4660	gfp
136	53	53.1404	115.7902	rfp
136	54	50.6442	123.8459	rfp
136	55	20.4978	127.9123	gfp
136	56	33.2852	131.3205	rfp
137	1	16.5464	14.2975	rfp
137	2	9.0356	14.1789	rfp
138	1	15.0557	2.5376	gfp
138	2	12.6548	9.4565	gfp
138	3	7.3170	16.4266	gfp
138	4	18.9545	17.5793	gfp
139	1	5.6239	4.2367	gfp
139	2	63.93885	5.9856	gfp
139	3	55.6071	8.5422	rfp
139	4	19.6058	10.1977	gfp
139	5	35.3200	15.4758	gfp
139	6	24.2967	15.1575	gfp
139	7	42.4127	16.5655	rfp
139	8	45.8951	24.9103	rfp
139	9	28.5691	27.2716	gfp
139	10	50.4149	29.3164	rfp
139	11	44.7482	34.4765	rfp
139	12	35.1883	31.4079	rfp
139	13	37.9065	39.5702	rfp
139	15	14.9131	52.9681	rfp
139	16	28.0412	52.6083	rfp
140	1	133.9665	2.1543	rfp
140	2	125.0927	9.8571	rfp
140	3	135.8465	10.8698	rfp
140	4	136.8	17.385	rfp
140	5	130.8257	20.6853	rfp
140	6	140.4374	24.2874	rfp
140	7	125.9229	31.1016	rfp
140	8	147.0798	28.5040	rfp
140	9	194.3256	27.3093	gfp
140	10	200.2033	30.9655	gfp
140	11	185.0845	33.1935	rfp
140	12	158.0668	31.6408	rfp
140	13	211.0263	33.3327	cy5
140	14	112.2462	33.9692	gfp
140	15	221.7250	34.3819	gfp
140	16	169.7888	36.8493	gfp
140	17	226.8643	39.9433	gfp
140	18	108.8502	42.6442	gfp
140	19	243.0457	41.7615	rfp
140	20	214.0012	43.8621	gfp
140	21	161.4302	43.4806	rfp
140	22	234.5502	44.8429	gfp
140	23	293.7935	42.7184	rfp
140	24	185.1032	47.2659	gfp
140	25	119.0025	48.0194	gfp
140	26	298.1725	49.7965	rfp
140	27	241.8673	50.5912	gfp
140	28	289.9801	51.1007	rfp
140	29	200.7491	51.6103	gfp
140	30	165.9817	52.0515	rfp
140	31	218.4488	53.3500	gfp
140	32	266.2884	57.1778	rfp
140	33	283.3049	54.6024	rfp
140	34	174.7093	58.0582	gfp
140	35	227.5349	57.5635	gfp
140	36	274.6775	56.9066	rfp
140	37	251.9722	57.8638	gfp
140	39	205.0366	60.7663	gfp
140	40	192.4909	58.8510	gfp
140	41	281.4259	63.1556	gfp
140	42	165.94818	64.11042	rfp
140	43	238.2051	63.5090	cy5
140	44	224.1375	65.4377	gfp
140	45	210.8307	67.3033	gfp
140	46	95.8972	69.0986	rfp
140	47	195.2500	71.0069	gfp
140	48	247.3475	68.6125	rfp
140	49	275.3487	69.2643	gfp
140	51	109.2464	72.4532	gfp
140	52	218.9246	73.1828	gfp
140	53	262.7341	71.4185	rfp
140	54	321.1633	71.3050	rfp
140	55	237.3567	73.0213	gfp
140	56	288.6591	74.9155	rfp
140	57	296.3279	74.6811	rfp
140	58	35.7220	76.3364	rfp
140	59	181.9756	76.1561	gfp
140	60	302.7046	74.7432	rfp
140	61	230.8742	75.7773	gfp
140	62	253.8462	78.9007	gfp
140	63	243.4957	78.8941	gfp
140	64	209.0868	81.2495	gfp
140	65	224.8086	80.3156	gfp
140	66	260.7229	81.0291	gfp
140	67	277.6291	81.6359	rfp
140	68	93.7731	83.9393	rfp
140	69	190.5438	85.7117	rfp
140	70	200.2274	86.3420	gfp
140	71	245.8558	88.0822	gfp
140	72	232.8328	89.2392	gfp
140	73	216.6351	94.1279	gfp
140	74	265.3188	90.2934	rfp
140	75	195.6734	94.0398	rfp
140	76	250.4980	97.1186	rfp
140	77	264.3662	99.0075	rfp
140	78	207.4929	99.9750	rfp
140	79	36.7768	102.0974	rfp
140	80	234.0659	102.2939	gfp
140	81	253.3824	103.4394	rfp
140	83	79.3778	104.6470	rfp
140	84	7.4654	106.2757	rfp
140	85	49.2801	106.1927	gfp
140	86	214.4215	106.4506	rfp
140	87	65.2377	109.5250	rfp
140	88	57.6227	111.8672	rfp
140	89	88.9558	110.0296	rfp
[truncated: 8,785 more rows]
