# Supplementary material for: The Beta Cell in Its Cluster: Stochastic Graphs of Beta Cell Connectivity in the Islets of Langerhans
Source: PLoS Comput Biol. 2015 Aug 12;11(8):e1004423. doi: 10.1371/journal.pcbi.1004423 (PMC4534467; doi:10.1371/journal.pcbi.1004423)
Supplement: S1 Dataset — (ZIP) [file pcbi.1004423.s048.zip › datazip/D3.2011.dapi.coords.tsv]

1	1	10.8410	14.9392	gfp
1	2	19.9353	24.4682	gfp
1	3	27.2551	29.6573	gfp
1	4	31.3268	37.2329	gfp
1	5	38.6684	42.2159	gfp
1	6	37.8317	48.3254	gfp
2	1	13.9530	4.9269	gfp
2	2	6.4715	10.4828	gfp
2	3	12.6930	18.2153	gfp
3	1	21.3522	4.9786	gfp
3	2	2.9278	17.4972	gfp
3	3	3.5695	39.3890	gfp
4	1	14.0409	10.1570	gfp
5	1	23.9369	11.5234	gfp
5	2	13.6110	13.0613	gfp
5	3	28.6274	21.6177	gfp
5	4	14.9908	24.3179	gfp
5	5	9.2947	28.6351	gfp
5	6	27.2398	35.2287	gfp
5	7	16.5880	40.6510	gfp
5	8	50.5837	40.8166	gfp
5	9	39.0633	41.4800	gfp
5	10	31.1904	41.9619	gfp
5	11	19.5165	46.4192	gfp
5	12	53.9609	53.2794	gfp
5	13	61.5062	55.1361	gfp
5	14	56.6902	63.4594	gfp
5	15	49.3073	84.6768	rfp
6	1	27.1156	7.4687	gfp
6	2	22.4753	13.8558	cy5
6	3	6.8062	15.6959	gfp
7	1	12.8877	6.0881	gfp
7	2	5.0160	5.9663	gfp
7	3	17.2000	15.3725	gfp
7	4	10.2416	16.9443	gfp
8	1	13.9405	17.1047	gfp
8	2	9.4147	24.0476	gfp
9	1	25.5591	9.8097	gfp
9	2	12.7950	10.8600	gfp
9	3	18.2840	20.8460	gfp
10	1	20.5086	4.6225	gfp
11	1	81.2085	15.0984	gfp
11	2	61.2780	30.2706	gfp
11	3	48.6868	35.5017	gfp
11	4	8.7347	45.6830	gfp
11	5	21.1879	50.0419	rfp
12	1	17.6905	6.8128	rfp
12	2	26.1763	11.2875	gfp
12	3	7.5508	14.5605	rfp
12	4	35.1818	11.9911	rfp
12	5	2.3845	19.35	rfp
13	1	5.4535	6.0188	gfp
13	2	10.0654	11.7816	gfp
13	3	18.4344	14.0973	gfp
13	4	25.3752	13.5765	gfp
13	5	27.2843	20.4333	gfp
14	1	23.4726	9.4759	gfp
14	2	4.7962	9.1210	gfp
14	3	31.7226	14.2924	gfp
15	1	68.1095	3.8204	gfp
15	2	75.6248	7.8824	gfp
15	3	51.9726	8.1690	gfp
15	4	83.1342	8.2906	rfp
15	5	60.2142	14.1123	gfp
15	6	81.8171	15.0826	gfp
15	7	90.6884	18.5004	rfp
15	8	32.1555	16.8384	gfp
15	9	60.2762	26.7425	gfp
15	10	96.5408	27.4735	rfp
15	11	49.5965	28.8234	gfp
15	12	78.0771	29.5554	gfp
15	13	104.5249	33.0955	rfp
15	14	87.6190	32.0448	gfp
15	16	67.2256	35.1639	gfp
15	17	58.8332	39.8633	gfp
15	18	90.11725	38.7681	gfp
15	19	108.5804	45.6213	gfp
15	20	65.4936	42.2911	rfp
15	21	46.5336	48.5667	rfp
15	22	58.9067	47.2492	cy5
15	23	75.9055	46.8004	gfp
15	24	14.7861	48.3965	gfp
15	25	93.8351	47.3331	gfp
15	26	67.5007	52.4052	rfp
15	27	30.2771	51.9083	rfp
15	28	100.6976	51.2417	gfp
15	29	84.4579	53.7319	gfp
15	30	9.1821	55.9750	gfp
15	31	24.4828	60.0936	gfp
15	32	9.2369	64.6606	gfp
15	33	65.5014	62.1339	cy5
15	34	97.7082	63.4203	rfp
15	35	46.2545	68.1182	cy5
15	36	148.7469	66.6831	gfp
15	37	67.1332	68.1893	rfp
15	38	92.0566	69.1865	gfp
15	39	85.2214	71.1943	cy5
15	40	76.3531	71.8877	gfp
15	41	32.2445	73.2731	gfp
15	42	6.6370	74.9636	gfp
15	43	94.4255	74.7069	gfp
15	44	118.3788	77.5253	gfp
15	45	76.5498	79.0978	rfp
15	46	34.9004	80.9592	cy5
15	47	96.0234	79.8129	gfp
15	48	102.3223	80.6699	gfp
15	49	109.51025	82.345	gfp
15	50	8.6684	84.3386	gfp
15	51	91.85875	88.4904	cy5
15	52	119.4438	87.7127	gfp
15	53	33.5982	87.6301	gfp
15	54	38.4514	90.5880	rfp
15	55	45.15	89.0513	gfp
15	56	76.3637	91.8638	rfp
15	57	12.1872	92.4003	gfp
15	58	28.8175	93.1450	gfp
15	59	90.4444	96.9988	rfp
15	60	42.4686	98.5191	gfp
15	61	108.9364	98.2253	gfp
15	62	14.6317	99.7772	gfp
15	63	27.9483	99.9386	gfp
15	64	86.5440	103.3091	gfp
15	65	54.18	102.3225	gfp
15	66	130.0887	102.9468	gfp
15	67	41.7338	105.2235	gfp
15	68	24.6017	107.4339	gfp
15	69	111.9075	108.1513	gfp
15	70	36.9690	110.4135	gfp
15	71	122.5177	109.2711	gfp
15	72	46.7028	110.4861	gfp
15	73	64.6498	112.6287	gfp
15	74	50.2618	116.6917	gfp
15	75	40.7989	116.7080	gfp
15	76	72.3533	118.2791	gfp
15	77	59.2520	122.4327	gfp
15	78	69.7564	124.4817	gfp
16	1	9.9708	4.7116	gfp
17	1	14.5327	5.8252	gfp
17	2	7.1417	10.7493	gfp
17	3	33.6265	8.5187	gfp
17	4	23.8138	11.9204	gfp
17	5	32.3391	15.9929	gfp
17	6	23.0708	18.5365	gfp
17	7	24.5240	26.1786	gfp
18	1	18.3297	4.6968	rfp
18	2	39.9299	4.2690	gfp
18	3	48.1533	5.0592	gfp
18	5	26.2186	11.0679	rfp
18	6	45.4593	13.6174	gfp
18	7	25.5598	20.5577	rfp
19	1	5.7946	32.4060	gfp
20	1	21.0979	5.2516	gfp
20	2	11.2012	12.0845	gfp
20	3	28.6870	9.0650	gfp
20	4	27.9259	16.4870	gfp
20	5	20.3451	22.3815	gfp
20	6	26.0217	28.6622	rfp
20	7	17.5104	29.6019	gfp
20	8	12.2811	32.7991	gfp
21	1	13.0450	13.6959	rfp
22	1	20.8176	8.5766	cy5
22	2	5.2305	7.9718	rfp
22	3	28.6053	8.8577	gfp
22	4	3.4345	15.6424	cy5
22	5	14.7525	15.1725	cy5
22	6	37.4217	15.4139	rfp
22	7	29.1663	23.8387	gfp
22	8	16.8133	20.2405	gfp
22	9	40.3021	21.5139	cy5
22	10	17.1237	25.6752	gfp
22	11	22.8732	27.1569	gfp
23	1	55.1566	3.9290	rfp
23	2	62.5394	8.7689	rfp
23	3	55.0909	9.7146	rfp
23	4	67.3062	13.6268	gfp
23	5	74.4479	14.2786	gfp
23	6	54.1766	16.0537	gfp
23	7	79.6906	17.4646	gfp
23	8	90.2642	19.4575	gfp
23	9	58.0185	21.2378	gfp
23	10	49.7571	26.5064	gfp
23	11	79.9393	24.3067	gfp
23	12	64.5096	27.1315	gfp
23	13	74.2462	28.9622	gfp
23	14	80.2048	37.4041	gfp
23	15	45.5987	36.1270	gfp
23	16	91.8528	36.7053	gfp
23	17	64.2048	40.0763	gfp
23	18	42.2277	45.0706	rfp
23	19	52.6942	42.5182	gfp
23	20	117.3453	42.3170	gfp
23	21	75.8942	47.9814	gfp
23	22	119.1002	47.1925	gfp
23	23	52.9054	50.4943	gfp
23	24	115.1441	52.8639	gfp
23	25	87.7373	53.4691	cy5
23	27	45.2411	54.4394	rfp
23	28	78.1822	54.9965	gfp
23	29	121.4523	57.8019	gfp
23	30	105.9725	60.4275	gfp
23	31	59.0054	60.4522	gfp
23	33	88.8691	60.4126	rfp
23	34	136.6099	60.8846	gfp
23	35	130.2652	64.1421	gfp
23	36	115.3694	64.8093	gfp
23	37	135.97245	68.17005	rfp
23	38	124.9031	68.5571	gfp
23	39	104.3350	69.5720	rfp
23	40	88.2674	72.4382	rfp
23	41	150.6860	72.3774	gfp
23	42	66.3913	73.1638	gfp
23	43	96.6633	73.7502	gfp
23	44	79.0903	76.3213	gfp
23	45	118.7246	77.8221	rfp
23	46	134.3019	80.3928	cy5
23	47	141.9	79.5115	gfp
23	48	108.1485	81.7520	rfp
23	49	159.8998	84.1654	rfp
23	50	142.7545	87.8297	gfp
23	51	111.2773	89.0137	gfp
23	52	162.3215	92.4015	rfp
23	53	130.0293	93.4941	gfp
23	54	139.5051	97.3168	gfp
23	55	124.7394	99.0166	gfp
23	56	146.3413	101.2926	rfp
23	57	62.3289	104.4268	rfp
23	58	139.2147	106.1881	rfp
23	59	131.3906	106.6042	rfp
23	60	66.9418	108.7009	gfp
23	61	113.5200	111.6436	rfp
23	62	9.1253	113.2488	rfp
23	63	122.7165	113.5720	rfp
23	64	18.0770	116.2697	gfp
23	65	29.2103	117.0057	rfp
23	66	67.6435	117.2730	gfp
23	67	77.8978	119.1027	gfp
23	68	13.4056	119.8545	gfp
23	69	51.2700	120.9488	rfp
23	70	6.8566	120.3299	rfp
23	71	23.3739	120.9009	gfp
23	72	67.3029	124.6607	gfp
23	73	84.5635	128.1252	gfp
23	74	101.8834	127.4112	rfp
23	75	28.8817	127.6025	gfp
23	76	54.0897	127.5165	rfp
23	77	64.3961	131.9185	gfp
23	78	105.7494	136.6348	gfp
23	79	77.3333	136.9402	gfp
23	80	85.9953	137.4775	rfp
24	1	5.4933	13.66325	gfp
25	1	12.3279	7.6943	gfp
25	2	12.3294	16.2916	gfp
25	3	10.2817	22.5914	gfp
25	4	23.2096	24.5932	gfp
25	5	13.4676	27.0384	gfp
26	1	45.1376	9.5013	gfp
26	2	57.9203	11.4837	gfp
26	3	30.8602	12.7004	gfp
26	4	38.8259	14.0405	gfp
26	5	68.7029	17.6959	gfp
26	6	43.8017	17.7764	cy5
26	7	82.2871	18.9481	gfp
26	8	36.0688	21.9249	gfp
26	9	91.4955	23.2526	gfp
26	10	11.8384	22.3130	cy5
26	11	105.0794	22.2303	gfp
26	12	55.9869	23.5778	gfp
26	13	29.4462	24.4573	rfp
26	14	78.74418	26.1999	gfp
26	15	100.4140	26.2479	gfp
26	16	20.7580	27.1293	gfp
26	17	113.6175	27.5850	rfp
26	18	6.9158	29.3861	gfp
26	19	44.0081	29.4814	cy5
26	20	119.6899	28.9826	rfp
26	21	14.6496	30.4953	gfp
26	22	26.8810	30.5897	rfp
26	23	108.3822	31.7162	gfp
26	24	82.8776	34.23875	gfp
26	25	118.2223	34.6635	rfp
26	26	96.2442	38.7883	gfp
26	27	47.9210	37.2315	gfp
26	28	12.8590	38.1371	gfp
26	29	73.04625	38.1732	gfp
26	30	24.7187	39.0510	gfp
26	31	40.3931	42.1372	cy5
26	32	114.6126	40.3388	rfp
26	33	70.3947	45.1039	gfp
26	34	109.5892	44.9066	gfp
26	35	30.4500	45.0675	rfp
26	36	83.2678	47.8515	gfp
26	37	35.2945	50.5497	rfp
26	38	52.2199	51.8955	gfp
26	39	42.1365	54.3014	gfp
26	40	70.6983	56.2697	gfp
26	41	61.6703	54.8874	gfp
26	42	67.4898	63.1563	gfp
27	1	7.8310	9.4848	gfp
27	2	21.0605	22.5546	gfp
28	1	10.2199	13.1113	gfp
28	2	19.5672	15.9276	rfp
28	3	5.4772	21.4049	gfp
28	4	12.7780	33.0738	gfp
28	5	16.9872	38.5420	rfp
29	1	3.3716	3.38625	rfp
29	2	10.8891	8.4419	rfp
30	1	99.4793	7.6146	gfp
30	2	91.1116	9.8628	gfp
30	3	96.8220	17.0675	gfp
30	4	103.8999	16.6739	gfp
30	5	98.1475	24.0843	gfp
30	6	108.9088	24.7872	gfp
30	7	86.5952	27.1713	gfp
30	8	105.1295	31.0857	gfp
30	9	114.11625	33.0675	gfp
30	10	95.5386	33.2825	gfp
30	11	84.5578	35.7975	gfp
30	12	108.4116	40.5619	gfp
30	13	97.6087	40.0094	gfp
30	14	78.8258	46.8870	gfp
30	15	93.1832	47.1716	gfp
30	16	66.9279	48.3202	rfp
30	17	94.5767	54.9126	rfp
30	18	62.5210	61.0808	rfp
30	20	84.1363	58.1917	gfp
30	21	92.9158	65.0435	rfp
30	22	56.6452	67.5009	rfp
30	23	84.495	69.2063	gfp
30	24	72.5880	69.4224	rfp
30	25	93.2025	74.0819	rfp
30	29	37.0395	84.5499	gfp
30	30	44.6125	84.0560	gfp
30	31	66.6395	84.8647	rfp
30	32	4.8496	93.2326	cy5
30	33	48.6191	96.0353	gfp
30	34	31.5129	96.8709	gfp
30	35	21.0393	100.7224	gfp
30	36	48.0018	103.7254	rfp
31	1	19.9226	2.1785	cy5
31	2	11.8059	7.0460	gfp
31	3	19.2873	9.1285	rfp
31	4	8.1241	17.8499	gfp
31	5	20.7363	15.0570	gfp
31	6	17.3416	20.1706	gfp
31	7	3.3797	25.8918	gfp
31	8	21.9115	28.3821	gfp
31	9	30.0015	34.3015	rfp
31	10	8.4656	38.6678	rfp
31	11	21.6792	36.9890	gfp
31	12	27.2282	44.1948	gfp
32	1	26.4680	6.1045	gfp
32	2	14.0386	31.7037	gfp
33	1	30.0731	7.8710	gfp
33	2	12.7214	13.6969	gfp
33	3	32.5133	14.4770	gfp
33	4	40.5507	15.8918	rfp
33	5	31.6234	20.7506	gfp
33	6	19.6149	24.5964	gfp
33	7	5.7993	39.2941	rfp
34	1	10.5047	17.2804	gfp
34	2	8.3341	23.7122	gfp
35	1	2.7968	3.8330	gfp
35	2	18.8320	6.3865	gfp
35	3	8.385	7.6032	gfp
35	4	14.7525	12.4875	gfp
36	1	3.4796	4.3368	gfp
36	2	14.2482	18.1541	gfp
36	3	29.2758	21.1775	gfp
37	1	14.8760	4.3307	cy5
37	2	6.8484	6.7851	cy5
38	1	17.4403	11.9894	gfp
39	1	4.6599	10.2499	gfp
39	2	5.8114	24.9008	cy5
40	1	62.7666	10.6727	rfp
40	2	27.5607	17.8176	rfp
40	3	56.2541	23.8206	rfp
40	5	8.4955	33.9076	gfp
41	1	39.8936	5.2193	rfp
41	2	18.3262	8.5346	gfp
41	3	8.9461	19.4163	gfp
41	4	14.9384	23.0070	gfp
41	5	21.3080	27.735	gfp
42	1	10.9697	5.16	gfp
42	2	4.3179	9.0539	gfp
42	3	14.6174	20.0973	gfp
42	4	46.7625	19.8617	gfp
42	5	57.4243	23.9339	gfp
42	6	19.77054	27.04098	gfp
42	7	12.3647	27.8780	gfp
42	8	53.3613	32.9074	gfp
42	9	7.4421	32.4742	gfp
42	10	24.7512	38.0631	gfp
42	11	36.3043	41.0496	gfp
42	12	16.5570	42.7525	gfp
42	13	27.4125	45.9870	gfp
42	14	40.1794	48.8306	gfp
43	1	16.2082	5.5839	rfp
43	2	5.5991	26.6587	gfp
44	1	26.7852	8.2746	rfp
44	2	12.4801	9.5660	rfp
44	3	7.9262	13.9357	gfp
44	4	30.9726	16.1989	rfp
44	5	16.3165	19.2593	gfp
44	6	36.7397	25.5344	rfp
44	7	43.5412	32.0191	cy5
44	8	55.8244	33.9072	gfp
44	9	49.7668	40.1173	cy5
44	10	62.2170	41.4167	gfp
44	11	70.5021	40.5185	gfp
45	1	8.3707	12.6917	gfp
46	1	12.0387	9.1704	gfp
46	2	7.8321	14.7429	gfp
47	1	9.06225	8.31405	gfp
47	2	3.6184	13.1729	gfp
47	3	16.8431	15.9831	gfp
48	1	7.0623	5.6254	gfp
48	2	16.5396	8.2468	gfp
49	1	94.4870	4.9687	rfp
49	2	28.6578	8.4968	rfp
49	3	5.0735	8.7154	rfp
49	4	20.1317	15.2712	gfp
49	5	35.2861	14.8865	gfp
49	6	8.7967	17.2872	gfp
49	7	72.8984	22.5929	gfp
49	8	54.4875	22.2075	gfp
49	9	60.7009	27.1335	gfp
49	10	78.7340	26.3717	rfp
49	12	11.2520	31.5665	gfp
49	13	65.6707	30.9114	gfp
49	14	18.7522	32.1005	gfp
49	15	71.2601	32.4733	cy5
49	16	46.5448	33.5239	rfp
49	17	50.5833	39.6292	gfp
49	18	26.2612	41.1240	gfp
49	19	34.1007	45.0251	gfp
49	20	57.9257	46.1355	gfp
49	21	27.7643	47.7710	gfp
49	22	36.7510	50.5390	gfp
49	23	36.1991	57.0460	gfp
49	24	57.4539	60.3270	rfp
50	1	67.1172	5.6313	gfp
50	2	128.7830	24.0937	gfp
50	3	99.7003	26.0269	gfp
50	4	13.9467	65.8522	gfp
50	5	54.0268	74.3282	gfp
50	6	44.4481	84.3116	gfp
50	7	130.4178	87.4705	rfp
50	9	73.4708	119.3842	rfp
50	10	51.7935	130.1825	gfp
51	1	15.3766	4.6793	rfp
51	2	7.8475	26.1541	gfp
51	3	56.5256	26.2026	rfp
52	1	69.5456	5.6073	gfp
52	2	43.1986	17.1472	gfp
52	3	50.8929	19.6607	gfp
52	4	60.2696	19.8622	gfp
52	5	38.2662	24.8363	gfp
52	6	56.7159	26.4416	gfp
52	7	45.9631	27.8122	gfp
52	8	69.6342	29.7861	gfp
52	9	27.2565	32.7074	gfp
52	10	18.3130	32.1061	gfp
52	11	44.3909	34.7953	gfp
52	12	11.4678	39.0919	gfp
52	13	19.4044	39.7762	gfp
52	14	35.0493	41.50575	gfp
52	15	25.8992	43.6367	gfp
52	16	35.9856	48.0659	gfp
52	17	6.1062	49.7749	gfp
52	18	9.3525	59.0394	gfp
53	1	10.605	3.555	gfp
53	2	12.9586	9.1228	gfp
54	1	6.8561	1.6006	gfp
54	2	12.7413	7.6530	gfp
54	3	7.3714	13.8583	gfp
55	1	5.2344	7.57875	gfp
55	2	9.5067	17.7562	gfp
56	1	5.6908	5.8856	gfp
56	2	10.7673	16.7076	gfp
56	3	13.5775	29.8025	gfp
57	1	16.0501	9.7499	gfp
57	2	8.7619	11.8703	gfp
58	1	22.4375	7.1975	gfp
58	2	6.3159	37.7397	gfp
59	1	7.6422	6.0768	gfp
59	2	5.7697	14.2959	gfp
59	3	8.52174	24.01206	gfp
59	4	17.6237	27.7919	gfp
60	1	32.2887	9.0171	gfp
60	2	20.4711	13.2327	gfp
60	3	27.0453	13.2225	gfp
61	1	4.0913	6.9243	gfp
61	2	7.8811	10.2394	gfp
61	3	11.9449	13.4706	gfp
62	1	5.2109	7.8814	gfp
63	1	87.7537	7.8411	rfp
63	2	68.2432	9.0119	gfp
63	3	95.3484	9.8487	rfp
63	4	50.2940	12.0730	gfp
63	5	96.3641	15.7814	rfp
63	6	82.0190	19.1419	gfp
63	7	71.3751	25.3236	gfp
63	8	57.2695	25.9636	gfp
63	9	92.3337	27.8337	gfp
63	10	51.3850	31.5052	gfp
63	11	28.8037	34.1534	rfp
63	12	22.9804	37.6588	rfp
63	13	63.5821	36.7799	gfp
63	14	83.9575	40.1572	gfp
63	15	27.735	45.6568	cy5
63	16	83.7222	45.9593	gfp
63	17	18.4530	60.9827	gfp
64	1	13.5827	4.2930	rfp
64	2	12.0534	14.3593	rfp
64	3	61.0548	23.1335	rfp
64	4	15.8179	25.4314	gfp
64	5	42.4237	27.1164	gfp
64	6	66.2429	29.3887	gfp
64	7	80.9723	36.1647	gfp
64	8	58.5434	37.0765	gfp
64	9	9.7846	40.2937	gfp
64	10	27.9306	39.7627	gfp
64	11	34.7891	40.9393	cy5
64	12	49.1594	43.2588	rfp
64	13	55.2946	44.5446	gfp
64	14	16.9554	47.0366	gfp
64	15	76.4597	47.7877	gfp
64	16	28.6230	47.5400	gfp
64	17	44.4941	48.6178	gfp
64	18	98.6989	49.1618	gfp
64	19	87.3528	49.5596	gfp
64	20	56.3049	51.5186	gfp
64	21	11.2799	54.2824	gfp
64	22	77.3694	57.4248	gfp
64	23	98.52375	56.0828	gfp
64	24	51.5707	58.9442	rfp
64	25	64.6116	58.4345	gfp
64	26	105.3858	58.5517	rfp
64	27	25.5712	62.8599	cy5
64	28	88.7939	63.4394	gfp
64	29	101.1801	65.5693	gfp
64	30	69.9982	66.7732	rfp
64	31	12.6793	71.0688	gfp
64	32	82.4743	72.7258	gfp
65	1	7.4374	5.59	gfp
66	1	39.5874	14.0499	gfp
66	2	30.9101	16.8864	gfp
66	3	23.3638	17.5743	gfp
66	4	15.5689	21.4646	gfp
66	5	44.978	24.2735	rfp
66	6	6.4477	29.5415	gfp
66	7	24.8882	29.9845	gfp
66	8	16.4537	31.2391	gfp
66	9	32.0538	32.2400	gfp
66	10	44.3177	34.5006	rfp
66	11	26.4405	38.1413	gfp
66	12	34.6099	39.5190	gfp
66	13	8.5410	39.1265	gfp
66	14	3.2551	47.6311	gfp
66	15	15.1480	50.2721	gfp
66	16	8.5755	55.3913	gfp
66	17	19.8349	59.1242	rfp
66	18	10.8601	64.3718	gfp
66	19	19.7636	69.6108	rfp
66	20	9.9374	72.6827	gfp
67	1	47.7065	5.8167	gfp
67	2	52.6884	11.0187	gfp
67	3	44.4960	13.7510	gfp
67	4	47.9640	19.7610	gfp
67	5	36.2823	21.7595	gfp
67	6	33.8886	30.4486	gfp
67	7	38.2315	35.9800	gfp
67	8	66.607	40.2910	gfp
67	9	56.2003	48.6678	gfp
67	10	70.0181	47.8301	gfp
67	11	7.1879	68.9549	gfp
68	1	8.7675	4.5525	rfp
68	2	7.6063	13.8046	gfp
69	1	22.9835	4.0033	gfp
69	2	8.7464	11.0077	gfp
69	3	18.3597	12.9656	gfp
69	4	26.4628	15.3048	gfp
69	5	5.0077	17.1283	gfp
69	6	18.8087	23.0933	gfp
69	7	12.1936	24.4639	gfp
70	1	7.3769	7.0620	gfp
70	2	17.2965	9.1748	rfp
71	1	37.9057	8.4694	gfp
71	2	10.2246	14.0551	gfp
71	3	20.4732	16.1732	gfp
71	4	15.2237	22.2112	rfp
71	5	30.6414	41.0670	gfp
71	6	20.0420	40.1873	gfp
71	7	37.9736	40.3451	gfp
71	8	35.6457	51.2538	gfp
71	10	17.9067	60.0009	gfp
72	1	9.1276	12.5351	rfp
72	2	24.0608	32.4919	rfp
73	1	22.1771	27.9570	gfp
73	2	13.5355	28.6646	gfp
73	3	7.1817	32.6696	gfp
73	4	16.3473	35.0648	gfp
73	5	35.1072	37.8117	gfp
73	7	61.3200	48.1474	gfp
73	8	30.8086	57.1220	rfp
73	9	66.4258	57.0825	gfp
73	10	24.7770	61.3062	rfp
73	12	38.8362	66.8578	gfp
73	13	23.9071	74.2264	gfp
73	14	31.5835	77.4215	gfp
73	15	22.0055	79.7261	gfp
73	16	20.45725	85.7958	rfp
73	17	45.4058	86.9193	cy5
73	18	29.1656	95.2312	gfp
73	19	38.7605	94.9057	rfp
74	1	49.0816	15.3749	gfp
74	2	50.7585	21.1775	cy5
74	3	43.0835	34.6985	gfp
74	4	33.6623	37.9401	cy5
74	6	10.8833	42.0153	cy5
74	7	43.0311	44.4960	cy5
74	8	34.38	45.27	cy5
74	9	21.2066	46.8322	gfp
74	10	64.6630	50.7504	gfp
74	11	26.6410	51.7644	gfp
74	12	13.6631	52.5611	cy5
74	14	71.8792	58.4172	gfp
74	15	78.4490	61.6314	gfp
74	16	64.4731	65.5660	gfp
74	17	80.4827	71.0923	gfp
74	18	87.6237	76.3747	gfp
74	19	86.2898	89.0521	cy5
75	1	6.5533	6.9091	rfp
75	2	59.5791	22.4719	rfp
75	3	14.1558	23.9677	gfp
75	4	37.2175	25.2994	gfp
75	5	27.9583	30.9972	rfp
75	6	8.4053	32.3866	gfp
75	7	20.0270	36.6110	rfp
75	8	13.8733	43.3420	gfp
75	9	60.81275	43.602	gfp
75	10	15.6650	53.5297	gfp
76	1	7.6125	12.0000	gfp
76	2	17.655	17.79	gfp
76	3	12.5940	27.8921	gfp
77	1	13.9540	5.2303	gfp
77	2	7.0627	12.9932	rfp
79	1	13.1213	2.5231	gfp
79	2	19.9226	13.8807	gfp
79	3	5.3887	15.5328	rfp
79	4	16.8621	22.7409	gfp
79	5	46.2265	23.3245	rfp
79	6	10.1943	24.5373	gfp
79	7	30.64395	26.1225	gfp
79	8	17.2825	31.5075	rfp
79	9	37.5799	33.2470	gfp
79	10	29.3022	44.5672	cy5
80	1	71.3042	3.6215	rfp
80	2	63.4788	10.2394	rfp
80	3	11.9151	15.9507	rfp
80	4	33.1169	15.3764	rfp
80	5	64.1227	16.8430	gfp
80	6	85.9398	15.8799	gfp
80	7	54.2232	21.8801	rfp
80	8	94.3831	20.5709	gfp
80	9	47.4728	20.3502	rfp
80	10	71.0553	21.7194	gfp
80	11	19.0755	29.7706	rfp
80	12	82.9415	26.3839	rfp
80	13	63.6554	26.8289	gfp
80	14	11.5506	27.8708	rfp
80	15	125.5392	34.5671	gfp
80	16	6.5933	35.5753	rfp
80	17	13.9699	35.1423	rfp
80	18	65.4051	36.7338	gfp
80	19	94.3093	39.0811	rfp
80	20	100.5571	39.3922	gfp
80	21	81.8505	40.1883	gfp
80	22	68.9803	42.4063	rfp
80	23	108.8174	43.8014	gfp
80	24	90.6881	46.3416	gfp
80	25	122.1058	46.1905	gfp
80	26	101.9584	48.8265	gfp
80	27	108.1548	52.5675	gfp
80	28	116.2885	50.2891	gfp
80	29	124.0908	51.6358	gfp
80	30	96.2625	54.5625	gfp
80	31	116.9988	81.1689	rfp
81	1	18.0546	3.7679	gfp
81	2	8.7257	10.3018	cy5
82	1	9.5440	14.2936	gfp
82	2	12.0758	23.9526	gfp
82	3	23.9818	27.3564	rfp
82	4	7.5670	33.7524	gfp
82	5	14.9601	36.4952	gfp
82	6	11.4004	41.3364	rfp
82	7	9.4511	55.8229	rfp
82	9	37.6071	68.7194	gfp
82	10	29.1531	71.9617	rfp
82	11	44.6571	89.1074	gfp
82	12	40.4532	93.6012	gfp
83	1	4.0600	4.8993	gfp
83	2	9.5357	7.1536	gfp
83	3	16.8372	16.5326	gfp
83	4	26.1999	24.3423	gfp
83	6	64.1775	36.6129	gfp
83	7	32.25	41.0319	gfp
83	8	40.85	42.9587	gfp
83	9	40.7486	50.1288	gfp
83	10	67.5894	52.7242	cy5
83	11	54.3480	53.3603	gfp
83	12	70.7504	61.1291	cy5
83	13	63.5429	62.2009	gfp
83	14	50.3762	64.4338	gfp
83	15	57.09325	64.57525	gfp
83	16	57.2975	69.9706	gfp
83	17	68.9680	75.1425	gfp
84	1	14.8000	9.2748	gfp
84	2	8.6925	10.8300	gfp
85	1	4.9470	14.0622	rfp
86	1	33.2671	5.7388	gfp
86	2	22.9391	9.7374	gfp
86	3	27.6518	12.6295	gfp
86	4	17.2822	13.7157	gfp
86	5	11.5794	16.4950	gfp
86	6	31.3856	21.2351	gfp
86	7	41.7954	29.0250	gfp
86	8	28.0614	31.0426	gfp
86	9	13.5863	31.4754	gfp
86	10	46.04225	38.012	cy5
86	11	39.82875	39.4183	rfp
86	12	23.3322	44.1194	cy5
86	13	33.3652	49.6611	gfp
87	1	27.3153	9.7059	gfp
87	2	19.4996	14.6854	gfp
87	3	8.6952	18.7695	gfp
87	4	21.3277	22.3147	gfp
89	1	9.5330	6.3046	gfp
89	2	9.6422	21.9573	gfp
90	1	19.2628	10.1718	rfp
90	2	30.6818	11.6322	gfp
90	3	53.9143	19.5722	rfp
90	4	75.4424	22.4292	gfp
90	5	66.8245	27.4041	gfp
91	1	16.4694	14.6765	rfp
91	2	26.9892	21.0834	gfp
91	3	4.2084	27.6610	rfp
91	4	18.2231	28.0140	gfp
91	5	19.2046	34.9249	gfp
92	1	8.5624	4.2812	gfp
92	2	24.0093	7.7145	gfp
94	1	3.8631	5.5648	gfp
94	2	22.5809	7.4351	rfp
95	1	5.8984	6.4905	gfp
95	2	14.5344	5.9526	gfp
95	3	20.5282	19.6109	gfp
96	1	14.7302	19.9063	gfp
96	2	7.6952	26.6600	gfp
96	3	23.8154	31.2267	gfp
96	4	38.4291	36.2361	gfp
96	5	34.0987	41.3300	gfp
96	6	40.7502	42.3742	gfp
97	1	15.9217	6.4364	rfp
97	2	9.4850	9.8823	rfp
98	1	23.3146	8.987	rfp
98	2	48.6876	24.5989	rfp
98	3	31.8159	22.3021	rfp
98	4	38.1610	25.3512	rfp
98	5	55.9072	29.0465	rfp
98	6	31.3824	31.7486	gfp
98	7	47.5727	34.4682	rfp
98	8	53.8345	35.2216	rfp
98	9	27.735	41.0275	gfp
98	10	12.2960	43.86	rfp
98	11	15.4323	50.3463	gfp
98	12	32.3703	51.2101	rfp
98	13	33.7052	58.2978	cy5
98	14	12.4417	61.2580	gfp
98	15	69.2141	69.8703	rfp
98	16	5.9001	71.8757	rfp
98	17	26.0790	69.5767	cy5
98	18	20.6059	76.9202	gfp
98	19	54.0748	72.2260	cy5
98	20	35.1060	73.8990	cy5
98	21	64.6737	77.2429	cy5
98	22	13.4474	80.2898	cy5
98	23	40.0490	82.1543	cy5
98	24	135.9054	89.1607	rfp
98	25	23.9586	85.5977	gfp
98	26	64.1058	88.2322	gfp
98	27	56.8972	87.6720	cy5
98	28	9.9660	93.3239	rfp
98	29	42.0024	87.9264	gfp
98	30	95.2437	93.1786	rfp
98	31	110.7234	90.7380	rfp
98	32	104.6533	91.6947	rfp
98	33	77.9271	96.4943	gfp
98	34	39.8924	94.8712	gfp
98	35	66.3387	94.8862	cy5
98	36	20.985	94.995	cy5
98	37	114.8913	95.7563	rfp
98	38	130.7641	99.5137	rfp
98	39	102.9534	97.8598	rfp
98	40	56.8793	99.9308	gfp
98	41	46.5440	98.7994	gfp
98	42	29.3084	101.0533	cy5
98	43	89.5859	100.2975	rfp
98	44	122.3122	104.0451	gfp
98	45	26.1792	106.9743	rfp
98	46	36.2748	108.1149	cy5
98	47	45.3991	109.1282	gfp
98	48	14.8464	109.2364	rfp
98	49	79.6069	108.3284	cy5
98	51	127.6544	112.3412	gfp
98	52	31.4236	112.6734	rfp
98	53	63.6228	112.5912	gfp
98	54	122.7292	114.1202	rfp
98	55	81.7443	114.9902	gfp
98	56	37.3184	116.0960	rfp
98	57	53.8223	118.7346	gfp
98	58	114.5571	120.2988	rfp
98	59	42.8098	118.8702	rfp
98	60	65.4263	118.7349	gfp
98	61	73.9341	120.6780	gfp
98	62	120.795	120.48	rfp
98	63	95.6091	120.8941	gfp
98	64	83.4928	124.7430	rfp
98	65	107.9789	124.3970	rfp
98	66	60.5444	124.8009	rfp
98	67	68.4930	125.9579	rfp
98	68	76.4255	127.0299	rfp
98	69	98.8186	128.0586	rfp
99	1	14.5916	13.1191	gfp
99	2	2.3784	19.4911	rfp
100	1	24.0650	6.25005	rfp
100	2	10.3125	16.4175	rfp
100	3	5.7207	21.2589	rfp
100	4	17.03875	23.0767	rfp
101	1	17.4010	5.9592	gfp
101	2	10.0614	7.7545	rfp
101	3	23.7633	10.4217	rfp
101	4	35.4202	11.9386	gfp
101	5	25.0596	19.0820	rfp
101	6	37.6495	22.1588	gfp
101	7	44.2892	30.3074	rfp
103	1	36.0678	4.7945	gfp
103	2	50.3913	9.4927	gfp
103	3	76.4033	13.1960	gfp
103	4	27.9810	9.6149	gfp
103	5	35.0316	10.5014	gfp
103	6	84.2834	12.1945	gfp
103	7	63.5821	12.8256	gfp
103	8	4.6367	14.4699	rfp
103	9	26.3292	17.8781	gfp
103	10	57.2686	18.2957	gfp
103	11	47.8941	20.1138	gfp
103	12	88.4595	21.0959	gfp
103	13	36.1853	23.3288	gfp
103	14	59.2594	25.7560	gfp
103	15	109.2919	29.5928	gfp
103	16	50.3010	29.4908	gfp
103	17	100.8177	31.1837	gfp
103	18	88.9559	32.5941	gfp
103	19	42.6495	31.2545	gfp
103	20	63.3752	31.0308	gfp
103	21	29.6080	36.7380	cy5
103	22	121.2545	35.8959	gfp
103	23	13.0709	40.1645	rfp
103	24	40.5852	39.1431	gfp
103	25	66.8903	41.5013	gfp
103	26	126.2514	43.2416	gfp
103	27	93.3441	43.4824	gfp
103	28	85.785	44.8538	gfp
103	29	135.2234	45.15	gfp
103	30	58.3544	48.2635	gfp
103	31	101.0315	48.5418	gfp
103	32	125.0879	49.6977	gfp
103	33	69.3073	50.3705	gfp
103	34	40.6598	51.6248	rfp
103	35	50.9976	51.8373	gfp
103	36	81.0865	52.2617	gfp
103	37	95.7552	52.7916	gfp
103	38	108.3941	53.5160	gfp
103	39	136.5329	55.9215	gfp
103	40	67.9232	56.4375	cy5
103	41	60.3300	58.74	cy5
103	42	102.6150	60.1875	gfp
103	43	76.6250	66.0956	gfp
103	44	132.9286	65.6141	gfp
103	45	88.7681	66.9725	gfp
103	46	114.5598	70.5274	gfp
103	47	127.1325	70.7400	gfp
103	48	95.6695	75.7365	gfp
103	49	123.7939	76.9393	rfp
103	50	105.5442	81.6955	rfp
103	51	64.9079	88.1621	gfp
103	52	90.5464	91.5755	gfp
103	53	75.075	90.5775	gfp
103	55	65.3518	115.9732	gfp
103	56	76.4244	118.3818	gfp
104	1	4.8696	10.8350	gfp
105	1	8.9502	11.5302	gfp
105	2	16.0114	10.1974	gfp
105	3	31.0120	11.4644	gfp
105	4	22.1161	14.3078	gfp
105	5	29.5585	19.0637	cy5
105	6	3.4883	23.5622	gfp
105	7	11.3940	23.3295	gfp
106	1	19.0439	8.0242	gfp
106	2	4.7063	7.6853	gfp
106	3	12.2143	12.3770	gfp
106	4	21.2249	20.5197	gfp
106	5	13.6806	29.2089	gfp
106	6	7.8440	32.9990	gfp
106	7	19.7120	33.7440	gfp
107	1	23.0204	9.0822	gfp
107	2	15.3994	8.5866	gfp
107	3	7.7563	12.6591	gfp
109	1	31.1245	15.9868	gfp
109	2	8.3189	42.9003	rfp
110	1	27.5257	17.4772	gfp
110	2	11.7828	27.57375	gfp
110	3	29.6815	29.3129	gfp
111	1	53.5784	6.5566	gfp
111	2	122.5739	11.6219	rfp
111	3	64.0090	14.1580	gfp
111	4	48.2763	13.4068	gfp
111	5	70.5968	16.0073	gfp
111	6	52.6940	20.1784	gfp
111	7	42.7233	21.6551	rfp
111	8	73.9838	22.7377	gfp
111	9	10.6696	23.2010	gfp
111	10	80.7533	23.7228	rfp
111	11	57.5179	25.4291	gfp
111	13	48.6085	27.1975	gfp
111	14	87.1019	28.8369	gfp
111	15	9.2569	30.5467	gfp
111	16	70.5365	30.3233	rfp
111	17	20.1885	30.573	gfp
111	18	32.5903	32.6908	gfp
111	19	61.0587	32.9102	gfp
111	20	89.5275	35.82	gfp
111	21	39.8716	36.7936	gfp
111	22	10.6938	37.7398	gfp
111	23	46.1949	37.6637	rfp
111	24	27.6460	39.5452	gfp
111	26	87.1586	41.8971	gfp
111	27	56.5303	42.9853	gfp
111	28	97.4152	44.3286	gfp
111	29	9.0554	44.4724	gfp
111	30	21.5736	45.2264	gfp
111	31	81.9087	47.2178	gfp
111	32	31.5559	48.4661	gfp
111	33	108.1789	49.1039	gfp
111	34	15.1810	50.8084	gfp
111	35	56.7231	50.6233	cy5
111	36	6.8531	51.8822	gfp
111	37	72.9196	51.5309	gfp
111	38	89.5541	55.6619	gfp
111	39	75.4292	57.362	gfp
111	40	98.8117	57.8427	gfp
111	41	14.8013	58.3918	rfp
111	42	59.3540	59.2699	gfp
111	43	22.5708	60.6593	gfp
111	44	27.4504	64.4684	rfp
111	45	83.2891	67.7601	gfp
111	46	66.6570	68.3407	gfp
111	47	73.9743	71.81	gfp
111	48	84.1491	76.4278	rfp
111	49	74.2237	79.2399	rfp
112	1	50.1769	6.9948	gfp
112	2	33.2842	18.1008	gfp
112	3	14.6548	19.1129	gfp
112	4	26.0121	19.7771	gfp
112	5	65.8171	21.6437	gfp
112	6	8.4257	24.7837	gfp
112	7	41.9177	24.9864	gfp
112	8	24.6529	28.7025	gfp
112	9	43.215	32.5781	gfp
112	10	54.1885	32.3688	gfp
112	11	17.5569	33.7077	gfp
113	1	28.3217	5.3310	gfp
113	2	15.6037	6.3554	gfp
113	3	16.2418	12.7458	gfp
114	1	14.8226	11.3040	gfp
114	2	19.9018	17.0782	gfp
114	3	19.7872	27.2309	gfp
114	4	35.9658	41.8128	gfp
114	5	33.9962	48.6975	gfp
115	1	3.7995	6.8632	gfp
115	2	12.5049	10.3563	gfp
116	1	14.4446	10.7274	gfp
116	2	6.0719	18.2157	gfp
116	3	29.4459	19.6616	rfp
116	4	22.5574	19.2503	gfp
116	5	20.6969	38.9163	rfp
116	6	10.8619	40.2194	rfp
117	1	43.3689	6.1641	gfp
117	2	45.0046	32.1172	gfp
117	3	52.6335	33.1076	gfp
117	5	59.2546	34.5360	gfp
118	1	119.0397	6.45	rfp
118	2	112.4164	7.5063	rfp
118	3	84.8440	13.1518	rfp
118	4	126.3603	14.2497	rfp
118	5	111.1742	15.7414	gfp
118	6	89.0118	19.4329	rfp
118	7	116.8990	24.8903	gfp
118	8	132.2853	21.2614	rfp
118	9	124.4312	22.231	gfp
118	10	104.3095	29.8682	gfp
118	11	23.8060	34.5352	gfp
118	12	130.3654	35.9603	gfp
118	13	80.4432	39.8239	cy5
118	14	39.1380	36.8083	gfp
118	15	33.6747	38.4020	gfp
118	16	14.2451	39.3738	gfp
118	17	46.4533	39.1109	gfp
118	18	101.7884	40.3971	gfp
118	19	132.0911	42.7282	gfp
118	20	69.6315	45.9069	cy5
118	21	50.181	44.8544	gfp
118	22	19.7469	44.5918	gfp
118	23	28.81	45.8799	gfp
118	24	104.6073	46.225	gfp
118	25	14.7669	49.3780	gfp
118	26	25.5166	51.2319	gfp
118	27	57.9660	51.9875	gfp
118	28	100.5274	51.6671	gfp
118	30	113.7366	52.3076	gfp
118	31	130.6842	56.6382	cy5
118	32	106.7905	55.9989	gfp
118	33	122.0387	56.3274	gfp
118	34	68.0854	57.5884	rfp
118	36	19.8504	62.2203	gfp
118	37	114.2955	61.2980	gfp
118	38	72.4061	68.9700	gfp
118	39	143.3774	69.6999	rfp
118	40	29.2711	69.0659	gfp
118	41	101.7673	71.0240	cy5
118	42	54.1032	71.5551	gfp
118	43	33.5170	73.0002	gfp
118	44	110.6388	73.4130	gfp
118	45	82.9766	74.65875	gfp
118	46	45.5743	75.2783	gfp
118	47	65.8520	75.2541	gfp
118	48	127.1975	76.4152	gfp
118	49	57.3359	76.9470	gfp
118	50	134.9452	76.5447	gfp
118	51	143.9069	79.8895	rfp
118	52	11.5233	81.7659	gfp
118	53	22.7314	81.2951	gfp
118	54	76.1458	80.24875	gfp
118	55	121.3459	83.1306	gfp
118	56	113.4817	81.1989	gfp
118	57	64.3352	81.4635	gfp
118	58	38.6232	82.4832	gfp
118	59	14.6800	87.5483	gfp
118	60	90.3	85.3380	cy5
118	61	136.6054	85.7318	gfp
118	62	6.4148	87.3799	gfp
118	63	51.4677	86.4383	gfp
118	64	62.8875	87.7091	gfp
118	65	153.9597	90.5226	rfp
118	66	94.6496	91.6644	cy5
118	67	115.9907	92.7433	gfp
118	68	128.1024	91.9902	gfp
118	69	45.7259	93.1334	gfp
118	70	57.1746	93.4444	gfp
118	71	85.5675	96.855	rfp
118	72	49.8785	97.4450	gfp
118	73	131.9633	98.7033	gfp
118	74	69.1664	97.0067	gfp
118	75	99.7792	98.6908	gfp
118	76	108.1863	99.3603	gfp
118	77	81.7684	104.7930	rfp
118	78	96.3958	106.0443	gfp
118	79	134.6070	105.8818	gfp
118	80	103.8041	109.6000	rfp
118	81	96.3552	115.9885	gfp
118	82	110.8160	115.3806	gfp
118	83	118.0742	117.4895	gfp
118	84	101.2122	126.6839	rfp
118	85	93.7691	125.2782	rfp
119	1	44.3281	5.8778	gfp
119	2	12.1953	8.4288	gfp
119	3	15.3503	27.9611	gfp
119	4	5.7589	34.0980	gfp
120	1	142.6256	165.5692	rfp
121	1	4.8719	6.0673	rfp
121	2	25.1622	14.4767	rfp
121	3	3.1506	14.0784	rfp
122	1	24.9530	6.4465	gfp
122	2	7.9151	11.7851	gfp
122	3	30.3087	19.0106	gfp
122	4	9.495	18.2025	rfp
122	5	45.8177	19.1093	rfp
122	6	26.0698	24.8720	gfp
123	1	11.4288	3.4246	gfp
123	2	11.2715	10.1537	gfp
124	1	3.6953	4.0514	cy5
125	1	80.8630	7.0259	rfp
125	2	96.2304	14.1004	gfp
125	3	89.8753	16.3198	gfp
125	4	60.8031	26.8721	gfp
125	5	80.6121	27.1201	gfp
125	6	76.0591	32.8712	gfp
125	7	42.1771	37.6621	gfp
125	8	32.6585	47.7576	gfp
125	9	47.5861	47.9334	rfp
125	10	6.4583	53.5763	gfp
125	11	5.7306	59.2904	rfp
125	12	52.6111	63.1316	gfp
125	13	45.6682	64.3659	gfp
125	14	40.8685	68.7036	gfp
125	15	42.8806	78.3317	gfp
126	1	9.0713	5.0757	gfp
126	2	32.6394	10.1679	gfp
126	3	41.3098	10.6177	gfp
126	4	5.7170	12.9293	rfp
126	6	59.3792	13.8796	gfp
126	7	50.1152	16.1989	gfp
126	8	98.7291	24.0467	gfp
126	9	34.2129	20.5086	gfp
126	10	63.6339	19.1657	gfp
126	11	4.0877	20.3094	gfp
126	12	80.9377	21.2361	gfp
126	13	14.9713	22.9440	gfp
126	14	114.4660	26.8105	gfp
126	15	79.8980	28.7462	gfp
126	16	136.5083	30.8192	rfp
126	17	128.2665	31.6429	gfp
126	18	24.2991	34.9416	gfp
126	19	108.6825	33.9181	gfp
126	20	10.2066	37.5012	gfp
126	21	48.7816	37.9232	gfp
126	22	131.8550	37.8208	gfp
126	23	105.2511	41.0693	gfp
126	24	54.8124	43.5628	gfp
126	25	115.3184	43.8513	gfp
126	26	93.9880	44.4634	rfp
126	27	127.2985	46.7269	gfp
126	28	62.4489	47.4178	gfp
126	29	73.3019	48.2177	gfp
126	30	139.305	49.2225	gfp
126	31	51.1297	51.9830	gfp
126	32	87.0134	52.3646	gfp
126	33	79.96875	57.07875	gfp
126	34	119.5839	53.9211	rfp
126	35	39.4378	54.6085	gfp
126	36	67.4198	55.1187	cy5
126	37	20.7690	56.1795	gfp
126	38	58.4547	58.8963	rfp
126	39	28.3442	56.3181	gfp
126	40	137.4482	61.9898	gfp
126	41	15.1654	62.0537	gfp
126	42	115.0173	62.4383	gfp
126	43	143.4189	63.0540	rfp
126	44	32.5725	64.4796	gfp
126	45	75.4834	66.8082	rfp
126	46	19.0687	67.6038	cy5
126	47	120.1182	67.1236	gfp
126	48	103.7165	70.4964	rfp
126	49	138.2269	72.4075	gfp
126	50	127.3824	72.3526	gfp
126	52	77.8380	76.5769	rfp
126	53	104.565	80.3175	cy5
126	54	136.7778	83.1498	rfp
126	55	127.0673	85.3768	gfp
126	56	47.9510	87.7671	gfp
126	57	104.6205	86.7295	gfp
126	58	57.1492	91.3342	gfp
126	59	51.3492	94.5967	gfp
126	61	74.3509	99.3065	gfp
126	62	25.0873	102.0494	gfp
126	63	48.7466	101.9731	rfp
126	64	53.2610	107.9114	rfp
126	65	61.5871	109.3067	rfp
127	1	19.8727	4.0034	gfp
127	2	13.2041	9.0484	gfp
127	4	13.5509	30.8017	gfp
127	5	6.9453	35.5268	gfp
129	1	11.6516	6.2835	gfp
129	2	6.4528	14.4960	gfp
130	1	31.1973	12.7844	rfp
130	2	16.6983	16.9984	gfp
130	3	29.6608	18.4746	rfp
130	4	20.3793	26.8470	gfp
130	5	27.4125	26.9388	gfp
130	6	85.7094	30.3049	rfp
130	7	77.9881	32.2405	rfp
130	8	93.3147	33.05625	rfp
130	9	105.0159	33.7347	rfp
130	10	69.2975	34.2525	gfp
130	11	98.8232	33.9854	rfp
130	12	35.9781	36.56118	gfp
130	13	26.7227	36.5948	rfp
130	14	54.6714	37.9091	gfp
130	15	116.4225	39.4119	gfp
130	16	30.4520	41.5407	gfp
130	17	47.2633	41.3673	gfp
130	18	63.9883	41.194	gfp
130	19	24.6123	46.5501	rfp
130	20	17.4726	47.2232	rfp
130	21	39.4729	51.0332	gfp
130	22	17.0045	56.8069	rfp
131	1	12.0193	1.9598	rfp
131	3	18.0772	16.3343	gfp
131	4	41.6784	16.8691	gfp
131	6	62.7543	16.5386	gfp
131	7	84.1725	18.4210	rfp
131	8	69.3196	20.5952	gfp
131	9	56.3962	23.3825	gfp
131	10	45.9005	23.8138	gfp
131	11	63.5480	22.8975	gfp
131	12	17.2108	25.1816	gfp
131	13	39.1440	28.7960	gfp
131	14	23.4723	32.9174	gfp
131	15	56.1026	32.3864	gfp
131	16	31.5999	34.5792	gfp
131	17	26.9197	39.1674	gfp
131	19	36.3921	46.8527	rfp
132	1	25.3107	5.4881	gfp
133	1	89.49375	6.5709	gfp
133	2	75.7599	29.2369	rfp
133	4	60.5151	48.2972	rfp
133	6	78.4434	60.1747	gfp
133	7	86.26875	58.8478	gfp
133	8	96.9633	70.5878	rfp
133	9	105.9735	72.2341	rfp
133	10	7.2841	76.9719	rfp
133	11	63.0329	74.4702	gfp
133	12	125.7697	74.5504	rfp
133	13	70.14375	76.9946	gfp
133	14	15.59825	82.388	rfp
133	15	43.5670	84.5228	gfp
133	16	76.6652	84.0794	cy5
133	17	89.0776	84.6094	rfp
133	19	19.0394	86.3464	rfp
133	22	122.5378	92.1681	rfp
133	23	69.0886	92.7657	cy5
133	24	93.6664	96.4910	rfp
133	25	148.4537	92.9376	rfp
133	26	157.2644	94.4317	gfp
133	27	143.385	97.2525	gfp
133	28	40.1701	97.3322	rfp
133	29	163.5494	97.4411	gfp
133	30	170.3571	97.9629	gfp
133	31	34.2077	99.3073	rfp
133	33	74.691	100.4193	rfp
133	34	118.9458	99.4470	rfp
133	35	137.6741	101.5541	rfp
133	36	110.1745	102.8775	rfp
133	38	99.0683	105.3439	gfp
133	39	116.745	104.8676	rfp
133	40	167.5293	105.8622	gfp
133	41	137.0556	108.6482	rfp
133	42	181.8615	113.5200	rfp
133	43	169.6155	113.3490	gfp
133	44	50.0816	112.9355	rfp
133	45	79.8406	113.8505	rfp
133	46	100.1743	113.3932	rfp
133	47	151.6656	116.3065	rfp
133	49	67.94	116.2955	rfp
133	50	158.6388	117.2652	rfp
133	51	93.5967	117.5692	rfp
133	52	131.1472	118.8206	cy5
133	53	51.3785	119.2201	rfp
133	54	188.2000	120.0856	rfp
133	55	143.15775	120.4989	rfp
133	56	44.8275	122.0727	rfp
133	57	155.9569	126.4170	rfp
133	58	79.8865	128.5466	rfp
133	59	91.8274	127.4592	rfp
133	60	45.4176	128.3962	rfp
133	62	61.9269	133.7689	gfp
133	63	29.8492	131.9742	rfp
133	64	73.0931	131.9025	rfp
133	66	166.9030	135.5575	rfp
133	67	178.4162	135.2104	cy5
133	68	46.6313	135.4664	rfp
133	70	185.6404	136.8388	rfp
133	71	194.6272	136.9212	rfp
133	72	53.2701	138.3755	rfp
133	73	77.5956	137.9507	rfp
133	74	161.08875	138.3640	rfp
133	75	200.6615	140.1237	rfp
133	77	34.9243	142.2721	rfp
133	80	41.9871	144.5066	rfp
133	82	203.7516	145.4801	gfp
133	83	54.9408	146.9608	rfp
133	84	224.7952	150.8998	rfp
133	86	189.5414	148.9277	rfp
133	87	47.0937	151.6360	rfp
133	88	169.4805	152.0453	cy5
133	89	93.8982	152.2569	rfp
133	92	184.8577	154.5231	gfp
133	93	207.2853	153.4278	gfp
133	95	55.7774	158.5944	gfp
133	96	213.0685	159.3046	rfp
133	98	179.5603	160.5328	rfp
133	99	189.1621	160.7378	rfp
133	100	199.5521	161.7149	rfp
133	101	229.2975	162.3026	rfp
133	103	61.1675	167.5777	rfp
133	106	76.48625	164.3245	rfp
133	107	43.2345	167.4264	gfp
133	108	84.8175	168.7027	rfp
133	109	203.5959	168.1209	rfp
133	110	49.665	170.495	gfp
133	111	70.6311	172.1541	rfp
133	112	80.2937	175.7801	gfp
133	113	113.6177	173.3731	rfp
133	114	123.4863	177.7443	rfp
133	115	157.3451	174.1587	rfp
133	117	166.281	178.1409	rfp
133	118	39.6245	178.7725	rfp
133	119	67.7909	180.7977	rfp
133	121	149.4608	182.1946	rfp
133	122	60.1448	183.7268	gfp
133	123	71.724	186.9947	rfp
133	124	81.958	185.2655	gfp
133	125	102.9380	185.3367	rfp
133	126	113.7321	188.4882	gfp
133	127	154.4084	188.0943	rfp
133	128	51.6444	188.4199	rfp
133	129	126.4808	187.3538	rfp
133	130	146.5541	189.5921	rfp
133	131	185.7422	190.1861	rfp
133	132	102.8597	190.8283	rfp
133	133	193.0743	191.6381	gfp
133	134	197.6249	195.5671	rfp
133	135	147.8125	197.3926	rfp
133	136	158.1265	199.305	rfp
133	137	104.35455	197.81505	gfp
133	138	125.8531	198.9384	cy5
133	140	135.6974	201.7253	cy5
133	141	189.9525	199.8107	gfp
133	142	166.2393	203.1813	rfp
133	143	200.036	201.1755	rfp
133	144	146.3830	205.5820	cy5
133	145	177.8608	207.1430	rfp
133	146	121.8871	212.8142	rfp
133	147	151.7952	212.2443	rfp
133	148	102.6215	213.2646	rfp
133	149	144.9773	213.1363	rfp
133	150	166.5428	216.2154	rfp
133	152	110.9300	219.4031	rfp
133	153	96.0405	224.8900	rfp
133	154	108.1216	225.8014	gfp
133	155	173.9662	227.6538	rfp
133	156	117.0788	232.2736	gfp
133	157	100.9425	236.5238	rfp
133	158	107.4655	239.2037	rfp
133	159	94.5776	244.4373	rfp
134	1	25.1199	12.9701	gfp
134	2	11.6561	29.9720	rfp
134	3	5.1655	29.4678	gfp
134	4	9.7456	37.6404	rfp
135	1	32.5322	8.9964	gfp
135	2	22.5321	10.7842	gfp
135	3	15.2531	17.2000	gfp
135	4	8.3481	24.8555	gfp
135	5	18.1878	26.0982	gfp
135	6	12.30015	34.4301	gfp
136	1	49.3135	11.9542	gfp
136	2	56.0357	12.2391	gfp
136	3	54.2792	18.0931	gfp
136	4	36.7476	19.6289	gfp
136	5	47.1479	22.5514	gfp
136	6	24.8045	30.5861	rfp
136	7	44.8582	31.6920	gfp
136	8	64.6046	46.2308	gfp
137	1	152.6095	2.6931	rfp
137	2	100.4408	4.1328	rfp
137	3	173.6020	6.5890	gfp
137	4	105.0705	8.2632	gfp
137	5	164.8705	8.7805	gfp
137	6	74.7631	10.4831	gfp
137	7	96.8306	11.7143	gfp
137	8	88.5967	14.9486	gfp
137	9	81.4082	16.1215	gfp
137	10	127.2357	20.3858	rfp
137	11	90.0575	22.2925	rfp
137	12	142.7103	24.4012	rfp
137	14	73.1544	26.3960	gfp
137	15	118.3914	26.0772	gfp
137	16	151.5998	26.8047	gfp
137	17	122.2927	31.4999	gfp
137	18	66.0903	31.5828	rfp
137	19	82.6878	32.4265	rfp
137	20	160.3102	34.9652	rfp
137	22	74.4248	38.8136	cy5
137	23	152.9960	39.9749	rfp
137	24	111.3555	39.2084	rfp
137	25	119.4325	40.4621	rfp
137	26	164.49	41.145	rfp
137	27	194.9513	44.3340	gfp
137	28	173.5762	46.5447	rfp
137	29	188.0058	47.5248	gfp
137	30	164.3739	49.4773	rfp
137	31	45.4624	50.4914	rfp
137	33	124.3368	50.955	rfp
137	34	73.9715	52.1417	cy5
137	35	62.6533	54.9832	gfp
137	36	173.3517	52.9482	gfp
137	37	89.5985	54.8682	rfp
137	38	153.4072	54.8073	gfp
137	39	120.525	56.1525	rfp
137	40	48.4211	55.5276	gfp
137	41	146.8418	56.0960	rfp
137	42	164.3901	57.3880	gfp
137	43	54.1976	57.9738	gfp
137	44	177.8392	60.3220	rfp
137	45	140.6487	59.0433	rfp
137	46	67.3469	62.9153	gfp
137	47	127.7336	61.6919	rfp
137	48	94.6244	63.2027	rfp
137	49	147.1914	63.0706	gfp
137	50	85.3774	63.5609	gfp
137	51	119.9581	63.5803	cy5
137	52	136.9851	65.0584	rfp
137	53	75.5558	65.0918	gfp
137	54	111.9188	64.6980	gfp
137	55	145.9506	69.3246	rfp
137	56	63.5690	70.2137	rfp
137	57	37.5580	72.3500	rfp
137	58	47.4571	73.1083	gfp
137	59	56.8205	73.9802	gfp
137	60	123.5031	74.3627	gfp
137	61	110.1603	78.5226	rfp
137	62	132.3847	79.4767	gfp
137	63	43.3728	80.6799	rfp
137	64	32.9133	84.1968	rfp
137	65	33.4056	90.4075	rfp
137	66	25.6015	91.4957	rfp
137	67	10.7488	98.5397	gfp
137	68	31.0470	99.0075	rfp
137	69	20.2565	106.8434	rfp
137	70	3.8168	106.1651	gfp
137	71	11.0389	107.0431	gfp
137	72	31.1793	106.6443	gfp
137	73	28.0401	113.9384	rfp
137	74	6.5486	121.5399	gfp
138	1	36.2403	21.9829	rfp
138	2	31.0640	24.4996	gfp
138	6	29.4975	47.3075	rfp
138	7	44.4724	48.0090	gfp
138	8	50.3781	52.7154	rfp
138	9	63.9605	55.1240	rfp
138	10	19.8684	56.4783	rfp
138	11	42.7776	56.3050	rfp
138	12	24.7801	61.8649	gfp
138	16	46.33035	67.596	rfp
138	17	88.7943	68.3856	rfp
138	18	26.5982	70.9258	rfp
138	20	17.4115	72.8673	rfp
138	21	50.8601	72.1957	rfp
138	22	74.0829	74.1865	rfp
138	23	83.47375	74.8277	rfp
138	24	78.3089	80.6739	rfp
138	25	35.9826	83.3603	gfp
138	26	7.0648	81.9352	rfp
138	28	20.6337	84.3875	rfp
138	29	86.5068	88.4341	rfp
138	30	78.6849	88.6056	rfp
138	31	54.7706	90.4466	rfp
138	33	37.0994	95.6631	rfp
138	34	86.3451	94.4670	gfp
138	35	29.3809	95.2709	rfp
138	36	46.6487	95.4221	gfp
138	37	55.2663	97.6553	rfp
138	38	60.4577	99.2461	rfp
138	39	41.6473	101.1306	rfp
138	40	29.0169	101.5956	rfp
138	41	82.8288	102.8614	rfp
138	42	29.0086	107.4472	rfp
138	43	26.8674	113.3247	rfp
139	1	20.5297	15.4545	gfp
139	2	32.4081	21.4178	gfp
139	3	21.8698	30.4526	gfp
140	1	98.4597	6.4102	gfp
140	2	93.2233	8.0521	rfp
140	4	29.7580	11.7683	gfp
140	5	40.0070	14.6539	gfp
140	6	91.0033	14.0618	rfp
140	7	100.7900	14.7822	gfp
140	8	18.7695	14.8057	gfp
140	9	85.8804	18.4461	rfp
140	10	5.7742	23.7725	gfp
140	11	19.1998	21.5780	gfp
140	12	44.9492	22.9766	gfp
140	13	26.3853	25.1072	gfp
140	14	34.8429	24.5487	gfp
140	15	88.7644	26.3702	gfp
140	16	77.0089	30.1640	rfp
140	17	58.0107	29.2452	gfp
140	18	42.2866	30.1945	gfp
140	20	36.0902	34.2582	gfp
140	21	47.7000	35.43	gfp
140	22	57.6428	37.1787	rfp
140	23	83.9407	36.4929	rfp
140	24	25.3293	37.4884	gfp
140	25	66.4177	38.2278	rfp
140	26	31.7635	41.2636	gfp
140	27	20.5580	42.8889	rfp
140	28	102.6088	41.3721	gfp
140	29	49.4932	48.4809	gfp
140	30	90.2304	50.5819	rfp
140	31	95.7893	52.3163	gfp
140	32	29.8722	51.6383	gfp
140	33	106.0960	54.8623	gfp
140	34	99.0075	63.9801	gfp
141	1	45.3840	78.7469	gfp
143	1	53.0982	5.1151	gfp
143	2	18.8637	10.3046	gfp
143	3	5.5047	14.0454	gfp
143	4	31.3337	16.4577	gfp
143	5	73.7886	21.8693	gfp
143	6	43.5040	24.4891	gfp
143	7	36.2481	25.4775	gfp
143	8	69.2822	28.0851	gfp
143	9	24.5006	31.9150	gfp
143	10	43.05375	31.6670	gfp
143	11	35.6084	32.1833	gfp
143	12	71.509	35.217	gfp
143	13	16.4067	40.2472	rfp
143	14	53.7228	42.1270	gfp
143	15	41.2696	52.4010	gfp
143	16	22.8019	58.9458	gfp
144	1	71.2442	9.4430	rfp
144	2	96.6358	8.7680	rfp
144	3	32.5967	10.8441	rfp
144	4	91.5581	14.0093	rfp
144	5	70.3776	16.7216	rfp
144	6	77.4473	16.1809	rfp
144	7	40.635	21.93	rfp
144	8	82.1223	21.4002	rfp
144	9	54.9701	27.3722	gfp
144	10	82.5190	29.8179	rfp
144	12	33.4171	48.0423	rfp
144	14	3.5233	51.342	rfp
144	15	34.6485	57.3705	rfp
144	16	96.0481	54.1003	rfp
144	17	114.0477	72.6602	rfp
144	19	118.8494	75.6235	rfp
145	1	13.6478	7.2261	rfp
145	2	21.8139	6.1791	rfp
146	1	9.8481	10.4184	gfp
146	2	6.1538	21.5022	gfp
146	3	4.4877	27.1611	gfp
146	4	10.8498	31.2307	gfp
147	1	7.9615	9.5152	gfp
147	2	4.0833	15.1377	gfp
147	3	13.2014	17.7692	gfp
150	1	8.0246	3.0416	gfp
151	1	20.9833	3.9290	cy5
151	2	14.7819	6.4133	gfp
151	3	7.0746	11.3855	cy5
151	4	25.2345	16.4195	gfp
151	5	9.4469	20.8681	gfp
151	6	21.0515	20.6956	gfp
151	7	33.8731	21.4700	gfp
151	8	15.6667	25.0498	gfp
151	9	4.9015	26.8660	gfp
151	10	29.3072	28.6507	gfp
151	11	36.6184	33.1855	gfp
151	12	29.0314	37.9546	gfp
151	13	21.3925	37.9547	gfp
152	1	18.6890	13.3231	gfp
152	2	27.2432	27.2158	gfp
152	3	49.9023	27.6559	gfp
152	4	44.3887	32.7524	cy5
152	5	31.2092	34.2693	gfp
152	6	51.7863	45.6087	gfp
152	7	48.3022	52.6022	cy5
152	8	43.3089	56.1517	cy5
152	9	45.1467	75.4018	gfp
152	10	44.7479	82.1499	gfp
152	11	46.5065	88.8104	rfp
153	1	32.1949	6.4264	rfp
153	2	39.5648	15.1175	gfp
153	3	19.9168	16.7309	gfp
153	4	28.0093	22.4635	gfp
153	6	13.9571	34.77625	gfp
153	7	30.0965	34.3931	gfp
153	8	46.4889	37.7423	gfp
153	9	7.8634	43.1951	gfp
153	10	15.2106	43.1429	gfp
153	11	22.3355	47.0179	gfp
153	12	35.2760	49.9601	gfp
153	13	39.1765	57.4483	gfp
153	14	47.5959	60.6614	gfp
153	15	55.0042	69.6672	cy5
154	1	46.3212	6.1388	gfp
154	2	38.73225	20.1025	gfp
154	3	15.5146	21.1813	gfp
155	1	152.3845	4.6532	gfp
155	2	104.7734	9.9095	rfp
155	3	131.6990	13.5104	gfp
155	4	151.4755	15.1535	gfp
155	5	176.7530	13.2686	rfp
155	6	119.6651	15.7849	gfp
155	7	159.3769	15.3269	gfp
155	8	202.8364	15.1494	rfp
155	9	144.0241	16.2177	gfp
155	10	102.4374	16.7055	gfp
155	11	96.4488	18.0139	rfp
155	12	181.5733	18.6359	gfp
155	13	195.6022	18.275	gfp
155	14	188.8478	19.8801	gfp
155	15	211.7056	21.0769	rfp
155	16	107.9223	21.98375	gfp
155	17	203.5051	21.2433	gfp
155	18	159.6810	22.9627	gfp
155	19	146.9525	23.2936	gfp
155	20	175.5434	22.3377	gfp
155	21	205.8705	27.6116	rfp
155	22	166.3901	27.5558	rfp
155	23	173.4910	27.6275	cy5
155	24	188.5752	32.8683	cy5
155	25	224.9709	32.5942	gfp
155	26	158.3710	35.4397	rfp
155	27	201.0039	34.7469	gfp
155	28	103.9406	33.5042	gfp
155	29	166.7423	35.4603	cy5
155	30	63.1921	36.8994	rfp
155	31	173.9982	35.9872	rfp
155	32	116.2180	38.6371	gfp
155	33	223.1156	40.1869	gfp
155	34	205.3986	40.5162	gfp
155	35	215.9481	41.3276	rfp
155	36	187.0611	41.2244	gfp
155	37	87.1794	42.8183	gfp
155	38	179.7491	42.0554	cy5
155	39	194.9705	42.6676	gfp
155	41	105.9533	45.6392	rfp
155	42	158.1301	45.6537	rfp
155	43	167.75375	45.6136	rfp
155	44	78.55455	48.11055	rfp
155	45	123.84	47.2680	rfp
155	46	151.5384	47.6714	gfp
155	47	69.0846	48.7481	rfp
155	48	173.5794	48.5983	cy5
155	49	88.4676	49.6284	gfp
155	51	240.7488	53.9804	gfp
155	52	102.6917	52.8189	rfp
155	53	183.0320	54.3356	gfp
155	55	248.2151	57.0754	gfp
155	56	145.9611	56.2643	gfp
155	57	157.8611	57.7275	cy5
155	58	82.1213	59.4417	gfp
155	60	184.7464	60.5686	gfp
155	61	251.2644	62.3961	gfp
155	63	91.5342	63.3464	gfp
155	64	98.7111	63.7591	gfp
155	65	169.6246	63.0540	rfp
155	66	238.8058	62.9600	cy5
155	67	108.0253	64.0315	gfp
155	68	71.6947	67.1093	rfp
155	70	230.3517	67.3748	gfp
155	71	152.8891	68.1149	rfp
155	72	254.16225	67.8218	gfp
155	73	139.793	69.875	rfp
155	74	161.9973	68.0947	rfp
155	75	180.0114	69.3859	gfp
155	76	246.4017	70.9324	gfp
155	77	60.7634	70.6386	gfp
155	78	223.5925	72.0425	gfp
155	79	167.4461	73.3585	gfp
155	80	238.9789	73.5971	gfp
155	81	183.5126	73.7517	gfp
155	82	101.1053	75.7061	gfp
155	83	74.7657	75.4682	gfp
155	84	125.5958	77.3403	gfp
155	85	111.6229	78.4149	gfp
155	86	143.2803	78.5094	rfp
155	87	150.5211	80.2046	rfp
155	88	185.0158	79.2606	rfp
155	89	67.3129	79.5052	rfp
155	90	129.9675	80.7716	gfp
155	91	159.1104	82.5010	rfp
155	92	177.5549	81.2055	gfp
155	93	230.0285	82.6317	rfp
155	94	121.8183	82.3069	rfp
155	95	239.1618	82.1884	gfp
155	96	207.2593	86.0166	gfp
155	97	248.5729	84.5498	gfp
155	98	101.5584	86.6886	gfp
155	99	132.4842	86.7295	gfp
155	100	85.9666	87.9016	gfp
155	101	156.7406	92.4790	rfp
155	102	163.2862	89.3957	rfp
155	103	199.1176	90.5672	gfp
155	104	110.7257	91.5099	gfp
155	105	146.6631	91.1782	gfp
155	106	242.7360	91.3426	gfp
155	107	186.9466	90.9754	gfp
155	108	50.5422	92.2092	gfp
155	109	60.7689	96.0603	gfp
155	110	193.4183	95.6191	rfp
155	111	52.7714	98.5854	gfp
155	112	246.3011	98.1492	gfp
155	113	234.3678	99.0041	rfp
155	114	120.0865	97.6727	cy5
155	117	105.1313	101.5208	cy5
155	118	144.0054	102.3420	gfp
155	119	124.9021	102.5507	rfp
155	121	116.8764	104.5895	gfp
155	122	166.8174	104.6131	rfp
155	124	49.2632	107.5775	gfp
155	125	241.6303	107.9374	rfp
155	126	69.7873	108.5899	gfp
155	127	100.7504	107.2896	rfp
155	128	80.2127	107.4905	cy5
155	129	59.8964	107.6548	gfp
155	130	230.2725	107.5725	gfp
155	131	172.2539	111.8881	rfp
155	132	111.5029	109.8025	gfp
155	133	197.5660	109.6057	rfp
155	134	224.9201	112.7503	gfp
155	135	154.4382	114.0234	rfp
155	136	79.9702	115.0152	gfp
155	137	135.5084	116.6191	gfp
155	139	188.8908	118.9568	rfp
155	140	209.5723	118.3838	rfp
155	141	123.5521	120.3271	gfp
155	142	75.3184	121.6495	gfp
155	143	36.9449	123.7036	gfp
155	144	220.0663	124.2394	gfp
155	145	47.6990	125.6758	gfp
155	146	87.9459	126.1129	gfp
155	147	20.8798	126.6185	gfp
155	148	174.5090	126.1827	gfp
155	149	53.7748	129.645	gfp
155	150	221.8237	130.7763	gfp
155	151	212.9954	131.2575	gfp
155	153	28.6595	135.7964	gfp
155	154	73.90625	134.7799	gfp
155	155	228.4439	138.8276	gfp
155	157	54.8367	137.8600	gfp
155	158	121.0054	138.6920	gfp
155	159	23.1357	139.8906	gfp
155	160	81.1234	142.7649	rfp
155	161	110.4318	141.8218	cy5
155	162	118.0759	143.4035	gfp
155	163	105.6021	145.2362	rfp
155	164	100.0537	147.3668	rfp
155	165	220.6821	146.6638	rfp
155	166	54.4600	148.1551	gfp
155	167	34.3711	151.1533	gfp
155	168	77.2486	154.5762	cy5
155	169	91.2406	154.3431	cy5
155	171	42.3092	157.6857	gfp
155	172	95.9361	157.1599	rfp
155	173	85.2137	160.0429	cy5
155	174	53.9964	159.9054	gfp
155	175	67.0737	163.5644	gfp
155	176	74.7764	164.3704	rfp
155	177	37.3554	166.3455	gfp
155	178	50.1286	172.8318	gfp
155	179	40.8269	177.7383	gfp
155	180	73.7197	180.2348	rfp
155	181	29.9200	180.7413	gfp
155	182	17.1669	181.2781	gfp
155	183	65.3458	180.1071	gfp
155	184	57.3428	186.6539	gfp
155	185	17.9147	187.4717	gfp
155	186	10.02975	192.24225	gfp
155	187	48.2147	196.1669	gfp
155	188	14.6234	199.2660	gfp
155	189	24.9474	202.2163	gfp
155	190	35.1469	203.2695	gfp
155	192	38.9139	209.4179	gfp
155	194	40.4808	216.5658	gfp
155	197	64.8415	224.4885	gfp
155	198	78.3840	225.4496	gfp
155	199	86.172	225.4662	rfp
155	200	52.7529	225.8629	gfp
155	201	44.3271	225.6277	gfp
155	202	32.7557	229.9865	gfp
156	1	12.6367	7.6956	gfp
156	2	23.1125	8.9225	gfp
156	3	4.0679	10.2394	gfp
156	4	12.8033	16.0032	gfp
156	5	24.3634	16.9256	gfp
156	6	12.9438	26.9626	gfp
156	7	18.3033	33.8399	rfp
157	1	6.5997	5.7244	gfp
157	2	5.4259	14.2409	gfp
157	3	10.6846	24.7484	gfp
158	1	15.3652	12.5556	gfp
158	2	9.7773	16.0227	gfp
161	1	38.3283	5.9799	gfp
161	2	49.3835	6.2858	rfp
161	3	3.1045	11.4352	rfp
161	4	55.1080	10.0370	gfp
161	5	19.4632	13.8632	gfp
161	6	64.7838	16.0779	rfp
161	7	11.5685	12.6094	gfp
161	8	37.9999	14.6541	gfp
161	9	45.5422	16.6567	gfp
161	10	29.9185	18.2768	gfp
161	11	33.9452	23.6913	gfp
161	12	8.5046	24.4216	gfp
161	13	40.7425	25.8063	gfp
161	14	51.6592	26.8794	gfp
161	15	15.1904	30.4203	gfp
161	16	26.5490	30.0653	gfp
161	17	46.0664	31.1292	gfp
161	18	36.5070	32.3421	gfp
161	19	38.1276	39.1757	cy5
161	20	52.0061	41.7458	gfp
161	21	48.6807	47.4075	gfp
161	22	75.6058	49.2062	rfp
161	23	52.0999	54.7444	rfp
161	24	58.7160	65.1590	gfp
161	25	57.5787	79.2482	rfp
162	1	8.8184	6.8027	gfp
163	1	26.8022	3.2909	gfp
163	2	22.3582	10.3147	gfp
163	3	14.6066	14.7275	gfp
163	4	23.31675	16.86675	rfp
163	5	10.4684	23.0265	rfp
164	1	20.6506	4.4548	gfp
164	2	13.3263	9.7973	gfp
164	3	23.1555	11.8445	gfp
164	4	5.3514	18.6657	gfp
164	5	15.8688	21.3302	gfp
165	1	6.4187	9.4746	gfp
165	2	18.9137	8.6221	gfp
166	1	27.9925	4.2425	gfp
166	2	31.5003	18.1480	rfp
166	3	19.7697	24.4791	gfp
166	4	26.9016	26.2822	gfp
166	5	32.5477	24.3115	gfp
166	6	14.5125	29.9925	gfp
166	7	22.1604	32.0289	gfp
166	8	9.6551	35.7975	gfp
166	9	17.3811	37.9956	cy5
166	10	11.3630	45.2517	gfp
168	1	15.8999	22.5689	gfp
169	1	62.0531	9.0914	gfp
169	2	28.7025	10.1447	cy5
169	3	46.5084	11.9227	gfp
169	4	87.9859	11.6722	gfp
169	5	94.7037	15.2367	gfp
169	6	17.6585	13.2225	rfp
169	7	75.3456	14.6140	gfp
169	8	51.9014	14.5548	cy5
169	9	31.0968	16.2814	cy5
169	10	85.5546	16.8831	cy5
169	11	25.3818	20.2962	gfp
169	12	9.0279	23.8671	gfp
169	13	103.7662	19.3070	rfp
169	14	36.1483	21.2454	cy5
169	15	86.1194	23.3275	gfp
169	16	53.8370	25.0065	gfp
169	17	77.4351	26.6334	gfp
169	18	102.4930	26.4078	gfp
169	19	47.6913	28.5477	gfp
169	20	71.3138	29.9263	gfp
169	21	118.9083	32.5696	gfp
169	22	5.7428	32.4367	rfp
169	23	109.1887	33.1032	gfp
169	24	35.4713	36.6624	gfp
169	25	94.8508	34.0656	gfp
169	26	102.4753	35.1146	gfp
169	27	66.5684	36.7965	gfp
169	28	85.2162	41.2683	gfp
169	29	4.6813	41.1137	gfp
169	30	75.5621	42.4729	gfp
169	31	42.7819	43.8508	gfp
169	32	102.9773	43.4530	gfp
169	33	128.7624	44.2249	gfp
169	34	59.1874	45.6038	gfp
169	35	134.7789	47.3814	gfp
169	36	91.3674	50.3412	gfp
169	37	9.6835	49.0624	rfp
169	38	25.9862	51.3320	gfp
169	39	71.7487	51.4810	gfp
169	40	102.1244	54.5130	gfp
169	41	112.3427	54.5130	gfp
169	42	82.7256	54.1103	gfp
169	43	34.314	63.4445	gfp
169	44	61.2254	60.5928	gfp
169	45	24.7383	62.3295	gfp
169	46	49.9875	64.8225	gfp
169	47	40.9697	66.1003	gfp
170	1	2.7243	9.8532	gfp
170	2	9.2282	11.3053	gfp
172	1	3.4507	3.7948	gfp
172	2	12.0697	9.0506	gfp
172	3	33.1564	19.4688	gfp
173	1	22.3815	9.5921	gfp
173	2	30.8551	11.5362	gfp
173	3	18.8290	16.8302	gfp
173	4	25.9816	22.1766	gfp
173	5	36.8640	23.2807	gfp
173	6	16.1080	27.5822	cy5
173	7	21.5133	32.3623	gfp
173	8	34.9468	33.5956	gfp
173	9	48.6363	35.5362	gfp
173	10	28.6572	39.6675	gfp
173	11	45.7501	43.0803	gfp
173	12	38.2566	44.0535	gfp
173	13	47.2199	50.9433	gfp
174	1	64.1023	4.5795	rfp
174	2	71.8860	8.0310	gfp
174	3	81.2109	16.2787	gfp
174	4	56.8738	19.995	rfp
174	6	86.7738	25.7043	gfp
174	7	48.3779	28.5224	cy5
174	8	80.2097	28.8980	rfp
174	9	38.3115	34.5588	rfp
174	10	89.0673	40.8858	rfp
174	11	21.1868	38.8893	rfp
174	12	41.3298	42.5254	gfp
174	13	57.4965	44.0766	gfp
174	14	30.6823	45.63375	rfp
174	15	67.2339	46.8065	gfp
174	16	102.8618	47.9162	rfp
174	17	74.1054	49.7599	gfp
174	18	53.8785	50.6185	gfp
174	19	39.8688	53.0524	gfp
174	20	81.6181	54.3643	rfp
174	21	96.7046	54.4480	cy5
174	22	68.3407	52.7434	gfp
174	23	106.1169	58.2570	gfp
175	1	4.0214	8.7733	gfp
175	2	8.5931	11.9533	gfp
176	1	44.677	4.8644	cy5
176	2	77.9917	6.4576	rfp
176	3	93.8006	6.4735	gfp
176	4	62.5788	7.1474	rfp
176	5	32.1608	9.4211	gfp
176	6	39.4432	9.9765	gfp
176	7	47.5105	12.3983	gfp
176	8	25.7707	11.9520	gfp
176	9	21.2550	16.0725	gfp
176	10	59.2939	15.2381	gfp
176	11	100.0200	16.605	rfp
176	12	36.7157	18.2616	gfp
176	13	87.54	19.995	gfp
176	14	65.1721	21.3859	gfp
176	15	17.7828	21.3812	gfp
176	16	28.4925	23.1150	cy5
176	17	71.6674	24.0822	gfp
176	18	81.8951	27.3010	gfp
176	19	68.3669	30.0416	cy5
176	20	46.7671	32.7906	cy5
176	21	11.2454	32.9301	gfp
176	23	19.0771	34.4021	gfp
176	24	53.7721	36.4710	cy5
176	25	25.9630	36.9210	gfp
176	26	5.4085	39.4032	gfp
176	27	47.0501	41.1318	cy5
176	28	10.5830	43.0215	gfp
176	29	38.8188	42.7296	cy5
176	30	59.5585	45.9510	gfp
176	31	49.7314	48.8161	rfp
176	32	16.4357	50.0053	rfp
176	33	33.3986	48.0072	rfp
176	34	41.0206	49.6930	rfp
176	35	29.1885	53.9393	rfp
177	1	185.3286	3.4219	rfp
177	2	183.8822	11.5528	cy5
177	3	228.2425	9.9428	rfp
177	4	192.6441	10.8162	cy5
177	5	209.33475	12.2926	cy5
177	6	198.0949	14.3054	gfp
177	7	218.5574	16.2463	gfp
177	8	246.3873	17.4870	cy5
177	9	190.5785	17.6996	cy5
177	10	230.2650	20.6966	gfp
177	11	201.9359	19.5571	cy5
177	12	222.5390	21.4860	gfp
177	13	250.5885	23.5604	gfp
177	14	207.4655	25.5428	gfp
177	15	186.7666	27.8523	gfp
177	16	155.7355	28.2068	cy5
177	17	255.3696	28.5312	rfp
177	18	163.3478	29.9350	gfp
177	19	217.9225	31.5886	gfp
177	20	169.1982	34.6136	gfp
177	21	209.3455	31.2825	gfp
177	22	178.0479	35.8771	gfp
177	23	223.9793	37.5134	gfp
177	24	74.5892	41.3784	gfp
177	25	184.9338	41.0926	gfp
177	26	172.13502	42.2733	gfp
177	27	202.6448	42.2803	cy5
177	28	150.5287	42.785	gfp
177	29	230.0464	43.6086	cy5
177	30	87.9077	47.5519	gfp
177	31	220.3261	45.9677	rfp
177	32	188.8425	46.9725	gfp
177	33	141.0732	47.5951	rfp
177	34	78.1386	50.3690	gfp
177	35	151.2680	51.1609	gfp
[truncated: 7,109 more rows]
