# Supplementary material for: The Beta Cell in Its Cluster: Stochastic Graphs of Beta Cell Connectivity in the Islets of Langerhans
Source: PLoS Comput Biol. 2015 Aug 12;11(8):e1004423. doi: 10.1371/journal.pcbi.1004423 (PMC4534467; doi:10.1371/journal.pcbi.1004423)
Supplement: S1 Dataset — (ZIP) [file pcbi.1004423.s048.zip › datazip/C4.2011.dapi.coords.tsv]

1	2	31.9484	6.7390	cy5
1	5	23.7840	14.4235	cy5
1	6	41.4164	10.8162	cy5
1	7	34.7383	15.7788	cy5
1	13	23.2558	26.3256	cy5
1	15	43.5288	30.4545	gfp
1	17	54.2422	34.0549	gfp
1	19	9.8050	48.5820	gfp
1	22	53.664	60.8163	cy5
2	1	128.613	8.127	cy5
2	2	119.4325	15.4479	cy5
2	3	126.5624	19.7772	cy5
2	4	117.2671	28.0370	cy5
2	5	128.7176	28.6369	cy5
2	6	124.00125	36.0244	cy5
2	7	116.9037	42.3908	cy5
2	8	121.7065	47.8623	cy5
2	9	112.8816	53.7654	cy5
2	10	188.3982	60.1330	cy5
2	12	117.1698	69.1138	cy5
2	13	128.2357	65.9181	cy5
2	14	170.3875	67.295	rfp
2	15	108.1595	70.1830	cy5
2	17	150.3743	75.7677	cy5
2	18	96.6751	78.4392	cy5
2	19	110.0387	77.1492	cy5
2	20	121.5617	78.2843	cy5
2	21	74.9886	79.1190	cy5
2	23	67.3226	83.2642	cy5
2	24	85.1615	86.4982	cy5
2	25	41.0062	82.8947	cy5
2	27	165.4425	85.8811	cy5
2	28	176.8727	88.7404	cy5
2	30	41.3749	89.4198	cy5
2	32	15.66375	90.57	cy5
2	33	56.8893	92.2104	cy5
2	34	128.3699	89.3623	cy5
2	35	67.5692	92.2169	cy5
2	36	30.7665	96.9737	cy5
2	37	111.0475	96.8747	cy5
2	38	87.075	100.5419	cy5
2	39	13.0122	98.7761	cy5
2	40	66.7325	101.4175	cy5
2	42	7.2314	101.3766	cy5
2	44	120.4653	106.0852	cy5
2	46	156.2260	104.3462	cy5
2	48	13.7276	109.8482	cy5
2	50	85.4625	110.8745	cy5
2	52	55.0409	112.4964	cy5
2	53	102.3858	113.8848	cy5
2	55	38.7531	114.6508	cy5
2	56	92.3436	115.8711	cy5
2	57	111.5969	116.7277	cy5
2	58	122.6490	120.0818	cy5
2	59	47.5393	123.4117	cy5
2	60	22.7310	122.4286	cy5
2	61	63.2703	121.9338	cy5
2	62	96.9036	122.8520	cy5
2	63	104.2725	127.0175	cy5
2	64	117.3219	126.1153	cy5
2	65	34.7522	127.7730	cy5
2	66	113.7964	135.5012	cy5
3	1	16.0605	12.6528	gfp
3	2	18.7279	20.0179	gfp
3	3	11.3821	19.4575	gfp
4	1	15.1944	10.7991	cy5
4	3	23.7452	22.0820	cy5
4	4	23.3688	30.1413	cy5
5	1	7.7455	9.4564	gfp
5	2	5.2998	18.5823	gfp
6	1	38.3556	76.1811	cy5
6	2	7.0812	83.4215	cy5
6	3	31.1679	86.7136	gfp
6	4	46.0135	84.1309	cy5
6	6	15.1280	90.1739	cy5
6	7	44.2693	93.6987	cy5
6	8	34.6969	103.4929	cy5
6	9	21.4260	102.7191	cy5
6	10	28.5334	116.3035	cy5
6	12	85.9928	128.4816	cy5
6	13	76.6588	128.9151	cy5
6	14	70.8756	130.7862	gfp
6	15	151.0881	130.3722	cy5
6	16	81.7473	136.1079	cy5
6	17	143.1179	137.1232	cy5
6	18	49.8624	137.8852	cy5
6	19	71.3168	140.7744	gfp
6	20	96.9990	140.9978	gfp
6	21	67.3152	149.4821	cy5
6	22	88.2051	151.9083	cy5
6	23	105.8289	155.2593	cy5
6	24	76.3219	156.7442	cy5
6	25	118.9556	157.1513	cy5
6	26	97.0796	158.9500	cy5
6	27	109.0478	160.6307	rfp
6	28	88.6875	166.0263	gfp
6	29	114.1176	167.2826	cy5
6	30	71.7040	170.0178	gfp
6	31	109.6547	171.7803	cy5
6	32	64.8569	172.3053	cy5
6	33	82.3637	177.5760	gfp
6	34	93.5295	174.9812	gfp
6	35	72.4893	183.3386	gfp
6	36	65.1871	183.2127	gfp
6	37	108.5274	185.2293	cy5
6	38	90.9313	183.9691	gfp
6	39	97.9695	184.2281	gfp
6	40	71.6289	199.7179	cy5
6	41	102.4398	195.65	cy5
6	42	111.7107	200.5349	cy5
6	43	103.8214	202.3019	cy5
6	44	84.8292	205.3797	gfp
6	45	95.0658	205.9740	gfp
7	1	27.2096	13.9819	cy5
7	2	86.6628	12.8411	cy5
7	3	80.1735	15.9530	cy5
7	4	41.4910	16.7899	cy5
7	5	60.3812	16.9082	cy5
7	6	104.7582	19.5299	gfp
7	7	92.3233	21.6992	gfp
7	8	74.7920	20.3806	cy5
7	9	52.3605	22.9373	cy5
7	11	115.9723	22.5166	cy5
7	12	64.4335	21.8942	gfp
7	13	70.5137	24.1496	gfp
7	14	37.4351	28.1831	cy5
7	15	121.6405	28.3836	cy5
7	16	84.3025	32.2242	cy5
7	17	23.6035	29.7049	cy5
7	18	60.3010	32.5073	cy5
7	19	18.3518	33.1714	cy5
7	20	72.6445	36.3113	cy5
7	21	109.1090	40.7495	cy5
7	22	29.5460	39.7543	cy5
7	23	152.8614	39.1167	cy5
7	24	55.0483	40.47375	cy5
7	25	93.5508	38.6871	gfp
7	27	82.4371	44.505	gfp
7	28	42.7471	45.8519	cy5
7	29	166.1705	48.2888	cy5
7	30	65.4820	47.9438	gfp
7	31	54.4138	47.9557	gfp
7	32	151.71	53.985	cy5
7	33	58.6640	53.7087	cy5
7	34	112.5385	55.2737	cy5
7	36	143.8594	56.5459	cy5
7	37	77.3335	58.7104	cy5
7	38	58.1424	63.8324	gfp
7	39	158.9991	62.9270	cy5
7	40	111.0833	64.9524	cy5
7	41	85.8730	66.2130	cy5
7	42	97.8360	70.9308	cy5
7	43	78.5438	73.0032	cy5
7	44	130.3374	70.8172	cy5
7	45	154.2720	71.4209	cy5
7	46	70.993	72.6843	cy5
7	47	49.4202	72.8656	gfp
7	48	88.0241	74.3906	cy5
7	49	142.5561	75.5873	gfp
7	50	51.8457	80.4868	cy5
7	52	128.6501	80.4054	cy5
7	53	72.2453	81.2224	cy5
7	54	81.2009	81.7384	cy5
7	55	138.9893	82.9318	cy5
7	56	95.62125	84.3338	cy5
7	57	36.0174	85.1913	cy5
7	58	108.9844	86.5329	cy5
7	60	118.6717	89.6095	cy5
7	62	56.1462	89.3637	cy5
7	63	67.8242	90.5894	cy5
7	64	127.1143	94.8822	cy5
7	70	113.6483	110.5759	cy5
8	1	33.9581	37.8663	cy5
8	2	54.8067	42.3449	gfp
8	3	25.1137	40.7425	cy5
8	4	48.3667	40.1637	cy5
8	5	12.4342	42.7492	gfp
8	6	15.6123	51.1542	gfp
8	7	44.2728	51.4581	gfp
8	8	29.8166	52.9291	gfp
8	9	37.2334	58.5414	cy5
8	10	42.7933	58.0996	gfp
8	11	49.4389	61.4344	gfp
8	12	25.7962	60.9146	cy5
9	1	71.7338	5.6749	rfp
9	2	61.0264	10.4111	rfp
9	3	79.5358	13.9101	gfp
9	4	69.7429	15.6735	gfp
9	5	48.8875	18.2328	rfp
9	6	56.4011	20.3123	gfp
9	7	77.0165	19.995	gfp
9	8	83.2022	23.8566	cy5
9	9	72.4524	23.3380	gfp
9	10	69.3875	28.9583	gfp
9	11	53.0725	28.0879	gfp
9	12	83.9939	34.3388	cy5
9	13	66.1042	35.1856	gfp
9	14	75.6342	37.8012	gfp
9	15	52.5496	38.2999	gfp
9	16	60.2098	39.5453	gfp
9	17	44.0128	39.4163	gfp
9	18	38.915	45.1261	gfp
9	19	50.5240	45.5991	gfp
9	20	70.5469	48.0256	gfp
9	21	28.8151	51.7996	cy5
9	22	79.8874	51.1753	gfp
9	23	55.8063	52.6689	gfp
9	24	84.4609	56.5969	cy5
9	25	77.0965	58.3093	gfp
9	26	34.5316	59.3430	gfp
9	27	44.3214	62.6143	gfp
9	28	60.3547	62.7249	gfp
9	29	70.2287	63.5290	gfp
9	30	27.6029	63.7659	gfp
9	31	82.5893	67.8305	gfp
9	32	54.0646	70.2547	gfp
9	33	31.9443	70.1752	gfp
9	34	20.3529	73.2784	gfp
9	35	76.8410	73.2362	gfp
9	36	68.7037	75.6865	gfp
9	37	15.0520	78.3910	gfp
9	38	26.1415	77.9122	gfp
9	39	84.1264	80.84	cy5
9	40	2.3081	82.0731	gfp
9	41	7.8733	82.7965	gfp
9	42	43.2523	83.4460	gfp
9	43	71.5214	83.9033	gfp
9	44	60.5194	84.2337	gfp
9	45	15.1340	85.6501	gfp
9	46	31.7112	89.6360	gfp
9	47	82.1361	88.71975	cy5
9	48	49.2795	90.3170	gfp
9	49	7.0423	90.8923	cy5
9	50	59.5923	92.2510	gfp
9	51	14.4569	93.9031	gfp
9	52	68.5368	96.3052	gfp
9	53	56.4836	97.6407	gfp
9	54	32.8657	98.4446	rfp
9	55	17.4795	100.4017	cy5
9	56	44.3157	105.7331	gfp
9	57	60.4365	103.587	cy5
9	58	26.4302	105.6291	cy5
9	59	52.5322	106.7298	gfp
9	60	35.991	112.8474	gfp
9	61	41.7900	119.6625	gfp
9	62	34.5311	121.9067	gfp
9	63	43.5761	141.3742	gfp
10	1	46.0074	6.4841	cy5
10	3	37.1477	10.6597	gfp
10	4	60.2234	14.02875	gfp
10	5	80.3375	14.1153	cy5
10	6	21.5666	13.3679	cy5
10	7	11.4651	16.6438	gfp
10	8	34.9509	17.2618	gfp
10	11	40.8654	20.4834	gfp
10	12	21.7355	22.8361	gfp
10	13	6.0558	24.6115	cy5
10	14	67.22835	23.84565	cy5
10	15	56.8950	24.03	gfp
10	16	76.89	25.5825	gfp
10	17	97.47	25.53	cy5
10	18	34.2217	26.4572	gfp
10	19	111.7910	31.6945	cy5
10	20	17.3075	29.1003	gfp
10	21	104.2912	29.7098	cy5
10	22	53.7961	31.7862	gfp
10	23	7.5500	34.02375	cy5
10	24	41.3988	33.7776	gfp
10	25	31.0966	36.3437	cy5
10	26	84.8365	35.1525	gfp
10	27	94.7191	35.4227	gfp
10	28	49.8671	38.7258	gfp
10	29	21.113	37.1377	cy5
10	30	74.7369	38.2993	gfp
10	31	59.9354	40.2794	gfp
10	32	121.7884	39.6263	cy5
10	33	102.7144	40.9353	cy5
10	34	90.7725	41.94	gfp
10	35	84.1216	44.1910	cy5
10	36	97.2427	44.3079	cy5
10	37	52.3330	50.4733	gfp
10	38	40.5705	52.0040	cy5
10	39	62.0979	52.7232	cy5
10	40	83.8864	56.0059	gfp
10	41	101.2112	56.49125	cy5
10	42	51.2473	57.7577	gfp
10	43	92.5106	59.8619	cy5
10	44	60.7604	63.3335	cy5
10	46	135.7638	67.9080	cy5
10	47	84.3243	70.14375	cy5
10	48	115.6287	71.7190	cy5
11	1	160.4862	6.0121	gfp
11	2	148.737	7.4519	cy5
11	3	128.9408	9.9405	cy5
11	4	200.7478	10.4614	gfp
11	5	164.9837	11.7995	gfp
11	6	208.0410	11.5910	gfp
11	7	224.6920	13.5507	cy5
11	8	141.4213	17.5208	gfp
11	9	215.0123	13.4340	cy5
11	10	174.2054	16.1869	gfp
11	11	194.2635	16.2303	gfp
11	12	234.2769	15.4284	cy5
11	13	253.5326	16.2677	rfp
11	14	130.0109	17.2475	gfp
11	15	152.7686	17.5380	gfp
11	16	162.7120	17.9848	gfp
11	17	117.3033	18.3894	cy5
11	18	208.0429	18.5722	gfp
11	19	224.9016	19.7916	cy5
11	20	249.3530	20.4384	gfp
11	21	133.5652	23.6643	gfp
11	22	153.0696	24.1667	gfp
11	23	103.7989	24.3323	cy5
11	24	170.7955	28.4740	cy5
11	25	127.3098	26.4567	gfp
11	26	147.8491	27.1174	gfp
11	27	195.3127	26.3894	gfp
11	28	224.1001	28.1790	gfp
11	29	91.6329	31.3272	gfp
11	30	57.3317	30.8427	cy5
11	31	106.0745	32.1939	cy5
11	32	206.3229	31.0722	gfp
11	33	117.6330	31.8745	gfp
11	34	192.6454	33.8867	cy5
11	35	228.5573	34.1586	cy5
11	36	132.7234	35.0352	gfp
11	37	220.4368	35.4347	gfp
11	38	151.2005	36.1252	gfp
11	39	162.7223	38.0242	gfp
11	40	51.7909	37.6930	cy5
11	41	186.4824	38.7774	gfp
11	42	58.6033	40.1088	gfp
11	43	92.2216	39.5331	gfp
11	44	201.3392	39.4112	gfp
11	45	64.4417	41.3694	gfp
11	46	77.1941	41.6802	gfp
11	47	172.9166	41.8967	cy5
11	48	117.6030	42.3814	gfp
11	49	216.8570	43.1134	gfp
11	50	70.8168	43.6216	gfp
11	51	148.0327	46.60125	gfp
11	52	198.1240	45.9358	cy5
11	53	97.6718	48.7260	gfp
11	54	129.2878	46.9012	gfp
11	55	65.1784	49.8699	gfp
11	56	106.2690	51.1076	gfp
11	57	76.7601	51.0215	gfp
11	58	156.6396	50.9868	gfp
11	59	190.5384	52.3213	cy5
11	60	207.8126	51.9096	cy5
11	61	83.1860	52.5296	gfp
11	62	177.5758	52.3180	gfp
11	63	121.0784	53.1312	gfp
11	64	131.8117	54.7024	gfp
11	65	139.4903	56.9733	gfp
11	66	167.4842	55.8157	cy5
11	67	56.5926	56.6988	gfp
11	68	77.5905	59.0937	cy5
11	69	100.0268	58.6990	gfp
11	70	112.0393	60.4393	gfp
11	71	129.1025	61.5325	cy5
11	72	175.8974	60.8470	cy5
11	73	198.2616	61.5026	gfp
11	74	65.7865	62.4991	gfp
11	75	185.9193	62.2891	gfp
11	76	158.1112	64.5096	cy5
11	77	56.5192	65.9319	gfp
11	78	98.7925	65.3663	gfp
11	79	138.0674	67.3184	gfp
11	80	207.2523	65.6633	cy5
11	81	163.4009	68.3460	cy5
11	82	49.4728	69.6242	gfp
11	83	68.7355	70.0309	cy5
11	84	189.9525	69.5244	gfp
11	85	200.0796	69.5485	gfp
11	86	105.8227	70.2623	gfp
11	87	143.9754	70.1950	gfp
11	88	175.5032	71.1262	cy5
11	89	129.5398	72.8069	rfp
11	90	8.9672	74.2161	cy5
11	91	59.2849	76.7867	gfp
11	92	115.6176	74.8706	gfp
11	93	85.4417	76.6475	gfp
11	94	26.5055	75.4045	gfp
11	95	43.0023	76.7138	gfp
11	96	146.8321	77.2194	gfp
11	97	193.4511	79.8809	gfp
11	98	105.7389	78.3848	cy5
11	99	169.6875	77.3175	cy5
11	100	96.1305	80.3071	cy5
11	101	138.4815	80.8104	rfp
11	102	68.6532	79.6575	gfp
11	103	155.6775	80.58	gfp
11	104	20.3640	82.8360	gfp
11	105	78.1176	85.5368	gfp
11	106	112.8927	83.1802	gfp
11	107	174.4895	84.9703	gfp
11	108	149.4514	87.0263	cy5
11	109	123.6028	86.9551	cy5
11	110	103.2797	88.9683	cy5
11	111	166.8568	89.1227	cy5
11	112	119.2913	91.3638	cy5
11	114	112.3458	91.8374	cy5
11	115	128.8607	92.5135	cy5
11	116	45.7697	93.0254	gfp
11	117	75.4118	98.7665	gfp
11	118	49.2252	99.0745	gfp
11	119	85.9144	103.9124	gfp
11	120	94.5010	102.1816	gfp
11	121	85.2362	110.9343	gfp
12	1	6.0149	13.8470	cy5
13	1	8.6358	12.4137	cy5
14	1	10.4031	5.0281	cy5
14	2	27.5532	13.2460	cy5
14	3	22.5681	32.9636	cy5
14	4	18.9405	43.0882	cy5
14	6	15.3861	62.8957	cy5
15	1	19.6688	15.0677	gfp
15	2	32.9101	22.5057	gfp
16	1	109.2876	5.0303	gfp
16	2	117.7581	8.6880	cy5
16	3	91.0963	14.2956	gfp
16	4	99.3219	15.609	gfp
16	5	121.8566	14.86725	gfp
16	6	106.8461	19.7104	rfp
16	7	128.4807	18.8744	gfp
16	8	101.1197	24.9672	cy5
16	9	70.68942	31.60758	gfp
16	10	130.0481	32.3380	cy5
16	11	92.4414	33.85605	cy5
16	12	106.9242	36.0184	gfp
16	13	77.7085	38.0690	gfp
16	14	100.6696	38.2121	gfp
16	15	117.992	39.646	cy5
16	16	143.1865	37.5482	gfp
16	17	110.8082	42.2307	gfp
16	18	55.6677	45.3581	gfp
16	19	65.4752	45.9563	gfp
16	20	125.2927	47.0079	cy5
16	21	83.2007	48.3965	gfp
16	22	89.2646	49.4104	cy5
16	23	96.1448	48.7240	gfp
16	24	71.2386	51.3030	gfp
16	25	122.2584	54.5025	gfp
16	26	41.7334	53.7734	cy5
16	27	105.4204	55.2661	gfp
16	28	153.7847	56.8755	gfp
16	29	84.5379	59.7006	gfp
16	30	112.2782	57.4384	gfp
16	31	52.2211	57.0944	cy5
16	32	59.2479	60.5686	cy5
16	33	45.3572	64.4473	cy5
16	34	75.4539	61.2083	cy5
16	35	118.3394	63.7736	gfp
16	36	142.1233	63.0860	cy5
16	37	65.4897	63.9884	cy5
16	38	109.2420	64.3485	gfp
16	39	92.2760	64.7990	gfp
16	40	126.0525	68.7725	cy5
16	41	134.1564	71.7508	cy5
16	42	146.4752	72.8531	gfp
16	43	152.6673	75.4893	gfp
16	44	117.0973	75.2120	cy5
16	45	70.3602	76.9729	cy5
16	46	138.7395	81.6604	cy5
16	47	60.7466	80.9132	cy5
16	49	167.8969	85.1828	rfp
16	50	120.0562	87.6043	cy5
16	51	153.9246	86.6542	gfp
16	53	134.0299	91.8446	cy5
16	54	142.4509	93.9281	gfp
16	55	152.5536	97.4617	gfp
16	56	171.9660	97.6767	rfp
16	57	132.0722	99.1263	cy5
16	58	147.3187	102.7499	gfp
16	59	128.3591	103.8491	cy5
16	61	117.7941	107.1034	gfp
16	62	171.9635	114.0792	gfp
16	63	183.0375	116.2125	cy5
16	64	100.5435	118.9478	gfp
16	65	137.2808	118.6651	gfp
16	66	151.3253	119.4602	gfp
16	67	119.5727	122.7416	gfp
16	68	136.4349	127.9976	gfp
16	69	187.6720	128.8330	gfp
16	70	169.6570	135.3987	gfp
16	71	139.3917	136.8206	gfp
16	72	162.7262	137.3260	gfp
16	73	145.4045	141.0099	gfp
16	74	155.2017	140.7401	rfp
17	1	26.5971	7.1254	gfp
17	2	25.5384	14.2941	gfp
17	3	17.1312	28.2381	gfp
19	1	25.1605	14.8186	cy5
21	1	5.1537	6.7809	gfp
21	2	14.5954	8.5509	gfp
21	3	26.015	15.3859	gfp
21	4	9.0994	17.9498	gfp
21	5	18.9670	18.5387	gfp
21	6	48.9990	21.6005	gfp
21	7	27.8237	21.7284	gfp
21	8	37.2832	22.3250	cy5
21	9	62.6062	23.9473	gfp
21	10	43.7371	25.9229	cy5
21	11	55.5370	27.5465	gfp
21	12	79.4800	31.2609	gfp
21	13	66.5178	35.4094	gfp
21	14	72.7730	33.8625	rfp
21	15	86.6255	33.1882	gfp
21	17	91.7282	38.4433	gfp
21	18	56.3671	38.6120	gfp
21	19	78.2807	39.0349	gfp
21	20	84.3071	41.0697	gfp
22	1	5.9444	6.4460	rfp
22	2	13.0323	8.2775	cy5
23	1	23.6777	41.8730	cy5
24	1	10.0453	14.2736	gfp
25	1	9.1375	6.0651	gfp
25	2	21.6016	11.4709	gfp
25	3	33.6233	12.5262	gfp
25	4	60.7133	15.8532	gfp
25	5	64.4420	24.2942	cy5
26	1	5.59	8.9060	gfp
26	2	14.2586	23.4208	gfp
26	3	20.6787	30.3924	gfp
27	2	44.02125	22.4483	cy5
27	3	52.1041	28.5522	cy5
27	4	19.4516	71.5994	cy5
27	5	38.4561	76.6227	gfp
27	6	21.9848	78.1363	cy5
28	1	30.4440	12.0873	cy5
28	2	21.1810	16.125	cy5
28	3	37.7922	17.4628	cy5
28	5	31.1662	23.3416	cy5
29	1	44.5094	6.9580	gfp
29	2	36.7536	13.7233	gfp
29	3	21.5160	21.6576	cy5
29	4	40.9392	19.4778	gfp
30	1	34.3759	6.3776	gfp
30	2	39.0515	13.8313	gfp
30	3	13.2772	15.2996	gfp
30	4	7.9473	16.3784	gfp
30	5	15.5754	21.0624	gfp
30	6	43.6429	33.4233	cy5
30	7	30.2636	31.4508	gfp
30	8	17.8165	49.1319	gfp
30	9	19.2726	59.0046	cy5
31	1	32.3380	4.7085	gfp
31	2	40.3125	14.48025	gfp
31	3	34.2512	24.5844	gfp
31	4	5.5306	24.7170	gfp
32	1	13.0672	8.7075	cy5
32	2	14.5460	16.5396	cy5
33	1	26.7427	22.1409	gfp
34	1	11.6859	10.3010	gfp
35	1	14.1233	4.5817	gfp
35	2	17.4380	47.3154	cy5
35	3	13.5505	61.1383	gfp
36	1	5.4944	30.0761	gfp
37	1	10.4708	11.1367	rfp
37	2	3.8004	15.1828	gfp
37	3	17.8204	15.6413	gfp
37	4	6.5864	20.3609	gfp
38	1	8.8572	19.2694	gfp
42	2	9.1927	13.5598	gfp
42	3	57.1051	16.6003	gfp
42	4	72.40125	19.20165	gfp
42	8	44.9814	22.4596	gfp
42	9	60.1433	25.1022	gfp
42	10	46.2181	30.1404	gfp
42	11	27.0000	31.6800	gfp
42	12	57.7376	31.7461	gfp
42	13	52.3525	35.8136	gfp
42	14	29.67	42.6320	cy5
43	1	41.0036	21.2620	rfp
44	1	35.6333	13.3515	gfp
44	2	26.6127	18.9845	gfp
44	3	15.1997	24.5673	gfp
45	1	103.6383	23.6169	cy5
45	2	117.4326	24.6378	gfp
45	3	138.2325	37.89	gfp
45	4	106.0795	47.0735	gfp
45	5	47.4754	49.2972	cy5
45	6	145.3117	49.9422	gfp
45	8	110.7872	68.1267	gfp
45	9	33.6782	69.1164	gfp
45	10	77.5476	68.5176	cy5
45	11	131.4188	69.6815	cy5
45	12	24.6892	73.5658	gfp
45	13	120.3040	77.3194	gfp
45	14	47.1586	79.9970	cy5
45	15	59.4397	80.3494	cy5
45	16	96.9988	86.9184	gfp
45	17	75.7640	90.2120	cy5
45	18	109.1578	91.3693	cy5
45	19	117.0992	91.3098	cy5
45	20	21.3812	92.1614	gfp
45	21	7.2299	94.0000	cy5
45	22	33.6722	107.6251	gfp
45	23	43.5156	108.5076	gfp
45	24	68.3444	113.0542	gfp
45	25	75.5319	117.2135	cy5
45	26	49.24575	118.5725	cy5
45	27	33.5986	123.3709	cy5
46	1	25.3046	15.1641	cy5
46	2	101.2809	19.9686	gfp
46	3	19.7420	24.3959	cy5
46	4	87.4532	25.8438	gfp
46	5	99.5923	27.9543	gfp
46	7	82.3269	35.6698	gfp
46	8	12.8157	38.1989	cy5
46	10	26.4808	46.5236	cy5
46	12	92.3109	50.2057	gfp
46	13	79.6933	56.2106	gfp
46	15	126.7425	61.7900	gfp
46	16	26.5155	61.7184	gfp
46	17	85.0738	67.6837	gfp
46	18	108.1821	68.1476	gfp
46	19	68.7791	68.8176	gfp
46	21	96.2575	72.2928	gfp
46	22	81.7801	74.9080	gfp
46	23	123.6147	76.5474	gfp
46	24	99.4733	79.4335	gfp
46	25	70.6470	82.1984	gfp
46	26	90.3111	83.1383	gfp
46	27	48.9914	85.2012	cy5
46	28	57.0595	85.2437	gfp
46	29	31.9217	89.8508	cy5
46	30	55.3234	94.3093	gfp
46	31	128.5454	96.2488	gfp
46	32	117.2155	98.0030	gfp
46	33	105.5583	99.6122	gfp
46	34	40.1373	100.9106	gfp
46	35	77.6409	100.7302	gfp
46	36	54.8911	101.0280	gfp
46	37	111.2807	105.8300	gfp
46	38	50.4347	108.8889	gfp
46	39	39.2347	109.0050	cy5
46	40	122.5378	110.3889	cy5
46	41	58.8438	110.8573	gfp
46	42	83.5091	119.0394	gfp
46	43	114.84225	122.7999	gfp
46	45	53.2520	133.7454	cy5
46	46	78.7946	141.9349	gfp
46	47	83.5275	146.1057	cy5
47	1	13.8030	16.6926	cy5
47	2	6.7725	41.0195	gfp
47	3	96.5723	68.1265	cy5
48	1	104.0284	26.2996	cy5
48	2	68.2296	38.6659	cy5
48	3	131.2699	92.3218	gfp
48	4	86.5945	98.0861	cy5
48	6	13.5104	103.5571	cy5
48	7	41.9523	106.7475	cy5
48	8	72.6941	106.9844	gfp
48	9	111.5660	114.9554	cy5
48	11	25.5133	118.7278	rfp
48	12	7.1243	129.5822	cy5
48	13	35.6963	130.2710	cy5
48	14	47.5016	147.7856	rfp
48	15	30.5361	155.4174	gfp
48	16	113.6168	156.6705	gfp
48	17	48.4137	164.6040	gfp
48	18	122.5670	173.3183	gfp
48	20	125.5698	180.7661	cy5
48	21	87.2238	183.1924	cy5
48	22	47.3853	183.8806	cy5
48	23	53.5643	184.6870	cy5
48	24	116.7911	186.8591	cy5
48	25	30.0253	216.4194	cy5
48	26	70.93925	224.847	gfp
48	27	73.3986	236.2731	cy5
50	1	27.7786	7.5570	gfp
50	2	31.8200	19.1708	gfp
50	3	29.1760	27.0214	gfp
50	4	25.9156	33.2418	gfp
51	1	3.7351	11.0354	gfp
51	2	12.7967	14.4624	gfp
52	1	60.5680	10.15875	gfp
52	2	38.7736	9.3169	cy5
52	3	69.5205	11.4357	gfp
52	4	12.1886	16.0871	cy5
52	5	52.5977	19.9698	gfp
52	6	15.7013	23.4540	cy5
52	7	20.4404	29.2016	cy5
52	8	36.7834	33.5492	cy5
52	9	19.5907	40.0490	cy5
53	1	22.2773	15.2877	gfp
53	2	44.9587	12.7306	gfp
53	3	46.9970	18.3993	gfp
54	1	52.5119	7.6622	gfp
54	2	60.1173	9.9148	gfp
54	3	31.0123	13.9372	gfp
54	4	52.7267	16.4475	gfp
54	5	12.1045	19.0705	gfp
56	1	88.3584	4.9823	cy5
56	2	84.3578	11.9547	cy5
56	3	106.7314	12.9161	cy5
56	4	40.5177	21.3730	cy5
56	5	29.6074	26.0455	cy5
56	6	89.8660	30.4305	gfp
56	7	117.906	29.9495	gfp
56	8	101.5746	30.9213	gfp
56	9	110.9783	31.8838	gfp
56	10	55.9868	39.6908	gfp
56	11	103.7666	40.6699	gfp
56	12	17.5004	46.1554	gfp
56	13	93.2394	45.7305	gfp
56	14	128.8667	46.3927	cy5
56	15	5.4462	50.3327	cy5
56	16	124.9754	53.9105	cy5
56	17	13.1764	57.4419	gfp
56	19	75.3138	61.4665	cy5
56	20	9.3617	67.983	cy5
56	21	29.1497	68.3743	gfp
56	22	76.3291	76.4656	gfp
56	23	93.4587	79.1539	gfp
56	24	104.2049	81.3214	cy5
56	25	36.2409	85.0493	gfp
56	26	64.2755	85.4952	cy5
56	27	67.0155	100.0990	gfp
56	29	61.9509	108.7090	gfp
56	30	95.0640	110.6991	gfp
56	32	85.6935	118.4345	gfp
56	33	118.8033	120.2071	cy5
56	34	111.4665	124.1296	cy5
56	35	99.4461	126.3813	cy5
56	36	96.6931	133.8660	cy5
56	37	23.9994	138.4690	gfp
56	38	75.3796	141.73875	cy5
56	39	29.9398	144.9736	cy5
56	40	65.0334	145.3235	cy5
57	1	20.1784	19.2994	gfp
57	2	19.0804	28.4593	rfp
58	1	9.4127	6.1619	gfp
58	2	23.4081	6.28875	gfp
58	3	29.1364	9.5519	gfp
58	4	16.4475	10.4688	gfp
58	5	35.4289	10.5504	gfp
59	1	7.5444	7.1955	cy5
59	2	8.5769	14.3982	gfp
60	1	176.4792	7.8236	gfp
60	2	156.1839	9.2137	cy5
60	3	172.3904	12.4757	gfp
60	4	19.3735	12.9293	cy5
60	5	144.2513	15.5210	cy5
60	6	10.0084	18.4262	gfp
60	7	21.7508	22.1047	gfp
60	8	144.8412	26.98035	cy5
60	9	8.0977	28.6439	gfp
60	10	19.0853	31.6483	gfp
60	11	76.1784	32.9145	gfp
60	12	150.6881	33.5054	cy5
60	13	159.1565	33.9062	cy5
60	14	119.3994	39.9652	gfp
60	15	60.4881	43.1505	gfp
60	16	149.3175	48.6767	gfp
60	17	102.9060	48.6690	gfp
60	18	88.4563	54.4782	cy5
60	19	114.0069	55.1096	gfp
60	20	172.4879	64.1080	gfp
60	21	158.0053	66.7048	gfp
60	22	145.1637	73.6332	gfp
60	23	136.8062	73.7037	cy5
60	24	154.2217	76.5103	gfp
60	25	172.1886	75.8615	cy5
61	1	28.0075	32.5975	cy5
61	2	10.7836	34.3664	gfp
61	3	33.9472	37.5045	cy5
61	4	19.7765	38.4122	gfp
61	5	39.4225	44.4131	cy5
61	6	20.2334	45.0911	gfp
61	7	3.9848	51.9389	gfp
61	8	19.3658	53.6726	gfp
61	9	31.22058	55.29456	cy5
61	10	64.1115	56.7981	cy5
61	11	51.4567	57.6260	cy5
61	12	24.4414	60.0742	cy5
61	13	48.9985	64.4164	cy5
61	14	58.9786	68.1309	gfp
61	15	61.6896	75.2488	gfp
61	16	54.2565	76.6652	cy5
62	1	5.9712	6.2472	rfp
64	1	13.5253	4.9296	cy5
64	2	23.6315	21.6186	gfp
65	1	12.0357	2.5026	gfp
65	2	3.1875	11.9175	gfp
65	3	26.2750	16.6527	gfp
65	4	18.9958	18.4459	gfp
65	5	10.1113	19.6440	gfp
66	1	47.4126	7.5445	cy5
66	2	30.6160	11.3305	gfp
66	3	65.9851	17.3632	cy5
66	4	24.6633	19.6091	rfp
66	5	33.3521	23.6435	gfp
66	6	69.7866	23.5752	gfp
66	7	45.1913	25.0971	gfp
66	8	74.1560	30.3087	cy5
66	9	59.2006	32.6442	cy5
66	10	11.2875	31.5147	rfp
66	11	23.1975	33.4875	gfp
66	12	6.2806	38.8415	rfp
66	13	75.0995	42.1676	cy5
66	14	33.8046	42.6775	gfp
66	15	63.0323	43.6823	cy5
66	17	6.5769	50.4993	gfp
66	18	25.0382	47.6412	gfp
66	20	74.9500	52.9911	cy5
66	22	11.1461	58.7878	cy5
66	23	22.3688	61.9041	cy5
66	24	33.1334	62.5042	cy5
66	25	73.2669	63.5070	cy5
66	26	60.2552	65.1537	gfp
66	27	42.1483	76.7869	cy5
66	28	71.8701	76.91625	rfp
66	29	50.5226	83.1903	cy5
66	30	61.3968	85.1328	cy5
66	31	57.405	100.4695	cy5
67	1	11.2829	10.5079	gfp
67	2	7.7162	17.0382	gfp
68	1	91.4791	3.8902	cy5
68	2	73.0117	5.2406	gfp
68	3	100.7426	7.2176	gfp
68	4	75.4028	18.0317	gfp
68	5	86.9955	19.3266	gfp
68	6	105.9217	21.3664	gfp
68	7	53.6156	21.6344	gfp
68	8	135.1218	24.4874	rfp
68	9	126.7359	30.5777	gfp
68	10	84.1271	31.7367	gfp
68	11	111.3989	31.7787	gfp
68	12	46.9803	33.1170	cy5
68	13	64.5	37.3742	gfp
68	14	104.3652	37.6181	gfp
68	15	119.5758	38.7973	gfp
68	16	81.7822	40.5971	gfp
68	17	154.5402	40.9575	cy5
68	18	33.5536	46.5626	gfp
68	19	79.7381	47.7542	gfp
68	20	46.8977	48.2502	gfp
68	21	142.1530	53.3415	cy5
68	22	79.3797	54.5819	gfp
68	23	29.7775	56.5054	gfp
68	25	46.6037	62.2425	gfp
68	26	77.9674	62.8140	gfp
68	27	137.3806	65.0787	cy5
68	28	24.51	66.3521	gfp
68	29	39.2039	70.4159	gfp
68	32	40.2280	96.8882	gfp
68	33	106.7944	98.5619	rfp
68	34	95.0361	105.4575	gfp
68	35	46.2703	114.6233	gfp
69	1	44.2276	10.3975	gfp
69	2	61.6444	7.3354	gfp
69	3	54.8039	9.3284	gfp
69	4	37.3437	17.6050	gfp
69	5	44.8332	21.6245	gfp
69	7	57.9804	27.4378	gfp
69	8	41.2900	29.6667	gfp
69	9	25.5595	36.2621	cy5
69	10	14.3965	39.1942	gfp
69	11	14.7509	47.8141	gfp
69	12	4.9784	51.8854	gfp
69	13	25.1960	51.8521	gfp
69	14	23.6694	57.6323	gfp
69	15	19.8710	63.5601	gfp
69	16	9.9234	65.9642	gfp
69	17	16.1076	70.0871	gfp
70	1	14.1308	6.1802	gfp
70	2	4.0341	8.9678	gfp
71	1	6.9719	23.5660	cy5
72	1	44.4703	7.8045	gfp
72	2	33.3449	8.8269	gfp
72	3	52.7735	10.0244	gfp
73	1	8.6763	29.1290	gfp
73	2	19.1127	36.8198	gfp
73	4	42.5144	47.085	gfp
75	1	25.671	25.6629	gfp
76	1	32.4919	4.9035	cy5
76	2	25.7426	12.6305	gfp
76	3	50.4930	16.2819	gfp
76	4	44.6060	16.0175	gfp
76	5	33.3205	16.4692	gfp
76	6	18.8526	18.7214	gfp
76	7	3.8142	20.5222	gfp
76	8	37.6709	26.1549	gfp
76	9	47.2448	24.9661	cy5
76	10	25.7848	27.0142	cy5
76	11	16.7090	32.2151	cy5
77	1	7.0140	18.3265	gfp
77	2	13.7080	27.2252	gfp
77	3	11.9325	37.0128	gfp
77	4	17.4433	36.6801	gfp
77	5	9.8108	42.8670	rfp
78	1	45.1670	4.8488	gfp
78	2	63.1209	8.0134	gfp
78	3	29.7677	9.0642	cy5
78	4	57.2481	11.0943	gfp
78	5	38.0433	9.6944	gfp
78	6	25.5450	14.7865	cy5
78	7	73.6416	11.6472	gfp
78	8	83.1366	14.0239	cy5
78	9	13.9547	14.7130	gfp
78	10	39.11925	15.77025	gfp
78	11	67.4959	20.8983	cy5
78	12	55.0108	20.3503	gfp
78	13	35.6819	21.4067	gfp
78	14	19.2225	23.1525	gfp
78	15	45.7340	22.5837	gfp
78	16	25.1129	28.1557	gfp
78	17	48.6186	30.4905	gfp
78	18	36.1274	31.2383	gfp
78	19	66.2838	30.2495	cy5
78	20	13.6335	34.4048	cy5
78	21	65.0614	37.2129	cy5
78	22	58.5680	40.8598	cy5
78	23	13.1573	43.3660	gfp
78	24	39.3235	46.79475	gfp
78	25	31.9861	50.1556	gfp
78	26	19.1586	49.8459	gfp
78	27	42.4854	53.6516	gfp
78	28	9.0989	54.0008	cy5
78	29	49.2034	57.4746	cy5
78	30	6.8442	61.2061	cy5
78	31	18.6289	63.1200	gfp
78	32	55.0973	61.6692	cy5
78	33	43.9165	64.4967	gfp
78	34	3.0373	72.3315	cy5
78	35	25.3066	70.0928	gfp
78	36	32.1404	71.1598	cy5
78	37	11.0952	71.5640	gfp
78	38	39.7187	71.2264	cy5
78	39	19.0053	75.9165	gfp
78	40	7.7090	82.2127	cy5
78	41	31.2329	82.2003	cy5
78	42	24.3274	84.6155	cy5
78	43	14.4659	86.9701	cy5
78	44	23.8453	95.0585	cy5
80	1	7.7110	8.9354	gfp
80	2	21.8746	16.3316	gfp
80	3	8.9526	21.027	gfp
80	4	11.5639	34.8761	gfp
81	1	187.89925	8.3635	gfp
81	2	197.9014	14.7305	cy5
81	4	196.2657	22.4154	gfp
81	5	171.5619	27.6383	gfp
81	6	163.056	29.2615	cy5
81	7	189.8132	29.8679	gfp
81	8	118.4784	31.3389	gfp
81	9	198.6804	37.1365	cy5
81	10	125.9885	39.9718	gfp
81	11	167.6731	38.5208	cy5
81	12	155.6869	42.2475	gfp
81	13	108.7746	42.8208	cy5
81	14	144.8025	45.3733	cy5
81	15	176.1515	45.2575	cy5
81	16	201.0375	45.8325	gfp
81	17	212.8676	48.0994	cy5
81	19	194.2586	49.1971	gfp
81	20	127.2263	54.47025	gfp
81	22	104.4963	59.6372	cy5
81	23	123.9866	62.6627	cy5
81	24	160.4810	64.2767	gfp
81	25	182.6488	67.3899	cy5
81	26	210.4752	68.3290	gfp
81	27	112.7752	69.9364	gfp
81	28	193.4778	68.8482	cy5
81	29	152.9757	70.6371	cy5
81	30	103.9399	71.3484	gfp
81	31	131.7128	73.9815	gfp
81	34	215.5667	77.2087	cy5
81	35	109.0199	81.8703	gfp
81	36	155.9223	81.399	cy5
81	40	95.51375	86.56975	gfp
81	41	160.4296	85.0551	cy5
81	42	151.0375	86.2207	cy5
81	43	131.2575	86.7128	cy5
81	44	87.4107	87.7266	gfp
81	46	118.2500	90.8954	cy5
81	47	162.5152	91.3667	cy5
81	48	210.3365	91.7282	gfp
81	49	85.6877	94.9225	cy5
81	50	175.92375	96.6694	cy5
81	52	114.0949	97.6895	cy5
81	53	80.969	98.8570	cy5
81	55	147.6566	102.4905	cy5
81	57	212.0743	103.4528	gfp
81	58	96.7310	104.1169	cy5
81	59	227.9506	104.7082	cy5
81	60	164.4416	104.5011	gfp
81	61	218.3848	104.9432	cy5
81	62	77.6008	106.7475	gfp
81	63	61.4480	109.6107	cy5
81	64	175.4533	110.0167	gfp
81	65	97.2809	111.0144	cy5
81	66	71.1740	112.7227	gfp
81	67	163.7706	114.7082	gfp
81	68	153.8060	114.8409	rfp
81	69	224.0245	116.6486	gfp
81	70	89.3233	117.1965	cy5
81	71	62.2759	119.4584	cy5
81	72	213.8833	121.3390	gfp
81	73	203.6457	122.2449	gfp
81	74	160.8021	124.6552	gfp
81	76	129.4052	124.8737	gfp
81	77	137.9731	124.6178	cy5
81	78	86.7611	125.7879	cy5
81	79	23.8765	127.6409	gfp
81	80	221.7527	128.5841	cy5
81	81	10.4341	129.8286	rfp
81	82	69.0035	130.0021	gfp
81	83	58.9808	131.0005	gfp
81	86	213.1445	135.2490	cy5
81	87	202.6842	135.7818	gfp
81	88	113.5523	136.8475	cy5
81	89	13.6167	137.5068	rfp
81	90	25.3954	136.4996	cy5
81	91	186.0422	138.3686	gfp
81	92	84.3991	138.5966	gfp
81	93	176.2190	138.1342	gfp
81	94	132.6102	142.27625	cy5
81	95	202.8649	142.9543	gfp
81	96	47.1954	145.2354	cy5
81	97	95.8853	144.8118	gfp
81	98	39.4047	145.0533	cy5
81	99	23.3619	147.8211	gfp
81	100	65.4786	148.5502	gfp
81	101	163.1752	149.3175	gfp
81	102	76.9313	151.1493	gfp
81	103	145.1511	152.6994	gfp
81	104	94.0932	152.9623	gfp
81	105	129.4981	157.8590	cy5
81	106	187.4743	154.0956	cy5
81	107	28.4582	154.7120	gfp
81	108	52.9505	154.8605	gfp
81	109	108.36	155.4034	gfp
81	110	86.8052	159.2623	rfp
81	111	47.1322	163.2401	gfp
81	112	61.9826	162.7662	gfp
81	113	53.2957	164.6623	gfp
81	114	144.8207	164.8611	gfp
81	115	122.8386	166.1130	cy5
81	116	162.8894	166.1233	cy5
81	117	32.5312	166.6498	gfp
81	118	114.3845	168.3260	gfp
81	119	102.9966	169.6697	gfp
81	120	42.1745	170.7850	cy5
81	121	51.4293	171.0009	cy5
81	122	80.1601	172.2694	gfp
82	1	85.1944	51.0262	rfp
82	2	17.9439	56.3601	rfp
82	3	5.9082	63.7518	rfp
83	1	15.0332	28.8735	gfp
84	1	129.3612	3.8055	rfp
84	2	175.8757	18.9936	cy5
84	3	136.7630	23.6807	cy5
84	4	252.2005	34.9011	cy5
84	5	176.3312	38.2943	cy5
84	6	141.8147	42.0992	cy5
84	7	196.9467	42.8858	rfp
84	8	177.9631	45.2701	cy5
84	9	203.2747	52.2157	cy5
84	10	40.6547	54.2524	cy5
84	11	44.5247	62.0845	cy5
84	12	89.7921	65.145	gfp
84	13	19.2260	82.8701	gfp
84	14	34.6593	88.2322	rfp
84	15	150.6960	90.1293	cy5
84	16	202.8788	92.4917	cy5
84	17	123.6111	96.8436	cy5
84	18	180.4512	103.0263	gfp
84	19	173.3130	113.3971	cy5
84	20	169.8303	119.9200	gfp
84	21	131.7128	120.3431	cy5
84	22	183.4266	125.3539	gfp
84	23	69.6086	128.5840	cy5
84	24	172.5249	130.3343	gfp
84	25	23.9236	131.7364	cy5
84	26	89.8602	133.8375	cy5
84	27	25.9641	138.6807	cy5
84	28	101.8544	138.6528	cy5
84	29	174.7489	138.2735	cy5
84	30	168.7162	141.6992	cy5
84	31	182.5435	143.9199	cy5
84	32	87.5952	147.2160	gfp
84	33	78.0826	155.00425	cy5
84	34	46.4504	155.2577	cy5
84	35	225.2994	183.3302	cy5
85	1	48.2047	4.4172	cy5
85	2	40.3299	4.5586	gfp
85	3	72.2876	6.5822	gfp
85	4	30.6640	6.9757	gfp
85	5	66.53175	7.4283	gfp
85	6	78.4205	8.8312	gfp
85	7	23.2558	10.5493	cy5
85	8	14.99625	13.8397	cy5
85	9	46.3543	12.5775	gfp
85	10	38.3447	13.6926	gfp
85	11	63.4293	14.5985	gfp
85	12	82.3092	15.7667	gfp
85	13	72.5129	15.6040	gfp
85	14	93.1877	20.5696	gfp
85	15	72.6418	23.0561	gfp
85	16	55.9632	22.0818	gfp
85	17	26.3856	22.8296	gfp
85	18	18.4900	23.9063	gfp
85	19	38.6631	23.7913	gfp
85	20	64.4642	26.4331	gfp
85	21	51.9512	27.4913	gfp
85	22	5.0887	27.8470	gfp
85	23	77.3778	30.0370	gfp
85	24	15.4174	30.9167	gfp
85	25	37.9222	33.8151	cy5
85	26	97.1994	36.1676	gfp
85	27	80.1903	37.4614	gfp
85	28	46.0053	38.6018	gfp
85	29	10.9898	43.3165	cy5
85	30	72.3876	47.1725	gfp
85	31	85.4625	44.0904	gfp
85	32	19.8908	47.5960	gfp
85	35	83.6589	52.6511	gfp
85	36	52.0575	54.5625	gfp
85	37	76.5853	54.9947	gfp
85	38	20.5669	56.9363	cy5
85	39	40.5606	58.6578	cy5
85	40	27.2806	63.7817	gfp
85	41	48.5421	62.5922	gfp
85	42	36.9905	65.2335	gfp
85	43	63.5252	70.5542	gfp
85	44	55.0163	73.4371	gfp
85	45	33.1160	75.6933	gfp
85	46	41.8491	77.0585	gfp
85	47	65.2151	80.5082	cy5
85	48	41.4489	84.0865	gfp
85	49	60.0851	83.7833	cy5
85	50	50.8822	84.1829	cy5
86	1	19.78	8.7702	cy5
86	2	11.8858	14.3723	gfp
86	3	20.2570	18.1608	gfp
86	5	20.8159	31.3216	gfp
86	6	30.2158	33.3333	gfp
86	7	7.3657	39.0801	rfp
86	8	42.4625	39.9314	gfp
86	9	41.8880	57.0508	rfp
86	10	32.7205	67.9206	gfp
86	11	22.3690	72.7865	gfp
86	12	14.4066	76.0571	gfp
87	3	9.5043	14.5960	cy5
87	5	19.1448	20.6928	cy5
87	6	47.9687	25.671	cy5
88	1	12.8642	6.9606	cy5
88	2	7.5775	12.5725	gfp
89	1	104.8614	10.1832	cy5
89	2	65.30625	10.9565	cy5
89	3	73.3043	11.9083	cy5
89	4	27.1141	14.2237	gfp
89	5	49.1790	19.1093	gfp
89	6	91.4471	20.1950	gfp
89	7	64.6585	22.575	gfp
89	8	23.8054	25.6665	gfp
89	9	77.2995	26.8944	gfp
89	10	74.1424	34.0509	gfp
89	11	67.4687	39.8577	gfp
89	12	57.6570	41.7033	gfp
89	13	21.8052	48.9056	gfp
89	14	64.6334	48.2638	gfp
89	15	32.5178	50.6434	gfp
89	16	17.1316	56.0270	gfp
89	17	57.2565	62.8875	gfp
89	18	3.4889	65.3576	gfp
89	19	16.4838	67.6478	gfp
89	20	41.8085	68.20875	gfp
89	21	8.1671	71.0023	cy5
89	22	63.0654	70.2605	cy5
89	23	25.7714	73.9260	cy5
91	1	11.9590	7.8946	gfp
93	1	18.0880	7.4689	gfp
93	2	33.7477	8.6255	gfp
93	3	10.0333	9.7825	gfp
93	4	25.4899	9.3649	gfp
93	5	11.5129	15.8258	gfp
93	6	18.5313	19.8710	gfp
93	7	25.3187	18.7298	gfp
93	9	31.6408	23.4378	gfp
93	11	3.7403	26.5813	cy5
93	12	13.9582	29.0855	rfp
93	13	21.9624	33.3921	gfp
93	14	12.3059	35.0167	gfp
93	15	27.3297	45.8039	gfp
94	1	24.7069	7.1076	gfp
94	2	44.2521	11.4899	gfp
94	3	9.5317	12.5506	gfp
94	4	26.1564	19.5820	gfp
94	5	55.7190	20.5298	gfp
94	6	24.9174	29.6445	gfp
94	7	39.0017	33.2175	gfp
94	8	52.7993	40.5241	gfp
94	9	43.4108	41.3376	gfp
94	10	77.2311	44.5408	gfp
94	11	84.01125	46.4693	gfp
94	12	88.8100	52.8206	gfp
95	1	22.3573	4.48275	gfp
95	2	31.1869	9.0977	gfp
95	3	27.8483	16.9792	gfp
95	4	39.7940	17.7881	gfp
95	5	46.9312	23.1853	gfp
95	6	19.6612	24.7872	gfp
95	7	39.0003	26.9306	gfp
95	8	46.7902	32.9817	gfp
95	9	14.3264	38.7620	cy5
95	10	28.9401	39.5996	gfp
95	11	38.6953	42.2568	gfp
95	13	65.1321	47.3043	gfp
95	14	31.0371	62.6982	cy5
96	1	33.2093	6.8786	gfp
96	2	23.3020	10.1068	gfp
96	3	53.2125	15.1575	gfp
96	4	39.9046	30.4857	gfp
96	5	26.3199	40.1151	gfp
96	6	34.1565	39.9995	gfp
96	7	52.4537	40.5098	gfp
96	8	10.4750	42.0967	gfp
96	9	66.0895	51.2314	gfp
96	10	43.9995	54.4502	gfp
96	11	30.5500	56.5250	gfp
96	12	81.6511	65.2183	gfp
96	13	36.077	65.5105	gfp
96	14	18.6002	66.048	gfp
96	15	47.0106	69.23	gfp
96	16	5.5114	82.8055	cy5
96	17	18.4218	84.3534	gfp
96	18	84.1646	86.9334	cy5
96	19	41.9250	88.5147	gfp
96	20	2.5566	91.5479	cy5
96	21	63.2458	95.5496	gfp
96	22	16.6514	107.3308	gfp
96	23	47.4433	110.5906	gfp
96	24	28.3397	112.1494	gfp
96	25	31.8055	119.4557	cy5
97	1	6.7944	8.0188	gfp
99	1	24.1345	28.5965	gfp
99	2	19.1842	39.7639	gfp
99	3	15.0721	60.8576	gfp
100	1	4.4976	16.3168	rfp
101	1	34.5281	29.5602	cy5
101	2	14.5711	58.4800	cy5
102	1	6.4887	14.33835	cy5
103	1	38.1975	8.115	gfp
103	2	28.9229	10.6017	gfp
103	3	87.1451	15.3164	gfp
103	4	14.5727	16.8689	cy5
103	5	99.2857	17.63	cy5
103	6	79.4220	18.6077	gfp
103	7	107.2615	18.8461	gfp
103	8	65.8928	20.3955	gfp
103	9	12.0717	26.7304	gfp
103	10	9.3967	34.7019	gfp
103	11	72.4771	38.3775	cy5
103	12	55.4753	39.3503	cy5
103	13	5.6562	43.86	cy5
103	14	40.0859	49.1769	cy5
103	15	9.9620	50.7804	gfp
103	16	32.2252	59.2284	cy5
103	17	23.3393	72.5183	cy5
104	1	19.3117	4.2253	rfp
104	2	8.2647	13.6750	gfp
104	3	26.54175	38.5818	gfp
104	4	34.1739	41.2133	gfp
105	1	11.8568	13.0547	gfp
106	1	83.0115	8.9714	gfp
106	2	96.5518	10.0441	gfp
106	3	118.7109	19.5753	gfp
106	4	109.5200	21.7615	gfp
106	5	116.9187	27.8342	gfp
106	6	104.7097	29.5345	cy5
106	7	52.0271	31.1518	gfp
106	8	86.4637	37.7710	gfp
106	10	28.6612	40.3704	gfp
106	14	46.4718	49.5242	gfp
106	15	71.62725	50.60025	gfp
106	16	131.1629	51.8451	cy5
106	17	180.8211	52.3464	gfp
106	18	37.3284	53.6477	gfp
106	19	55.6111	53.5753	gfp
106	20	85.8266	54.7626	gfp
106	21	17.3311	57.9307	gfp
106	22	73.745	58.9183	cy5
106	23	127.2786	58.8165	cy5
106	25	100.9516	60.1894	cy5
106	26	62.5257	61.1491	gfp
106	27	144.4870	63.8340	cy5
106	28	51.8371	64.7087	gfp
106	29	5.5957	68.4209	cy5
106	31	75.2748	68.8579	cy5
106	34	118.5277	71.8996	gfp
106	35	130.8050	73.4482	gfp
106	36	68.1026	75.4965	cy5
106	37	22.4098	76.2752	gfp
106	38	56.2834	78.6072	gfp
106	40	5.2362	85.9316	gfp
106	41	38.4913	88.9151	gfp
106	42	56.2109	90.3784	gfp
106	43	89.655	93.2025	gfp
106	44	109.2648	93.2563	cy5
106	45	127.8657	92.9912	cy5
106	46	30.1594	95.8280	gfp
106	47	66.8239	95.1565	gfp
106	48	157.8458	102.0318	cy5
106	49	58.7706	103.2478	gfp
106	51	186.4695	106.5798	gfp
106	52	177.1132	106.4591	gfp
106	53	103.7169	107.2158	cy5
106	54	21.1364	108.2984	gfp
106	55	117.4371	108.8782	cy5
106	56	75.8238	109.9589	gfp
106	57	89.6309	108.2878	gfp
106	58	146.9874	109.3759	gfp
106	59	158.6224	111.3577	cy5
106	60	32.2999	117.9120	gfp
106	61	166.4659	117.2911	gfp
106	62	176.1123	118.9369	gfp
106	63	66.0331	119.6376	gfp
106	64	86.3853	121.4982	gfp
106	65	160.0416	123.8128	gfp
106	66	75.8529	124.8916	cy5
106	67	95.2317	126.0975	gfp
106	68	178.0430	126.7655	gfp
106	69	142.6586	127.2512	gfp
106	70	42.5446	132.6452	gfp
106	71	85.2362	131.4046	gfp
106	72	146.7638	135.9041	gfp
106	73	159.6227	136.7066	gfp
106	74	116.4023	138.5541	gfp
106	75	88.4159	139.4954	gfp
106	76	174.752	141.5202	gfp
106	77	154.5342	144.9986	gfp
106	78	166.8490	147.1227	gfp
106	79	89.8393	148.8199	gfp
106	80	143.9809	150.1468	cy5
106	81	89.3987	159.8029	gfp
106	82	67.5060	161.3814	gfp
106	83	105.3796	162.0835	gfp
106	84	74.7337	166.1965	cy5
107	1	9.4637	28.4356	cy5
107	2	15.7069	38.6881	cy5
108	1	5.1958	5.8169	gfp
108	2	8.8038	15.3212	gfp
109	1	40.0155	4.6932	gfp
109	2	7.4307	7.3385	gfp
111	1	18.3825	11.4246	gfp
111	2	68.91438	21.1328	gfp
111	3	27.2027	20.0533	gfp
111	4	50.8055	21.7727	gfp
111	5	19.5937	23.5425	gfp
111	6	86.7948	26.0062	cy5
111	7	30.8525	26.0433	rfp
111	8	75.6919	27.8664	gfp
111	9	23.4492	29.7749	gfp
111	10	94.6786	31.1337	gfp
111	11	70.5434	36.3771	gfp
111	12	25.9433	36.3708	gfp
111	13	31.4734	41.2997	gfp
111	14	44.5923	42.4222	gfp
111	15	107.7742	44.5708	cy5
111	16	51.6476	45.1553	gfp
111	17	119.2789	45.6491	cy5
111	18	60.2234	46.5171	gfp
111	19	34.9672	49.3425	rfp
111	20	108.0953	51.7877	gfp
111	21	73.5243	52.7486	gfp
111	22	45.2432	53.7930	gfp
111	23	51.5721	61.7806	gfp
111	24	64.0459	63.6246	gfp
111	25	113.4078	69.0290	cy5
111	26	86.8578	75.8994	gfp
111	27	96.535	77.099	gfp
111	28	79.4356	86.6346	cy5
112	1	17.5604	14.2659	gfp
112	2	11.1499	21.0227	gfp
112	3	4.8953	25.9492	cy5
112	4	18.5912	25.9518	cy5
113	1	14.3148	8.7075	gfp
113	2	8.0788	14.4227	gfp
113	3	5.2982	27.9807	gfp
114	1	27.3517	6.8090	gfp
114	2	54.9140	12.4607	gfp
114	3	8.6566	18.1703	gfp
114	4	49.2109	20.6071	gfp
114	5	42.9144	23.7065	gfp
114	6	41.0713	29.2432	gfp
114	8	54.5866	54.1005	gfp
116	1	5.6565	7.4994	cy5
116	2	25.5832	19.7677	gfp
117	1	29.9738	27.2349	gfp
117	2	19.2952	34.3858	gfp
117	3	65.6892	36.7751	gfp
117	4	56.6864	53.8575	gfp
117	5	69.1583	56.8675	gfp
118	1	33.2820	20.8174	rfp
118	2	22.7278	20.7136	rfp
118	3	45.2648	30.7359	rfp
118	4	34.3544	31.9712	rfp
118	5	34.8139	42.1669	rfp
119	1	16.2621	12.8436	gfp
119	2	31.3824	18.9821	gfp
120	1	30.6985	13.3620	gfp
120	2	24.2796	14.0702	gfp
120	3	37.8785	15.6200	gfp
120	4	15.7176	19.9101	gfp
122	2	8.2510	19.6130	gfp
123	1	18.4290	3.7270	gfp
123	2	15.8139	16.0506	gfp
124	1	27.7577	6.8088	gfp
124	2	74.7401	14.3306	cy5
124	3	8.2436	18.8464	cy5
124	4	42.0227	25.6925	gfp
124	5	11.3059	29.2646	gfp
124	6	51.8304	32.5306	gfp
124	7	28.3262	57.405	cy5
125	1	11.8570	39.9790	gfp
125	2	22.8876	44.1230	gfp
126	1	39.4006	8.7464	gfp
126	2	9.5065	16.0239	gfp
126	3	38.9254	18.9720	gfp
126	4	17.3031	18.5536	gfp
126	5	30.0034	20.6783	gfp
126	6	3.5392	21.9135	gfp
126	7	10.7399	25.0150	gfp
126	8	20.9738	26.1112	rfp
127	1	80.238	6.2049	gfp
127	2	59.5335	7.9765	cy5
127	3	85.0939	9.9791	gfp
127	4	67.1304	22.0409	gfp
127	5	56.2306	24.2483	gfp
127	6	77.9966	24.8164	gfp
127	7	105.3360	29.7588	gfp
127	9	51.3979	33.5271	gfp
127	10	43.4719	37.7544	gfp
127	11	96.8372	41.1057	gfp
127	12	19.5060	45.0460	cy5
127	13	71.1603	48.6751	gfp
127	14	55.5281	52.0387	gfp
127	15	103.0567	49.3515	gfp
127	16	87.6970	51.7152	gfp
127	17	68.3224	57.5900	gfp
127	18	115.1408	60.9938	cy5
127	19	75.2598	64.0602	gfp
127	20	105.0671	66.59625	gfp
127	21	119.0444	70.5772	gfp
127	23	126.0894	79.8913	gfp
127	25	116.6845	84.4547	gfp
127	26	19.6334	85.2475	gfp
127	27	86.0358	91.2675	gfp
127	28	126.5971	87.8971	gfp
127	29	77.4701	89.7905	gfp
127	30	121.4451	91.6975	gfp
127	32	123.6631	98.7890	gfp
127	33	71.8440	104.0614	cy5
127	34	13.0728	108.6249	cy5
127	35	114.8247	109.9578	gfp
127	36	12.8373	117.01375	rfp
127	38	96.0032	120.0379	gfp
127	39	6.1711	124.2584	rfp
127	40	29.3714	124.0072	gfp
127	41	35.9396	125.8679	gfp
127	42	79.3233	128.8951	gfp
127	43	101.9851	129.9852	gfp
127	44	16.7904	130.4900	gfp
127	45	64.9984	130.5539	cy5
127	46	40.6514	131.0279	gfp
127	47	54.4017	136.3503	gfp
127	48	34.185	135.6896	gfp
127	50	43.4730	140.10475	gfp
127	51	112.3461	152.34642	cy5
127	53	86.0845	156.2858	gfp
127	54	36.8068	171.5939	cy5
127	55	11.7175	173.0359	cy5
127	56	90.2238	174.8360	gfp
127	57	83.7671	184.5069	gfp
128	1	15.9527	5.4383	cy5
129	1	75.7751	9.9107	cy5
129	2	69.9347	16.5431	gfp
129	3	29.5956	17.5721	cy5
129	4	75.9098	20.2619	gfp
129	5	47.6457	21.9846	gfp
129	6	39.7848	22.5574	gfp
129	7	80.5340	25.0144	cy5
129	8	17.1481	25.3329	gfp
129	9	56.64175	25.18725	gfp
129	10	35.2914	26.6484	gfp
129	11	65.0922	31.9979	gfp
129	12	37.5628	32.5386	gfp
129	13	29.6787	37.7064	cy5
129	14	73.6974	38.8510	gfp
129	15	6.5318	38.9166	rfp
129	16	59.0994	46.1892	gfp
129	17	27.7392	53.4806	cy5
129	18	46.0573	55.8183	cy5
129	19	43.3696	62.7991	cy5
129	20	36.1275	64.5225	cy5
129	21	40.1495	77.4035	cy5
129	22	31.0480	80.0386	cy5
130	1	12.1964	5.6291	gfp
130	2	12.0791	13.8480	gfp
130	3	14.8870	26.4623	gfp
130	4	3.6335	32.508	gfp
131	1	32.3145	6.7021	cy5
131	2	40.5992	7.2025	cy5
131	3	46.8407	8.6000	rfp
131	4	53.9982	12.8355	rfp
131	5	25.2857	13.7106	cy5
131	7	58.7947	28.4093	cy5
131	8	35.2900	33.4818	cy5
131	9	47.7583	33.1383	cy5
132	1	40.7017	15.4133	gfp
132	2	9.1503	21.9252	rfp
132	3	29.8615	24.6612	gfp
132	4	7.2719	30.1381	rfp
133	1	5.0109	7.9897	gfp
134	1	16.3835	4.4537	gfp
134	2	5.1555	6.7543	gfp
134	3	21.9169	10.4642	gfp
134	4	25.5472	17.8770	gfp
134	5	6.6766	23.3159	gfp
134	6	29.5234	23.1125	gfp
134	7	22.2621	26.9504	gfp
134	8	28.5253	33.0970	gfp
134	9	6.9650	32.0334	gfp
134	10	21.2067	36.2296	gfp
134	11	38.3007	39.0635	gfp
134	12	26.7119	43.1149	gfp
134	13	20.0532	47.7670	gfp
135	2	11.6298	37.6903	cy5
135	3	9.6258	46.9374	cy5
137	1	19.0040	9.6457	cy5
137	2	12.6327	15.1914	cy5
140	1	36.6236	7.1007	gfp
140	3	3.6791	23.2792	gfp
140	4	14.6656	23.3457	gfp
141	2	13.6353	30.4956	gfp
143	1	21.0393	9.1452	cy5
143	2	12.1180	31.3002	cy5
144	1	9.3191	9.6972	gfp
145	1	11.1242	14.5941	rfp
147	1	46.5448	15.8025	gfp
147	2	56.7876	18.3272	gfp
147	3	45.6146	26.2100	gfp
147	4	23.1555	33.8809	gfp
147	5	39.7813	34.2925	gfp
147	6	29.5276	37.0410	gfp
147	7	38.10875	42.6560	gfp
147	8	51.8242	47.2232	gfp
147	9	14.0825	47.7814	gfp
147	10	44.3356	51.6055	gfp
147	11	20.22978	59.64702	gfp
148	1	6.2950	9.0174	gfp
149	1	9.3019	6.1907	gfp
149	2	28.1567	24.6092	cy5
150	1	11.6369	20.3354	gfp
151	1	12.5673	5.1856	gfp
151	2	6.4654	13.1611	gfp
152	1	17.3409	8.0364	gfp
152	2	30.5648	11.9779	gfp
152	3	5.3750	13.8890	gfp
152	4	46.8731	21.7273	gfp
152	5	6.3949	23.1728	gfp
152	6	26.2013	30.2075	gfp
152	7	28.47675	39.3531	gfp
152	8	38.0512	44.7364	gfp
152	9	44.8720	46.9701	gfp
153	1	34.1635	7.439	gfp
153	2	15.7114	34.0446	gfp
153	3	23.2696	34.3090	gfp
154	1	12.6815	9.2589	gfp
154	2	36.0915	11.6859	gfp
154	3	10.5934	18.0249	gfp
154	4	67.3855	23.4831	gfp
154	5	4.7844	26.6081	cy5
154	6	41.2681	26.9427	gfp
154	7	58.1709	29.6458	gfp
154	8	19.9305	30.5945	gfp
154	9	73.1057	30.0717	gfp
154	10	30.4545	31.6137	gfp
154	11	68.5514	35.9688	gfp
154	12	86.7430	37.6092	gfp
154	13	21.4025	43.5254	rfp
154	14	53.1265	44.2255	gfp
154	15	68.2685	47.5269	gfp
154	16	39.8424	56.5468	gfp
154	17	66.1390	56.0399	gfp
154	18	61.2105	60.0219	gfp
154	19	54.8551	65.6911	gfp
154	20	89.1470	68.3567	gfp
154	21	49.7530	69.1616	gfp
154	22	60.5461	73.0131	gfp
155	1	18.5148	20.3726	gfp
155	2	26.7675	19.3305	gfp
155	3	18.4090	27.9603	gfp
155	4	37.39925	38.012	gfp
155	5	24.1707	38.7712	gfp
155	6	45.4432	41.2507	gfp
155	7	29.1792	42.3784	rfp
155	8	17.8513	44.4291	gfp
155	9	31.0848	48.6767	gfp
155	10	13.0542	50.8905	gfp
155	11	15.7965	60.2412	gfp
155	12	27.1134	62.0555	gfp
156	1	32.3390	11.3097	gfp
156	2	53.7746	23.3306	cy5
156	3	43.0840	31.5546	cy5
156	4	21.7779	31.6598	cy5
156	5	58.0076	36.1964	gfp
156	6	24.8637	37.5244	cy5
156	7	47.1196	46.5091	cy5
156	8	19.9121	50.3653	cy5
156	9	12.9574	53.7603	cy5
156	10	41.5189	58.9817	gfp
156	11	51.4273	65.0245	gfp
156	12	35.5883	77.0339	cy5
156	13	22.5687	80.2140	gfp
156	14	10.2827	84.2811	cy5
157	1	12.7948	6.3869	gfp
157	2	19.8438	14.2908	gfp
157	3	8.4534	19.3011	gfp
157	4	19.9547	21.3757	gfp
158	2	50.2773	18.0273	gfp
158	3	66.7851	19.3776	cy5
158	4	39.8979	23.3928	gfp
158	5	58.2019	24.6513	gfp
158	6	75.3956	24.5549	cy5
158	7	45.9924	28.5003	gfp
158	8	66.4850	28.8569	gfp
158	9	83.9278	35.0561	gfp
158	10	44.2963	34.6593	gfp
158	11	63.5325	36.9666	cy5
158	12	100.8484	40.3058	cy5
158	14	30.6700	47.8520	cy5
158	15	46.0917	47.7171	cy5
158	18	113.4261	51.5061	cy5
158	19	91.6130	52.9706	gfp
158	21	74.7330	60.7989	gfp
158	22	112.2362	62.5712	gfp
158	23	36.3473	69.9085	gfp
158	24	98.6983	71.4315	gfp
158	25	70.6173	73.7399	cy5
158	26	109.2002	74.6842	gfp
158	27	20.0411	76.2021	gfp
158	29	69.1455	80.6096	cy5
158	30	77.2802	87.1211	gfp
158	31	103.9182	89.5276	gfp
158	32	30.9157	90.4075	cy5
158	33	56.5689	94.9583	cy5
158	34	90.8404	92.8887	gfp
158	35	77.8970	98.5446	gfp
158	36	108.1733	96.6764	cy5
158	37	27.7717	98.9095	gfp
158	38	6.7974	108.4145	cy5
158	39	112.0337	105.1701	cy5
158	40	22.3879	105.9353	gfp
158	41	46.0272	106.0380	cy5
158	42	78.0749	109.3693	gfp
158	43	116.9582	109.1744	cy5
158	44	19.2299	112.5146	gfp
158	45	29.2422	114.1189	cy5
158	46	115.6141	114.9777	cy5
158	47	112.23	119.9608	cy5
158	48	52.5886	119.5312	cy5
158	49	91.0648	123.2687	gfp
158	50	14.8978	124.0285	gfp
158	51	107.4426	128.4020	cy5
158	52	7.7274	132.0700	gfp
158	53	66.8610	132.2847	gfp
158	54	85.3137	134.1153	gfp
158	55	40.4851	136.2358	cy5
158	56	24.6252	138.8708	gfp
158	57	91.1406	138.8600	gfp
158	58	103.2293	139.1930	cy5
158	59	66.0717	141.9449	gfp
158	60	34.1330	141.7335	cy5
158	61	19.8836	146.0221	gfp
158	62	41.1755	146.3014	cy5
158	63	80.1390	149.3720	gfp
158	64	56.8312	154.9717	gfp
158	65	45.0899	154.7180	gfp
158	66	73.2075	155.9638	gfp
158	67	90.8407	159.7608	rfp
158	68	67.209	163.6795	gfp
158	69	85.30125	163.8646	gfp
158	70	75.7140	165.1078	gfp
159	1	14.5229	11.3863	gfp
159	2	11.4013	25.2043	gfp
162	1	6.6066	16.0052	cy5
163	1	2.6056	11.7994	gfp
163	2	10.4856	10.3113	gfp
163	3	12.1734	17.4966	gfp
163	4	21.3026	20.8921	gfp
163	5	31.3331	23.2938	gfp
163	6	27.3856	33.5579	cy5
164	1	21.9684	5.4595	cy5
164	2	54.7817	5.2707	gfp
164	3	46.1386	11.4567	gfp
164	4	9.8487	16.5137	cy5
164	5	22.4675	15.7165	cy5
164	7	53.277	32.9724	gfp
164	8	44.0337	35.0830	cy5
164	9	15.0611	39.2968	gfp
164	10	66.9972	40.2212	gfp
164	11	35.1213	43.8704	gfp
164	12	9.8161	49.6180	cy5
164	13	49.1192	66.1497	gfp
164	14	72.1594	71.4798	gfp
165	1	50.0828	6.8824	gfp
165	2	22.6454	11.8065	gfp
165	3	27.65975	24.13375	gfp
165	4	7.7427	27.3752	gfp
166	1	8.4572	7.5860	gfp
166	2	25.6986	10.3016	gfp
167	1	54.5769	7.5291	cy5
167	2	64.4785	10.1953	gfp
167	3	72.3634	11.7414	cy5
167	4	28.8414	13.2225	gfp
167	5	49.7883	17.4055	gfp
167	6	84.9701	21.5451	cy5
167	7	5.0126	21.672	cy5
167	8	52.2950	23.3517	gfp
167	9	8.2345	35.8835	cy5
167	10	92.4948	36.1469	cy5
167	11	18.9788	36.0774	gfp
167	12	47.0656	38.7661	gfp
167	13	72.885	39.6812	gfp
167	14	81.4502	45.9183	cy5
167	15	20.0519	56.6044	gfp
167	16	44.5169	68.0077	gfp
167	17	35.0589	70.9604	cy5
167	18	54.1123	72.1803	cy5
168	2	8.3735	15.7219	gfp
168	3	25.241	33.2318	gfp
168	4	8.8433	38.1823	gfp
169	1	11.6589	11.5872	gfp
171	1	66.2099	26.0495	cy5
172	1	7.1839	22.6131	gfp
172	2	10.6312	37.5628	gfp
174	2	33.6876	19.8037	cy5
175	1	5.9780	16.8408	gfp
176	1	63.9168	6.7382	gfp
176	2	45.0821	11.1687	gfp
176	3	36.3208	10.9833	gfp
176	4	15.4566	15.5595	gfp
176	5	119.2621	17.9656	gfp
176	6	69.4031	18.7433	gfp
176	7	35.8692	19.7032	cy5
176	8	133.9042	19.9839	cy5
176	9	55.515	21.5400	gfp
176	10	145.4878	22.1215	cy5
176	11	24.2094	26.3302	gfp
176	12	14.3811	26.6003	cy5
176	13	37.7687	28.2242	cy5
176	14	127.0021	29.0565	gfp
176	15	115.9405	30.5028	gfp
176	16	71.0636	31.3007	gfp
176	17	18.9186	33.7117	cy5
176	18	92.4725	34.0825	cy5
176	19	135.6576	32.7846	cy5
176	20	108.6085	33.6405	gfp
176	21	175.1554	34.6972	cy5
176	22	63.2659	38.2829	gfp
176	24	142.9655	42.2148	cy5
176	25	159.4343	42.6451	gfp
176	26	58.7799	44.2589	gfp
176	27	89.2716	45.1271	gfp
176	29	71.1319	46.44	gfp
176	30	107.6636	46.8747	gfp
176	31	120.6201	46.6499	gfp
176	32	99.4981	50.0693	gfp
176	33	157.3016	51.3385	cy5
176	35	61.9854	59.7933	cy5
176	36	51.7593	58.6600	cy5
176	37	152.7878	57.9001	cy5
176	38	139.0086	59.8627	cy5
176	39	95.9562	60.6672	gfp
176	40	120.4998	62.8184	gfp
176	41	83.0058	63.1341	cy5
176	42	138.1821	66.1247	gfp
176	43	117.6795	71.5597	gfp
176	44	132.7142	73.9902	cy5
177	1	37.9744	44.3584	cy5
178	1	15.4541	5.7838	rfp
178	2	6.8507	11.1995	rfp
178	3	20.2208	10.6425	gfp
178	4	26.5029	12.3956	gfp
178	5	13.8259	15.8441	gfp
178	6	22.5797	18.1768	gfp
178	7	10.8823	23.9270	rfp
178	8	28.8122	22.8717	rfp
178	9	17.2817	26.2171	gfp
178	10	28.4568	30.1000	gfp
178	11	21.8194	35.4934	rfp
178	12	30.8685	35.9130	gfp
179	1	34.7243	8.1384	gfp
179	2	24.1685	7.2183	gfp
179	3	41.4965	11.2787	gfp
179	4	18.22125	12.5070	gfp
179	5	48.8807	13.6110	gfp
179	6	12.7495	20.3136	gfp
179	7	27.1266	19.5479	rfp
179	8	22.1352	24.2126	rfp
179	9	44.1491	27.6794	gfp
180	1	114.0172	9.3256	rfp
180	2	125.5517	15.5875	gfp
180	3	173.0827	15.6182	cy5
180	4	199.5365	19.78	gfp
180	5	165.3760	21.9198	gfp
180	6	190.1772	21.3828	gfp
180	7	95.6707	22.4159	cy5
180	8	143.3319	22.0848	gfp
180	9	207.3329	25.3969	cy5
180	10	101.9010	27.7977	gfp
180	11	116.0041	27.6566	cy5
180	12	106.1521	34.2297	cy5
180	14	181.9396	37.6333	gfp
180	15	80.2447	41.5544	cy5
180	16	103.5892	42.8035	gfp
180	17	72.0819	46.8131	gfp
180	18	90.7613	45.5786	rfp
180	19	202.6352	47.3795	gfp
180	20	157.8473	47.4338	gfp
180	21	211.1737	48.5841	gfp
180	22	104.1278	51.6149	gfp
180	23	133.7967	51.3918	rfp
180	24	150.08075	51.0195	cy5
180	25	61.5621	53.2196	cy5
180	26	202.3457	55.6850	gfp
180	27	98.1117	54.6817	gfp
180	29	50.5592	57.8961	cy5
180	30	144.3318	57.7014	cy5
180	31	40.4399	60.7932	cy5
180	32	92.1001	60.2840	cy5
180	33	138.0470	62.7687	cy5
180	34	161.1855	64.7274	cy5
180	35	143.7077	68.5737	cy5
180	36	151.2430	68.6261	cy5
180	37	35.7479	68.8711	cy5
180	38	71.6627	69.5127	cy5
180	39	116.9577	73.2761	gfp
180	40	105.2340	72.4859	cy5
180	41	180.4164	72.3839	rfp
180	42	137.3336	74.2638	cy5
180	43	172.4635	74.4446	cy5
180	44	31.2825	77.9411	gfp
180	45	141.0634	79.3210	cy5
180	47	150.3925	80.2273	gfp
180	48	57.0908	80.84	gfp
180	49	199.0569	80.5754	rfp
180	50	18.4487	84.2993	cy5
180	51	156.1326	83.5883	gfp
180	52	125.4924	85.5223	gfp
180	53	67.2456	85.9506	cy5
180	54	38.9119	87.6186	gfp
180	55	192.7833	88.7831	gfp
180	56	201.7217	88.9388	gfp
180	57	46.7438	90.3608	gfp
180	58	211.3770	90.1693	gfp
180	59	162.2910	90.8429	gfp
180	60	54.66375	92.0457	cy5
180	61	140.6487	92.4543	cy5
180	62	22.7487	93.3017	gfp
180	63	151.9642	93.6696	gfp
180	64	169.2948	94.1567	gfp
180	65	12.9612	95.2355	cy5
180	66	218.6152	95.8002	gfp
180	67	33.9247	97.0026	cy5
180	68	89.2628	97.6914	cy5
180	69	40.2293	100.8073	cy5
180	70	138.8282	102.32925	cy5
180	71	96.7288	103.3671	gfp
180	72	151.5470	104.9247	cy5
180	74	168.9691	105.1057	rfp
180	75	28.6570	108.1574	cy5
180	77	14.2361	107.0035	gfp
180	78	214.6985	108.4151	gfp
180	79	109.7518	110.1932	gfp
180	80	73.9832	112.5525	gfp
180	81	173.6560	111.8177	cy5
180	82	194.3572	111.9839	rfp
180	83	79.1968	114.8407	gfp
180	85	217.215	115.455	gfp
180	87	190.3604	116.6691	gfp
180	91	105.3437	118.5725	gfp
180	92	203.8502	122.2678	gfp
180	93	179.60025	127.3230	cy5
180	94	196.5458	126.8858	gfp
180	96	142.3101	128.9323	gfp
180	97	208.6848	128.7956	rfp
180	98	216.6064	129.6586	cy5
180	99	189.0753	129.5031	cy5
180	100	94.8670	131.4135	gfp
180	101	48.8330	133.8655	cy5
180	102	59.1189	136.2609	gfp
180	103	162.2671	138.4517	cy5
180	104	99.9628	140.5243	gfp
180	105	34.8422	141.6020	cy5
180	106	181.804	140.954	cy5
180	107	82.56	142.9195	gfp
180	109	171.4820	143.7135	cy5
180	110	119.2989	144.1226	gfp
180	111	215.7871	142.9712	cy5
180	112	46.1653	144.4760	cy5
180	113	208.3445	150.1380	gfp
180	114	33.9191	148.7291	gfp
180	115	192.1057	149.2321	cy5
180	116	80.2157	148.9082	gfp
180	117	141.0796	148.5028	gfp
180	118	183.0213	152.9623	gfp
180	119	69.9732	149.8784	cy5
180	120	249.2695	153.3871	cy5
180	121	61.9165	155.3706	cy5
180	122	80.0158	156.5354	cy5
180	123	108.0224	165.0142	gfp
180	124	96.3535	164.8034	gfp
180	125	196.7562	161.7494	rfp
180	126	205.3877	163.185	cy5
180	127	174.5077	163.9414	gfp
180	128	243.2280	167.3355	rfp
180	129	190.4183	166.7468	cy5
180	130	209.9475	166.9696	cy5
180	131	63.3544	171.1185	gfp
180	132	119.6288	170.0416	cy5
180	133	28.8582	172.5968	cy5
180	134	81.0281	171.4894	cy5
180	136	211.2810	173.5666	gfp
180	137	73.4784	176.5365	cy5
180	138	36.6462	177.9917	gfp
180	139	153.2824	177.8018	cy5
180	141	111.7808	179.4828	gfp
180	142	208.1832	180.3344	cy5
180	143	85.2813	181.4950	gfp
180	145	122.5952	183.7617	cy5
180	146	45.9803	184.6964	cy5
180	147	56.0666	186.4292	gfp
180	148	95.1714	186.6030	gfp
180	149	196.1617	187.2779	gfp
180	150	135.2469	188.7939	cy5
180	151	151.3341	190.6420	cy5
180	152	78.7856	193.2969	cy5
180	153	70.92	194.49	cy5
180	154	162.3103	195.7343	gfp
180	155	82.0187	198.7867	cy5
180	156	177.0615	199.0810	cy5
180	157	192.58625	199.6275	cy5
180	158	95.1127	199.5531	gfp
180	159	102.3246	201.3321	gfp
180	160	154.6842	203.8035	cy5
180	161	162.9715	203.9154	cy5
180	162	184.9077	203.9275	gfp
180	163	122.0294	205.2141	gfp
180	164	133.2370	204.1203	cy5
180	166	102.7231	207.1404	cy5
180	167	110.7868	209.0445	cy5
180	168	128.7236	212.9698	cy5
180	170	170.2074	222.5008	cy5
180	172	162.5362	229.0926	cy5
180	173	169.9575	233.1933	cy5
180	174	156.0386	235.0558	cy5
181	1	18.3729	11.1046	gfp
182	2	18.4259	13.9867	cy5
183	1	8.1128	6.1359	gfp
183	2	20.6712	10.4927	gfp
185	1	23.6384	6.8248	cy5
186	1	17.6980	4.0740	gfp
186	2	53.4121	13.5911	gfp
186	3	31.8029	16.7334	gfp
186	4	41.0258	18.0714	gfp
186	5	51.7251	27.6195	gfp
186	6	46.2341	35.0903	gfp
188	1	56.1757	35.8454	cy5
188	2	35.1290	39.1867	cy5
189	1	21.8616	3.9970	gfp
190	1	5.4825	4.3750	gfp
190	2	12.8135	10.2335	gfp
190	3	3.1938	15.5008	gfp
190	4	16.4475	23.4977	rfp
190	5	3.7117	24.1171	gfp
190	6	5.3365	35.5784	gfp
190	7	12.6897	42.1634	gfp
191	1	21.2586	3.0082	gfp
191	2	15.31875	11.6760	gfp
191	3	49.1582	16.9773	cy5
191	4	27.8481	20.5018	gfp
191	5	60.4667	24.7404	gfp
191	6	68.1641	24.9646	gfp
191	7	16.4668	29.5208	gfp
191	8	27.3539	30.6766	gfp
191	9	66.8319	32.2376	gfp
191	10	42.6580	41.3386	gfp
191	11	50.2051	56.0334	cy5
191	12	48.2336	63.2043	cy5
192	1	8.7207	7.5096	gfp
192	2	38.0946	8.5943	cy5
192	3	29.6274	13.1495	gfp
[truncated: 3,864 more rows]
