# Supplementary material for: The Beta Cell in Its Cluster: Stochastic Graphs of Beta Cell Connectivity in the Islets of Langerhans
Source: PLoS Comput Biol. 2015 Aug 12;11(8):e1004423. doi: 10.1371/journal.pcbi.1004423 (PMC4534467; doi:10.1371/journal.pcbi.1004423)
Supplement: S1 Dataset — (ZIP) [file pcbi.1004423.s048.zip › datazip/D11.2011.dapi.coords.tsv]

1	1	6.8964	8.8845	gfp
1	2	18.9948	17.3864	gfp
1	3	25.1578	22.0871	gfp
2	1	16.4937	6.3964	gfp
2	2	33.8298	6.2581	gfp
2	3	29.0819	10.0449	gfp
2	4	38.2134	14.7275	gfp
3	1	9.3001	3.9708	gfp
3	2	28.0751	10.1204	gfp
3	3	9.2893	16.6166	gfp
3	4	40.6182	11.5858	gfp
3	5	25.8884	20.1233	gfp
3	6	45.8965	19.1171	gfp
3	7	14.8016	19.4612	gfp
3	8	36.3642	20.6953	gfp
3	9	44.2759	26.6317	gfp
3	10	55.4031	28.3009	gfp
3	11	35.9687	28.4228	gfp
3	12	28.8696	31.0180	gfp
3	13	49.5451	32.0714	gfp
3	14	41.3775	41.3175	gfp
3	15	31.7368	40.2760	gfp
3	16	51.4503	38.5560	gfp
3	17	22.8940	41.2399	gfp
3	18	39.3660	48.7886	gfp
3	19	33.0342	48.3988	rfp
3	20	47.0565	49.5322	gfp
3	21	42.7417	58.1671	gfp
3	22	71.1610	56.1747	rfp
4	1	11.4525	3.3750	gfp
4	2	18.4088	7.8343	rfp
4	3	4.0397	8.5802	gfp
5	1	23.4621	13.1823	gfp
5	2	33.3038	15.6552	gfp
5	3	11.4982	16.1766	gfp
5	4	19.5197	22.3657	gfp
5	5	34.443	25.4646	gfp
5	6	22.8216	36.5523	gfp
5	7	33.2839	35.8307	gfp
5	8	16.3126	42.0481	gfp
6	1	39.5037	2.2575	gfp
6	2	52.4100	7.0425	gfp
6	3	69.9710	9.1452	gfp
6	4	38.5605	11.3616	gfp
6	5	75.7408	15.0938	gfp
6	6	24.1359	13.8675	gfp
6	7	47.4012	15.8338	gfp
6	8	55.7834	16.0069	gfp
6	10	15.3281	21.7074	gfp
6	12	74.0660	24.1208	gfp
6	13	28.0729	25.7642	gfp
6	14	66.9769	26.7609	gfp
6	15	14.6534	29.3475	gfp
6	16	74.0810	33.4547	gfp
6	17	22.2397	35.5165	gfp
6	18	10.3735	36.2804	gfp
6	20	18.6335	44.9550	gfp
6	21	4.7118	49.0473	gfp
6	22	10.6535	52.7604	gfp
6	23	60.2229	51.9436	gfp
6	25	58.7980	58.8159	gfp
6	26	66.3352	62.2041	gfp
6	27	52.8255	63.4134	gfp
6	28	67.9162	73.2503	gfp
6	30	62.5600	80.6498	gfp
7	1	24.2925	4.6000	gfp
7	2	18.5103	12.6607	gfp
7	3	46.1220	8.9826	gfp
7	4	5.01	10.9800	rfp
7	5	36.7681	14.1163	gfp
7	6	56.4494	13.4733	gfp
7	7	49.7428	15.6201	gfp
7	8	6.3266	17.6101	gfp
7	9	13.0705	22.4644	gfp
7	10	25.2985	22.2376	gfp
7	11	45.2050	25.5221	gfp
7	12	8.9162	27.7034	gfp
7	13	30.5337	31.1738	gfp
7	14	4.8559	36.7466	gfp
7	16	11.6525	35.4825	gfp
7	18	40.2373	41.0848	gfp
7	19	50.7904	42.3377	gfp
7	20	17.4380	41.9768	gfp
7	21	25.9900	42.8158	gfp
7	22	58.5568	44.7551	rfp
7	23	33.2335	48.2870	gfp
7	24	45.3661	49.6849	gfp
7	25	36.3832	53.8501	gfp
8	2	10.5429	11.2269	gfp
8	3	8.1624	18.7550	gfp
9	1	32.3167	8.5518	rfp
9	3	15.0285	15.4929	gfp
9	4	5.5520	21.5182	rfp
9	5	15.3494	25.2604	rfp
10	1	42.8137	6.0128	gfp
10	2	36.4425	5.4158	gfp
10	3	51.1222	10.1844	gfp
10	4	20.0378	7.7795	rfp
10	5	29.3282	7.9157	gfp
10	6	4.1161	8.8348	gfp
10	7	12.4957	12.0869	gfp
10	8	42.4237	21.1881	gfp
10	9	54.4598	21.7741	gfp
10	10	61.7427	23.4699	gfp
10	11	71.0707	25.4561	gfp
10	12	82.1192	28.2176	gfp
10	14	36.0325	33.2831	gfp
10	15	58.8902	33.2628	gfp
10	16	46.7693	36.4459	gfp
10	17	88.3005	35.4707	gfp
10	18	79.0036	39.8394	gfp
10	19	64.1605	40.3578	gfp
10	20	38.8039	42.5263	gfp
10	21	53.8706	46.4295	gfp
10	22	46.1589	45.6441	gfp
10	23	59.5633	51.6023	gfp
10	24	65.9706	52.116	gfp
11	1	6.2612	3.7205	gfp
11	2	9.7721	21.6658	gfp
11	3	5.2009	31.3098	rfp
11	4	11.3383	32.2678	rfp
11	5	3.9833	37.5407	gfp
12	1	35.6900	7.2852	rfp
12	2	25.0622	8.0272	gfp
12	3	6.2446	15.1759	rfp
12	4	50.6970	8.557	rfp
12	5	15.7788	14.6178	gfp
12	6	44.2491	16.7640	rfp
12	7	34.4410	18.0412	rfp
12	8	52.6894	16.9147	rfp
12	9	24.5868	18.1624	rfp
12	10	51.9610	26.0118	rfp
13	1	64.8174	7.0112	gfp
13	2	92.9819	9.4762	gfp
13	3	77.3896	5.2190	rfp
13	4	74.5863	11.6147	gfp
13	5	30.9460	10.2723	rfp
13	6	106.1724	10.7124	gfp
13	7	21.1384	9.7630	gfp
13	8	3.9037	12.5101	gfp
13	9	50.5761	12.8436	gfp
13	10	10.3277	17.3996	gfp
13	11	116.3397	15.6266	gfp
13	12	58.1435	16.3216	gfp
13	13	34.6989	19.5363	gfp
13	14	44.8222	18.4038	gfp
13	15	67.7741	18.6651	gfp
13	16	84.5450	18.4325	gfp
13	17	108.7888	19.7495	gfp
13	18	120.6985	23.6997	gfp
13	20	50.6894	22.2651	gfp
13	21	127.8986	25.9116	gfp
13	22	4.6688	25.3882	gfp
13	23	58.8416	24.8227	gfp
13	24	84.9967	27.2244	gfp
13	25	49.0292	29.0342	gfp
13	26	134.6752	32.4594	gfp
13	27	34.3564	32.9557	gfp
13	29	120.4427	42.8515	rfp
13	30	138.4957	48.0398	gfp
13	32	28.0885	46.0245	gfp
13	33	128.0994	54.7031	gfp
13	34	41.4413	53.5177	gfp
13	35	148.2876	54.5233	rfp
13	36	118.4059	60.29675	gfp
13	37	75.6872	67.08	gfp
13	38	109.7518	67.0970	gfp
13	39	89.1650	71.7842	gfp
13	40	69.2209	73.0338	gfp
13	41	98.2620	70.4181	gfp
13	42	82.5175	76.0325	gfp
14	1	7.6464	7.2719	gfp
14	2	13.4971	12.3731	gfp
14	3	9.8790	16.9543	gfp
15	1	3.7883	3.4873	rfp
15	3	18.1830	21.6407	gfp
15	4	25.0152	28.4191	gfp
15	5	18.48	36.69	gfp
15	6	27.7258	40.2967	gfp
15	8	37.7148	49.2939	gfp
15	11	46.7078	55.3589	gfp
15	12	27.4481	56.0847	gfp
15	13	16.4511	61.2822	rfp
15	14	33.9800	62.8574	gfp
15	15	21.0283	62.6374	gfp
15	16	46.0283	63.8935	gfp
15	17	25.0549	65.6454	gfp
15	18	40.9661	70.3308	gfp
15	19	23.3224	71.5182	rfp
15	20	31.5125	71.7605	gfp
15	21	17.9933	75.8987	gfp
15	22	37.7075	76.7575	gfp
15	23	27.0615	82.9053	gfp
15	24	16.7877	84.0166	gfp
15	25	40.1796	83.6260	gfp
15	26	33.2547	88.1045	gfp
16	1	7.61874	5.56506	gfp
16	2	4.8438	11.4266	gfp
17	1	94.4307	6.3661	rfp
17	2	37.4533	13.6557	rfp
17	3	37.9470	28.6497	gfp
17	4	28.7025	22.575	gfp
17	5	69.7515	26.0145	rfp
17	7	79.4996	30.5841	rfp
17	8	91.5085	30.9706	rfp
17	9	59.6104	32.2157	rfp
17	10	28.0535	34.701	gfp
17	11	49.4336	34.8600	rfp
17	12	23.4187	43.3920	gfp
17	15	54.4286	48.0645	rfp
17	18	58.3373	59.3752	rfp
17	19	28.4268	62.2390	rfp
17	20	15.7780	66.4736	rfp
17	22	97.6307	68.3948	rfp
17	23	59.4285	76.5644	rfp
17	24	105.8818	72.8549	rfp
17	25	79.7954	74.3008	rfp
17	26	20.1641	73.3338	rfp
17	27	31.6463	79.7135	gfp
17	29	149.3675	74.3385	rfp
17	31	119.1551	80.5730	gfp
17	32	48.1985	83.7973	rfp
17	33	16.6786	80.0499	rfp
17	34	130.4086	86.5747	rfp
17	35	109.9475	85.2571	rfp
17	36	22.3335	87.1627	rfp
17	37	87.3499	87.3823	rfp
17	38	137.52	86.0175	rfp
17	39	149.4761	88.5500	rfp
17	40	70.1325	91.6425	rfp
17	41	119.9817	87.9648	gfp
17	42	143.2132	89.7119	rfp
17	43	43.4024	90.8491	gfp
17	44	60.7452	91.2291	rfp
17	46	8.6506	95.6450	rfp
17	47	97.6092	93.0424	rfp
17	48	34.9821	92.5697	rfp
17	50	133.6710	96.9130	rfp
17	51	81.5749	99.4748	rfp
17	52	121.1170	98.8112	gfp
17	53	21.3826	100.0949	rfp
17	54	59.8162	102.2487	gfp
17	55	35.7879	100.2109	gfp
17	56	46.6722	101.4509	gfp
17	59	142.5360	100.4241	rfp
17	60	28.6949	102.9534	rfp
17	61	8.9101	106.1190	rfp
17	62	132.2711	106.8448	rfp
17	63	124.3018	113.2147	rfp
17	64	90.3877	109.0695	gfp
17	65	52.1560	108.5157	rfp
17	66	65.8737	112.8126	rfp
17	67	75.1788	111.4442	rfp
17	68	80.8656	113.9346	rfp
17	69	97.1748	116.6624	gfp
17	70	71.6393	115.8407	rfp
17	71	114.8963	118.2661	gfp
17	72	86.9631	119.1473	rfp
17	73	102.4475	126.0620	rfp
17	74	114.8797	128.2140	rfp
17	75	124.2147	128.8245	rfp
18	1	37.0353	2.8551	gfp
18	2	30.7604	6.4654	gfp
18	3	39.5772	10.7199	gfp
18	4	29.2232	13.0826	gfp
18	5	34.5006	16.4544	gfp
18	6	40.85	21.4015	gfp
18	7	48.7644	26.6146	gfp
18	8	41.9053	39.5446	rfp
18	9	33.2418	43.4848	gfp
18	10	42.0365	47.9741	rfp
18	11	25.0257	53.1377	gfp
18	12	39.3429	56.8915	rfp
18	13	49.6144	57.3418	gfp
18	14	17.1031	58.6580	rfp
18	16	46.4960	67.5479	gfp
18	17	7.9533	73.7070	gfp
18	18	45.7033	77.2586	gfp
18	19	28.2172	77.8699	gfp
18	20	3.1967	83.0296	gfp
18	21	26.2984	88.7826	gfp
18	22	6.3	89.3625	gfp
19	1	14.3924	16.2768	rfp
19	2	10.1346	21.9381	rfp
19	3	5.7638	28.8809	rfp
20	1	16.5080	3.6634	gfp
20	2	30.8606	8.2614	gfp
20	3	22.9136	11.3520	gfp
20	4	19.9226	18.3124	gfp
20	5	32.7979	27.0112	gfp
20	6	7.5406	24.8325	rfp
20	7	42.5815	22.8860	gfp
20	8	50.4564	30.7800	gfp
20	11	39.0345	34.9882	gfp
20	12	16.0308	37.1056	rfp
20	13	6.45	36.6959	gfp
20	14	51.8896	39.0159	gfp
20	15	7.9833	41.2064	rfp
21	1	4.3281	8.8371	gfp
21	2	11.4151	6.2480	gfp
21	3	15.4648	12.8510	gfp
21	4	38.0641	21.9365	gfp
21	5	9.0593	21.5033	gfp
21	6	22.0871	26.4235	gfp
21	8	47.6728	31.6830	gfp
21	9	24.5298	38.7847	gfp
21	10	42.3525	36.18	gfp
21	12	44.3162	41.4137	gfp
21	13	32.2133	51.5878	gfp
21	14	28.4386	56.7209	gfp
22	1	37.4555	4.9630	gfp
22	2	11.2091	12.9645	gfp
22	4	3.4042	17.5404	gfp
22	5	15.9489	23.2378	gfp
22	6	25.8098	44.1564	gfp
23	1	2.6622	3.8257	rfp
23	2	11.1218	5.9026	gfp
23	3	24.5632	11.1381	gfp
23	4	11.3429	13.5047	rfp
23	5	32.2695	12.4993	gfp
23	6	29.1803	23.6858	gfp
24	1	10.6134	4.5902	rfp
24	2	12.1314	9.9613	rfp
24	3	3.8131	10.0924	gfp
24	4	23.8845	19.5259	gfp
25	1	27.7412	9.3977	gfp
25	2	36.3222	8.4123	gfp
25	3	39.8009	13.9921	gfp
25	4	46.9982	19.8400	gfp
25	5	33.0706	19.9317	gfp
25	6	55.3011	18.9968	gfp
25	7	62.8739	22.9382	gfp
25	8	41.6458	27.1285	gfp
25	9	54.7873	26.8979	gfp
25	10	26.7675	34.2634	gfp
25	11	37.1453	34.6587	gfp
25	12	16.6519	39.3087	gfp
25	13	24.1481	41.9472	gfp
25	14	8.7962	42.2153	rfp
26	2	8.9672	13.8256	rfp
26	3	26.187	23.3859	rfp
26	5	36.3846	40.3704	rfp
26	6	27.9679	39.5510	rfp
26	7	35.5008	47.7945	rfp
26	8	27.8577	57.4649	rfp
27	1	60.7644	5.3266	rfp
27	3	80.6197	21.2268	rfp
27	4	81.9424	28.6133	rfp
27	7	68.1507	48.1815	rfp
27	8	40.1370	49.5268	rfp
27	9	32.9637	53.2916	rfp
27	10	24.1966	54.9840	gfp
27	11	58.1875	56.2478	gfp
27	12	43.8893	56.6401	rfp
27	14	73.5174	56.7056	rfp
27	15	88.0891	58.4155	rfp
27	16	19.7380	61.7134	gfp
27	17	70.1180	64.4953	rfp
27	19	79.6669	69.5598	rfp
27	22	106.2784	72.025	rfp
27	23	44.6532	76.6853	rfp
27	25	147.8073	81.9229	gfp
27	26	75.0989	83.8465	rfp
27	27	110.0462	83.8531	rfp
27	28	55.9471	85.7938	gfp
27	29	97.7353	85.8628	gfp
27	30	63.4829	88.3774	gfp
27	31	71.1389	91.3024	gfp
27	33	150.7423	92.8944	rfp
27	35	103.7553	97.4411	rfp
27	36	116.5483	98.3382	gfp
27	37	59.1674	100.0795	rfp
27	38	78.0474	102.5380	gfp
27	39	95.7165	102.0547	gfp
27	40	109.2242	105.5894	gfp
27	41	126.3849	103.2415	gfp
27	42	87.5110	108.2064	gfp
27	44	115.2731	109.5260	gfp
27	45	134.6722	109.1852	gfp
27	46	96.5318	111.9834	rfp
28	1	51.8777	7.5348	gfp
28	2	67.0610	8.3154	rfp
28	4	38.0257	14.1927	gfp
28	5	25.3528	16.6535	rfp
28	6	57.0899	17.0332	gfp
28	7	119.6433	19.7973	rfp
28	9	49.2209	22.3968	gfp
28	10	35.0235	22.2836	gfp
28	11	76.7663	23.4129	rfp
28	12	126.7777	22.0062	gfp
28	13	26.5991	23.8999	gfp
28	14	87.8928	25.1817	rfp
28	15	2.8588	24.1875	rfp
28	16	41.9294	26.6193	gfp
28	17	104.6226	26.8461	gfp
28	19	62.0462	28.5592	gfp
28	21	17.5984	29.1138	gfp
28	22	118.7427	26.8571	gfp
28	24	32.2022	30.7808	gfp
28	25	125.3259	31.4376	gfp
28	28	52.5353	33.5787	gfp
28	30	111.3705	35.2507	gfp
28	31	39.1461	36.0717	gfp
28	32	25.2534	36.6338	gfp
28	34	97.5397	37.78625	gfp
28	35	48.0226	38.3954	gfp
28	37	67.7449	40.3856	gfp
28	38	30.8441	41.6362	gfp
28	40	22.1863	44.4802	gfp
28	41	114.5867	42.9545	gfp
28	42	102.8382	44.7378	gfp
28	43	38.1987	44.5337	gfp
28	46	59.2390	49.3360	gfp
28	47	108.9699	52.0627	rfp
28	49	30.1124	55.8781	gfp
28	50	75.4570	56.2353	gfp
28	51	88.0395	57.0129	gfp
28	52	97.9840	58.3571	gfp
28	53	58.3296	59.8169	gfp
28	54	41.4843	60.2041	gfp
28	55	104.6412	58.85625	rfp
28	58	88.5149	64.6771	gfp
28	59	85.5632	70.9187	gfp
28	61	76.5281	76.3417	gfp
28	62	51.0011	76.8379	gfp
28	63	70.3984	80.14125	gfp
29	1	25.9211	7.7076	gfp
29	2	9.7944	7.0990	gfp
29	3	19.7146	14.7172	gfp
29	4	34.4399	14.1624	gfp
29	5	42.7410	18.9100	gfp
29	6	30.9349	20.7489	gfp
30	1	3.5707	4.5818	gfp
30	2	12.6091	5.4915	gfp
30	3	23.2774	8.6433	gfp
30	4	6.9875	12.6618	gfp
30	5	35.41695	14.6512	gfp
30	6	46.23102	13.91394	gfp
30	7	11.825	20.1374	gfp
30	8	22.8556	19.7395	gfp
30	9	52.4130	23.4089	gfp
30	10	32.0361	21.2816	gfp
30	11	42.0153	21.5559	gfp
30	12	35.1247	30.3919	gfp
30	13	13.6627	28.3646	gfp
30	14	65.9352	35.1952	gfp
30	15	20.1742	30.5945	gfp
30	16	50.6252	35.5211	gfp
30	17	12.3218	34.1530	gfp
30	18	74.2964	36.3038	gfp
30	19	23.4874	36.1987	gfp
30	20	33.4637	40.3957	gfp
30	21	19.0188	39.3014	gfp
30	22	57.8606	38.3775	gfp
31	1	47.4385	6.2639	gfp
31	2	41.3392	10.5109	gfp
31	3	42.1483	16.5963	gfp
31	4	9.9233	21.8488	gfp
31	5	24.0903	19.6018	gfp
31	6	36.2090	22.0634	gfp
31	7	29.3165	23.3564	gfp
31	8	15.6765	24.4322	gfp
31	9	20.6339	23.6642	gfp
31	10	4.6225	25.1819	gfp
31	11	23.2365	31.0127	gfp
31	12	59.3226	33.5255	gfp
31	13	34.6329	30.8883	gfp
31	14	10.80375	36.0495	gfp
32	1	8.1890	3.8890	gfp
32	2	23.1158	7.5167	gfp
32	3	21.2209	14.2274	gfp
32	4	5.8989	19.4521	gfp
33	1	6.8357	9.5106	gfp
33	2	11.8376	19.9318	gfp
33	3	16.9268	28.8327	gfp
34	1	15.6697	7.9803	rfp
34	2	45.4368	13.2844	gfp
34	3	26.6264	16.0444	gfp
34	4	12.0988	18.9116	gfp
34	5	64.2204	20.9441	gfp
34	6	46.5274	24.9892	gfp
34	7	37.6124	27.3679	gfp
34	8	24.0993	31.2918	gfp
34	9	65.6735	34.3623	gfp
34	10	54.2531	36.1931	gfp
34	11	78.0837	37.5404	gfp
34	13	40.1202	41.2419	gfp
34	15	51.6970	44.2454	gfp
34	16	59.5903	46.6181	gfp
34	17	80.8239	47.2033	gfp
34	18	70.5996	48.5860	gfp
34	19	46.1892	48.4037	gfp
34	20	26.5126	49.5038	gfp
34	21	21.7119	55.2274	gfp
34	22	40.1623	53.9282	gfp
34	23	78.1293	57.4662	gfp
34	24	47.9999	55.0758	gfp
34	25	16.5485	60.1336	gfp
34	26	26.445	61.7860	gfp
34	27	57.9092	63.7449	gfp
34	28	71.0936	61.7811	gfp
34	29	34.1717	63.9478	gfp
34	30	10.0260	67.9716	gfp
34	31	78.4255	70.1709	gfp
34	32	27.8952	71.2469	gfp
34	33	44.3333	76.8597	gfp
34	34	77.6995	77.8607	gfp
34	35	18.7868	79.2821	gfp
34	36	50.4898	80.1541	gfp
34	37	60.8242	82.4456	gfp
34	38	36.0036	83.4677	gfp
34	39	43.4708	86.5523	gfp
34	40	51.1537	86.8437	gfp
34	41	69.8575	88.9688	gfp
34	42	56.0199	93.6201	gfp
35	1	11.5913	5.3865	gfp
35	2	19.4701	10.6678	gfp
35	3	13.4706	13.2947	gfp
35	4	12.6198	21.3326	rfp
36	1	35.7770	2.9025	gfp
36	2	30.3517	4.6579	rfp
36	3	24.0528	7.7073	gfp
36	4	34.3958	10.2210	gfp
36	5	17.1991	13.1692	gfp
36	6	9.8960	15.2735	gfp
36	7	17.0569	23.5476	gfp
36	8	6.9899	33.1040	gfp
36	9	15.4664	36.7731	gfp
38	1	7.9739	15.2267	gfp
38	2	2.8439	23.1418	gfp
39	1	68.9632	5.2752	gfp
39	2	60.5810	7.22658	rfp
39	3	82.3016	7.0587	gfp
39	4	90.4051	9.2728	gfp
39	5	94.7805	16.5489	gfp
39	6	70.305	16.0649	gfp
39	7	59.7219	21.8876	gfp
39	8	96.2466	26.9327	gfp
39	9	47.9861	27.2513	gfp
39	10	65.6968	30.0498	gfp
39	11	6.7256	31.2708	rfp
39	12	58.4806	33.6308	gfp
39	13	125.9853	33.9420	gfp
39	14	135.6510	34.0962	gfp
39	16	12.5594	37.1357	gfp
39	17	5.4347	37.6465	gfp
39	20	65.3165	40.3615	gfp
39	21	21.7726	43.3318	gfp
39	22	31.4578	41.4710	gfp
39	23	139.6522	43.5149	gfp
39	24	2.5374	46.1053	rfp
39	25	70.5147	46.4287	gfp
39	26	44.6303	47.2350	gfp
39	27	55.7060	48.4417	gfp
39	29	14.1373	55.1475	rfp
39	30	6.2376	54.9115	gfp
39	31	78.4711	56.7516	gfp
39	32	111.8364	56.6660	gfp
39	33	132.7588	58.695	gfp
39	34	30.8258	60.5194	gfp
39	35	95.7628	60.2533	gfp
39	36	128.5662	65.3962	gfp
39	37	22.9337	63.7572	gfp
39	38	111.8896	64.3244	gfp
39	39	16.1493	71.7996	gfp
39	40	41.1493	70.8636	gfp
39	41	66.7138	68.7217	gfp
39	42	93.5443	68.9792	gfp
39	43	51.1980	70.7443	rfp
39	44	32.0592	74.7246	gfp
39	46	87.0943	75.0366	gfp
39	47	132.3826	75.2540	gfp
39	48	62.6639	76.5271	rfp
39	49	120.6322	79.6231	gfp
39	50	93.6806	80.0454	gfp
39	51	106.4608	79.06625	gfp
39	52	79.1780	81.5868	gfp
39	53	28.9065	85.9035	gfp
39	54	98.1137	89.6596	gfp
39	55	62.4368	90.5274	rfp
39	56	33.4742	91.7611	gfp
39	57	87.1234	92.3076	gfp
39	58	54.2973	93.1028	rfp
39	59	93.5312	95.0693	gfp
39	60	41.0496	96.9472	gfp
39	61	111.9556	95.1664	gfp
39	62	82.0942	97.6936	gfp
39	63	54.9009	101.7772	rfp
39	64	105.9827	100.4449	rfp
39	65	94.8502	101.3764	gfp
39	66	76.17	104.0025	rfp
39	67	66.2391	104.3604	rfp
39	68	83.6976	105.5780	gfp
40	1	50.1678	2.2506	gfp
40	2	34.5404	11.7088	gfp
40	3	45.1360	5.9499	gfp
40	4	8.6218	16.6026	gfp
40	5	19.9878	18.7122	gfp
41	1	35.72225	3.8593	gfp
41	2	28.5182	5.9663	gfp
41	3	50.7691	6.3096	rfp
41	4	22.6426	12.4296	gfp
41	6	32.5515	12.2314	gfp
41	8	8.6696	13.1182	gfp
41	9	60.1309	14.0595	gfp
41	10	15.7674	16.6578	gfp
41	11	7.6426	19.5859	gfp
41	12	63.2547	20.0099	gfp
41	16	70.4190	26.1942	gfp
41	17	25.5913	27.6347	gfp
41	18	61.3048	33.2500	gfp
41	20	71.9885	33.7205	gfp
41	22	17.9579	37.0065	gfp
41	24	26.2280	37.2575	gfp
41	28	15.9563	46.8717	gfp
41	29	56.7072	48.3841	gfp
41	30	25.2716	47.3892	gfp
41	31	42.5955	55.2945	gfp
41	32	10.3347	54.6735	gfp
41	34	3.4691	54.3630	gfp
41	35	53.2814	54.6528	gfp
41	37	58.4667	58.8726	gfp
41	38	51.2288	63.3195	gfp
41	39	40.5498	67.1591	gfp
41	40	32.4720	67.0591	gfp
41	41	58.9323	68.1043	gfp
41	42	35.67925	72.369	gfp
42	1	28.2490	5.3496	gfp
42	2	40.1957	13.0346	gfp
42	3	20.8635	16.1646	gfp
42	4	30.2457	18.3162	gfp
42	5	35.0177	22.3873	gfp
43	1	7.0101	3.2080	gfp
43	2	12.3770	5.3866	gfp
43	3	17.3270	8.7427	gfp
43	4	4.4301	9.8957	gfp
43	5	9.5238	14.1094	gfp
43	6	20.0037	15.6107	gfp
43	7	26.2080	18.3359	gfp
43	8	20.8250	21.3960	gfp
43	9	31.1681	28.1398	gfp
43	10	40.0674	46.5002	gfp
43	11	47.6318	50.1558	gfp
43	12	53.4482	56.4251	gfp
43	13	48.0901	58.1784	gfp
43	14	58.2507	62.9663	gfp
44	1	11.1403	2.9936	gfp
44	2	18.8106	6.0775	gfp
44	3	4.125	7.4400	gfp
44	4	26.5230	11.3690	gfp
44	5	34.8093	16.1912	rfp
44	6	38.0350	24.7213	gfp
44	7	33.6463	33.2104	gfp
44	8	28.3667	38.3952	gfp
44	9	36.9610	43.5712	gfp
44	12	27.8199	48.5617	gfp
44	14	24.5833	53.6816	gfp
44	15	39.0336	58.7840	rfp
45	1	20.7690	5.16	gfp
45	2	10.5453	7.2761	gfp
45	3	3.5394	10.4167	gfp
45	4	17.7458	12.3460	gfp
46	1	17.9360	3.0927	gfp
46	2	3.5406	22.8281	gfp
46	3	7.2637	32.4584	gfp
47	1	6.1933	5.8873	gfp
47	2	15.0265	6.9640	gfp
47	3	8.6165	20.2431	rfp
48	1	4.8257	3.9025	gfp
48	2	13.8545	4.4727	gfp
48	3	22.3125	7.635	rfp
48	4	15.4252	15.9607	gfp
49	1	8.1391	10.9746	rfp
49	2	24.1484	11.8836	gfp
49	3	37.5862	27.9925	gfp
49	4	49.6083	31.2160	rfp
50	1	35.3642	4.8507	gfp
50	2	25.6985	5.9961	gfp
50	3	18.2313	7.1152	gfp
50	4	9.3994	14.0903	gfp
51	1	9.0809	13.6231	gfp
51	2	15.8817	22.4724	gfp
52	1	114.1234	6.4084	gfp
52	2	121.7802	11.6516	gfp
52	3	92.5439	17.7986	gfp
52	4	175.6679	21.3553	gfp
52	5	183.8570	25.7332	gfp
52	6	151.3754	25.0536	gfp
52	7	131.8432	25.5146	gfp
52	8	157.3135	26.7982	gfp
52	9	141.6435	32.0727	gfp
52	10	171.2509	30.9159	gfp
52	11	123.6852	33.7636	gfp
52	12	96.8062	33.0104	gfp
52	13	158.9368	37.7928	gfp
52	14	148.3366	43.9272	gfp
52	17	155.1792	46.8759	gfp
52	18	140.567	46.62275	rfp
52	19	43.5059	48.6785	gfp
52	20	60.1693	49.4281	gfp
52	21	144.0750	52.7456	gfp
52	23	69.5804	53.7737	gfp
52	24	16.6826	59.7256	gfp
52	25	71.1073	61.0390	gfp
52	26	61.3604	62.0054	gfp
52	27	53.3272	63.8048	gfp
52	28	44.1642	64.8225	gfp
52	29	67.9677	72.8551	rfp
52	30	8.12055	76.11645	gfp
52	31	60.0847	82.7379	gfp
52	32	6.4793	82.7750	gfp
52	33	46.0832	84.8998	gfp
52	34	5.1764	88.6766	gfp
52	35	53.3568	95.9607	gfp
52	36	4.1821	95.8553	rfp
52	37	14.5586	101.4660	gfp
52	38	64.2009	108.7292	gfp
52	39	67.8792	116.6749	gfp
53	1	68.2789	6.9842	gfp
53	2	61.7747	11.4824	gfp
53	3	24.9887	23.0910	gfp
53	5	15.6764	27.2143	gfp
53	6	31.9275	26.9201	gfp
53	7	34.4666	34.2304	gfp
53	8	11.1910	35.7054	gfp
53	9	24.4085	38.7926	gfp
53	10	36.6622	41.4820	gfp
53	11	13.6140	45.2372	gfp
53	12	30.6856	48.6975	gfp
53	13	25.0324	51.7226	gfp
54	1	27.2933	3.0077	gfp
54	3	5.7794	27.0913	gfp
54	4	16.6397	27.8781	gfp
55	1	43.2776	3.3453	gfp
55	2	35.5577	8.5835	gfp
55	3	47.5989	7.2970	gfp
55	4	24.6800	16.7172	gfp
55	5	44.3802	15.6048	gfp
55	6	39.5699	20.8704	gfp
55	7	50.3929	24.7772	gfp
55	8	64.6037	25.7076	gfp
55	9	33.8580	29.0341	gfp
55	10	83.9465	30.3079	gfp
55	11	23.5046	32.5400	rfp
55	12	62.3991	33.9915	gfp
55	13	27.3082	38.1688	gfp
55	14	46.9580	37.3220	cy5
55	15	33.3445	42.4557	gfp
55	16	61.7943	42.5536	gfp
55	17	52.1724	43.8803	gfp
55	18	27.2260	48.375	gfp
55	19	67.6841	48.2614	gfp
55	20	79.1585	49.5494	gfp
55	21	105.5435	53.2672	gfp
55	22	89.1566	52.8020	gfp
55	23	97.1155	56.0472	gfp
55	24	23.4933	56.1815	gfp
55	25	36.08775	55.58825	gfp
55	26	82.9140	58.3686	gfp
55	27	44.5123	60.7399	gfp
55	28	27.8076	61.5169	gfp
55	29	89.5990	64.0815	gfp
55	30	52.1706	64.5815	gfp
55	31	69.8967	68.85375	gfp
55	32	42.2759	69.8291	gfp
55	33	59.2125	66.8475	gfp
55	34	20.5904	67.51	gfp
55	35	54.3075	73.4025	gfp
55	36	20.3647	74.5998	gfp
55	37	52.2919	79.7292	gfp
55	38	15.3975	87.0225	gfp
55	39	11.3405	91.5767	gfp
56	1	34.9989	3.3530	rfp
56	2	41.9096	4.1249	rfp
56	3	53.7637	6.1705	gfp
56	4	67.5458	8.0466	rfp
56	5	41.7983	12.8770	gfp
56	6	52.6122	15.1128	gfp
56	7	54.18	35.7975	gfp
56	8	25.8	42.3673	gfp
56	9	20.4241	47.6954	gfp
56	10	2.7887	52.3114	gfp
56	11	19.9421	55.0946	gfp
56	12	8.7834	59.5929	gfp
57	1	8.3893	4.1796	gfp
57	2	4.4505	10.6289	gfp
58	1	89.9143	3.6613	rfp
58	2	83.3498	15.8465	gfp
58	4	116.6774	24.0954	gfp
58	6	130.4464	22.9170	gfp
58	7	108.9891	25.3242	gfp
58	8	125.2051	25.9723	gfp
58	9	82.5450	30.1505	gfp
58	10	101.6586	29.6937	rfp
58	11	131.8801	29.7906	gfp
58	13	121.905	33.89475	gfp
58	15	106.4662	40.1452	rfp
58	16	76.0631	43.6974	rfp
58	17	96.6314	49.1420	rfp
58	19	108.2681	50.0422	gfp
58	20	64.0373	53.6332	cy5
58	22	80.67875	59.6659	rfp
58	23	50.2898	57.3546	rfp
58	24	94.9409	60.9604	gfp
58	26	81.8889	73.0260	gfp
58	27	48.9705	69.7155	rfp
58	28	91.3522	72.4452	gfp
58	29	40.1487	77.8965	rfp
58	30	55.2593	79.0942	rfp
58	31	73.7604	78.1730	gfp
58	32	64.3698	83.3290	rfp
58	33	92.9807	86.0684	gfp
58	34	38.0213	88.8126	rfp
58	35	70.4681	87.9590	gfp
58	36	82.0569	92.4973	rfp
58	37	75.9393	94.8828	gfp
59	1	32.1510	11.5813	gfp
59	2	7.0715	16.6117	gfp
59	3	32.5890	21.7122	gfp
60	1	4.4374	4.6763	gfp
60	2	5.5774	20.1468	rfp
61	1	42.4945	10.0469	gfp
61	2	53.4579	7.6208	gfp
61	3	3.0365	12.1409	gfp
61	4	60.4563	11.7766	gfp
61	5	18.3395	13.0333	gfp
61	6	30.7134	15.6254	rfp
61	8	8.6962	17.4207	gfp
61	9	58.1544	21.6539	gfp
61	10	65.6626	22.2471	gfp
61	11	79.5586	29.0384	gfp
61	12	5.7654	24.4364	gfp
61	13	40.8190	26.6448	gfp
61	14	19.6456	27.9097	gfp
61	15	17.0059	33.9491	gfp
61	16	67.3096	36.4206	gfp
61	17	24.2065	36.765	gfp
61	18	59.2520	37.0707	gfp
61	19	20.2760	45.0123	gfp
61	20	62.1820	43.5123	gfp
61	21	49.4338	48.7644	gfp
61	22	29.6881	54.5639	gfp
61	23	43.8797	56.9180	gfp
61	24	56.59875	55.3936	gfp
61	25	58.7868	63.0099	gfp
61	26	67.3433	63.1837	gfp
61	27	48.3186	63.4761	gfp
62	1	40.7204	8.6193	gfp
62	2	7.2344	13.2265	gfp
62	3	26.1851	18.1458	gfp
62	4	50.1219	16.6580	gfp
62	5	40.9681	19.3130	gfp
62	6	50.7114	24.2617	gfp
63	1	27.8987	3.8948	gfp
63	2	6.7154	14.0530	gfp
64	1	35.0143	5.4825	gfp
64	2	45.6982	7.783	gfp
64	3	36.2861	10.7207	gfp
64	4	26.5451	10.4201	gfp
64	6	17.3247	15.6219	gfp
64	8	9.9488	24.3822	gfp
64	9	17.7887	25.5458	gfp
64	11	26.6576	29.2305	gfp
64	12	11.3080	34.2490	gfp
64	13	27.1310	40.1743	gfp
64	14	2.6528	42.3827	gfp
64	16	3.5112	48.5794	gfp
64	17	34.04525	58.695	gfp
64	18	33.3701	65.8417	rfp
64	20	36.2948	73.8680	gfp
64	21	24.1786	78.4209	gfp
64	22	45.2906	80.6994	rfp
64	23	38.6046	81.9014	gfp
64	24	29.29375	86.2240	gfp
64	25	37.4725	88.5725	gfp
65	1	14.3218	11.0351	gfp
65	2	6.5772	25.0455	rfp
65	3	5.4825	34.4210	gfp
65	4	22.6128	39.1213	gfp
65	5	12.8051	56.4565	gfp
65	6	23.6640	63.1305	gfp
66	1	153.8812	11.2622	gfp
66	2	145.0577	9.0265	gfp
66	3	90.3977	16.6039	rfp
66	4	79.2790	13.5276	gfp
66	5	131.7643	14.3474	rfp
66	6	142.4155	20.3572	gfp
66	7	126.3997	20.8986	gfp
66	8	98.1275	23.9575	gfp
66	9	152.1143	24.5047	gfp
66	10	76.9236	24.8976	gfp
66	11	108.3181	25.5464	gfp
66	12	73.9407	31.2871	gfp
66	14	91.9739	29.7263	gfp
66	15	86.1881	35.9695	gfp
66	16	147.4689	34.6586	gfp
66	17	100.4398	32.4682	gfp
66	18	135.3073	35.6512	gfp
66	19	111.0137	34.2403	rfp
66	20	122.1928	38.8547	rfp
66	21	103.7037	42.1462	gfp
66	22	110.6812	40.3603	gfp
66	24	79.6073	46.4758	gfp
66	25	89.0590	48.3632	gfp
66	27	151.41375	52.0002	gfp
66	28	101.2282	52.2775	rfp
66	31	134.1196	58.3642	gfp
66	32	86.4655	57.2842	gfp
66	34	144.9080	60.2371	gfp
66	35	94.0179	61.8774	rfp
66	37	7.94	66.9775	gfp
66	38	105.5305	65.5933	gfp
66	39	86.2854	67.1134	gfp
66	40	41.3095	73.5791	gfp
66	41	95.3169	68.7230	gfp
66	42	52.5843	70.3427	gfp
66	43	62.1237	70.5834	gfp
66	44	25.7551	73.2116	rfp
66	45	75.9472	71.3555	rfp
66	46	15.8851	74.7708	rfp
66	47	102.0965	74.8485	rfp
66	48	118.1271	73.8393	gfp
66	49	110.3340	77.8359	gfp
66	50	7.6293	80.1292	rfp
66	52	110.0666	88.6213	gfp
66	54	116.4255	96.1172	gfp
66	55	24.3229	94.6677	gfp
66	56	140.5311	97.1619	gfp
66	57	125.7133	97.23375	gfp
66	58	153.5745	105.3531	gfp
66	59	142.5290	107.0764	gfp
66	62	130.4553	110.8565	gfp
66	63	152.1941	113.5804	gfp
66	64	165.5336	113.3493	rfp
66	65	72.4499	115.6736	gfp
66	66	56.2298	118.1881	gfp
66	67	137.4474	117.2756	gfp
66	68	84.7833	120.5417	rfp
66	69	145.6068	122.4613	gfp
66	70	129.3999	120.04998	gfp
66	71	156.89625	122.9203	gfp
67	1	23.3093	6.7543	gfp
67	2	14.8898	10.6547	gfp
68	1	35.2611	3.9754	gfp
68	2	14.1044	6.0222	gfp
68	3	22.0303	8.1915	gfp
68	4	8.0944	11.7907	gfp
68	5	32.6395	12.4379	gfp
68	6	26.9235	19.7189	gfp
68	7	6.3503	19.8132	gfp
68	8	26.1467	29.0250	gfp
69	1	26.2515	3.999	gfp
69	2	20.2606	6.6018	gfp
69	3	26.0135	13.6054	gfp
69	4	17.2389	18.7980	rfp
69	5	3.0922	21.3495	gfp
69	6	9.4530	27.6766	gfp
70	1	28.4755	9.9317	gfp
70	2	3.0784	8.2619	gfp
70	4	37.0366	25.3460	rfp
70	5	54.5915	25.6721	cy5
70	6	24.2844	28.0475	gfp
70	7	48.5763	30.8897	rfp
70	8	9.3926	33.9466	gfp
70	9	18.6214	33.7908	gfp
70	10	54.8121	34.72035	gfp
70	11	37.3544	40.4534	gfp
70	12	15.0231	40.0258	gfp
70	13	23.5615	41.2990	gfp
70	14	53.4088	41.9615	gfp
70	15	46.5817	47.6335	rfp
71	1	37.9849	12.5354	gfp
71	2	27.5862	17.0925	rfp
71	3	27.0321	35.3151	cy5
71	4	38.6428	34.2682	gfp
71	5	63.04875	34.1680	rfp
71	7	44.8787	38.1830	gfp
71	8	52.3764	38.055	gfp
71	9	73.0887	40.7538	cy5
71	12	14.7071	49.4455	rfp
71	13	37.2758	52.4482	gfp
71	14	47.7444	50.4496	gfp
71	15	76.9191	53.0597	gfp
71	16	21.5625	55.0325	gfp
71	17	69.8657	58.3169	gfp
71	18	82.2518	58.9817	rfp
71	19	49.7093	58.6507	gfp
71	21	88.1437	59.7257	rfp
71	22	84.0720	70.7103	rfp
71	24	90.5340	85.6396	gfp
71	25	74.6561	103.1524	rfp
72	1	89.0364	11.9008	rfp
72	2	16.7562	13.0889	gfp
72	3	6.8768	12.4921	rfp
72	4	27.7828	19.7641	gfp
72	5	90.1703	21.5211	rfp
72	6	36.8258	36.0242	gfp
72	7	47.4569	37.0069	rfp
72	8	86.4432	39.0388	rfp
72	9	62.3337	41.0487	rfp
73	1	56.2300	12.3587	gfp
73	2	71.7190	11.6490	rfp
73	3	27.7389	18.8721	gfp
73	4	81.6421	14.5001	gfp
73	5	38.7541	19.4301	gfp
73	7	20.4031	38.86125	rfp
73	8	47.4888	32.6995	gfp
73	9	37.9646	39.4013	rfp
73	11	6.8088	47.5301	rfp
74	1	5.1999	3.0112	rfp
74	2	16.0668	6.6336	gfp
74	3	26.28375	9.0796	gfp
74	4	13.1908	14.2905	gfp
74	5	19.4501	14.3902	gfp
74	6	31.2121	16.8812	gfp
74	7	40.2137	20.1199	gfp
74	8	62.2492	17.5830	rfp
74	9	73.1773	20.6148	rfp
74	10	48.3585	21.9713	gfp
74	11	61.4920	25.8101	gfp
74	12	67.6089	28.6423	gfp
74	13	65.0031	35.0622	rfp
75	1	4.1438	8.70375	gfp
75	2	15.2060	12.3833	rfp
75	3	4.6678	19.6951	gfp
76	1	21.8668	5.2099	gfp
76	2	18.4840	10.6126	rfp
76	3	5.9923	16.9469	gfp
77	1	53.3552	9.9755	gfp
77	2	64.4285	5.3363	gfp
77	3	46.9572	9.8515	rfp
77	4	5.5476	19.8204	rfp
77	5	28.3026	20.8185	gfp
77	6	57.3207	22.3431	rfp
77	7	65.7767	21.4529	rfp
77	8	43.7433	22.5572	gfp
77	9	14.9659	24.3982	rfp
77	10	9.92225	31.40075	gfp
77	11	49.9292	33.1343	rfp
77	12	20.6148	31.9477	rfp
77	13	64.7357	36.3557	rfp
77	14	27.2850	35.79	gfp
77	15	54.4128	40.3617	rfp
77	16	39.8087	41.1505	gfp
77	17	20.7411	45.5145	gfp
77	18	79.5142	42.3908	rfp
77	19	91.2152	45.5161	rfp
77	20	44.2223	45.2814	gfp
77	21	62.2941	48.5341	cy5
77	22	10.8082	51.6266	rfp
77	23	29.6955	53.4035	cy5
78	1	21.7782	6.0658	rfp
78	2	3.4539	5.8674	gfp
78	3	13.8299	9.9192	gfp
78	4	12.9421	19.4108	gfp
79	1	7.3369	5.7921	gfp
79	2	12.9433	13.4860	gfp
79	3	26.8416	28.8804	rfp
80	1	7.8306	8.4672	cy5
80	2	5.9172	16.5597	cy5
81	1	15.3942	10.8838	gfp
81	2	34.1050	11.5203	gfp
81	3	68.2903	11.7428	gfp
81	4	47.56875	15.3145	gfp
81	5	55.7599	14.8057	cy5
81	6	29.6325	15.6750	gfp
81	7	3.3584	18.4770	gfp
81	8	9.1168	15.6785	gfp
81	9	19.5192	18.4080	gfp
81	10	41.6289	18.9905	gfp
81	11	26.2850	21.2924	gfp
81	12	35.9118	21.9341	gfp
81	13	52.3019	22.5940	cy5
81	14	44.2736	26.4941	gfp
81	16	33.4360	29.5452	gfp
82	1	10.7271	14.9883	rfp
83	1	132.4501	8.6994	gfp
83	2	143.4672	13.2055	gfp
83	3	44.3749	14.9142	rfp
83	4	136.7136	13.7512	gfp
83	5	152.0997	14.2526	rfp
83	6	33.2144	16.7011	rfp
83	7	119.7124	18.7536	gfp
83	8	126.8783	16.7055	rfp
83	9	55.1718	18.0417	gfp
83	10	133.4709	19.2448	gfp
83	11	22.6938	21.5736	rfp
83	12	139.4552	20.3279	rfp
83	13	64.5410	21.2674	rfp
83	14	47.9934	21.9571	gfp
83	15	32.25258	26.18442	gfp
83	16	76.3694	28.8688	rfp
83	17	15.2263	29.2744	rfp
83	18	66.2719	29.7724	cy5
83	19	93.0085	28.0817	rfp
83	20	103.1027	31.8456	rfp
83	21	124.7952	33.2298	gfp
83	22	8.9864	33.8364	rfp
83	23	114.0204	37.5101	rfp
83	24	19.2240	38.5639	gfp
83	25	146.8134	41.9095	gfp
83	26	102.1882	41.57025	gfp
83	27	12.5005	39.4461	gfp
83	28	135.3768	41.8410	rfp
83	29	161.7554	43.1332	rfp
83	30	92.6922	43.8565	gfp
83	31	11.9723	45.7671	gfp
83	32	19.2607	47.5960	cy5
83	33	5.0105	48.2727	rfp
83	34	117.8675	53.8725	rfp
83	35	173.3610	57.7156	gfp
83	36	98.7561	54.2784	gfp
83	37	55.2806	57.0085	rfp
83	38	20.5598	56.0381	gfp
83	39	9.8034	58.5917	gfp
83	40	44.5632	61.5922	gfp
83	41	28.2484	62.5453	cy5
83	43	145.4533	62.3064	gfp
83	44	51.4275	64.5575	rfp
83	45	88.5930	66.7184	rfp
83	46	58.4003	68.6981	gfp
83	47	142.3154	69.4632	gfp
83	48	36.6373	72.6431	gfp
83	49	25.4194	76.5022	rfp
83	50	114.6065	76.7957	rfp
83	51	149.5133	91.8607	rfp
83	52	72.1487	100.6626	rfp
84	1	59.1909	7.3470	rfp
84	2	27.1060	11.6834	rfp
84	3	51.3485	18.1750	gfp
84	4	33.7363	13.1430	gfp
84	5	63.5721	14.5917	gfp
84	7	18.9786	22.4947	gfp
84	8	39.6343	18.6053	gfp
84	9	61.7666	23.6387	gfp
84	10	27.0935	22.6548	gfp
84	11	36.8845	25.6038	gfp
84	12	8.0567	29.4347	rfp
84	13	19.5884	33.4208	rfp
84	14	52.2846	34.4509	rfp
84	15	28.9972	34.5464	rfp
84	16	12.2927	39.7430	rfp
84	17	9.1750	48.3898	rfp
84	18	4.1040	56.9687	rfp
85	1	33.0742	17.7494	rfp
85	2	27.4562	20.8422	rfp
85	3	35.3972	26.9788	gfp
85	4	28.4558	33.8712	gfp
85	5	39.5371	44.3601	gfp
85	6	51.6708	52.8585	gfp
85	7	58.8228	55.1779	rfp
85	8	65.0122	83.4440	rfp
85	9	70.5622	90.0183	rfp
85	10	81.8909	92.8921	rfp
85	11	89.1961	96.4399	rfp
86	1	8.95518	5.7095	gfp
86	2	13.7839	15.1336	gfp
86	3	22.6851	20.3306	gfp
86	4	37.2412	32.1897	gfp
86	5	45.5821	43.5670	gfp
86	6	58.8532	53.7541	gfp
86	7	63.7125	64.065	gfp
86	8	63.3688	69.9825	gfp
87	1	19.09458	12.9774	gfp
87	2	8.9433	20.2408	rfp
87	3	26.6847	22.6152	rfp
87	4	20.8261	31.3693	rfp
88	1	9.6298	4.2046	rfp
88	2	24.0585	10.6986	rfp
88	3	3.7366	9.7528	gfp
88	4	16.6792	16.0342	gfp
88	5	8.5572	17.8587	gfp
88	6	28.5781	19.479	gfp
88	7	17.4324	26.1051	gfp
88	8	24.6075	34.1655	gfp
88	9	21.3576	44.5937	gfp
88	10	30.7237	46.0451	gfp
88	11	59.3463	54.9325	rfp
89	2	13.3268	14.6074	rfp
89	3	44.2305	17.2364	rfp
89	4	16.6391	20.9817	rfp
89	5	6.3663	35.4803	rfp
90	1	23.2915	6.2006	gfp
90	2	31.9275	4.3822	gfp
90	3	8.7000	20.4646	gfp
91	1	78.3897	5.8384	rfp
91	3	13.8023	21.0350	rfp
91	5	43.8091	31.7238	rfp
91	6	64.2496	39.9111	gfp
91	7	15.5801	35.8642	rfp
91	8	48.8511	35.475	rfp
91	9	33.3027	35.0917	rfp
91	10	19.8298	48.1036	rfp
91	11	11.9208	50.2865	rfp
91	14	81.7891	60.2595	rfp
91	15	65.5444	64.6521	rfp
91	16	83.6478	71.2023	rfp
91	17	74.5639	75.3227	rfp
92	1	6.5408	11.3219	rfp
92	2	14.0054	15.1708	cy5
92	3	7.5384	24.5369	gfp
92	4	15.1749	27.2730	rfp
92	5	23.7073	30.2344	rfp
92	6	10.7155	36.8198	rfp
92	7	39.4080	34.2109	cy5
92	8	25.0151	39.7841	cy5
92	9	35.7483	42.9910	cy5
92	10	45.3622	47.9878	gfp
92	11	30.2613	60.2307	rfp
92	12	43.9171	60.1038	rfp
92	13	21.6598	66.5541	rfp
92	14	14.7305	68.8560	rfp
92	15	40.6142	69.1294	rfp
92	16	53.4235	80.2844	rfp
92	17	31.7273	75.8209	rfp
92	18	59.1252	93.8949	rfp
92	19	48.4825	90.6864	rfp
93	1	35.5551	15.5120	rfp
93	3	137.8377	20.0571	rfp
93	4	12.5136	21.8246	rfp
93	5	119.1837	22.7960	rfp
93	7	22.4446	26.2460	rfp
93	10	10.9440	31.0511	rfp
93	11	114.4803	28.2582	rfp
93	12	127.0357	27.6275	rfp
93	13	142.9244	28.3895	cy5
93	14	54.3864	27.2061	rfp
93	15	28.6076	35.7026	rfp
93	16	54.9818	41.9120	rfp
93	17	114.2963	37.515	rfp
93	18	36.6480	40.3672	gfp
93	19	45.8878	36.0891	gfp
93	20	122.9132	40.8870	rfp
93	21	22.6099	40.6453	rfp
93	22	145.9022	41.7664	rfp
93	23	160.2436	43.9589	rfp
93	24	46.6473	47.1490	rfp
93	26	127.9285	51.0486	rfp
93	27	121.4475	52.9325	rfp
93	28	60.5810	56.0257	cy5
93	30	99.8263	61.6615	rfp
93	31	114.4769	60.6670	gfp
93	32	127.3638	63.5040	rfp
93	33	55.4046	65.6412	rfp
93	34	95.1375	69.7184	rfp
93	36	157.0971	77.0832	rfp
93	37	57.0719	75.5919	gfp
93	38	45.2801	80.3241	gfp
93	40	94.1316	82.8262	rfp
93	41	124.8290	79.6629	gfp
93	42	84.3367	85.8328	gfp
93	43	146.9602	86.3071	rfp
93	44	133.5515	87.6375	rfp
93	45	53.6063	88.6989	gfp
93	46	35.9111	94.6548	rfp
93	47	56.5367	93.8277	gfp
93	48	27.8540	99.1765	rfp
93	49	144.4667	99.9949	rfp
93	50	91.1293	96.4621	rfp
94	1	29.1830	3.5607	gfp
94	2	37.9744	4.5223	gfp
94	3	44.8760	6.1969	gfp
94	4	22.9036	7.7157	gfp
94	5	53.4540	10.1024	gfp
94	6	13.4782	9.8580	gfp
94	7	29.8724	11.3318	gfp
94	8	39.8312	18.3611	gfp
94	9	7.0950	14.0908	gfp
94	10	70.1197	16.77	gfp
94	11	56.7887	19.823	gfp
94	12	62.6649	24.2533	gfp
94	13	7.8192	23.25225	gfp
94	14	76.7138	23.9679	gfp
94	15	25.3321	23.3608	gfp
94	16	50.6047	25.8890	gfp
94	17	3.5427	36.1418	gfp
94	18	78.6279	31.6080	gfp
94	19	18.5405	31.7037	gfp
94	20	49.1622	33.4602	gfp
94	21	12.5283	37.1121	gfp
94	22	25.8516	37.0574	gfp
94	23	57.3967	38.3334	gfp
94	24	32.1339	39.6417	gfp
94	25	69.2902	40.4072	gfp
94	26	19.2726	41.05425	gfp
94	28	76.1880	45.9172	gfp
94	29	8.4116	47.1412	gfp
94	30	14.4695	45.838	gfp
94	31	65.9645	47.5661	gfp
94	32	14.9916	51.4341	gfp
94	33	21.1079	54.4076	gfp
94	34	68.4002	53.1420	gfp
94	36	45.5915	58.6574	gfp
94	37	78.9905	57.5712	gfp
94	38	8.9867	57.1403	gfp
94	39	64.6665	61.1169	gfp
94	40	12.9581	61.9741	gfp
94	41	34.2102	61.6368	gfp
94	42	25.5361	62.4340	gfp
94	43	70.8795	63.5728	gfp
94	44	50.53575	64.50645	gfp
94	45	6.2723	66.5864	gfp
94	46	76.0867	66.9570	gfp
94	47	18.8177	71.1715	gfp
94	48	6.1949	73.2171	gfp
94	49	80.3162	74.2368	gfp
94	50	68.2977	74.8256	gfp
94	52	60.8920	78.5086	gfp
94	53	76.4568	80.0713	gfp
94	54	12.5578	81.0857	gfp
94	55	48.7687	82.0616	gfp
94	56	88.4203	80.7724	gfp
94	57	61.9719	86.0927	gfp
94	58	85.1273	86.1786	gfp
94	59	19.8918	86.07525	gfp
94	60	77.2867	87.5108	gfp
94	61	32.1471	91.2675	gfp
94	62	24.4465	96.3444	gfp
94	63	88.0181	96.0855	gfp
94	64	50.6395	103.2723	gfp
94	65	90.4223	101.7098	gfp
94	66	94.8628	104.4661	gfp
94	67	60.3075	107.2270	gfp
94	68	30.5585	104.9573	gfp
94	70	71.5364	109.0307	gfp
94	71	90.6552	108.8050	gfp
94	72	38.9803	113.4183	gfp
94	73	55.3109	117.3769	gfp
94	74	68.2674	115.6749	gfp
95	1	41.6999	4.1925	gfp
95	2	23.3035	10.2968	gfp
95	3	11.6672	9.83625	gfp
95	4	40.8735	15.3435	gfp
95	5	49.9258	15.6735	gfp
95	6	31.5474	18.3595	gfp
95	7	52.1352	22.8666	gfp
95	9	19.4025	27.0675	gfp
95	13	33.5915	34.2907	rfp
96	1	27.0488	5.3727	gfp
96	3	2.9402	32.2626	gfp
96	4	11.5017	32.0031	gfp
96	5	19.0275	29.455	cy5
96	6	20.2945	46.3824	rfp
97	1	21.4310	28.3291	gfp
97	2	26.9489	35.6430	gfp
97	3	34.2670	41.1980	cy5
98	1	20.9437	4.2631	gfp
98	2	30.6748	11.6827	gfp
98	3	4.1783	13.4706	gfp
98	4	13.4273	15.6899	gfp
98	5	22.1834	17.0695	gfp
99	1	24.2497	6.5349	gfp
99	2	30.3495	11.6039	gfp
99	3	22.1919	16.8751	gfp
99	5	9.3297	22.0470	gfp
99	6	16.6330	28.4374	gfp
100	1	8.5324	3.5291	gfp
100	2	4.2483	10.8286	rfp
100	3	11.6521	12.5401	gfp
100	4	40.6059	28.2053	gfp
100	5	9.0261	26.7753	gfp
100	6	22.8200	30.6199	gfp
100	7	36.4255	36.3576	gfp
101	1	44.8551	4.0602	gfp
101	2	36.5101	10.2432	gfp
101	3	39.2522	15.2900	gfp
101	4	31.3568	18.0786	gfp
101	5	23.2377	16.5255	gfp
101	6	22.7152	24.7589	gfp
101	7	12.0205	29.0592	gfp
101	8	17.3710	35.0572	gfp
101	9	9.4987	38.0163	gfp
101	10	9.1700	43.2211	gfp
101	11	6.3151	47.6420	gfp
101	12	5.1947	54.1651	gfp
102	1	4.9066	6.3291	cy5
102	2	9.8918	11.8937	gfp
102	3	11.6167	19.3836	rfp
102	4	8.2475	26.9619	rfp
104	1	13.3366	4.4953	gfp
104	2	26.9086	10.8441	rfp
104	3	18.5728	11.9748	gfp
104	4	37.4431	16.3235	rfp
104	5	15.4109	17.0810	gfp
104	6	10.6384	23.8436	gfp
104	7	31.8248	23.4398	gfp
104	8	25.8	30.2650	gfp
104	9	36.5839	31.4126	gfp
104	10	18.72	33.4650	gfp
104	11	10.7331	37.3106	rfp
104	12	56.7562	40.2626	rfp
104	14	32.2344	44.1603	gfp
104	15	24.1837	47.4303	gfp
104	16	52.03	56.6916	rfp
104	17	39.9963	55.3815	rfp
104	18	39.6292	66.7165	rfp
105	1	6.6491	8.1859	rfp
105	2	13.7690	13.7555	rfp
105	3	22.4398	21.8624	gfp
106	1	9.2719	5.1830	rfp
106	2	35.76525	5.7835	gfp
106	3	32.3703	9.6509	gfp
106	5	27.0973	14.3234	rfp
106	6	36.4086	14.4022	gfp
106	7	15.0946	19.0065	gfp
106	8	7.6338	23.3182	gfp
106	9	31.2641	25.4222	gfp
107	1	6.8476	4.1299	gfp
107	2	29.2806	21.8326	gfp
107	3	16.7089	22.3503	gfp
107	4	36.4204	25.6799	gfp
108	1	14.4978	12.09375	gfp
108	2	6.1982	12.7100	gfp
108	3	22.9716	17.9154	gfp
108	5	6.2853	19.9538	gfp
109	1	15.2228	6.5521	rfp
109	2	16.8012	14.4640	rfp
109	3	6.0605	18.8013	gfp
109	4	122.0263	23.0514	rfp
109	5	32.2556	23.2422	rfp
109	6	112.9406	23.6452	rfp
109	7	134.6115	31.6519	gfp
109	8	58.0396	32.2327	rfp
109	9	123.7956	33.6140	rfp
109	10	129.8477	34.185	gfp
109	12	46.9727	39.5962	rfp
109	13	91.4259	42.2249	rfp
109	14	99.7287	41.6260	rfp
109	15	133.2530	41.7134	rfp
109	16	72.8825	44.3007	rfp
109	17	83.8664	43.9092	rfp
109	18	58.3725	44.9869	rfp
109	19	130.6849	48.3289	gfp
109	21	62.8034	53.1969	rfp
109	22	105.8312	51.7689	rfp
109	23	82.7640	52.7320	rfp
109	24	92.6151	52.5214	rfp
109	25	77.5054	59.6050	rfp
109	26	92.4450	62.82	rfp
109	27	131.1578	64.8225	rfp
109	28	67.9016	66.7959	rfp
109	29	74.4216	67.5543	rfp
109	30	137.2165	70.0532	rfp
109	31	133.99875	82.61375	rfp
109	33	129.6561	87.2418	gfp
110	1	134.5443	4.6728	rfp
110	2	111.7312	10.5694	rfp
110	3	78.3169	9.4537	gfp
110	4	61.2038	12.5733	gfp
110	5	73.0785	13.7337	gfp
110	6	37.8441	13.6442	gfp
110	7	103.4314	12.6534	gfp
110	8	46.2732	14.6771	gfp
110	9	89.4081	14.6638	gfp
110	11	99.0475	19.725	gfp
110	12	81.8505	21.76746	gfp
110	14	50.9853	23.3385	gfp
110	15	65.1263	23.8370	gfp
110	16	20.9056	25.3333	gfp
110	17	74.0102	25.9648	gfp
110	18	30.3304	26.4604	gfp
110	19	57.5688	29.0352	gfp
110	20	81.0908	29.9256	gfp
110	21	70.0191	37.7353	gfp
110	22	28.0679	36.8274	gfp
110	24	58.3123	41.9895	gfp
110	25	43.2282	43.6691	gfp
110	26	25.5588	46.1023	gfp
110	28	9.6945	56.5548	gfp
111	1	8.7310	13.4087	gfp
111	2	19.5829	7.9311	rfp
111	3	3.8470	27.5565	rfp
111	4	7.6494	40.1603	rfp
112	1	11.0474	14.1258	gfp
113	1	19.4018	6.0558	gfp
113	2	3.1513	28.2971	gfp
114	1	3.6339	7.7566	gfp
114	2	11.0501	8.7344	gfp
114	3	12.2248	17.7239	gfp
114	4	2.6606	21.2190	gfp
115	1	95.9094	7.6028	gfp
115	2	96.7741	17.3524	rfp
115	3	97.7934	25.5686	gfp
115	4	88.1563	32.7179	rfp
115	5	75.4752	35.5123	rfp
115	6	85.9201	44.9534	rfp
115	7	94.2599	42.0325	rfp
115	8	66.6734	46.5693	gfp
115	9	78.6500	46.8257	gfp
115	10	93.4468	50.3686	rfp
115	11	98.5147	52.6327	rfp
115	12	75.4143	54.8311	rfp
115	13	82.7392	57.7736	rfp
115	14	91.2521	62.3654	rfp
115	15	26.8081	62.3733	rfp
115	16	107.1133	63.5999	rfp
115	17	71.2554	63.1182	rfp
115	18	16.6151	65.2694	rfp
115	19	81.6812	66.9107	rfp
115	20	64.5356	70.0104	rfp
115	21	28.6899	74.8061	rfp
115	22	96.7195	71.9889	rfp
115	23	105.6645	71.5751	gfp
115	24	9.2613	73.0772	gfp
115	25	16.2978	75.4458	rfp
115	26	75.6709	75.2902	gfp
115	27	5.8274	80.1189	gfp
115	28	49.2597	79.3919	gfp
115	29	68.2894	80.9821	rfp
115	30	61.1727	81.5453	rfp
115	31	90.43975	83.291	rfp
115	32	43.3455	88.9091	rfp
115	33	55.1133	89.4410	rfp
115	34	92.7772	90.2752	rfp
115	36	101.8025	94.7025	rfp
115	37	49.7695	94.1564	rfp
115	38	90.0800	98.9050	rfp
115	39	30.2344	99.7197	gfp
115	40	45.4499	102.3004	rfp
115	41	83.3663	104.0293	rfp
115	42	36.765	104.4900	gfp
116	1	36.3803	17.5432	gfp
116	2	54.8452	21.3723	gfp
116	3	36.0862	29.6669	gfp
116	4	49.7066	30.3982	gfp
116	5	17.7636	34.6644	rfp
116	6	55.1174	35.0018	gfp
116	8	32.3393	43.3390	gfp
116	9	19.2510	44.1633	gfp
116	10	81.2319	48.3650	gfp
116	11	63.8590	53.9007	gfp
116	12	46.6107	56.3920	gfp
116	13	6.3739	61.2123	rfp
116	14	38.0109	57.4627	gfp
116	15	13.2655	57.9712	gfp
116	16	26.4748	60.1395	gfp
116	17	113.9452	61.3521	rfp
116	18	18.3422	62.5314	gfp
116	19	65.7020	62.0959	gfp
116	20	41.5336	64.7043	gfp
116	21	10.4637	74.3970	gfp
116	22	47.0797	69.6018	gfp
116	23	69.4829	71.4451	gfp
116	24	22.2581	73.3243	gfp
116	25	78.2023	80.3392	gfp
116	26	31.4288	87.9982	gfp
116	27	17.8099	84.6859	gfp
116	28	59.0475	88.7375	gfp
116	30	48.2510	95.7236	gfp
116	31	41.7543	97.7934	gfp
116	32	84.6156	100.1152	gfp
116	33	41.2671	106.63914	gfp
116	37	67.8163	125.6594	rfp
116	38	75.6092	127.9718	rfp
116	39	83.7132	135.5631	rfp
116	40	58.9086	132.3632	rfp
116	41	74.8791	137.5409	rfp
116	42	96.3714	152.7809	rfp
116	43	104.3737	164.9984	rfp
116	44	103.9299	176.5122	rfp
116	45	98.63125	191.049	rfp
116	46	93.6240	204.8921	rfp
116	47	70.2589	202.0430	gfp
116	48	61.2010	210.1061	gfp
116	49	104.0221	217.6689	gfp
116	50	123.0817	217.3098	gfp
116	51	115.6763	219.9640	rfp
116	52	83.1419	225.1753	gfp
116	53	95.2716	222.9050	rfp
116	54	104.1567	227.7311	gfp
116	55	96.7561	233.9869	rfp
116	56	110.0743	232.8054	rfp
116	57	82.1895	241.3759	gfp
116	59	73.6306	250.3120	gfp
116	60	102.9783	250.0584	gfp
116	61	88.3650	254.3047	gfp
116	63	105.5760	265.2201	gfp
116	64	133.2338	269.2834	gfp
116	65	122.0323	269.61	gfp
116	66	139.9502	280.6417	gfp
116	67	118.4257	301.5685	rfp
116	68	118.2161	313.0415	gfp
116	69	116.9767	321.4326	gfp
117	1	15.3942	5.9744	gfp
117	2	18.4781	13.8149	gfp
117	3	8.7922	14.0369	gfp
117	4	14.5373	20.3113	gfp
117	5	25.1116	25.8589	gfp
117	7	4.1273	34.3408	gfp
117	8	12.5600	37.0087	gfp
118	1	14.0134	11.0571	gfp
118	2	40.3780	19.4835	gfp
118	3	12.3001	21.6907	gfp
118	4	24.0702	22.5457	gfp
118	5	7.2554	26.7377	gfp
118	6	29.4120	27.4125	gfp
118	7	19.7689	29.4439	gfp
119	1	21.7669	4.7360	gfp
119	2	67.4541	10.6748	gfp
119	3	51.3323	13.9465	gfp
119	4	33.3831	12.4903	gfp
119	5	14.3019	15.7762	gfp
119	6	24.8092	18.5845	gfp
119	7	18.0152	23.6669	gfp
119	8	32.9939	24.9186	gfp
119	10	55.7364	31.9163	gfp
119	11	47.4039	37.4315	gfp
120	1	46.1918	11.3891	gfp
120	2	71.8416	10.1113	rfp
120	3	80.3481	12.8642	rfp
120	4	7.3912	12.7881	rfp
120	6	25.8724	16.1447	gfp
120	7	77.3717	18.9766	rfp
120	8	33.9256	18.9083	gfp
120	9	26.9427	20.7156	gfp
120	10	14.3056	21.7535	rfp
120	11	70.4889	22.4341	rfp
120	12	40.5807	27.7254	gfp
120	13	49.3425	27.1461	rfp
120	15	87.0667	29.5901	rfp
120	16	76.6826	31.1443	rfp
120	17	25.2095	36.1518	gfp
120	18	35.2082	33.6236	gfp
120	19	71.1872	35.0459	rfp
120	20	90.0236	39.3220	rfp
120	21	82.6503	39.9513	rfp
120	22	31.2158	41.4320	gfp
120	23	60.2115	44.0481	rfp
120	24	38.3653	43.6349	gfp
120	25	25.1564	48.7090	gfp
120	26	85.5860	47.3801	rfp
120	27	92.8765	51.5894	rfp
120	28	65.9471	54.3206	gfp
120	29	45.0167	56.4719	gfp
120	30	51.5325	58.9425	cy5
120	31	39.9799	62.0913	rfp
120	32	63.8120	60.7483	gfp
120	34	49.1954	64.8395	rfp
121	1	14.1678	3.225	gfp
121	2	12.8222	11.2875	rfp
121	3	7.7107	19.9017	rfp
121	4	32.6825	21.5354	rfp
121	5	42.3540	24.0309	rfp
121	7	30.6314	29.0554	gfp
121	8	13.9297	29.8907	rfp
121	9	42.5342	30.6375	rfp
121	10	18.7598	33.5461	rfp
121	11	34.8981	35.0756	rfp
121	12	51.3659	37.6265	gfp
121	13	44.45125	39.603	rfp
122	1	43.3481	3.9913	gfp
122	2	31.9568	5.0818	gfp
122	3	38.9698	12.4393	gfp
122	4	25.8077	13.5220	gfp
122	5	31.8845	13.6697	gfp
122	7	38.2506	18.5411	gfp
122	8	24.6975	20.295	gfp
122	9	28.2093	25.4623	gfp
122	10	16.3446	27.1518	gfp
122	11	8.6349	31.2099	gfp
124	1	4.3427	5.9861	gfp
125	1	25.6306	6.6872	gfp
125	2	14.7955	11.2317	gfp
125	3	44.4779	16.4294	gfp
125	4	9.6222	19.5200	gfp
125	5	41.0988	23.7759	gfp
125	6	36.9641	29.3082	gfp
125	7	40.4258	38.0376	gfp
125	8	31.7230	37.3864	gfp
125	9	19.9198	47.6420	gfp
125	10	35.475	46.612	gfp
125	11	20.2655	63.2256	gfp
125	12	29.6976	65.2341	gfp
125	13	30.7322	72.2134	gfp
126	1	19.8777	7.2489	gfp
126	2	4.5039	12.6072	gfp
126	3	16.6901	14.5566	gfp
126	4	25.6175	17.8775	gfp
126	5	6.1085	21.1838	gfp
126	6	10.4335	30.4882	gfp
126	7	16.4971	31.7787	gfp
127	1	23.3080	5.7219	gfp
127	3	3.0345	15.7162	gfp
127	4	23.8049	17.3221	gfp
127	5	7.3749	25.8049	gfp
127	6	12.6742	35.98025	gfp
128	1	9.195	3.6750	gfp
129	1	5.8265	8.6014	gfp
129	2	15.5942	13.6055	gfp
129	3	11.1818	22.6697	gfp
129	4	15.7781	35.09875	gfp
129	5	13.5760	47.4881	gfp
129	6	13.6306	57.2536	gfp
129	7	16.8117	70.5820	gfp
129	8	64.9485	71.4134	gfp
129	9	51.7334	78.1784	cy5
129	10	27.5234	79.2919	gfp
129	12	19.2243	79.5081	gfp
129	13	34.4893	80.1980	gfp
129	15	42.0072	83.8121	cy5
129	17	81.915	87.1751	rfp
129	18	65.5332	91.7523	gfp
129	19	83.7040	94.6933	rfp
129	20	52.9810	95.7577	rfp
129	21	93.4461	100.5471	rfp
129	22	64.8775	99.2325	gfp
129	23	74.4364	101.5539	gfp
129	24	44.7929	100.1132	gfp
129	25	55.5198	103.8472	gfp
129	26	85.7696	104.92	rfp
129	27	63.0048	105.4156	gfp
129	28	59.8494	113.5823	rfp
129	29	23.6116	115.8927	rfp
129	30	32.1254	116.1495	rfp
129	31	42.0910	120.2735	rfp
130	1	21.5254	16.5449	rfp
130	2	3.1432	18.5365	gfp
130	3	14.3962	35.2582	gfp
130	4	16.3144	43.5273	cy5
131	1	34.3508	3.8489	gfp
131	2	43.5324	6.0412	gfp
131	3	29.4114	9.5313	gfp
131	4	5.9062	10.9271	gfp
131	5	49.1094	10.3161	gfp
132	1	12.0545	6.7638	cy5
132	2	4.0046	9.1834	rfp
132	3	30.7352	7.0559	rfp
132	5	35.0160	13.7639	rfp
132	6	7.6191	16.0202	rfp
132	7	20.6587	19.7870	rfp
132	8	86.9365	24.4679	rfp
132	9	76.6692	21.3291	rfp
132	10	98.8042	36.1060	rfp
132	11	90.0205	33.8195	gfp
132	12	110.5247	45.1692	gfp
132	13	99.3004	48.0821	rfp
132	14	90.0989	46.6065	gfp
132	15	111.5925	51.9525	gfp
132	16	120.8922	54.9664	gfp
132	17	97.2285	59.2704	rfp
132	18	114.3490	57.7794	gfp
132	19	104.6587	61.8623	gfp
132	20	113.8576	65.8908	rfp
132	21	105.6114	69.9647	rfp
132	22	121.7254	72.2265	rfp
132	23	114.8571	76.4470	rfp
133	1	21.6292	3.3591	gfp
133	2	17.7859	16.6652	gfp
133	3	47.9673	21.6172	gfp
133	4	37.3858	22.4725	gfp
133	5	8.5267	25.4413	gfp
133	6	43.1996	31.2415	gfp
133	7	34.1708	32.0408	gfp
133	8	26.6747	35.4799	gfp
133	9	16.5472	39.6941	gfp
133	10	39.2816	43.2012	gfp
133	11	50.3056	43.3520	gfp
133	12	26.9000	47.0780	gfp
133	13	45.9885	49.2333	gfp
133	14	37.14426	51.5355	gfp
134	1	236.1799	4.4124	gfp
134	2	242.6045	4.5841	gfp
134	3	252.7654	9.7640	rfp
134	4	234.4412	10.2669	gfp
134	5	227.0489	11.5656	rfp
134	6	241.488	13.3745	gfp
134	7	239.3602	20.4512	gfp
134	8	252.3135	19.5788	rfp
134	9	242.0603	30.1640	rfp
134	11	236.3438	44.8823	rfp
134	12	244.1982	48.7692	rfp
134	13	126.7425	51.1393	rfp
134	14	258.9909	52.4974	rfp
134	15	131.9088	53.4654	gfp
134	16	275.1109	56.5296	rfp
134	17	120.2149	59.7197	rfp
134	19	128.0389	61.5464	rfp
134	21	262.8700	62.2696	gfp
134	22	107.2793	62.1407	rfp
134	24	179.7302	65.4089	rfp
134	25	134.1130	64.2447	rfp
134	27	231.7980	65.1141	rfp
134	28	247.2330	63.0799	rfp
134	29	275.6391	63.3029	rfp
134	31	240.1897	67.7862	rfp
134	32	83.6161	67.5551	rfp
134	33	94.6590	65.9981	rfp
134	34	253.5819	69.5154	rfp
134	35	100.362	70.0371	rfp
134	37	110.0037	70.5963	rfp
134	38	119.5505	69.9768	gfp
134	39	164.7638	72.84	rfp
134	40	148.8277	76.5134	gfp
134	41	263.7272	73.8154	gfp
134	42	134.9325	75.345	rfp
134	43	172.4306	76.8065	rfp
134	44	284.9412	74.4562	rfp
134	45	95.9555	77.2610	rfp
134	46	122.2923	78.9374	rfp
134	47	115.6060	77.5837	rfp
134	49	83.6675	79.8875	gfp
134	50	139.6266	80.7942	gfp
134	51	186.1159	79.6686	gfp
134	52	64.7886	83.0720	gfp
134	53	259.9166	81.4128	rfp
134	54	91.9882	84.0680	gfp
134	57	76.1765	83.8807	gfp
134	58	280.7796	83.0143	rfp
134	60	17.6498	84.9302	rfp
134	61	114.4309	89.6607	gfp
134	62	234.9760	88.1500	rfp
134	64	82.5630	88.9346	gfp
134	66	54.0312	89.81625	rfp
134	67	12.1243	89.4981	rfp
134	68	189.0942	90.0919	rfp
134	69	166.0780	91.2675	rfp
134	71	61.4505	91.7982	gfp
134	72	88.9367	93.2758	gfp
134	73	224.9019	93.9396	rfp
134	74	250.2130	94.9740	rfp
134	75	19.8083	94.0229	rfp
134	76	104.5627	94.8513	rfp
134	77	51.2305	96.6492	rfp
134	78	5.6463	97.4104	rfp
134	80	239.2881	98.7651	rfp
134	82	75.9097	100.8339	rfp
134	85	217.1147	102.2518	rfp
134	86	15.4561	102.7581	rfp
134	87	27.5246	108.1136	rfp
134	88	182.3205	104.5440	rfp
134	89	81.9971	105.7214	gfp
134	90	90.7427	105.2452	gfp
134	94	71.0681	105.4447	rfp
134	95	101.6669	105.9288	rfp
134	97	129.4568	108.6456	rfp
134	99	227.7469	107.5463	rfp
134	101	59.6412	108.8590	rfp
134	102	192.9941	107.9251	rfp
134	103	6.56825	108.3439	gfp
134	104	219.8560	110.0670	rfp
134	105	47.6311	111.0475	rfp
134	106	76.2696	110.8823	rfp
134	107	285.2346	111.8853	rfp
134	108	12.7429	113.2140	gfp
134	109	140.7336	112.3717	rfp
134	110	301.3867	113.0886	rfp
134	111	99.7373	117.4324	rfp
134	112	147.8516	114.5796	rfp
134	114	186.3796	119.0556	rfp
134	115	226.3507	115.1704	rfp
134	116	57.7688	116.5052	rfp
134	117	176.4185	117.9496	gfp
134	118	257.4708	117.1927	rfp
134	119	268.8013	119.9353	gfp
134	120	22.9821	119.1082	rfp
134	121	239.7882	119.2365	rfp
134	122	29.2538	120.6619	rfp
134	123	52.8652	120.3256	rfp
134	124	140.73126	120.10674	gfp
134	125	262.5956	123.1835	rfp
134	127	252.9844	123.3271	rfp
134	128	19.4452	124.1625	rfp
134	129	245.8095	123.5039	rfp
134	130	160.3378	124.7154	rfp
134	131	46.4145	125.7912	gfp
134	132	291.6117	123.9905	rfp
134	133	135.1468	126.8067	rfp
134	134	148.7311	126.4493	rfp
134	136	210.5606	125.4127	rfp
134	137	56.9961	126.2530	rfp
134	139	272.9260	128.8470	rfp
134	140	14.5368	129.0913	rfp
134	141	37.4293	129.7801	rfp
134	142	202.1464	130.7687	rfp
134	143	123.9776	133.0933	rfp
134	145	75.4342	136.6537	gfp
134	146	142.0550	132.8204	rfp
134	148	149.6703	134.2951	rfp
134	149	161.2455	134.6551	rfp
134	151	223.6118	139.4561	rfp
134	152	243.3344	134.0999	rfp
134	154	279.2781	140.0291	rfp
134	155	92.2128	140.3792	rfp
134	156	170.2169	140.1298	rfp
134	157	30.5955	142.0789	rfp
134	158	113.1063	139.4242	rfp
134	161	124.5701	142.7435	gfp
134	162	137.0744	144.6791	gfp
134	163	153.3745	143.0638	gfp
134	165	5.0134	143.3952	gfp
134	166	236.3722	144.8755	gfp
134	168	103.9808	146.6413	rfp
134	170	300.5363	147.5173	rfp
134	171	184.0071	147.8915	gfp
134	174	26.4694	150.8460	rfp
134	175	192.3773	152.2903	rfp
134	176	251.1319	153.3945	rfp
134	177	99.6007	152.0530	rfp
134	178	112.2347	154.5750	gfp
134	180	171.0003	157.9806	rfp
134	183	237.5829	158.2100	gfp
134	185	22.5274	165.7935	gfp
134	187	64.9388	159.5000	rfp
134	189	228.3377	163.3181	gfp
134	190	256.2820	161.8031	rfp
134	191	334.1163	159.0304	rfp
134	192	327.5973	162.9163	rfp
134	194	219.89125	162.8961	rfp
134	195	107.7682	163.7201	rfp
134	196	210.5558	164.0686	rfp
134	198	115.0913	165.0514	rfp
134	199	98.6579	165.2556	rfp
134	200	136.9273	169.0646	rfp
134	202	335.9127	165.5665	rfp
134	203	209.2412	172.9461	rfp
134	205	330.5625	170.9639	rfp
134	206	82.7721	173.2046	rfp
134	208	103.1582	175.3361	rfp
134	209	174.3697	171.6121	rfp
134	211	236.4642	174.2933	rfp
134	215	131.22525	176.9281	rfp
134	217	329.3879	178.7360	rfp
134	218	88.1172	177.9148	rfp
134	220	51.7530	180.1448	rfp
134	221	175.6399	183.5988	rfp
134	222	200.3581	183.5575	rfp
134	223	217.6191	183.3510	rfp
134	224	89.0967	184.6413	rfp
134	225	129.6479	185.2561	rfp
134	226	163.7819	186.2799	rfp
134	227	64.6116	185.3755	rfp
134	228	249.8457	187.5232	gfp
134	229	184.1753	187.4096	rfp
134	230	29.4526	189.5818	rfp
134	231	210.5336	188.6743	gfp
134	232	264.7209	186.3276	gfp
134	233	70.8636	190.7242	gfp
134	235	259.4519	194.4086	gfp
134	236	109.6709	192.5911	rfp
134	237	15.8482	195.1467	rfp
134	238	42.8925	194.3670	gfp
134	239	116.7682	196.0104	rfp
134	240	147.0934	196.6738	rfp
134	243	268.5440	197.4506	rfp
134	244	67.4813	198.4486	rfp
134	245	36.5891	198.7689	rfp
134	246	199.8350	200.2229	rfp
134	248	55.6302	201.1893	rfp
134	249	26.5909	200.9943	rfp
134	251	104.4303	206.0011	rfp
134	252	207.1391	204.0932	rfp
134	253	118.0155	206.4057	rfp
134	254	146.1606	204.8375	rfp
134	255	19.6901	204.8930	rfp
134	256	216.0610	205.6989	rfp
134	257	88.4029	208.4213	rfp
134	258	154.1899	210.0564	rfp
134	259	60.8976	208.9937	gfp
134	260	180.0165	210.6525	rfp
134	261	130.9231	210.2963	rfp
134	263	21.1912	212.463	gfp
134	264	195.4545	213.3285	rfp
134	266	141.2219	213.4619	rfp
134	267	73.0583	213.0233	rfp
134	268	205.9058	212.7549	gfp
134	269	80.7967	214.1244	rfp
134	270	163.9682	213.4070	gfp
134	271	248.5548	215.7488	gfp
134	272	214.6423	216.4715	rfp
134	273	60.3422	216.5501	rfp
134	274	89.1566	218.2558	rfp
134	275	97.5412	218.4615	rfp
134	276	122.9829	217.1353	gfp
134	277	170.2754	218.5721	rfp
134	278	184.1614	219.8560	gfp
134	279	221.5268	218.4554	rfp
134	280	27.9592	219.0021	gfp
134	281	153.6031	221.9947	rfp
134	282	263.5301	222.2436	rfp
134	283	36.8524	223.1489	rfp
134	284	233.6448	220.6029	rfp
134	286	78.5871	224.3159	rfp
134	287	246.1252	224.0536	rfp
134	288	138.3955	225.9091	gfp
134	289	62.2046	227.3473	rfp
134	291	196.8254	228.7465	rfp
134	292	92.9941	231.8353	rfp
134	293	51.6355	232.3419	rfp
134	295	111.6442	230.8113	rfp
134	296	82.9874	230.6137	rfp
134	297	231.07254	231.17058	rfp
134	300	261.5049	232.1334	rfp
134	301	28.6921	233.3964	rfp
134	303	210.6590	233.6999	gfp
134	304	130.1141	233.0209	gfp
134	305	138.2901	233.5212	gfp
134	306	57.8738	235.8738	rfp
134	307	158.9459	235.5377	rfp
134	308	269.5199	236.6769	rfp
134	309	240.5542	239.5951	rfp
[truncated: 8,355 more rows]
