# Supplementary material for: The Beta Cell in Its Cluster: Stochastic Graphs of Beta Cell Connectivity in the Islets of Langerhans
Source: PLoS Comput Biol. 2015 Aug 12;11(8):e1004423. doi: 10.1371/journal.pcbi.1004423 (PMC4534467; doi:10.1371/journal.pcbi.1004423)
Supplement: S1 Dataset — (ZIP) [file pcbi.1004423.s048.zip › datazip/C3.2011.dapi.coords.tsv]

1	1	53.4435	3.5860	gfp
1	3	60.6629	12.0510	gfp
1	4	5.8778	15.1783	gfp
1	5	29.6539	15.6574	gfp
1	6	52.5524	18.3433	gfp
1	7	74.5140	17.7871	rfp
1	8	88.9846	20.0638	gfp
1	9	99.9039	27.2813	gfp
2	1	24.3280	13.8100	gfp
2	2	8.6200	16.9722	gfp
2	3	14.1931	24.2125	gfp
3	1	42.2265	15.3673	rfp
3	2	5.0651	30.2834	cy5
3	3	35.8993	32.0681	gfp
3	4	17.2148	35.3897	rfp
3	5	43.0740	37.6417	gfp
3	6	7.9613	42.1387	gfp
3	7	34.5155	42.0405	gfp
3	8	19.8460	48.0258	gfp
3	9	25.6293	56.9924	gfp
3	10	40.0461	58.4076	gfp
3	11	13.2347	61.7151	gfp
3	12	25.1424	73.2745	gfp
4	1	5.7779	4.7531	gfp
4	2	13.6392	5.8535	gfp
4	3	11.3047	12.5087	gfp
5	1	101.4507	11.9130	rfp
5	2	124.1341	17.8934	rfp
5	3	168.9643	16.4703	rfp
5	4	157.8755	18.9908	rfp
5	5	98.2493	25.9641	rfp
5	6	108.5178	23.1720	rfp
5	7	127.1008	25.3444	rfp
5	8	68.5365	27.5581	gfp
5	9	110.9810	28.9136	rfp
5	10	101.91	32.5561	rfp
5	11	62.3869	35.5953	rfp
5	12	146.5309	36.1150	gfp
5	13	126.8807	38.3117	rfp
5	14	157.1154	39.1093	cy5
5	15	108.0314	38.7522	gfp
5	16	140.1880	42.6345	rfp
5	17	66.1209	41.1837	gfp
5	18	99.6122	42.4974	gfp
5	19	177.0264	41.7420	rfp
5	20	85.5607	42.8364	gfp
5	21	150.8122	45.4291	gfp
5	22	127.3261	46.5475	gfp
5	23	92.7459	47.6612	gfp
5	24	168.2341	47.4478	gfp
5	25	68.7209	49.6873	gfp
5	26	61.1436	49.7606	gfp
5	27	135.0699	50.4713	rfp
5	28	157.1410	49.8585	gfp
5	29	211.4693	51.4337	rfp
5	30	167.1535	54.8698	gfp
5	31	158.2317	56.7738	gfp
5	32	77.8733	56.6260	cy5
5	33	63.0165	57.4012	gfp
5	34	139.9444	57.3570	rfp
5	35	109.0614	59.8318	rfp
5	36	150.3419	60.3303	rfp
5	37	170.3817	63.04875	gfp
5	38	103.0959	63.9693	rfp
5	39	62.1975	63.4800	gfp
5	40	55.3473	67.9162	rfp
5	41	188.5041	70.7209	rfp
5	42	96.5307	69.33105	rfp
5	43	122.7222	70.8655	gfp
5	44	87.7361	71.06825	gfp
5	45	75.2366	70.8291	rfp
5	46	114.9751	74.1481	gfp
5	47	222.8045	72.2443	rfp
5	48	215.1454	74.9654	rfp
5	49	82.7569	76.7173	rfp
5	50	167.7479	77.4862	rfp
5	51	174.7711	77.2089	gfp
5	52	136.2080	79.7071	rfp
5	53	93.3278	82.3894	gfp
5	54	123.2939	81.2915	gfp
5	55	146.8917	80.9896	rfp
5	56	161.1778	84.5287	gfp
5	57	178.4045	82.4484	rfp
5	58	37.6232	86.5776	gfp
5	59	80.0445	86.7525	gfp
5	60	145.4759	88.0709	rfp
5	61	21.7365	88.6332	gfp
5	62	171.1745	89.2351	rfp
5	63	37.0391	93.0332	gfp
5	64	20.8393	96.9348	rfp
5	65	83.1354	94.7707	gfp
5	66	57.5555	96.6425	rfp
5	68	72.6533	98.4715	gfp
5	69	116.4922	100.7229	rfp
5	70	46.4139	98.5775	gfp
5	71	62.8069	100.5474	gfp
5	72	28.5878	100.9712	gfp
5	73	85.2089	103.1133	gfp
5	74	95.9668	102.5294	gfp
5	75	57.5479	105.7269	rfp
5	76	66.0245	105.9461	rfp
5	77	44.9397	109.9094	gfp
5	79	44.1868	119.3228	gfp
5	81	110.8069	122.4583	rfp
6	1	18.0027	11.2754	gfp
6	2	9.7864	13.9730	gfp
6	3	33.2266	14.7487	gfp
6	4	41.2064	14.7728	gfp
6	5	18.4728	18.0084	gfp
7	1	38.2327	4.8770	gfp
7	2	14.6511	15.5971	gfp
7	4	53.8306	20.28525	gfp
7	5	47.1765	20.5004	gfp
7	10	20.4240	36.5845	gfp
7	11	37.1129	41.1759	gfp
7	12	61.2192	42.6258	gfp
7	13	27.7397	48.0051	gfp
7	14	21.8814	57.9661	gfp
8	1	4.9510	16.125	gfp
9	1	27.5226	12.3573	gfp
9	2	13.3632	20.8100	gfp
9	3	32.3059	27.4727	gfp
9	4	42.0659	31.1201	gfp
9	5	80.5859	31.3020	gfp
9	6	87.5104	32.02425	rfp
9	7	23.5425	32.6724	gfp
9	8	35.2832	34.9869	gfp
9	9	51.9030	35.475	gfp
9	10	85.7443	39.8572	gfp
9	11	75.0518	43.1545	gfp
9	12	53.0001	46.3377	rfp
9	13	62.5761	45.6727	gfp
9	14	90.2304	48.3181	gfp
9	15	67.0964	51.1846	gfp
9	16	25.7005	57.8420	gfp
9	17	40.6180	60.7997	gfp
9	18	52.9341	67.0630	gfp
10	1	41.4348	9.8943	rfp
10	2	80.1377	13.4303	gfp
10	3	37.3025	14.5333	gfp
10	4	25.3417	16.2099	rfp
10	5	73.7221	17.3244	gfp
10	6	90.1946	19.1616	gfp
10	7	38.1365	25.1312	gfp
10	8	68.5731	24.6334	gfp
10	9	95.0013	25.3342	rfp
10	10	78.1134	25.9205	rfp
10	11	26.8267	29.6108	gfp
10	12	64.4294	31.8231	gfp
10	13	32.9799	33.1043	gfp
10	14	96.7383	34.3132	rfp
10	15	103.3053	36.4425	gfp
10	16	109.8311	35.2143	rfp
10	17	39.9394	36.9547	gfp
10	18	61.0204	40.2616	gfp
10	19	109.5835	41.4182	gfp
10	20	10.8737	43.3671	rfp
10	21	100.1552	45.9373	rfp
10	22	117.3863	46.7845	gfp
10	23	31.7953	48.7135	gfp
10	24	15.9204	47.8028	gfp
10	25	54.8617	48.3546	gfp
10	26	8.4268	52.3764	rfp
10	27	21.0204	54.7216	gfp
10	28	125.2394	53.05125	gfp
10	29	101.8842	53.2899	gfp
10	30	41.5583	54.0696	rfp
10	31	112.9347	54.2994	cy5
10	32	69.8285	56.4664	gfp
10	33	45.0809	58.6259	rfp
10	34	55.5161	57.5432	cy5
10	35	17.9157	63.7277	gfp
10	36	8.9551	65.6108	gfp
10	37	92.5644	66.9153	rfp
10	38	55.7124	70.0588	gfp
10	39	130.4190	67.7823	gfp
10	40	110.4088	67.9811	gfp
10	41	138.7607	68.9293	gfp
10	42	76.9142	70.1376	gfp
10	43	115.8508	71.5364	gfp
10	44	8.0400	72.42	gfp
10	45	86.0990	72.5286	gfp
10	47	101.7864	74.80925	rfp
10	48	14.8679	75.8796	gfp
10	49	42.5608	77.7225	gfp
10	50	117.4995	80.3380	gfp
10	51	79.7792	81.3674	gfp
10	52	127.6742	80.8878	gfp
10	53	15.1275	82.335	gfp
10	54	32.4935	83.5538	rfp
10	55	120.8796	88.1417	gfp
10	56	16.1622	89.2457	gfp
10	57	25.8586	93.4273	gfp
10	58	114.4782	97.9792	gfp
10	59	12.5031	100.1437	gfp
10	60	121.3320	102.7709	gfp
10	61	87.6535	102.5396	gfp
10	62	161.25	102.80225	rfp
10	63	110.2022	106.0141	gfp
10	64	135.6853	106.2420	gfp
10	65	128.1117	107.0530	gfp
10	66	114.9366	110.5359	gfp
10	68	96.8145	113.4327	gfp
10	69	108.6825	117.9958	gfp
10	70	130.3144	117.9275	gfp
10	71	16.9657	119.3057	gfp
10	72	79.0603	121.7258	gfp
10	73	115.7367	120.2435	gfp
10	76	68.9720	122.937	gfp
10	77	103.7738	124.0285	gfp
10	78	84.7788	124.7817	gfp
10	79	52.116	131.0237	gfp
10	80	22.5805	131.4543	gfp
10	81	29.9429	131.6842	gfp
10	83	17.4477	134.8471	rfp
10	84	51.9655	140.3391	gfp
10	85	15.9614	140.7736	gfp
10	86	45.9162	146.2755	gfp
10	87	23.3868	150.3035	rfp
10	88	29.1977	159.9046	gfp
10	89	45.8133	162.0958	rfp
10	90	33.0500	165.1409	rfp
10	91	44.3241	177.6267	gfp
11	1	38.3058	7.5764	gfp
11	2	48.8391	6.0855	gfp
11	3	79.4664	8.0267	gfp
11	4	84.1031	13.6178	gfp
11	5	18.2224	16.4697	gfp
11	6	89.3602	26.0254	gfp
11	7	75.8214	29.0307	gfp
11	8	4.0431	32.9188	gfp
11	9	48.9626	33.1203	gfp
11	10	84.4364	35.0470	gfp
11	11	36.3428	34.7070	gfp
11	12	18.7446	38.7057	gfp
11	13	58.1866	40.6274	gfp
11	14	9.5785	45.9521	gfp
11	15	67.2735	49.3425	gfp
11	16	55.4171	51.8744	gfp
11	17	8.385	53.69625	rfp
11	18	73.7696	59.2248	gfp
11	19	9.1125	63.75	rfp
11	20	60.1902	62.2425	gfp
11	21	66.8999	66.8496	gfp
11	22	32.1336	69.2644	gfp
11	23	71.9112	72.6953	gfp
11	24	26.9704	73.7655	rfp
11	25	63.04875	76.5368	gfp
11	26	37.6050	79.6502	gfp
11	27	54.4335	80.8096	gfp
11	28	71.9991	82.9789	gfp
11	29	34.3830	87.6125	rfp
11	30	60.7743	92.4557	gfp
11	31	57.3160	104.7235	gfp
12	1	49.8324	4.2170	cy5
12	2	56.5385	7.4874	gfp
12	3	59.3170	13.2148	gfp
12	4	52.3033	14.2871	gfp
12	5	7.5914	33.7176	gfp
12	6	20.0147	36.2451	gfp
13	1	22.0249	18.1928	rfp
13	2	19.8839	29.4180	rfp
13	3	35.0359	32.9999	gfp
13	4	39.5899	39.3749	gfp
13	5	27.5328	40.8919	gfp
13	6	17.9112	40.8025	gfp
13	7	33.9577	42.7868	gfp
13	8	18.9112	49.2896	gfp
13	9	39.4620	49.5906	gfp
13	10	25.5616	52.1188	gfp
13	11	6.8531	58.2791	gfp
13	12	30.2165	58.6054	gfp
14	1	17.6781	6.1360	rfp
14	2	10.1754	8.2997	rfp
15	1	26.8915	11.8581	rfp
15	2	43.1689	12.2320	gfp
15	3	33.2934	16.5803	gfp
15	4	45.4497	17.8665	gfp
15	5	17.1589	21.7356	gfp
15	6	28.1366	26.9075	cy5
15	7	36.9432	24.1366	gfp
15	8	47.7342	26.3403	gfp
15	9	41.4616	30.2816	rfp
15	10	23.0712	29.4715	rfp
15	11	62.5273	34.1473	rfp
15	12	20.3175	40.0361	gfp
15	13	45.2828	40.9670	rfp
15	14	62.2400	49.4161	gfp
15	15	30.8826	43.2666	rfp
15	16	17.3012	49.1338	gfp
15	17	40.4007	50.9302	gfp
15	18	50.0693	51.2412	gfp
15	19	77.3803	52.6991	gfp
15	20	20.1025	54.5657	gfp
15	21	54.4171	57.6137	gfp
15	22	41.4961	65.0220	gfp
15	23	54.0370	66.7743	rfp
15	24	83.1910	66.6921	rfp
15	25	72.9373	76.9293	gfp
16	1	46.7830	13.3556	gfp
16	2	6.9875	23.564	gfp
16	3	37.8505	25.4618	gfp
16	4	35.7975	31.7623	gfp
17	1	47.9139	7.6707	rfp
17	2	55.5682	14.67375	gfp
17	3	47.7683	15.9009	gfp
17	4	41.5782	19.7273	gfp
17	5	100.2180	19.9022	gfp
17	6	60.2264	22.5365	gfp
17	7	49.3796	23.0235	gfp
17	8	88.8300	27.0169	gfp
17	9	102.6246	26.3185	gfp
17	10	74.9843	25.9034	gfp
17	11	34.2065	27.9285	gfp
17	12	44.1584	29.8719	gfp
17	13	78.3564	31.3270	gfp
17	14	98.5054	33.5032	gfp
17	15	35.6963	32.5346	gfp
17	16	72.7362	35.3262	gfp
17	17	27.0174	36.3861	gfp
17	18	45.6696	36.1021	gfp
17	19	40.6185	39.7006	gfp
17	20	102.9665	39.1893	gfp
17	21	33.7760	40.4462	gfp
17	22	79.0324	41.4562	gfp
17	23	87.7032	45.7112	gfp
17	24	30.8058	45.6501	gfp
17	25	43.1232	45.8763	gfp
17	26	66.9083	45.5311	gfp
17	27	78.7763	53.7939	gfp
17	28	92.3810	52.7683	gfp
17	29	42.7592	57.3064	gfp
17	30	72.6016	61.7930	gfp
17	31	68.9977	69.7328	rfp
17	32	76.325	70.0509	gfp
17	33	52.1190	73.3826	rfp
17	34	64.2073	75.5791	rfp
17	35	74.8944	76.5317	rfp
17	36	50.7565	82.1962	rfp
17	37	66.1211	84.3101	rfp
18	1	7.5475	6.3564	gfp
19	1	56.1516	10.0048	gfp
19	2	65.0609	12.2410	gfp
19	3	60.9260	18.3825	gfp
19	4	40.5770	25.5756	rfp
19	5	132.5052	25.0968	rfp
19	6	58.6392	25.1736	rfp
19	8	106.4895	28.4588	gfp
19	9	33.6332	29.8635	gfp
19	10	59.3107	33.8918	gfp
19	11	27.735	37.4100	gfp
19	12	117.1743	42.1248	gfp
19	13	105.075	39.8475	gfp
19	14	34.83	42.57	gfp
19	15	75.0822	45.7739	gfp
19	16	18.6107	47.7846	gfp
19	17	34.6365	48.8463	gfp
19	18	129.0709	53.3543	gfp
19	19	41.6750	50.1107	gfp
19	20	26.8337	51.0129	gfp
19	21	77.1154	52.2165	rfp
19	22	40.7657	56.8646	gfp
19	23	98.5024	56.7872	gfp
19	24	33.8129	57.3223	gfp
19	25	81.2092	57.2975	cy5
19	26	137.7682	61.0132	gfp
19	27	88.9771	60.2548	gfp
19	28	28.3524	61.7204	gfp
19	29	44.9484	61.9737	gfp
19	30	99.2534	64.9246	gfp
19	31	81.6501	65.2487	gfp
19	32	132.2764	66.5332	gfp
19	33	49.7473	68.2602	gfp
19	34	106.9761	68.6680	gfp
19	35	33.8844	69.0533	gfp
19	36	11.5924	72.2224	rfp
19	37	42.57	73.4477	rfp
20	1	23.1775	15.3134	gfp
20	2	31.2360	13.8276	gfp
20	3	10.3564	21.8052	rfp
20	4	17.8563	29.8092	gfp
20	5	36.49625	28.2247	gfp
21	1	13.1886	3.9820	rfp
21	2	13.1932	15.0402	gfp
22	1	78.1787	5.2072	rfp
22	2	65.3261	9.3663	gfp
22	3	98.3625	10.2088	rfp
22	4	78.1757	11.9906	gfp
22	5	53.0373	12.3147	gfp
22	6	43.0684	15.6559	rfp
22	7	77.6755	19.4844	gfp
22	8	66.5248	24.6929	gfp
22	9	35.5524	26.1096	rfp
22	10	40.8361	28.0196	gfp
22	11	30.9872	31.2723	gfp
22	12	64.9124	37.6895	gfp
22	13	23.2044	41.3112	rfp
22	14	35.9024	45.3287	gfp
22	15	50.9648	40.6643	gfp
22	17	45.2745	47.9903	gfp
22	18	55.9013	48.4721	gfp
22	19	49.0938	56.2665	gfp
23	1	101.3077	10.4366	gfp
23	2	121.9129	11.6493	rfp
23	3	21.9891	14.1739	gfp
23	4	12.9959	15.5468	gfp
23	5	82.3235	16.5163	gfp
23	6	9.7408	22.9502	gfp
23	7	27.1420	22.1138	gfp
23	8	106.5053	25.2537	gfp
23	9	68.5656	22.9239	gfp
23	10	116.6210	22.1781	gfp
23	11	123.152	23.61775	gfp
23	12	84.5254	24.4796	gfp
23	13	92.4203	23.7895	gfp
23	15	77.2544	26.8455	gfp
23	16	95.6315	29.9102	gfp
23	17	6.9078	31.7381	gfp
23	18	132.4766	33.2140	gfp
23	19	57.9128	34.185	gfp
23	20	68.6591	32.5391	gfp
23	21	77.2897	35.0252	gfp
23	22	99.9105	34.60425	gfp
23	23	121.3211	37.7283	gfp
23	24	86.1243	37.6540	gfp
23	25	111.1967	35.7975	gfp
23	26	100.3373	41.2521	gfp
23	27	107.4813	42.8333	gfp
23	28	141.4107	43.2428	rfp
23	29	117.0752	44.6279	gfp
23	30	126.3747	45.1367	gfp
23	31	93.2900	45.9535	gfp
23	32	136.5739	49.0689	gfp
23	33	102.7716	49.3810	gfp
23	34	67.0121	49.7414	gfp
23	35	144.0057	50.8728	gfp
23	36	123.3687	52.4559	gfp
23	37	61.3239	54.4830	gfp
23	38	94.9678	52.9749	gfp
23	39	89.1642	55.0166	rfp
23	40	73.6375	57.6884	gfp
23	41	110.3651	58.7464	gfp
23	42	97.5831	60.9256	gfp
23	43	124.0348	60.8056	gfp
23	44	130.6125	64.3208	gfp
23	45	109.3275	67.2748	gfp
23	46	122.9175	66.9225	gfp
23	47	140.3740	69.3532	rfp
24	1	5.9412	5.3965	gfp
24	2	25.1380	14.3201	rfp
24	3	18.0904	20.1410	rfp
25	1	15.6547	8.0311	gfp
25	2	21.7777	16.50125	gfp
25	3	10.8246	15.9846	cy5
25	4	27.9804	23.5355	gfp
26	1	34.6187	11.2097	rfp
26	2	19.1307	14.4028	rfp
26	3	27.6383	13.0935	rfp
26	4	11.3262	15.4026	gfp
26	5	12.0352	24.2960	rfp
27	2	25.0547	12.9461	rfp
28	1	86.2155	9.9719	gfp
28	2	56.85	13.14	rfp
28	3	98.1330	14.5869	gfp
28	4	49.7456	16.3899	gfp
28	5	94.1790	22.6825	gfp
28	6	48.3066	23.005	gfp
28	7	83.0777	24.6203	gfp
28	8	56.7075	25.2525	gfp
28	9	35.5825	26.4689	gfp
28	10	44.0497	30.5426	gfp
28	11	31.6657	31.8764	rfp
28	13	37.8069	36.1944	gfp
28	16	32.7724	38.9862	gfp
28	17	41.2617	43.1116	gfp
28	18	107.5034	43.4266	gfp
28	23	109.1688	50.9652	gfp
28	24	24.6114	55.8601	rfp
28	25	119.6475	58.1954	gfp
28	26	112.2110	61.9516	rfp
28	27	21.5158	66.0777	gfp
28	28	105.6084	68.8811	gfp
28	29	118.8387	64.4232	rfp
28	30	11.7664	70.3930	rfp
28	31	47.5442	76.9451	gfp
28	32	109.2345	76.4499	gfp
28	33	72.2498	76.8332	gfp
28	34	58.7120	76.6701	gfp
28	35	26.5755	78.3560	gfp
28	36	11.3924	79.5998	gfp
28	37	38.1551	78.5158	gfp
28	38	84.3955	82.8282	gfp
28	39	33.59375	84.5488	gfp
28	40	19.6421	86.5882	gfp
28	41	53.6830	87.8416	gfp
28	42	72.4936	88.2992	gfp
28	43	93.5377	90.9628	rfp
28	44	29.2961	92.5175	gfp
28	45	45.0597	96.3501	gfp
28	46	18.4321	96.7376	gfp
28	47	73.2720	98.1045	gfp
28	48	65.0458	99.2060	gfp
28	49	52.1607	100.2876	gfp
30	1	36.6901	6.9354	gfp
30	2	43.5470	9.4189	rfp
30	3	21.7304	12.7720	rfp
30	4	32.5205	16.4648	gfp
30	5	45.0118	19.6384	gfp
30	6	84.6974	22.6888	gfp
30	7	36.0998	24.2816	gfp
30	8	84.8436	29.0163	gfp
30	9	22.6640	30.1259	gfp
30	10	68.9094	34.9245	rfp
30	11	31.0609	38.3677	rfp
30	12	55.0679	37.5812	gfp
30	13	17.7172	46.2027	rfp
30	14	77.7100	61.5724	gfp
30	15	68.8910	55.5870	rfp
30	16	18.8214	57.5480	gfp
30	17	26.1564	63.4442	gfp
30	18	36.2959	67.8599	gfp
30	19	51.8688	70.4233	gfp
30	20	9.8585	74.3974	gfp
30	21	30.7282	76.4627	gfp
30	22	104.1960	83.2424	gfp
30	23	36.7320	91.3934	gfp
30	25	44.2492	93.4916	gfp
30	26	24.3962	104.6911	gfp
30	27	42.3684	102.3817	gfp
30	28	58.4926	101.7393	gfp
30	29	94.9961	107.5509	gfp
30	30	68.0110	108.9259	rfp
30	31	25.6467	116.9036	gfp
30	32	54.4529	117.2908	gfp
30	33	81.0185	119.5055	gfp
30	35	65.8545	124.9741	gfp
30	36	51.1602	128.2084	gfp
30	37	125.4283	128.4276	gfp
30	38	113.3419	133.0288	gfp
30	39	57.4265	132.70875	rfp
30	40	65.1797	135.8568	gfp
30	41	81.2171	136.6004	gfp
30	42	129.0390	136.2616	gfp
30	43	93.2898	146.1821	gfp
30	44	59.6835	142.9586	rfp
30	45	78.8099	146.7954	gfp
30	46	71.4497	147.7936	gfp
30	47	125.4871	147.1752	gfp
30	48	29.7981	151.6324	gfp
30	49	134.2561	153.2698	gfp
30	50	59.1535	155.7938	gfp
30	51	77.7537	157.0159	gfp
30	52	47.7971	158.8456	gfp
30	54	133.1689	161.9815	gfp
30	55	39.9994	166.0374	rfp
30	56	115.8593	166.8143	gfp
30	57	135.1206	167.8921	gfp
30	58	80.6484	175.4104	gfp
30	59	113.4357	174.3733	gfp
30	60	63.6771	177.2972	gfp
30	61	126.0533	179.2261	gfp
30	62	136.0070	178.5477	gfp
30	63	52.89	179.7026	rfp
30	64	101.7098	179.2433	gfp
30	65	93.3497	184.7103	gfp
30	66	141.4901	184.3680	gfp
30	67	119.7219	184.0111	gfp
30	68	60.8235	191.1565	gfp
30	69	157.1829	190.1317	rfp
30	70	73.8064	193.9402	gfp
30	71	145.4065	193.0137	rfp
30	72	62.2547	201.5382	gfp
30	73	70.4452	204.1986	gfp
30	74	80.9328	209.4149	gfp
30	75	93.5794	213.1573	rfp
30	77	126.58125	213.2965	gfp
30	78	121.4121	218.8315	gfp
30	79	109.4063	222.3745	rfp
30	80	120.2714	230.2491	gfp
30	81	113.8296	228.4461	gfp
30	83	106.2013	262.5878	gfp
30	84	95.9029	263.5083	gfp
30	85	110.7076	278.2321	rfp
30	86	103.3094	287.4428	rfp
31	1	130.6523	7.0194	gfp
31	2	111.9286	10.0186	gfp
31	3	123.3758	9.8558	gfp
31	4	132.7103	16.2667	gfp
31	5	94.33125	18.2443	gfp
31	6	102.3820	22.2761	gfp
31	7	82.4543	24.3355	cy5
31	8	134.1798	27.3333	gfp
31	10	102.2583	30.5601	gfp
31	11	64.215	32.5725	gfp
31	12	123.2324	33.5774	gfp
31	13	21.0031	36.0819	gfp
31	14	43.4879	33.8749	rfp
31	15	139.6772	34.7225	gfp
31	16	99.0301	36.4425	gfp
31	18	7.2317	38.2244	gfp
31	20	64.4821	40.3215	rfp
31	21	135.6827	40.2962	gfp
31	22	14.2545	41.8370	gfp
31	23	97.7761	42.5040	gfp
31	25	49.4489	48.4382	gfp
31	26	63.8843	46.7742	rfp
31	27	85.7066	47.9828	gfp
31	28	157.3674	54.5784	gfp
31	29	24.0527	54.3966	gfp
31	30	146.4105	55.3292	gfp
31	31	78.4091	57.0825	gfp
31	32	115.9133	59.7401	gfp
31	33	11.3930	59.5511	gfp
31	34	33.1131	59.8775	gfp
31	35	58.3008	59.5908	gfp
31	36	140.7080	63.4042	gfp
31	37	44.3706	65.8591	gfp
31	38	68.9996	63.6656	gfp
31	39	173.8085	69.5367	gfp
31	40	182.6878	68.9075	gfp
31	41	17.3689	70.0009	gfp
31	42	158.4688	70.7157	gfp
31	43	64.4113	70.9903	gfp
31	44	74.4891	70.9374	gfp
31	45	53.5196	75.8361	gfp
31	46	25.0839	77.7444	gfp
31	47	99.5007	79.9990	gfp
31	48	35.2773	80.4690	gfp
31	49	20.9146	84.5779	gfp
31	51	62.7954	87.1764	gfp
31	52	52.6342	87.8868	gfp
31	53	9.32154	91.54614	gfp
31	54	73.8525	87.8685	gfp
31	55	48.8886	93.5051	gfp
31	56	64.1775	98.2111	gfp
31	57	52.3942	100.1338	gfp
32	1	62.5630	11.5239	rfp
32	3	153.6010	19.9454	rfp
32	4	56.3038	28.5530	gfp
32	5	151.1529	26.7415	rfp
32	6	76.7328	27.4459	gfp
32	7	46.0553	29.1664	gfp
32	8	158.0074	32.8891	rfp
32	9	126.9489	33.10785	gfp
32	10	135.6058	33.7465	rfp
32	11	82.1471	34.8873	gfp
32	12	71.1353	37.0646	gfp
32	13	99.3057	36.4425	gfp
32	14	117.4892	37.4679	gfp
32	15	53.9161	37.1559	gfp
32	16	44.0475	38.8075	gfp
32	17	35.7557	42.0146	rfp
32	18	101.1325	43.5145	gfp
32	19	166.3079	43.2109	gfp
32	20	111.6925	45.4818	gfp
32	21	58.99815	47.37525	gfp
32	22	130.62325	49.1383	rfp
32	23	171.0561	48.3360	gfp
32	24	36.7999	48.4534	gfp
32	25	117.8128	49.0343	gfp
32	26	100.1232	51.3559	gfp
32	27	154.6977	51.7966	rfp
32	28	51.9455	53.9804	gfp
32	29	167.6487	54.2460	gfp
32	30	134.3485	56.6360	gfp
32	31	143.6751	55.7191	gfp
32	32	179.4305	56.0101	gfp
32	33	158.6485	58.1268	cy5
32	34	45.3381	58.61975	gfp
32	35	98.5614	58.8849	cy5
32	36	36.0192	62.0409	cy5
32	37	127.7834	61.7621	rfp
32	38	118.7426	63.4170	rfp
32	40	148.8524	63.9852	gfp
32	41	87.5652	65.1321	cy5
32	42	191.4130	65.4897	rfp
32	43	16.9389	66.3045	gfp
32	44	176.7257	67.5272	cy5
32	45	139.3566	67.7350	rfp
32	46	39.9334	69.5049	gfp
32	47	48.7573	69.2910	gfp
32	48	112.7188	77.8888	rfp
32	49	150.9470	72.6757	gfp
32	50	100.3158	73.8647	gfp
32	51	29.7517	75.1855	rfp
32	52	196.6533	74.7722	rfp
32	53	167.9695	76.4060	gfp
32	54	9.3904	76.6981	rfp
32	55	46.5060	76.9602	cy5
32	57	17.5336	81.2366	gfp
32	58	154.9629	80.1895	gfp
32	59	194.2924	80.1274	rfp
32	60	102.0692	85.2908	gfp
32	61	144.2145	86.8205	rfp
32	62	165.6549	89.3786	gfp
32	63	36.2841	83.7368	rfp
32	64	202.2772	84.4776	gfp
32	65	135	88.5525	rfp
32	66	153.3097	88.0018	gfp
32	67	45.6284	88.1417	gfp
32	68	114.4240	90.8277	rfp
32	69	199.2443	95.2589	rfp
32	70	36.3805	92.1482	rfp
32	71	175.1109	93.525	gfp
32	72	46.4850	95.9897	gfp
32	73	89.3325	94.6	gfp
32	74	4.3507	96.0502	rfp
32	75	99.8158	96.5500	gfp
32	76	124.3964	99.8935	rfp
32	77	74.1274	96.7976	gfp
32	79	58.4684	97.5606	gfp
32	80	106.9779	98.5665	gfp
32	81	191.0777	99.3515	gfp
32	82	179.1335	99.9202	rfp
32	83	72.2483	103.4784	gfp
32	84	44.0817	103.9727	gfp
32	85	163.9869	104.2198	gfp
32	86	22.9214	107.0915	rfp
32	87	98.0905	104.8980	gfp
32	88	195.2272	107.4976	gfp
32	89	111.2664	109.7316	rfp
32	90	58.4571	109.8086	gfp
32	91	129.6490	108.3321	rfp
32	92	36.9278	109.8703	gfp
32	93	103.63	109.8829	rfp
32	94	76.3613	111.0765	gfp
32	95	136.5427	111.2750	gfp
32	96	158.8355	112.8498	gfp
32	97	180.1727	113.1814	rfp
32	98	127.3099	115.1265	rfp
32	99	25.2996	115.8294	gfp
32	100	146.5239	118.8916	gfp
32	101	41.5033	119.2506	rfp
32	102	184.2172	120.3971	gfp
32	104	69.2914	122.2160	gfp
32	105	132.9610	123.9144	cy5
32	106	138.9577	124.1944	gfp
32	107	43.0437	126.3646	rfp
32	108	150.2299	126.1447	gfp
32	110	179.8425	129.5625	gfp
32	111	190.2222	128.1380	rfp
32	112	71.2199	130.4835	gfp
32	113	81.3433	132.4962	rfp
32	114	93.0477	134.4309	rfp
32	115	115.2498	134.9060	rfp
32	116	133.7404	136.4660	gfp
32	117	164.6415	135.3668	rfp
32	118	121.7841	136.3470	cy5
32	119	127.4431	136.6510	gfp
32	120	107.199	139.3086	rfp
32	121	153.6527	137.1048	rfp
32	122	70.0466	143.7665	gfp
32	124	163.7517	142.6984	rfp
32	125	88.4321	143.6530	rfp
32	126	112.23	145.9064	rfp
32	127	80.4325	149.0314	gfp
33	2	50.0101	36.6575	gfp
33	3	18.8125	39.4862	gfp
33	4	29.0913	52.0992	gfp
33	5	46.1273	63.2344	rfp
33	6	64.1927	63.1455	gfp
33	7	55.6210	63.7693	gfp
33	8	66.7714	70.5790	gfp
33	9	36.4079	71.7678	rfp
33	11	39.6675	79.6894	gfp
33	12	70.7332	99.3353	gfp
34	1	3.7011	15.1473	rfp
34	3	17.8752	26.3037	rfp
35	1	25.2471	9.5291	gfp
35	2	2.8461	22.2203	gfp
36	1	3.999	8.3322	gfp
36	2	11.8087	11.3917	gfp
37	1	45.9299	4.0635	rfp
37	2	39.4509	7.9118	rfp
37	3	36.6077	18.6421	cy5
37	4	30.4246	21.0189	rfp
37	5	24.1799	26.2743	rfp
38	1	34.6941	17.0978	rfp
38	2	24.8077	25.9654	gfp
38	3	63.8129	27.4218	gfp
38	4	73.2424	30.5445	gfp
38	5	31.39	33.2840	gfp
38	6	64.2706	37.2005	gfp
38	8	69.3805	43.688	rfp
38	9	46.3603	48.0373	rfp
38	10	50.9308	53.6237	gfp
38	11	35.1248	55.5012	rfp
38	12	43.0782	55.8805	gfp
38	13	34.4467	62.8023	rfp
38	14	52.0038	65.5596	gfp
38	15	24.4345	66.0851	gfp
38	16	40.21575	68.1535	gfp
38	17	62.3681	73.6251	gfp
38	18	30.9857	73.8582	gfp
38	19	41.2206	77.9432	gfp
38	20	55.0004	77.3264	gfp
38	21	75.2858	79.8128	rfp
38	22	33.9627	81.9745	rfp
38	23	57.0825	82.3327	gfp
38	24	74.2246	89.0525	rfp
38	25	17.4392	111.3619	gfp
38	26	51.1553	135.8404	rfp
38	27	43.4343	138.3052	rfp
39	1	54.8223	5.8077	gfp
39	2	37.5407	5.8834	rfp
39	3	32.9391	13.4081	gfp
39	4	65.5280	13.0209	gfp
39	5	66.5536	22.2340	gfp
39	6	5.8536	26.4848	gfp
39	7	42.1197	25.4897	gfp
39	8	55.2386	25.0070	gfp
39	9	60.7525	30.1925	rfp
39	10	27.2323	28.0670	gfp
39	11	33.8516	28.3855	gfp
39	12	49.1930	29.3082	gfp
39	13	43.7367	33.3313	rfp
39	14	51.6	36.9769	gfp
39	15	85.0636	41.0424	rfp
39	16	97.9459	52.1733	gfp
39	17	74.6338	52.7825	gfp
39	18	82.5139	51.9225	gfp
39	19	86.7813	59.6502	gfp
39	20	77.9749	65.2712	gfp
40	1	17.39565	14.6415	gfp
40	2	9.9111	16.7334	gfp
40	3	28.1046	22.6207	gfp
40	4	15.3104	22.0796	gfp
40	5	8.7181	24.9382	rfp
41	1	114.4496	16.4930	rfp
41	2	109.0809	20.6685	rfp
41	3	59.2496	24.1602	rfp
41	4	68.7669	25.2046	rfp
41	5	47.2821	27.7828	rfp
41	6	96.7306	31.8342	rfp
41	7	73.1959	34.5493	rfp
41	8	101.6741	37.3089	rfp
41	9	93.5779	41.4645	rfp
41	10	74.59425	45.07905	rfp
41	12	79.4883	50.4950	rfp
41	14	92.6713	54.8946	rfp
41	15	60.4926	62.4515	rfp
41	16	36.6987	60.5637	rfp
41	17	54.8325	67.4875	rfp
41	18	37.0085	67.2314	rfp
41	19	69.1187	68.9920	rfp
41	20	46.9819	70.1022	rfp
41	21	34.6515	77.5597	cy5
41	23	71.2829	78.8148	rfp
41	25	86.9978	81.5380	cy5
41	26	38.2826	83.1291	cy5
41	27	49.5155	83.5826	rfp
41	28	61.2512	83.3578	rfp
41	31	87.2983	92.9084	gfp
41	32	46.5124	93.0709	cy5
41	33	46.7444	100.0684	cy5
41	34	104.0958	100.7753	gfp
41	35	25.5313	101.8332	rfp
41	36	57.0357	105.2603	gfp
41	37	36.6145	106.6615	cy5
41	38	49.8694	107.1654	cy5
41	39	87.3912	108.6637	cy5
41	40	28.4491	110.2566	rfp
41	41	117.2734	115.5231	cy5
41	42	97.3730	114.5608	gfp
41	43	55.3646	116.1372	gfp
41	44	79.5820	115.7981	gfp
41	46	88.7709	118.7523	gfp
41	47	48.5444	117.7234	gfp
41	48	128.9194	117.6399	rfp
41	49	67.6421	122.9032	cy5
41	50	95.7124	122.8585	gfp
41	51	46.225	125.3777	gfp
41	52	55.2185	123.8370	gfp
41	53	85.2918	125.5916	cy5
41	54	109.5474	128.7215	rfp
41	55	89.3093	132.8671	gfp
41	56	82.5759	132.6850	gfp
41	57	106.2077	135.3659	rfp
41	58	120.5173	137.1895	gfp
41	60	137.1915	136.6202	rfp
41	61	80.7664	138.6467	cy5
41	63	101.0786	141.4355	rfp
41	64	56.6112	148.7717	rfp
41	65	47.3231	160.6653	rfp
41	66	41.2351	168.2103	rfp
42	1	48.8798	8.7355	rfp
42	2	60.4379	8.8173	gfp
42	3	72.9925	9.0543	gfp
42	4	43.8150	17.4825	gfp
42	5	77.8039	18.6518	gfp
42	6	53.1692	20.8085	gfp
42	7	67.4658	25.8	gfp
42	8	83.3764	25.8843	gfp
42	9	43.3452	27.9397	gfp
42	10	52.9310	27.6001	gfp
42	11	28.8971	30.2594	gfp
42	12	20.2322	34.1770	gfp
42	13	37.2403	33.5145	gfp
42	14	51.8787	35.0335	gfp
42	15	45.0686	35.1103	gfp
42	16	58.4072	35.0485	gfp
42	17	93.4036	36.9210	rfp
42	18	82.3149	37.6422	gfp
42	19	36.3163	43.1496	gfp
42	20	11.2279	42.8979	rfp
42	21	79.1089	45.3761	gfp
42	22	43.3311	47.085	gfp
42	23	27.7859	51.5809	gfp
42	24	88.8970	50.9184	gfp
42	25	10.8829	50.6149	gfp
42	26	77.0855	51.8031	gfp
42	27	57.5499	52.2590	gfp
42	28	17.415	53.0659	gfp
42	29	68.4299	56.2809	gfp
42	30	80.324	57.1255	gfp
42	31	74.8331	63.7318	cy5
42	32	82.9091	63.5524	gfp
42	33	57.4776	71.6434	gfp
43	1	82.2127	7.0578	rfp
43	3	26.9664	33.2014	rfp
43	4	35.8843	33.9741	cy5
43	5	23.8650	38.8497	rfp
43	7	94.7311	45.5741	rfp
43	10	103.1757	51.3330	rfp
43	11	128.0714	55.2754	rfp
43	12	23.0436	57.9946	rfp
43	14	122.1075	62.3025	rfp
43	15	69.0887	63.8274	rfp
43	16	75.5927	63.8550	rfp
43	18	134.5746	64.7856	rfp
43	19	85.8374	70.2682	rfp
43	20	109.2573	70.5509	rfp
43	21	131.6112	70.7731	rfp
43	25	21.6132	80.6849	rfp
43	28	127.8923	94.0478	rfp
43	29	117.5882	94.6945	rfp
43	30	110.6991	97.5379	rfp
44	1	88.485	17.6625	rfp
44	2	26.7933	17.9439	rfp
44	3	60.5800	24.8047	gfp
44	4	50.0965	24.3510	rfp
44	5	43.0597	24.7847	gfp
44	6	83.8085	27.9071	rfp
44	7	40.6687	31.8794	gfp
44	8	17.2590	33.3007	rfp
44	9	32.1222	35.0308	gfp
44	10	96.8108	39.1259	rfp
44	11	15.3703	41.6224	gfp
44	12	105.0566	42.5439	rfp
44	13	26.9556	44.4960	gfp
44	14	21.3299	49.9222	gfp
44	15	53.8509	53.9373	gfp
44	16	26.1587	55.7200	gfp
44	17	145.3418	54.9677	rfp
44	18	63.2475	59.0875	gfp
44	19	17.7614	56.4017	gfp
44	20	31.9736	60.7145	gfp
44	21	133.3503	61.7896	rfp
44	22	108.2471	61.7023	rfp
44	23	12.3932	63.9848	rfp
44	24	72.6124	66.8033	gfp
44	25	83.7277	65.6380	gfp
44	26	134.8863	68.9862	rfp
44	27	34.4691	68.6771	gfp
44	28	43.4708	69.3931	gfp
44	29	119.2605	71.14866	gfp
44	30	13.2703	69.9944	gfp
44	31	141.0293	72.12175	rfp
44	32	125.8342	71.8912	gfp
44	33	76.8032	76.7321	gfp
44	34	112.9902	78.7821	rfp
44	36	11.4803	82.1777	gfp
44	37	120.8926	83.6228	rfp
44	38	5.3408	86.59125	gfp
44	39	110.5150	86.3908	gfp
44	41	40.7630	92.2043	gfp
44	42	137.4735	92.3520	gfp
44	43	59.7830	94.2090	gfp
44	44	17.8722	96.7252	rfp
44	45	143.9997	96.8598	gfp
44	46	151.9751	97.4069	gfp
44	47	123.4947	98.4881	gfp
44	48	10.3689	99.0205	gfp
44	49	84.8854	99.2961	rfp
44	50	39.3157	99.9237	gfp
44	51	111.3562	101.0417	gfp
44	52	32.4485	103.2910	gfp
44	53	25.4332	104.9405	gfp
44	54	129.2228	104.4255	gfp
44	55	150.4038	103.8195	gfp
44	56	117.8802	106.1412	gfp
44	57	137.2036	106.2940	gfp
44	58	39.2439	108.6055	gfp
44	59	99.7213	108.7685	gfp
44	60	158.6022	109.3004	gfp
44	61	85.9098	109.2547	gfp
44	62	51.9320	110.2760	gfp
44	63	110.6056	112.1464	gfp
44	64	41.4468	116.5448	gfp
44	65	103.1264	116.1339	gfp
44	66	164.0808	115.8731	gfp
44	67	33.7615	119.2434	gfp
44	68	90.2507	120.5581	gfp
44	69	113.3065	121.3009	gfp
44	70	170.6734	121.2777	gfp
44	71	48.9394	121.1491	gfp
44	72	80.4880	122.7311	gfp
44	74	20.1732	124.8245	rfp
44	75	126.0559	125.0156	rfp
44	76	106.8316	126.0414	gfp
44	77	33.4096	128.1926	gfp
44	78	64.4516	128.2824	gfp
44	79	169.8156	130.03845	rfp
44	80	45.5272	130.4922	gfp
44	81	120.1073	136.2036	gfp
44	82	52.5206	135.0806	gfp
44	83	156.8182	136.8128	gfp
44	84	170.8538	137.9253	gfp
44	85	41.7775	143.4775	gfp
44	87	33.1733	142.6289	gfp
44	88	25.7642	143.7673	gfp
44	89	158.1354	146.1455	gfp
44	90	52.3896	146.9488	gfp
44	91	148.2260	146.2364	gfp
44	92	172.9710	146.1136	gfp
44	93	140.696	150.7078	gfp
44	94	114.4508	157.1991	gfp
44	95	175.5959	155.0580	gfp
44	96	87.7801	156.9700	gfp
44	97	47.0443	159.0551	gfp
44	98	56.3215	167.6744	rfp
44	99	135.2940	164.4542	gfp
44	100	43.6623	167.2665	gfp
44	101	151.3765	168.0845	gfp
44	102	84.5376	170.5782	gfp
44	103	125.7105	171.57	gfp
44	104	169.9029	172.2547	gfp
44	105	76.2321	172.9946	rfp
44	106	154.4359	172.8912	gfp
44	107	121.1047	177.375	gfp
44	108	144.8349	181.9711	gfp
44	109	155.2676	178.2861	gfp
44	110	85.8339	183.0823	gfp
44	111	108.8214	179.9203	gfp
44	112	97.3272	182.8123	gfp
44	113	162.59375	180.5616	gfp
44	114	170.4561	185.1166	gfp
44	115	189.2980	185.3521	rfp
44	116	128.9584	186.8419	gfp
44	117	109.2306	191.5800	gfp
44	118	56.7379	189.9790	rfp
44	119	96.6764	191.4462	gfp
44	120	80.9185	198.7071	gfp
44	121	73.1645	200.5121	gfp
44	122	66.6838	203.5804	gfp
45	1	5.1559	9.7199	gfp
46	1	6.4992	6.2806	gfp
46	2	6.2019	17.4770	gfp
47	1	4.9538	10.6531	rfp
47	2	33.1606	14.7844	gfp
47	3	37.9297	22.9508	gfp
47	4	85.6173	25.4431	gfp
47	5	2.7844	29.5564	rfp
47	6	60.9426	26.1721	rfp
47	7	50.8062	28.5909	rfp
47	8	61.5801	39.5978	gfp
47	9	49.2156	39.2551	rfp
47	10	71.1565	44.2405	gfp
47	11	54.2001	49.2900	gfp
47	12	64.1888	48.4938	gfp
47	13	34.4983	51.8672	gfp
48	1	34.1724	11.1870	gfp
48	2	7.1958	30.0328	gfp
48	3	23.9621	32.9232	gfp
48	4	12.6948	37.9670	gfp
48	6	26.8810	48.4706	gfp
49	1	74.9866	6.8859	rfp
49	2	66.9207	10.2045	rfp
49	3	48.1424	11.7686	rfp
49	4	57.3013	10.6540	gfp
49	5	85.3601	12.9358	gfp
49	6	77.3355	14.3496	gfp
49	7	40.8538	18.1176	rfp
49	8	64.9791	17.2676	gfp
49	9	53.4365	17.63	gfp
49	10	34.3392	22.6339	rfp
49	11	73.401	26.5998	gfp
49	12	19.6725	28.3466	gfp
49	13	67.7922	31.6386	gfp
49	14	34.5658	37.0875	gfp
49	15	77.0504	35.1146	gfp
49	16	24.6851	39.0348	gfp
49	17	83.9436	41.6302	gfp
49	18	17.8494	43.7349	gfp
49	19	61.1801	43.5438	gfp
49	20	104.2446	45.1991	rfp
49	21	68.155	46.0226	gfp
49	22	41.9112	45.9424	gfp
49	23	26.9025	47.685	gfp
49	24	81.8422	48.1981	gfp
49	25	14.7850	49.8603	gfp
49	26	73.6375	51.5283	gfp
49	27	7.1545	52.5377	rfp
49	28	105.7881	53.2931	rfp
49	29	53.8575	54.4529	gfp
49	30	31.7985	55.47	gfp
49	31	63.1084	57.1002	gfp
49	32	79.5446	59.0444	gfp
49	33	24.7341	64.6257	gfp
49	34	61.8170	66.0677	gfp
49	35	45.9489	65.6361	gfp
49	36	75.4173	67.0267	gfp
49	37	6.1149	65.7584	gfp
49	38	98.2192	67.0442	gfp
49	39	40.0303	70.6718	gfp
49	40	2.5339	70.2935	rfp
49	41	20.6490	73.0990	gfp
49	42	63.8324	75.2082	rfp
49	43	53.1326	76.8492	rfp
49	44	71.5476	75.1235	gfp
49	45	14.4030	79.5480	rfp
49	46	45.8026	78.6519	gfp
49	47	76.6005	79.3417	rfp
49	48	36.9863	78.5572	gfp
49	49	30.19245	81.1152	gfp
49	50	86.1803	80.6874	gfp
49	51	50.2414	85.2635	gfp
49	52	20.4647	87.9093	rfp
49	53	71.1325	89.0952	rfp
49	54	78.0501	88.3292	rfp
49	55	44.8920	92.6663	gfp
49	57	78.1503	95.4008	rfp
49	58	28.3351	97.4317	rfp
49	59	51.3275	97.5006	gfp
49	60	35.5052	100.7615	rfp
49	61	71.7668	100.8702	rfp
49	62	54.8156	104.3992	gfp
49	63	43.2736	106.4602	gfp
51	1	9.5675	6.1203	gfp
52	1	30.8816	7.3594	gfp
52	2	37.2018	10.9119	gfp
52	3	37.2442	17.6290	gfp
53	1	9.47075	6.106	gfp
53	2	19.5493	10.2584	gfp
53	3	12.2475	15.5625	gfp
53	4	6.2988	19.18875	rfp
53	5	48.6839	34.4736	gfp
53	7	37.6457	40.0768	gfp
54	1	17.3581	20.7186	gfp
54	2	17.9321	33.5801	gfp
54	3	25.7148	37.5865	gfp
54	4	10.3277	40.5659	gfp
54	5	20.7782	43.4454	gfp
55	1	43.0787	8.3260	gfp
55	2	10.3000	10.3838	gfp
55	3	87.1484	9.7037	rfp
55	4	18.0242	10.5111	gfp
55	5	74.4469	10.8701	gfp
55	6	79.8560	12.1735	gfp
55	7	15.4329	17.8245	gfp
55	8	88.8308	18.1265	rfp
55	9	73.7911	19.2732	gfp
55	10	36.92625	19.64025	gfp
55	11	44.4011	21.4369	gfp
55	12	26.1667	24.1345	gfp
55	13	32.6657	25.8932	gfp
55	14	88.4535	25.2941	gfp
55	15	74.8488	27.0979	rfp
55	16	100.4688	30.5770	rfp
55	17	68.5609	35.6395	gfp
55	18	82.7305	39.5122	gfp
55	19	37.5899	40.7199	gfp
55	20	45.1908	40.6906	gfp
55	21	68.6419	40.9954	gfp
55	22	95.7211	43.1485	gfp
55	23	118.2402	43.7486	rfp
55	24	62.4336	43.9277	cy5
55	25	72.3086	45.795	gfp
55	26	51.6849	46.8191	gfp
55	27	91.6223	52.1241	rfp
55	28	105.7552	52.3814	gfp
55	29	74.6947	54.4758	gfp
55	30	62.7213	55.1608	gfp
55	31	53.51565	56.9793	gfp
55	32	100.4685	57.1991	gfp
55	33	61.2237	62.7482	gfp
55	34	86.4747	63.2050	gfp
55	35	92.4896	64.2454	gfp
55	36	53.8707	65.0134	gfp
55	37	77.0388	67.7895	gfp
55	38	84.0564	68.6796	gfp
55	39	93.3913	70.7612	rfp
55	40	63.9478	74.5757	gfp
55	41	72.4192	75.4678	rfp
55	42	58.0829	78.4596	rfp
56	1	11.7137	4.5496	rfp
56	2	4.5195	12.9896	gfp
56	3	26.8255	13.9472	gfp
56	4	28.0291	20.6223	gfp
57	1	10.4945	8.8873	gfp
57	2	4.0264	9.8216	gfp
57	3	21.8925	17.415	gfp
57	4	4.8266	16.7208	gfp
57	5	29.4473	17.3229	gfp
57	6	9.9310	23.9681	gfp
58	1	22.8622	12.0297	gfp
59	1	13.6011	14.3372	gfp
59	2	15.6044	24.1621	gfp
59	3	6.9455	22.8818	rfp
59	4	28.7654	43.0184	gfp
59	5	19.2280	43.9036	gfp
60	1	6.4864	8.8844	gfp
61	1	25.1912	22.1675	gfp
61	2	42.1185	21.4199	gfp
61	3	20.3540	30.8992	gfp
61	4	40.1848	34.6352	gfp
61	5	32.8144	35.4840	gfp
61	6	48.7597	36.4114	rfp
61	7	16.6063	50.2653	gfp
62	1	18.2288	7.7517	gfp
62	2	5.5273	9.6660	gfp
62	3	4.9747	25.1893	gfp
62	4	29.8082	26.1476	gfp
62	5	22.2353	34.3355	gfp
62	6	18.3294	39.2426	gfp
63	1	63.7160	10.7815	gfp
63	2	76.2592	10.7965	gfp
63	3	70.3433	12.9055	gfp
63	4	49.4033	20.3710	gfp
63	5	79.4351	19.3722	gfp
63	6	59.6625	20.9625	gfp
63	7	57.2584	29.9208	gfp
63	8	48.6908	33.7281	gfp
63	9	64.3217	36.0859	gfp
63	10	92.8850	37.7920	rfp
63	11	63.6870	46.1986	gfp
63	12	66.6434	73.2273	gfp
63	13	73.5652	82.947	gfp
63	14	63.7057	90.9602	gfp
63	15	11.9508	95.4235	gfp
63	16	65.5813	108.1513	gfp
63	17	54.5158	114.8599	gfp
63	18	62.9175	120.2625	gfp
63	19	48.9081	130.3229	gfp
63	20	10.6181	156.0952	rfp
63	21	30.1371	164.5195	gfp
64	1	8.3721	2.709	gfp
64	2	6.2189	11.0080	gfp
64	3	2.6544	16.0407	gfp
65	1	124.0030	9.9004	rfp
65	2	134.6690	13.0282	gfp
65	3	90.7977	37.5016	gfp
65	4	61.8371	46.8546	rfp
65	5	49.0373	54.7522	rfp
65	7	34.0293	60.1852	gfp
65	8	25.9227	62.0598	gfp
65	9	17.3396	70.8988	rfp
65	10	24.6865	74.3089	rfp
65	11	39.7577	77.4381	gfp
65	12	31.4851	80.3025	gfp
65	13	80.6579	85.6863	gfp
65	14	87.8103	94.8021	gfp
65	15	106.0712	98.1621	gfp
65	16	97.7644	93.9648	gfp
65	17	118.4943	98.9684	gfp
65	18	55.8679	100.5404	gfp
65	19	87.4155	111.0153	gfp
65	20	129.4277	103.6697	gfp
65	21	63.0029	108.1122	gfp
65	22	72.9925	108.3139	gfp
65	23	105.3796	113.0373	cy5
65	24	126.8613	111.5086	gfp
65	25	78.3417	114.1263	gfp
65	26	120.4387	118.1253	gfp
66	1	5.2480	16.3302	gfp
66	2	10.5952	21.7140	gfp
66	3	25.3602	23.3415	gfp
66	4	19.3215	24.7566	gfp
66	5	30.6798	27.6980	gfp
66	6	13.7497	29.7233	gfp
66	7	23.22	33.4018	gfp
66	8	16.1829	38.8902	gfp
66	9	45.3981	41.3792	gfp
66	10	10.6206	46.8664	gfp
66	11	27.5429	46.7762	gfp
66	12	20.82318	52.4798	gfp
67	1	38.6394	10.5261	gfp
67	2	30.5271	13.4724	gfp
67	3	18.2922	14.4028	gfp
67	4	8.5131	15.3430	gfp
67	5	6.1136	21.8572	gfp
67	6	23.3440	23.2283	gfp
67	7	13.1460	27.1939	gfp
68	1	10.6792	9.4312	gfp
69	1	10.8415	5.8393	gfp
69	2	4.2895	11.9268	gfp
71	1	14.0395	11.8834	gfp
71	2	21.2888	13.7689	gfp
72	1	214.7904	21.7661	rfp
72	2	188.2160	44.6538	gfp
72	3	185.4825	51.1875	gfp
72	4	189.1842	56.4565	gfp
72	5	176.7869	85.8293	gfp
72	6	170.5193	88.5106	gfp
72	7	304.8662	89.8393	rfp
72	8	182.3513	92.4432	gfp
72	9	312.8556	93.7117	rfp
72	10	347.1124	94.8340	rfp
72	11	239.8675	98.4725	gfp
72	12	307.0147	98.5845	rfp
72	13	225.1278	99.1183	rfp
72	15	214.4625	98.8371	rfp
72	17	255.3233	102.6324	rfp
72	18	206.7788	106.1435	gfp
72	21	199.2709	107.1421	gfp
72	22	222.7224	108.1362	gfp
72	24	148.2391	110.8090	rfp
72	25	300.9517	111.8285	rfp
72	26	156.1456	112.0261	gfp
72	27	209.2353	113.9164	gfp
72	28	313.5391	114.9021	rfp
72	29	164.0235	115.8662	gfp
72	30	281.3400	114.7125	gfp
72	31	234.5912	116.1787	gfp
72	32	147.4671	115.6718	cy5
72	33	221.8830	117.2483	gfp
72	35	207.7990	121.9161	gfp
72	36	191.5877	121.0647	rfp
72	37	174.7950	122.45325	gfp
72	38	229.3214	123.4379	gfp
72	39	269.0063	123.4789	gfp
72	40	182.1734	123.4849	gfp
72	41	240.2392	123.7584	gfp
72	42	296.3352	123.2849	gfp
72	43	311.6892	123.6577	rfp
72	44	290.1234	125.4525	gfp
72	45	143.448	126.83925	gfp
72	46	221.0830	126.2680	gfp
72	47	117.4828	127.7939	rfp
72	48	154.38075	128.1978	gfp
72	49	287.2874	131.4215	gfp
72	50	277.9630	132.1989	gfp
72	51	220.6454	133.5704	rfp
72	52	118.1143	134.5671	gfp
72	53	143.4580	134.9276	gfp
72	54	108.5471	136.6086	rfp
72	55	123.4599	138.0991	gfp
72	58	300.8174	139.8280	gfp
72	60	112.1852	141.7029	cy5
72	61	161.5964	142.1986	gfp
72	62	85.4098	143.3809	gfp
72	63	93.2823	142.6148	gfp
72	64	100.3145	142.1631	gfp
72	65	77.1864	144.9784	rfp
72	66	211.8627	145.4673	gfp
72	67	106.3818	147.2708	gfp
72	69	218.6728	149.5866	gfp
72	71	166.2595	147.82325	gfp
72	72	299.2225	149.7175	rfp
72	73	75.2346	150.6996	gfp
72	74	205.5997	151.6467	gfp
72	75	268.5717	152.5897	gfp
72	76	100.7497	153.6131	gfp
72	77	130.1395	153.24125	cy5
72	78	225.1180	155.2418	gfp
72	79	249.4721	154.5183	gfp
72	80	123.6340	154.8627	cy5
72	81	289.5536	156.8051	gfp
72	82	162.0064	157.4797	rfp
72	84	74.6081	156.6613	rfp
72	85	65.8688	159.315	gfp
72	86	79.8493	159.8641	rfp
72	87	268.5023	160.6190	gfp
72	88	55.0219	161.1620	gfp
72	90	121.7545	160.4043	gfp
72	91	97.1646	161.0480	gfp
72	92	169.0283	165.3613	gfp
72	93	282.8578	165.8851	gfp
72	94	45.0332	166.3025	gfp
72	96	110.4482	166.7648	rfp
72	97	102.5644	168.1290	rfp
72	98	160.1133	166.9968	gfp
72	99	129.3403	168.8154	gfp
72	101	80.6879	170.9329	rfp
72	102	193.9314	171.7166	rfp
72	103	38.2368	172.3147	rfp
72	105	153.3061	173.6422	gfp
72	106	29.7232	174.7844	gfp
72	107	230.7214	175.1905	rfp
72	108	109.4526	175.2138	rfp
72	109	283.2341	176.9673	rfp
72	110	144.6957	178.5605	rfp
72	111	120.8539	177.1122	gfp
72	112	250.9864	178.2340	gfp
72	113	275.7928	178.3794	gfp
72	114	259.8929	180.1560	gfp
72	115	223.5575	182.6525	gfp
72	116	267.1316	182.2655	gfp
72	117	138.2305	183.8279	gfp
72	118	243.1018	183.4892	gfp
72	119	98.7648	183.9394	gfp
72	120	124.4952	184.0864	gfp
72	121	184.7826	184.6238	cy5
72	122	192.2945	185.8368	cy5
72	123	228.5956	187.0563	rfp
72	124	253.8758	187.9919	gfp
72	126	115.9672	188.4854	gfp
72	127	208.4090	190.3312	rfp
72	129	104.2224	190.7759	gfp
72	130	271.7947	192.2932	gfp
72	131	261.3163	192.6055	gfp
72	132	20.0799	195.7623	rfp
72	134	242.3475	198.0495	cy5
72	135	138.7924	195.9104	gfp
72	136	34.9292	196.4025	rfp
72	137	107.3826	196.8788	gfp
72	138	267.4585	196.8443	gfp
72	139	279.7655	198.0556	gfp
72	140	92.6793	199.9357	gfp
72	141	126.7054	199.8425	gfp
72	143	84.4769	200.2725	gfp
72	144	148.7544	202.0693	gfp
72	145	47.3043	201.1755	cy5
72	146	111.4143	202.2151	rfp
72	147	119.6014	202.9710	rfp
72	148	268.7285	203.0159	gfp
72	150	45.1579	207.4304	gfp
72	151	276.4534	211.2233	rfp
72	152	260.5339	212.3248	gfp
72	153	170.0102	216.2673	gfp
72	154	253.2862	215.5935	rfp
72	155	80.7301	217.2349	rfp
72	158	91.7735	217.5596	rfp
72	159	181.5675	221.5451	rfp
72	160	273.5673	219.8845	rfp
72	161	46.5580	219.7326	gfp
72	162	53.4401	219.4480	rfp
72	163	39.9071	220.2736	gfp
72	164	262.7146	221.8723	rfp
72	165	252.3388	222.4434	rfp
72	166	106.3157	224.0842	rfp
72	167	18.2509	223.6505	gfp
72	168	76.7697	225.8380	rfp
72	169	4.2133	226.2494	cy5
72	170	86.2928	227.0363	rfp
72	171	199.79262	227.3625	gfp
72	172	50.3023	226.7636	rfp
72	173	257.0664	227.7076	rfp
72	175	42.1815	227.7290	gfp
72	176	95.5419	229.6405	rfp
72	177	23.2304	230.3534	gfp
72	178	122.7298	230.0852	gfp
72	179	229.4804	231.2999	rfp
72	181	217.8622	231.9984	gfp
72	182	209.1618	231.3263	gfp
72	183	65.7404	234.0358	cy5
72	184	201.0007	235.3106	gfp
72	185	5.6241	239.0564	cy5
72	186	124.1811	238.1600	rfp
72	187	136.6133	237.9474	rfp
72	188	75.3084	238.4626	cy5
72	189	221.0646	238.2788	rfp
72	190	35.0155	239.9714	rfp
72	192	66.8650	240.8083	gfp
72	193	148.1458	243.1936	gfp
72	194	236.8734	241.0829	gfp
72	195	227.8049	244.1218	rfp
72	196	114.7179	246.0675	rfp
72	197	138.6947	243.9087	gfp
72	198	72.6959	245.1111	rfp
72	199	244.0852	248.2046	gfp
72	200	64.0743	248.583	rfp
72	201	192.9338	249.8085	gfp
72	202	235.2369	248.4235	gfp
72	203	251.6540	249.7502	cy5
72	204	40.4726	252.9887	rfp
72	205	70.9624	255.0789	rfp
72	206	151.6220	255.3998	gfp
72	207	107.6811	257.7199	gfp
72	208	25.7316	256.0683	cy5
72	209	161.6059	255.9983	rfp
72	210	236.8484	258.8090	gfp
72	211	196.8275	259.4425	gfp
72	213	60.8533	263.1824	rfp
72	214	227.7940	263.1327	gfp
72	215	160.1949	267.3206	gfp
72	216	111.3672	274.3302	gfp
72	217	99.4348	270.9000	cy5
72	218	177.5472	273.6835	rfp
72	219	68.3734	274.6376	gfp
72	220	137.4666	273.7015	gfp
72	221	51.4979	275.49025	gfp
72	222	212.8437	276.2054	gfp
72	223	121.2385	276.7634	gfp
72	224	153.5988	277.3266	gfp
72	225	98.9672	278.3175	cy5
72	226	41.7839	279.01625	gfp
72	227	171.4006	278.4487	rfp
72	228	94.2482	281.5132	gfp
72	229	75.7560	283.8393	gfp
72	230	85.8410	286.7334	gfp
72	231	50.7629	284.0470	gfp
72	232	62.0490	285.1803	cy5
72	233	157.2964	285.0781	gfp
72	234	93.6476	286.8115	cy5
72	235	78.6786	290.2841	cy5
72	236	74.6749	295.7325	gfp
72	237	82.6793	302.2620	gfp
72	238	90.6820	301.8253	rfp
72	239	75.1620	302.5636	gfp
73	1	25.6812	6.1954	gfp
73	2	16.51458	4.88394	gfp
73	3	34.9241	8.8486	gfp
73	4	9.0996	8.9857	gfp
73	5	13.2348	15.0341	gfp
73	6	23.4211	19.0958	gfp
73	7	37.1461	18.6431	gfp
73	8	40.9322	24.7693	gfp
73	9	15.8725	28.6967	gfp
73	10	25.3046	42.2143	gfp
73	11	14.3190	52.5353	rfp
73	12	9.85775	56.8568	rfp
74	1	58.5092	6.3680	gfp
74	2	8.0281	7.3401	gfp
74	3	67.3110	8.1997	gfp
74	4	71.7198	18.4311	gfp
74	5	5.8867	14.8393	gfp
74	7	62.9121	19.8322	gfp
74	8	89.2476	23.5892	gfp
74	9	77.7461	25.1471	gfp
74	10	92.6023	29.6252	rfp
74	11	21.6927	32.2683	cy5
74	12	68.2903	32.9747	gfp
74	13	40.2397	36.7234	gfp
74	14	25.1727	37.7609	cy5
74	15	61.6445	38.9755	gfp
74	16	15.4179	40.3953	cy5
74	17	76.1264	41.4276	rfp
74	18	27.8801	45.4725	gfp
74	19	48.7986	51.6289	gfp
74	20	60.3881	55.4942	gfp
74	21	45.7735	59.69475	gfp
76	1	138.7645	12.9867	gfp
76	2	157.6328	12.0661	gfp
76	3	165.4425	15.6077	gfp
76	4	120.6846	17.9146	gfp
76	5	117.3566	24.9771	gfp
76	6	128.4436	23.9182	gfp
76	7	165.8997	24.7509	gfp
76	8	154.9979	31.1535	gfp
76	9	166.2339	35.6923	gfp
76	10	55.857	38.55165	gfp
76	11	151.5446	40.0083	gfp
76	12	29.9583	42.3274	rfp
76	13	70.9826	44.7478	gfp
76	14	110.8475	46.6225	gfp
76	15	164.5344	45.9138	gfp
76	16	59.5886	46.8431	gfp
76	17	155.3674	48.3033	gfp
76	18	169.2598	53.1335	gfp
76	20	159.0103	55.7629	gfp
76	21	76.1013	59.2732	gfp
76	22	177.375	59.1348	gfp
76	24	130.8871	62.7278	gfp
76	25	175.9007	67.3169	rfp
76	26	34.3712	73.5955	gfp
76	27	137.5263	73.9540	gfp
76	28	76.3929	76.8401	gfp
76	29	152.3836	74.9555	gfp
76	30	97.0472	77.3178	gfp
76	31	110.0110	76.6250	gfp
76	32	87.7441	79.8462	gfp
76	33	67.6867	80.1494	gfp
76	34	136.3628	81.2317	gfp
76	35	149.835	83.0025	gfp
76	36	7.4795	83.3663	rfp
76	37	95.7004	85.3218	gfp
76	38	72.6546	85.1648	gfp
76	39	113.35875	88.3005	gfp
76	40	15.48	93.2521	gfp
76	42	89.7542	92.0117	gfp
76	43	154.6037	93.0903	gfp
76	44	80.2123	93.5354	gfp
76	45	117.6734	95.0854	gfp
76	46	30.1956	94.5761	gfp
76	47	124.7470	96.4577	gfp
76	49	96.9319	100.1321	gfp
76	50	8.7075	101.7430	gfp
76	52	41.3494	102.9673	gfp
76	53	15.0769	104.2481	gfp
76	54	141.0997	108.2963	gfp
76	55	152.1009	107.4680	gfp
76	56	75.1079	109.4312	gfp
76	57	105.9433	108.7746	gfp
76	58	22.9104	108.7341	gfp
76	59	3.1592	112.2644	gfp
76	61	160.7908	112.2245	gfp
76	62	133.601	114.122	gfp
76	63	99.7034	115.2343	gfp
76	64	125.6640	115.3123	gfp
76	65	58.8077	119.1965	gfp
76	66	23.9515	118.5463	gfp
76	67	43.1699	124.2730	gfp
76	68	72.2963	124.8075	gfp
76	69	136.1180	126.4833	rfp
76	70	18.4355	130.6478	gfp
76	71	103.5892	132.0359	gfp
76	72	38.0489	138.4499	gfp
76	73	27.2173	139.5067	gfp
76	75	51.6258	148.092	gfp
76	76	86.9577	147.8149	gfp
76	77	60.9641	155.0528	gfp
76	78	126.3189	156.2200	gfp
77	1	57.2998	8.6514	gfp
77	2	40.2096	11.5482	gfp
77	3	57.3880	17.9582	gfp
77	4	37.1364	19.8973	gfp
77	5	49.4225	23.6414	gfp
77	6	62.5552	23.4741	gfp
77	7	37.3971	29.1024	rfp
77	8	66.0779	30.6663	gfp
77	9	24.9997	29.4192	gfp
77	10	53.6511	31.4889	gfp
78	1	33.36585	11.2230	gfp
78	2	22.7094	42.0123	gfp
79	1	7.5126	9.7123	gfp
79	2	19.1990	26.0490	gfp
80	1	15.2206	19.5183	gfp
80	2	25.5492	22.2206	gfp
80	3	73.4697	36.1485	gfp
80	4	50.6892	34.0255	gfp
80	5	60.5830	36.2745	gfp
80	6	19.5608	37.8950	gfp
80	7	44.5942	37.4237	gfp
80	8	86.6970	42.1851	gfp
80	9	11.9444	44.4453	gfp
80	10	93.4863	48.69105	gfp
80	11	20.382	53.3139	gfp
80	12	92.3732	55.5737	gfp
80	13	99.5119	57.6283	gfp
80	15	97.6765	65.2681	rfp
80	17	81.1775	77.1280	rfp
80	18	21.6783	80.8452	gfp
80	19	109.1346	80.4458	gfp
80	20	88.77	81.54	gfp
80	21	77.8286	83.5847	gfp
80	22	44.8940	86.0723	gfp
80	23	117.6893	87.3684	gfp
80	24	30.3095	88.7367	gfp
80	25	22.4585	90.4971	gfp
80	26	87.4618	96.5108	gfp
80	27	114.5960	94.5407	rfp
80	28	100.0278	98.3860	gfp
80	29	125.4683	104.2387	gfp
80	30	35.8781	101.0231	rfp
80	31	64.7419	104.4776	rfp
80	32	56.5296	107.7611	gfp
80	33	111.4468	108.4731	gfp
80	34	70.9687	110.0045	gfp
80	35	93.4754	108.8810	gfp
80	36	81.7266	116.4353	gfp
80	37	89.0883	114.4750	rfp
80	38	109.1516	116.2131	gfp
80	39	51.5739	116.9193	cy5
80	40	116.7371	116.8079	gfp
80	41	68.5001	118.8554	cy5
80	42	123.4063	120.3815	gfp
80	43	124.7980	133.4530	gfp
80	44	105.2511	134.96754	gfp
80	45	113.0593	145.7137	gfp
80	46	94.7955	143.6689	gfp
80	47	109.3779	155.2989	gfp
80	48	100.9846	155.7745	gfp
81	1	4.5574	11.4572	gfp
81	2	11.3765	20.0006	gfp
82	1	17.4795	8.3447	gfp
83	1	46.2489	5.7094	rfp
83	3	85.4362	15.8091	gfp
83	4	86.9515	27.8791	gfp
83	5	80.2841	32.2445	gfp
83	6	50.8687	35.9610	gfp
83	7	87.3323	40.1627	gfp
83	8	70.3530	43.4277	gfp
83	9	81.6808	45.9885	gfp
83	10	21.2389	47.1179	gfp
83	11	46.8216	50.7014	gfp
83	12	69.2642	50.3247	gfp
83	13	78.7613	55.6755	gfp
83	14	63.64215	55.4184	gfp
83	15	19.8815	58.4203	gfp
83	16	57.4287	61.1185	gfp
83	17	43.9830	61.0546	gfp
83	19	32.2538	65.0046	gfp
83	20	51.22375	65.79	gfp
83	21	22.6920	70.2108	gfp
83	22	39.9482	68.2267	gfp
83	23	89.4734	70.5089	gfp
83	24	53.9953	72.3621	gfp
83	25	44.6125	73.4849	gfp
83	26	84.28	73.2488	gfp
83	27	97.7060	78.3560	rfp
83	28	35.5599	78.4948	gfp
83	29	27.0961	80.5946	gfp
83	30	71.6411	81.3591	gfp
83	31	60.3599	87.7488	gfp
83	32	78.8607	88.9278	gfp
83	33	47.7121	91.1122	gfp
83	34	68.8461	91.2061	gfp
83	35	93.3072	92.9386	gfp
83	36	41.1584	95.4018	gfp
83	37	75.4976	96.3985	rfp
83	38	86.7878	116.5904	gfp
83	39	68.4615	122.5452	rfp
83	40	83.9575	125.1675	gfp
83	41	75.6672	125.8898	gfp
83	42	70.1333	129.9424	rfp
83	43	57.8605	132.5608	gfp
85	1	11.3875	5.7525	gfp
87	1	20.6028	10.4192	gfp
87	2	2.8782	11.7865	gfp
87	3	15.4155	17.2098	gfp
87	4	36.3299	19.6725	gfp
88	1	141.0498	8.1114	gfp
88	2	155.2890	23.6604	gfp
88	3	138.3009	20.3175	gfp
88	4	146.8213	21.6913	gfp
88	5	138.6660	31.8130	gfp
88	6	143.5825	39.3024	gfp
88	7	122.2465	53.3516	gfp
88	8	138.0743	52.6054	gfp
88	9	130.4971	58.2624	gfp
88	10	139.0465	62.1037	gfp
88	11	151.2746	75.8344	gfp
88	12	123.0015	79.6696	gfp
88	13	98.3379	82.4279	rfp
88	14	107.5614	83.5121	gfp
88	15	87.8356	84.5863	rfp
88	16	94.7012	89.3135	gfp
88	17	161.9838	90.7534	gfp
88	18	87.1460	91.05465	gfp
88	19	83.9501	95.9716	gfp
88	20	86.6896	101.3594	gfp
88	21	70.0770	107.5204	rfp
88	22	175.4517	107.9365	rfp
88	23	105.9859	113.1769	gfp
88	24	174.0842	114.6191	rfp
88	25	64.9745	116.5930	gfp
88	26	166.7021	116.7184	rfp
88	27	76.1013	118.9764	gfp
88	28	182.6775	122.6625	gfp
88	30	171.2648	127.9546	rfp
88	31	72.7058	127.9728	gfp
88	32	127.63475	127.4305	gfp
88	33	85.0138	127.5698	gfp
88	34	180.8312	129.7241	rfp
88	36	135.7390	131.3999	gfp
88	37	96.5694	135.6951	gfp
88	38	61.7422	138.7453	gfp
88	39	72.5025	140.6675	gfp
88	40	97.5719	143.2073	gfp
88	41	58.5972	147.0926	rfp
88	42	88.3467	145.9221	gfp
88	43	70.5274	150.4685	gfp
88	44	158.0876	153.7073	rfp
88	45	171.1823	156.9874	gfp
88	46	98.7059	150.7415	gfp
88	47	47.8398	156.1655	rfp
88	48	119.5491	158.4022	gfp
88	49	40.6043	161.895	gfp
88	50	58.2906	161.6646	gfp
88	51	78.3740	162.9146	rfp
88	53	105.9541	167.5944	rfp
88	54	96.4496	172.4548	rfp
88	55	48.6466	172.3168	rfp
88	56	116.8120	174.8327	gfp
88	57	133.8292	177.5203	rfp
88	58	31.58565	175.9818	gfp
88	59	103.3057	176.8357	gfp
88	60	77.4248	178.5658	gfp
88	61	51.2538	179.8649	gfp
88	62	40.4518	183.9153	gfp
88	64	103.7399	186.5173	gfp
88	65	117.4655	187.5372	rfp
88	66	124.8478	187.1871	gfp
88	67	97.8568	189.9672	cy5
88	68	86.1128	189.7252	gfp
88	69	26.4189	193.4564	gfp
88	70	50.6033	195.9470	gfp
88	71	74.3746	194.1092	gfp
88	72	67.2735	194.3317	gfp
88	73	41.2016	194.5779	gfp
88	74	114.9610	197.4249	rfp
88	75	100.6395	200.5266	gfp
88	76	51.5084	205.0105	rfp
88	77	63.7394	205.2925	gfp
88	78	104.0857	206.7043	gfp
88	79	113.1883	211.2928	rfp
88	80	91.2721	213.7443	gfp
88	81	55.5121	212.2377	rfp
88	82	49.1854	213.9498	rfp
88	83	68.5173	217.5760	gfp
88	84	95.8770	224.4949	rfp
88	85	75.2891	227.1475	rfp
88	86	91.3646	231.5931	gfp
88	87	78.8131	233.0854	rfp
88	88	69.0216	236.1753	rfp
88	89	88.1793	239.3536	rfp
88	90	89.2718	248.4350	rfp
88	91	113.2843	257.2930	rfp
90	1	18.9759	3.4056	gfp
90	2	12.5246	8.9507	gfp
90	3	5.7147	13.5837	gfp
91	1	5.7276	18.0084	rfp
91	2	39.8277	31.0591	gfp
91	3	49.8219	32.8078	gfp
91	4	54.2606	37.9341	rfp
91	5	61.0650	37.7475	rfp
92	1	10.15875	10.4602	gfp
92	2	19.6960	11.1233	gfp
93	2	27.8011	23.8300	gfp
93	4	25.1836	31.0049	gfp
93	9	17.2159	52.8760	gfp
94	4	156.0273	134.96625	rfp
94	5	146.6855	137.7491	rfp
94	6	282.3191	142.5516	rfp
94	8	275.7772	191.4310	gfp
94	9	182.5598	197.9282	rfp
94	10	148.9163	210.0084	gfp
94	11	227.4757	211.2488	gfp
94	12	211.1071	216.5485	gfp
95	1	3.0736	15.3813	gfp
95	2	9.6254	18.6885	cy5
97	1	11.6412	13.7635	gfp
98	1	5.0330	8.6733	gfp
99	1	31.1299	25.2902	gfp
99	2	21.3534	30.8427	gfp
99	3	12.5025	32.61	rfp
99	4	40.0635	44.0356	gfp
99	5	12.1846	42.0364	gfp
99	6	6.4912	49.4043	gfp
99	7	49.6259	49.1861	gfp
99	8	80.4535	49.6032	gfp
99	9	64.08075	51.93325	gfp
99	10	75.0522	55.2120	gfp
99	11	63.3605	58.179	gfp
100	1	5.3713	15.2687	rfp
101	1	15.3725	5.0029	gfp
101	2	3.5296	16.0474	gfp
102	1	21.3495	9.47118	gfp
102	2	15.4284	14.4480	gfp
102	3	28.3076	17.8296	gfp
102	4	7.5631	25.4983	gfp
102	5	8.9056	31.5439	gfp
102	6	44.3420	32.8569	gfp
102	7	34.1723	35.8432	gfp
103	1	22.1023	20.0613	gfp
103	2	33.5124	21.4232	gfp
104	1	8.3875	9.0915	gfp
105	2	20.8921	19.2503	gfp
106	1	160.4545	11.9970	rfp
106	2	140.7492	25.4232	gfp
106	3	131.5339	25.9935	gfp
106	4	147.2425	27.7228	gfp
106	5	120.0901	29.455	gfp
106	6	112.5454	29.6948	gfp
106	7	104.9495	35.1925	gfp
106	8	150.7122	35.9960	gfp
106	9	78.6837	43.3921	gfp
106	10	154.9390	42.9203	gfp
106	11	97.3677	45.4069	gfp
106	12	29.0404	48.3044	rfp
106	13	87.5960	46.2333	gfp
106	14	144.55095	48.7491	gfp
106	15	112.4880	47.5752	gfp
106	16	120.1469	49.0460	rfp
106	17	90.6616	53.4470	gfp
106	18	123.5815	58.7762	gfp
106	19	95.9675	58.3884	gfp
106	20	54.8599	59.5579	cy5
106	21	107.5845	60.2730	gfp
106	22	175.3911	59.1739	rfp
106	23	149.9078	66.0895	gfp
106	24	48.3517	63.7656	cy5
106	25	31.9082	65.4097	gfp
106	26	90.4906	63.7964	gfp
106	27	141.4682	64.9592	gfp
106	28	160.9933	63.7694	cy5
106	29	124.5468	67.0320	gfp
106	30	57.0825	67.5069	gfp
106	31	86.1792	68.3987	gfp
106	32	113.0550	68.0775	rfp
106	33	101.5289	69.6014	gfp
106	34	78.7303	72.0183	gfp
106	35	137.6479	73.0774	gfp
106	36	26.2447	76.1881	gfp
106	37	47.4924	77.4849	gfp
106	38	71.1693	77.2452	gfp
106	39	55.1106	80.2656	gfp
106	40	67.9437	83.0159	gfp
106	42	88.7022	95.3354	rfp
106	43	24.9595	97.4243	rfp
106	44	51.6645	103.3774	gfp
106	45	73.9185	112.9043	rfp
107	1	41.4719	10.6262	rfp
107	2	30.0415	31.5683	gfp
107	3	19.6295	31.7727	gfp
107	4	10.4344	34.1954	gfp
107	5	40.3970	39.5370	gfp
108	1	15.8216	11.7366	gfp
108	2	10.3896	9.7193	gfp
108	3	22.8809	16.9662	gfp
108	4	4.8033	17.0754	gfp
108	5	13.3764	22.0693	gfp
108	6	7.0873	27.7888	gfp
109	2	78.0729	47.6767	gfp
109	3	239.2517	94.1941	gfp
110	1	8.6464	11.5727	gfp
112	1	7.2269	4.8961	gfp
112	2	14.6157	4.8633	gfp
112	3	7.3679	12.1310	gfp
113	1	44.3698	8.9468	cy5
113	2	36.9893	12.0393	rfp
113	3	66.1627	14.018	rfp
113	4	55.1558	22.5188	gfp
113	5	35.7122	23.6858	gfp
113	6	45.0957	21.1605	gfp
113	7	88.0050	22.8225	rfp
113	9	114.4023	29.5666	gfp
113	10	65.3958	28.5353	gfp
113	11	76.5027	29.6668	gfp
113	12	87.23625	30.0283	gfp
113	13	95.7482	33.5537	gfp
113	14	71.4151	34.8809	gfp
113	15	35.1045	35.9622	gfp
113	16	104.7814	37.3983	gfp
113	17	40.6495	41.4049	gfp
113	18	101.3034	43.1996	rfp
113	19	10.5303	49.3472	rfp
113	20	54.4884	54.5342	rfp
113	21	84.8878	58.8308	gfp
113	22	47.9054	54.6836	gfp
113	23	33.0742	58.3168	gfp
113	24	72.0523	60.4615	cy5
113	25	44.5174	62.8503	rfp
113	26	58.4743	64.8904	rfp
113	27	58.7838	73.1608	rfp
113	28	41.1486	74.8976	rfp
113	29	51.1351	74.6650	rfp
114	1	5.4783	9.4200	gfp
114	2	1.7178	18.2245	gfp
115	1	139.3014	7.0268	rfp
115	2	170.3493	12.6205	gfp
115	3	131.7887	13.6247	rfp
115	4	156.1992	16.6035	gfp
115	5	179.7813	15.4949	gfp
115	6	215.9719	23.0972	gfp
115	7	56.8456	21.1863	rfp
115	8	132.9572	24.9022	gfp
115	9	247.8155	24.4025	rfp
115	10	185.2505	25.1410	gfp
115	11	197.0293	28.1847	gfp
115	12	114.1267	28.7353	gfp
115	13	167.1413	29.5292	gfp
115	14	46.6967	30.4532	rfp
115	15	101.2451	30.9242	gfp
115	16	247.6951	31.5357	gfp
115	17	226.6043	33.7305	gfp
115	18	188.3834	38.7547	gfp
115	19	213.3998	36.6084	gfp
115	20	94.9953	37.5294	gfp
115	21	115.3206	36.6127	gfp
115	22	164.6721	36.5231	gfp
115	23	205.1221	37.8683	gfp
115	24	245.4381	38.3619	gfp
115	25	135.9181	38.8630	gfp
115	26	152.2978	40.1346	gfp
115	27	70.6778	42.9344	gfp
115	28	163.0406	44.3654	gfp
115	29	49.5140	44.2560	gfp
115	30	212.8159	44.5076	gfp
115	31	79.9488	45.0824	gfp
115	32	268.4208	46.4198	gfp
115	33	109.7966	48.2050	gfp
115	34	250.09875	48.7311	gfp
115	35	281.2752	50.2463	gfp
115	36	147.6798	50.8384	gfp
115	37	97.5742	50.8540	gfp
115	38	175.2329	50.6121	gfp
115	39	69.9825	52.1068	gfp
115	40	87.1604	53.4330	gfp
115	41	141.1680	56.1440	gfp
115	42	78.1034	56.2801	gfp
115	43	214.8282	57.6411	gfp
115	44	166.0949	57.1418	gfp
115	45	263.5584	58.21125	gfp
115	46	278.1587	58.6107	rfp
115	47	98.5284	58.6366	gfp
115	48	113.2781	59.8318	gfp
115	49	245.2867	60.1264	gfp
115	50	160.1913	61.0307	gfp
[truncated: 24,100 more rows]
