# Supplementary material for: The Beta Cell in Its Cluster: Stochastic Graphs of Beta Cell Connectivity in the Islets of Langerhans
Source: PLoS Comput Biol. 2015 Aug 12;11(8):e1004423. doi: 10.1371/journal.pcbi.1004423 (PMC4534467; doi:10.1371/journal.pcbi.1004423)
Supplement: S1 Dataset — (ZIP) [file pcbi.1004423.s048.zip › datazip/C5.2011.dapi.coords.tsv]

2	1	21.0196	10.6939	cy5
4	1	12.9185	4.4816	gfp
4	2	16.6677	11.0725	gfp
4	3	25.30206	12.10794	gfp
4	4	34.7139	14.8049	gfp
4	5	27.7512	29.6955	gfp
5	1	31.5177	9.4566	gfp
5	2	16.1012	9.1013	gfp
6	1	7.4012	19.1990	gfp
7	1	57.3109	18.5034	gfp
7	2	43.0200	17.9576	gfp
7	3	66.2511	23.0521	gfp
7	4	49.9208	24.3376	gfp
7	5	23.0722	28.0172	gfp
7	6	72.8410	32.2793	gfp
7	7	38.1379	29.3797	gfp
7	8	48.7172	31.5484	gfp
7	9	32.1880	35.6776	gfp
7	10	47.715	38.4525	gfp
7	11	89.6902	41.7798	gfp
7	12	28.5266	43.0577	cy5
7	13	38.2096	44.2223	rfp
7	14	76.1199	45.4229	gfp
7	15	48.1600	47.0062	gfp
7	16	87.4553	49.5249	gfp
7	17	100.3104	49.69725	rfp
7	18	94.0802	56.9559	gfp
7	19	49.7725	55.1395	gfp
7	20	20.3898	56.4264	gfp
7	21	57.3576	56.3996	gfp
7	22	34.6225	63.5644	gfp
7	23	63.3626	65.6405	gfp
7	24	104.2050	65.7255	gfp
7	25	94.1620	66.4430	gfp
7	26	86.8040	72.1870	gfp
7	27	32.3730	74.0149	gfp
7	28	115.8861	73.3672	gfp
7	29	69.7750	75.9950	gfp
7	30	22.3907	76.9905	gfp
7	31	79.6885	77.6047	gfp
7	32	96.1566	78.0364	gfp
7	33	13.0075	77.6729	gfp
7	34	63.0372	79.4847	gfp
7	35	53.8765	83.6698	gfp
7	36	109.6622	83.0458	gfp
7	37	16.2712	85.7807	gfp
7	38	41.3082	90.0409	gfp
7	39	89.0418	86.2710	gfp
7	40	28.2648	88.1001	gfp
7	41	98.7763	87.9756	gfp
7	42	81.4492	90.8458	gfp
7	43	106.8795	91.6535	gfp
7	44	17.9052	97.2918	gfp
7	45	24.9867	96.8902	gfp
7	46	79.1132	100.6032	gfp
7	47	10.4787	99.7549	gfp
7	48	109.2077	100.0533	cy5
7	49	56.1240	101.4609	gfp
7	50	28.7082	103.3513	gfp
7	51	92.9544	104.8905	gfp
7	52	100.1449	104.4727	gfp
7	53	21.2911	107.5629	gfp
7	54	56.7557	108.8287	gfp
7	55	43.1905	110.8622	gfp
7	56	28.0635	111.2444	gfp
7	57	69.1174	112.1788	gfp
7	58	10.9333	115.5555	cy5
7	59	89.5437	114.5516	gfp
7	60	19.3134	116.7018	gfp
7	61	50.0735	116.2935	gfp
7	62	76.5038	118.5487	gfp
7	63	30.5649	120.15275	gfp
7	64	41.5060	119.4281	gfp
7	65	57.6828	122.6492	gfp
7	66	18.9216	124.2876	cy5
7	67	46.7016	126.3311	gfp
7	68	79.9821	127.7079	gfp
7	69	68.9270	130.1043	gfp
7	70	87.5463	131.74125	gfp
7	71	31.6967	132.8055	gfp
7	72	49.3338	134.1708	gfp
7	73	18.9278	142.8533	cy5
7	74	61.3069	143.0268	gfp
7	75	11.1653	145.3592	cy5
7	76	33.1565	151.1741	cy5
7	77	9.3641	151.8743	cy5
7	78	18.3777	155.7242	cy5
7	79	11.7966	165.1467	cy5
7	80	18.5594	168.9380	rfp
7	81	21.1522	172.7936	cy5
8	1	5.7397	19.9174	gfp
8	2	18.4808	27.0255	rfp
9	1	44.0088	11.7588	gfp
9	2	36.4195	13.6487	gfp
9	3	33.7403	23.2835	gfp
9	4	50.0735	24.0757	gfp
9	5	62.0560	32.8289	gfp
9	6	44.9234	33.6359	gfp
9	7	35.8038	34.7830	gfp
9	8	35.8575	50.4225	gfp
9	9	3.8873	53.2333	gfp
9	10	20.3383	52.8449	gfp
9	11	50.6216	51.9334	gfp
9	12	40.4643	56.6525	gfp
9	13	33.57225	58.7676	gfp
9	14	23.4739	60.9456	gfp
9	15	24.3915	70.8249	gfp
10	1	19.4287	12.3337	gfp
10	2	46.0878	9.9530	gfp
10	3	33.8694	18.3687	gfp
10	4	26.4314	17.2924	gfp
10	5	20.0140	21.8826	gfp
10	6	41.8010	22.1698	gfp
10	7	14.3333	27.2378	gfp
10	8	30.4044	28.9589	gfp
10	9	45.9200	32.5382	gfp
10	10	21.5579	31.6174	gfp
10	11	36.1200	34.6531	gfp
10	12	26.8904	35.5088	gfp
10	13	13.4401	36.2644	gfp
10	14	28.4090	44.0898	gfp
10	15	39.7142	43.5095	gfp
10	16	3.9880	43.5847	gfp
10	17	20.6963	48.6292	gfp
10	18	11.9515	47.9324	gfp
10	19	36.3050	51.2870	gfp
10	20	28.9444	57.0543	gfp
10	21	16.3363	59.3734	gfp
12	1	144.8607	10.1429	gfp
12	2	184.1323	11.7700	gfp
12	3	192.9534	15.0843	gfp
12	4	120.4384	17.2614	cy5
12	5	174.1022	21.3925	gfp
12	6	126.89214	19.31646	gfp
12	7	186.9871	20.5535	gfp
12	8	105.3358	26.1063	gfp
12	9	135.2713	23.2316	gfp
12	10	87.1981	24.2051	gfp
12	11	160.9420	24.7745	gfp
12	12	114.2491	25.7930	gfp
12	13	141.6927	26.4220	gfp
12	14	148.8135	29.2664	gfp
12	15	80.9922	29.9733	cy5
12	16	128.7570	29.0383	gfp
12	17	92.4621	32.9694	rfp
12	18	171.5407	31.9536	cy5
12	19	160.1374	35.0074	gfp
12	20	109.8966	34.7541	cy5
12	21	201.9065	37.8099	cy5
12	22	175.3871	37.5688	gfp
12	23	85.0487	38.9860	gfp
12	24	168.82875	40.9863	gfp
12	25	147.7993	41.2602	gfp
12	26	216.3296	41.4780	cy5
12	27	160.8878	41.7613	gfp
12	28	183.5368	43.5169	gfp
12	29	71.5805	44.6241	gfp
12	30	81.8747	45.2709	gfp
12	31	154.7862	45.7978	gfp
12	32	107.6344	47.0159	gfp
12	33	176.76354	50.0185	gfp
12	35	189.9351	51.9922	gfp
12	36	73.6196	51.6478	gfp
12	37	163.8181	51.7971	gfp
12	38	219.6175	53.1218	gfp
12	39	94.9078	51.8783	gfp
12	40	116.4288	53.6195	gfp
12	41	207.9421	52.8724	gfp
12	42	124.3397	57.0187	cy5
12	43	169.6743	57.1035	gfp
12	44	91.3535	57.1255	gfp
12	45	61.1763	57.3787	gfp
12	46	77.6618	57.0825	gfp
12	47	201.6352	59.3085	gfp
12	48	50.2466	59.2343	cy5
12	49	161.2374	58.6908	gfp
12	50	100.3593	64.5521	gfp
12	51	191.7431	62.3725	gfp
12	52	57.3966	65.3054	gfp
12	53	86.2106	64.6197	gfp
12	54	154.3041	64.3889	gfp
12	55	183.2422	65.7051	gfp
12	56	164.9818	66.8981	gfp
12	57	216.4883	67.2018	gfp
12	58	71.7726	68.5336	gfp
12	59	200.8476	69.6173	gfp
12	60	112.0428	70.4155	gfp
12	61	171.9155	70.5584	cy5
12	62	209.2830	70.5102	gfp
12	63	47.9681	73.4667	gfp
12	64	81.8047	70.7548	gfp
12	65	181.13535	72.7689	gfp
12	66	64.0235	74.1124	gfp
12	67	168.2575	76.6129	cy5
12	68	143.1016	77.8213	gfp
12	69	79.4896	77.5900	gfp
12	70	213.1268	78.5901	gfp
12	71	121.2106	79.4076	gfp
12	72	129.6921	80.7212	gfp
12	73	57.3678	79.2482	gfp
12	74	89.97	80.31	gfp
12	75	65.6096	81.5542	gfp
12	76	37.2775	82.0475	gfp
12	77	105.1718	83.1336	gfp
12	78	113.8251	82.0341	gfp
12	79	203.9575	82.3075	cy5
12	80	222.1330	84.3313	gfp
12	81	78.1368	86.4693	gfp
12	82	26.0340	88.5926	gfp
12	83	85.8001	86.4511	gfp
12	84	54.0565	86.9721	gfp
12	85	61.0968	87.3466	gfp
12	86	71.1479	87.3315	gfp
12	87	159.5773	90.0893	gfp
12	88	96.1223	88.2498	gfp
12	89	140.0530	88.6289	gfp
12	90	149.5389	91.0232	gfp
12	91	132.5264	89.4435	gfp
12	92	176.6705	92.7593	gfp
12	93	216.8883	91.1904	cy5
12	94	64.6075	93.5139	gfp
12	95	109.5770	96.1841	gfp
12	96	35.7147	95.4376	gfp
12	97	73.5085	96.2985	gfp
12	98	57.8357	101.6496	gfp
12	99	83.1666	98.8846	gfp
12	100	20.7445	98.3761	gfp
12	101	127.0210	98.9684	gfp
12	102	144.5369	99.1755	gfp
12	103	198.0672	101.2318	cy5
12	104	185.3401	100.8756	cy5
12	105	47.7283	105.0919	gfp
12	106	36.8135	103.1686	gfp
12	107	7.4965	104.2860	gfp
12	108	149.80125	105.1995	gfp
12	109	108.0044	105.1102	gfp
12	110	212.8445	108.0191	gfp
12	111	74.2353	106.9258	gfp
12	112	174.7604	105.3999	gfp
12	113	130.9552	107.3320	gfp
12	114	189.6396	107.4372	gfp
12	115	117.1684	108.8185	gfp
12	116	23.7850	109.3081	gfp
12	117	157.5716	110.0847	gfp
12	118	199.0241	110.1129	cy5
12	119	4.12155	110.5143	gfp
12	120	142.0257	109.5899	gfp
12	121	182.8377	110.6870	gfp
12	123	206.3128	110.5303	gfp
12	124	128.5147	115.5740	cy5
12	125	55.6955	116.7183	gfp
12	126	32.0930	117.4785	gfp
12	127	145.1691	117.5037	cy5
12	128	63.8798	117.2858	gfp
12	129	168.2917	118.8118	cy5
12	130	177.3447	119.6154	gfp
12	131	103.9237	120.7907	gfp
12	132	17.61366	121.3503	gfp
12	133	49.1201	121.6937	cy5
12	134	8.9930	124.8680	gfp
12	135	137.2826	122.6319	gfp
12	136	122.2853	125.4140	cy5
12	137	215.6440	126.0252	gfp
12	138	94.4234	128.3896	gfp
12	139	149.3814	126.5682	gfp
12	140	183.1259	127.7689	gfp
12	141	171.1875	126.7050	gfp
12	142	202.0505	127.6175	gfp
12	143	37.3144	129.3181	gfp
12	144	84.1260	127.9594	cy5
12	145	209.8780	128.2806	gfp
12	146	131.835	130.785	gfp
12	148	52.4209	129.9675	gfp
12	149	63.93	130.65	gfp
12	150	16.2878	131.0723	gfp
12	151	165.1930	132.0120	cy5
12	153	175.6976	135.2802	gfp
12	155	102.5331	134.0066	gfp
12	156	207.2754	134.9064	gfp
12	157	8.5322	136.1230	gfp
12	158	47.2085	136.4244	gfp
12	159	73.9392	136.2441	cy5
12	160	113.4739	134.6975	gfp
12	161	141.7618	137.2007	gfp
12	162	17.3566	138.1866	gfp
12	163	92.6048	139.7674	gfp
12	164	67.8204	141.5972	cy5
12	165	80.7602	140.1523	cy5
12	166	155.9026	141.73875	cy5
12	167	51.8434	141.1516	gfp
12	168	183.7625	142.1425	gfp
12	169	211.2427	141.0216	gfp
12	170	24.3683	143.1705	gfp
12	171	170.8214	146.9949	cy5
12	172	145.6688	144.4023	cy5
12	173	197.6623	143.0489	gfp
12	174	107.8099	149.1489	cy5
12	175	121.3598	146.8349	gfp
12	176	192.7530	148.6142	gfp
12	177	87.2091	146.5998	cy5
12	178	54.0677	148.2014	gfp
12	179	208.0297	149.6443	gfp
12	180	181.1547	150.33015	cy5
12	181	97.4069	151.0614	cy5
12	182	139.6275	152.5800	gfp
12	184	168.8325	157.4850	cy5
12	185	121.7562	156.7846	gfp
12	186	129.2656	156.7856	gfp
12	187	60.1972	157.6419	gfp
12	188	188.77	158.7775	cy5
12	189	106.2875	157.7575	gfp
12	190	135.2327	158.9294	gfp
12	191	12.4879	159.3822	gfp
12	192	155.9345	159.1998	gfp
12	193	38.1573	160.0046	gfp
12	194	46.2561	160.3970	gfp
12	195	91.8416	159.3115	cy5
12	196	116.0770	163.1466	gfp
12	197	77.0965	163.9154	gfp
12	198	206.5766	163.7225	gfp
12	199	53.8192	164.5868	gfp
12	200	161.3468	164.54595	cy5
12	201	22.3209	165.6722	gfp
12	202	64.4774	165.4255	cy5
12	203	83.4044	164.733	cy5
12	204	96.1821	164.8045	cy5
12	205	140.4061	166.1586	gfp
12	206	108.8054	165.7804	gfp
12	207	125.7430	165.9248	gfp
12	208	42.9095	170.3615	gfp
12	209	90.0544	169.0936	cy5
12	210	154.6298	170.2755	gfp
12	211	15.8972	170.3658	gfp
12	212	179.1595	170.7659	cy5
12	213	205.6950	170.8125	cy5
12	214	30.5330	173.7446	gfp
12	215	76.9075	171.9277	gfp
12	216	132.5760	171.4644	gfp
12	217	169.2148	172.1270	cy5
12	218	51.6614	172.1229	gfp
12	219	211.8388	171.7394	cy5
12	220	112.1601	175.4185	gfp
12	221	61.6902	176.9524	gfp
12	222	83.7949	174.0084	gfp
12	223	69.7205	175.3728	gfp
12	224	101.91	175.3849	gfp
12	225	142.1286	175.2803	gfp
12	226	94.8398	175.6137	gfp
12	227	130.3105	178.9950	gfp
12	228	202.7464	183.2684	cy5
12	229	52.22694	180.3394	cy5
12	230	90.1304	180.7935	gfp
12	231	155.6063	181.1358	cy5
12	232	21.7433	181.7599	cy5
12	233	44.4545	182.4689	gfp
12	234	78.4987	183.0160	gfp
12	235	108.2658	182.9774	gfp
12	236	99.9464	183.0698	gfp
12	237	117.8914	184.7784	gfp
12	238	176.0712	184.4452	cy5
12	239	69.8758	184.8382	gfp
12	240	32.7839	186.4348	cy5
12	241	128.2818	190.0799	gfp
12	242	54.4605	188.9247	gfp
12	243	86.2359	192.4286	gfp
12	244	183.4507	190.7199	gfp
12	245	64.5595	191.2028	gfp
12	246	139.45674	191.95974	gfp
12	247	75.4378	192.0895	gfp
12	248	43.4870	193.3682	cy5
12	249	100.6354	193.9638	gfp
12	250	117.1449	194.4417	gfp
12	251	51.8667	196.2785	gfp
12	252	94.9728	196.8897	gfp
12	253	172.2432	196.8471	gfp
12	254	193.8771	197.2460	gfp
12	255	107.0861	197.9344	cy5
12	256	152.2990	198.3375	cy5
12	257	63.9932	199.0313	gfp
12	258	135.9506	200.1374	gfp
12	259	38.4917	200.0441	cy5
12	260	128.5804	201.1949	gfp
12	261	184.0093	202.1845	gfp
12	262	75.8570	202.6441	gfp
12	263	87.462	202.0416	gfp
12	264	47.6454	204.3381	gfp
12	265	101.3835	204.8978	gfp
12	266	59.0557	205.6744	gfp
12	267	137.5850	206.0040	gfp
12	268	150.4595	206.5903	gfp
12	269	179.2651	207.4083	gfp
12	270	92.2776	207.2519	cy5
12	271	41.0507	207.3603	cy5
12	272	142.8675	210.2172	gfp
12	273	118.8878	211.4883	gfp
12	274	66.3047	213.7235	rfp
12	276	163.99125	213.2203	gfp
12	277	175.35486	212.9455	gfp
12	278	99.4724	215.6421	cy5
12	279	151.4987	219.2891	gfp
12	280	106.7077	221.3186	gfp
12	282	95.7495	226.7128	gfp
12	283	150.2521	226.9149	gfp
12	284	106.5611	232.3915	gfp
12	285	122.6176	233.7430	gfp
12	286	80.0956	236.4655	gfp
12	287	88.0086	241.5808	gfp
12	288	97.1883	240.1357	gfp
12	289	109.5003	239.94	gfp
12	290	119.6240	244.7013	gfp
12	291	102.9361	247.5725	gfp
12	292	112.0795	248.0598	gfp
13	1	8.1678	2.8630	gfp
13	2	8.2904	11.6312	gfp
14	1	13.9863	5.6862	gfp
14	2	10.8551	12.2330	gfp
15	1	77.9601	4.2689	gfp
15	2	45.4854	13.2612	gfp
15	3	65.0514	24.2343	gfp
15	4	97.3982	24.1492	cy5
15	5	27.5289	24.0663	gfp
15	6	89.6891	23.6411	gfp
15	7	45.0393	24.8518	gfp
15	8	36.3404	36.2275	gfp
15	9	101.8556	40.4717	gfp
15	10	33.3946	43.7904	gfp
15	11	46.3427	50.7144	gfp
15	12	16.0883	61.3117	gfp
15	13	22.9378	62.7907	gfp
15	14	90.6984	67.7155	gfp
15	15	50.8053	74.2787	gfp
15	16	75.6002	78.4715	gfp
15	17	17.6383	89.81625	gfp
15	18	23.9477	94.7406	gfp
16	1	15.8476	7.7261	gfp
16	2	33.6846	10.0309	cy5
16	3	27.0835	14.5298	gfp
16	4	45.2612	17.7987	gfp
16	5	13.3646	17.5844	gfp
16	6	22.4147	21.3062	gfp
16	7	35.3290	19.2108	gfp
16	8	52.6660	21.3029	gfp
16	9	12.0826	25.9779	gfp
16	10	30.1566	26.9033	gfp
16	11	41.0421	27.3755	gfp
16	12	68.5456	33.8123	gfp
16	13	57.2376	31.4948	gfp
16	14	17.2773	35.4347	gfp
16	15	42.0135	36.1913	gfp
16	16	86.3756	40.5063	gfp
16	17	14.1542	45.9537	gfp
16	18	69.9671	46.8905	gfp
16	19	78.1286	48.0366	gfp
16	20	64.0689	51.2392	gfp
16	21	17.7733	52.4839	gfp
16	22	47.2388	54.8399	cy5
16	23	7.7826	56.1089	gfp
16	24	78.6237	61.0320	rfp
16	25	53.3339	59.3286	gfp
16	26	65.8854	60.7072	rfp
16	28	40.4214	64.2780	cy5
16	29	76.2789	69.8545	cy5
16	30	45.9347	71.6795	gfp
16	31	91.1619	70.3495	gfp
16	33	16.9809	71.3283	gfp
16	34	35.3675	72.0816	gfp
16	35	58.0580	75.1958	gfp
16	36	11.7529	76.2855	gfp
16	37	51.6674	81.9776	gfp
16	38	93.04125	82.5107	gfp
16	39	30.1538	81.4242	gfp
16	40	84.3083	81.3209	gfp
16	41	18.5975	86.86	gfp
16	42	27.0657	87.0785	gfp
16	43	54.4847	90.9125	gfp
16	44	67.2380	91.3004	gfp
16	45	79.7513	93.9003	gfp
16	46	26.5409	94.1090	gfp
16	47	34.6727	96.7100	gfp
16	48	44.3771	101.2344	gfp
16	49	52.1921	101.2794	gfp
16	50	75.4533	102.555	cy5
16	51	35.7514	103.9026	rfp
16	52	68.4916	105.5209	gfp
16	53	61.5975	106.8993	gfp
17	1	25.5807	13.4547	gfp
17	2	15.9376	27.0224	gfp
17	3	27.8378	30.6517	gfp
17	4	9.9173	36.6308	gfp
17	5	22.5820	37.1571	gfp
17	6	5.5669	43.0492	gfp
17	7	14.6274	46.0998	gfp
17	8	7.4540	49.6224	gfp
18	1	2.3172	5.9842	gfp
18	2	8.1953	6.0611	gfp
18	3	18.6292	11.8760	gfp
19	1	15.7456	9.4568	cy5
19	2	36.6480	17.2980	gfp
19	3	47.343	17.5986	gfp
19	5	14.1559	20.8303	gfp
19	6	55.3716	21.3178	cy5
19	7	7.2476	28.0103	cy5
19	8	22.7099	26.3453	gfp
19	9	43.5670	27.9246	gfp
19	10	17.4100	32.4882	cy5
19	11	33.0546	31.7917	gfp
19	12	43.0103	35.4666	gfp
19	13	53.7451	39.3792	gfp
19	14	18.6290	40.7635	gfp
19	15	25.7810	45.1595	gfp
19	16	59.2467	46.2668	cy5
19	17	12.9929	48.5936	gfp
19	18	57.4655	53.4880	cy5
19	19	10.6056	55.6021	cy5
19	20	17.83425	57.8323	gfp
19	21	33.5333	60.7746	cy5
19	22	6.6660	61.7415	cy5
19	23	9.9380	68.9803	cy5
19	24	18.7298	73.9418	gfp
19	25	26.8550	79.0453	cy5
19	26	18.4998	81.0281	gfp
21	1	53.8512	9.1628	cy5
21	2	33.5995	14.8444	cy5
21	3	74.1064	16.5127	cy5
21	4	63.3560	19.3196	cy5
21	8	56.3497	28.2636	cy5
21	9	45.0613	28.7847	cy5
21	10	120.2728	30.9152	gfp
21	11	133.4960	28.2767	gfp
21	12	26.9900	31.3693	cy5
21	15	103.3836	34.0411	gfp
21	16	133.41438	36.5199	gfp
21	17	143.8775	37.9725	rfp
21	19	164.5461	38.1807	gfp
21	20	179.8615	41.3277	gfp
21	21	168.6192	45.0249	gfp
21	22	102.2794	44.8275	gfp
21	23	111.6472	45.4216	cy5
21	24	137.7518	45.9200	gfp
21	25	95.6912	46.6043	gfp
21	26	186.0651	45.5684	gfp
21	27	153.6258	52.1044	gfp
21	28	187.2318	52.5792	gfp
21	29	132.3632	53.2963	gfp
21	30	146.2610	53.4917	gfp
21	31	171.73254	55.7873	gfp
21	32	163.6775	56.6249	gfp
21	33	202.8525	56.4223	gfp
21	34	90.0755	56.7069	gfp
21	35	191.1767	57.5630	gfp
21	36	79.9556	58.8983	gfp
21	37	140.1808	60.9474	gfp
21	38	156.6396	60.1440	gfp
21	39	197.8845	62.1096	gfp
21	40	130.2408	67.4499	gfp
21	41	147.0975	64.9825	cy5
21	42	75.6318	67.4136	gfp
21	43	154.6985	67.5817	cy5
21	44	174.4725	69.7378	gfp
21	45	88.5190	68.8754	cy5
21	46	188.1299	70.3441	gfp
21	47	204.4766	72.4743	gfp
21	48	76.6503	76.4116	gfp
21	49	169.4469	76.7147	gfp
21	50	87.6351	77.4566	cy5
21	51	210.9976	77.6159	gfp
21	52	234.8566	77.2817	cy5
21	53	122.0286	78.5449	gfp
21	54	130.3216	78.3549	gfp
21	55	175.5452	80.2254	gfp
21	56	71.9761	84.2365	gfp
21	57	202.9052	82.6982	gfp
21	58	56.2171	85.4733	cy5
21	59	145.7137	84.2954	cy5
21	60	131.9853	84.7997	gfp
21	61	168.7193	86.8919	gfp
21	62	242.7324	85.6670	gfp
21	63	211.7868	87.5931	gfp
21	64	81.0983	89.3897	gfp
21	66	134.1722	91.7239	gfp
21	67	254.6999	93.7238	gfp
21	68	66.5632	94.1583	gfp
21	69	223.8075	94.5525	gfp
21	71	233.3050	96.4702	gfp
21	72	241.5959	96.1890	gfp
21	73	75.465	95.9207	gfp
21	74	264.1097	96.7589	gfp
21	75	87.9396	96.9421	cy5
21	76	166.8685	99.6874	gfp
21	77	61.5720	97.8618	gfp
21	78	127.4470	97.9160	gfp
21	79	111.0673	101.9949	gfp
21	80	217.2534	103.3861	gfp
21	81	142.2020	102.5365	gfp
21	82	207.6363	103.9773	gfp
21	83	132.7556	102.7360	gfp
21	84	251.2928	102.5428	gfp
21	85	79.7584	103.0749	gfp
21	86	232.8967	105.4280	cy5
21	87	245.6098	106.4978	gfp
21	88	125.5478	107.8836	gfp
21	89	173.2414	108.7513	gfp
21	90	256.8783	108.8587	gfp
21	91	163.0775	107.9454	rfp
21	92	71.2725	108.2818	gfp
21	93	156.1711	111.6902	gfp
21	94	142.2225	110.2125	gfp
21	95	59.9336	110.6736	gfp
21	98	238.7997	112.0457	cy5
21	99	270.0386	111.1809	gfp
21	100	210.3405	111.9075	gfp
21	101	190.0533	113.4528	cy5
21	102	74.7266	113.68125	gfp
21	103	67.1153	117.7078	gfp
21	104	121.7140	115.7712	gfp
21	105	129.1185	116.0752	gfp
21	106	177.6825	116.5525	gfp
21	107	107.6386	119.2444	gfp
21	108	87.0105	117.2467	gfp
21	109	250.0711	118.4214	gfp
21	110	240.8624	121.6484	cy5
21	111	264.6385	121.1846	gfp
21	112	273.1033	120.3467	gfp
21	114	140.2142	122.5842	gfp
21	115	148.178	123.3283	gfp
21	117	255.6191	123.5772	gfp
21	118	182.3979	123.0660	cy5
21	119	59.49222	124.59078	gfp
21	120	88.0952	123.8927	gfp
21	121	49.4715	125.93625	gfp
21	122	77.3164	126.0975	gfp
21	123	40.0529	127.3718	gfp
21	124	68.7178	127.7479	gfp
21	125	108.4391	128.2881	gfp
21	126	279.00375	129.99	gfp
21	127	124.5975	129.375	rfp
21	128	130.9280	129.6730	rfp
21	129	216.3147	129.9261	cy5
21	130	269.5620	129.9744	gfp
21	131	73.4457	133.4249	gfp
21	132	241.70214	134.28126	cy5
21	133	62.3858	134.8677	gfp
21	134	262.1017	133.8648	gfp
21	135	50.1282	134.1893	gfp
21	136	38.2098	134.5986	gfp
21	137	84.3021	137.3723	gfp
21	138	255.8902	135.9891	cy5
21	139	297.9074	136.4495	cy5
21	140	19.3961	137.3118	rfp
21	141	222.7983	138.2104	gfp
21	142	235.8009	138.6594	gfp
21	143	269.0745	136.8909	gfp
21	144	32.3306	136.5082	gfp
21	145	123.3447	137.6787	cy5
21	146	289.5675	138.3150	gfp
21	147	150.4263	138.6510	gfp
21	148	277.6252	140.8422	gfp
21	149	95.2123	140.0632	gfp
21	150	166.5892	143.0765	gfp
21	151	114.4841	142.9548	gfp
21	152	204.5111	143.2476	cy5
21	153	55.9828	143.4438	gfp
21	154	35.7773	143.8148	gfp
21	155	45.2244	143.9690	gfp
21	156	212.6602	143.9242	gfp
21	157	228.9841	144.4982	gfp
21	158	259.8184	144.0752	cy5
21	159	139.5736	145.5460	cy5
21	160	27.5695	146.0788	gfp
21	161	293.7891	146.1262	gfp
21	162	69.0757	146.8844	cy5
21	163	103.2829	148.3924	gfp
21	164	149.8863	147.2359	cy5
21	165	238.9327	150.3766	gfp
21	166	278.5168	150.1880	gfp
21	167	201.0191	151.6537	cy5
21	168	224.5365	152.3231	gfp
21	169	155.1556	152.8567	cy5
21	170	182.4787	152.8804	gfp
21	171	254.1945	154.9763	cy5
21	172	288.7153	154.0827	gfp
21	173	176.2478	154.6249	gfp
21	174	230.9393	154.2136	cy5
21	175	145.2218	157.3976	gfp
21	176	164.5019	155.6546	gfp
21	177	51.7240	156.3133	gfp
21	179	297.3412	156.1545	cy5
21	180	40.3191	157.0841	gfp
21	181	135.1589	158.3117	gfp
21	182	28.3453	157.4544	gfp
21	184	185.2260	159.3309	cy5
21	185	127.9326	159.8101	gfp
21	186	223.6734	160.2825	gfp
21	187	231.6104	160.5561	cy5
21	188	287.8428	160.9621	gfp
21	189	107.7772	162.1439	gfp
21	190	168.5054	162.9773	gfp
21	191	220.2347	165.9830	gfp
21	192	25.2119	163.2647	gfp
21	193	85.6138	163.3801	cy5
21	194	122.8209	163.52685	gfp
21	195	94.4383	163.6809	gfp
21	197	283.0654	167.2342	gfp
21	198	115.5004	165.7751	cy5
21	199	31.7147	167.28075	gfp
21	200	187.2272	168.1288	cy5
21	201	314.2686	166.3716	gfp
21	202	55.1770	169.9230	gfp
21	203	104.1927	168.6977	gfp
21	204	44.3207	170.3146	gfp
21	205	271.5634	169.1814	gfp
21	206	23.3141	169.7223	gfp
21	207	37.8233	169.8485	gfp
21	208	157.9978	169.7632	cy5
21	209	290.0577	170.3362	cy5
21	210	203.4613	171.3127	gfp
21	211	252.7739	173.0663	gfp
21	212	93.1968	173.3296	gfp
21	213	220.3704	176.4502	gfp
21	214	319.2221	173.6301	gfp
21	215	64.7113	173.5828	gfp
21	216	309.7299	175.6137	gfp
21	217	327.3005	174.8109	gfp
21	218	82.9272	177.0562	gfp
21	219	100.4641	176.2301	gfp
21	220	265.4875	176.8025	gfp
21	221	26.4213	177.9744	gfp
21	224	186.2325	177.1275	gfp
21	225	272.1977	177.1907	cy5
21	226	44.9383	179.5217	gfp
21	227	56.4132	178.9510	gfp
21	228	119.3513	180.0274	gfp
21	229	77.2520	180.2851	gfp
21	230	107.4818	180.0989	gfp
21	231	194.3329	180.2270	gfp
21	232	250.3928	179.6894	cy5
21	233	284.2205	181.06182	gfp
21	234	67.9252	180.6278	gfp
21	235	14.8504	180.9225	cy5
21	236	258.7337	184.0461	cy5
21	238	234.3999	182.9496	cy5
21	239	325.4159	185.0165	gfp
21	240	113.4671	185.6878	gfp
21	241	186.5261	187.4197	rfp
21	242	299.1703	184.9122	gfp
21	243	94.1126	185.2608	cy5
21	244	314.8816	186.5319	gfp
21	245	195.9334	188.0234	gfp
21	246	214.9122	188.6943	gfp
21	247	207.0707	189.0621	gfp
21	248	274.4710	189.1663	cy5
21	249	230.7474	189.3571	cy5
21	250	62.7215	190.5592	cy5
21	251	124.9072	190.5443	cy5
21	252	222.3067	191.5617	gfp
21	253	70.1643	191.8758	cy5
21	254	115.9401	192.6463	cy5
21	255	23.0818	193.0722	gfp
21	257	108.2134	193.1115	cy5
21	258	323.1893	194.6572	gfp
21	259	197.628	194.9459	cy5
21	260	297.9928	195.4602	gfp
21	261	286.8420	196.1759	cy5
21	262	205.3030	200.4911	gfp
21	264	304.9723	200.0732	gfp
21	265	223.4085	203.9555	gfp
21	266	22.3418	199.2603	gfp
21	269	312.7810	200.86375	gfp
21	275	193.9856	204.0239	cy5
21	276	333.7251	204.2777	cy5
21	277	264.7031	204.6002	cy5
21	278	20.3175	207.7295	gfp
21	279	185.6751	206.2472	cy5
21	281	320.7476	210.4526	gfp
21	282	256.7732	209.6756	cy5
21	284	200.3712	210.8163	cy5
21	285	332.2699	211.5898	cy5
21	286	146.7166	215.1117	rfp
21	287	160.8379	211.5421	cy5
21	288	216.5856	213.0919	cy5
21	289	187.5202	212.9705	gfp
21	290	179.4512	215.7061	cy5
21	291	264.8701	214.5059	cy5
21	292	28.5073	213.9957	gfp
21	293	292.5253	215.1075	gfp
21	294	137.6733	215.4671	rfp
21	295	275.9931	216.5314	cy5
21	296	225.08694	216.9599	cy5
21	297	8.9175	219.2550	gfp
21	298	257.0168	218.7447	gfp
21	299	33.2754	219.1760	gfp
21	301	20.4160	221.3015	gfp
21	302	141.8757	221.6060	rfp
21	303	248.3365	222.0240	gfp
21	304	283.4411	222.3794	cy5
21	305	54.4270	222.6499	rfp
21	306	318.5541	222.1930	gfp
21	307	42.8925	223.6329	gfp
21	309	32.9357	226.1104	gfp
21	310	137.3164	227.0679	gfp
21	311	289.0245	227.9287	rfp
21	312	322.8225	227.8281	gfp
21	314	15.6991	228.8051	gfp
21	315	218.4377	229.4333	gfp
21	316	253.657	228.29775	gfp
21	317	273.6448	229.1398	rfp
21	319	124.2080	232.5415	gfp
21	320	227.6155	230.1062	cy5
21	321	239.6761	231.2520	gfp
21	322	262.4410	231.1056	gfp
21	323	110.43375	233.1825	gfp
21	324	29.6204	233.8472	gfp
21	327	212.6227	234.2249	cy5
21	328	292.9799	234.5665	cy5
21	329	136.1333	234.4356	gfp
21	330	314.9096	235.2288	gfp
21	331	307.6902	236.07	gfp
21	332	299.4200	237.6034	gfp
21	333	281.1970	238.9495	gfp
21	334	241.3238	239.1375	gfp
21	335	100.0203	240.0192	gfp
21	336	140.4843	239.9236	gfp
21	337	321.3052	240.2195	gfp
21	338	229.7680	241.8010	gfp
21	339	175.9522	242.8533	gfp
21	340	63.6454	244.0626	gfp
21	341	217.1741	242.6714	gfp
21	342	12.8209	243.3171	cy5
21	343	315.0299	244.9447	gfp
21	344	109.8919	244.9482	cy5
21	345	80.4151	249.5542	gfp
21	346	92.4491	246.4361	gfp
21	347	164.7874	244.9085	gfp
21	348	28.3101	247.2231	gfp
21	349	71.9232	246.4183	gfp
21	350	134.2183	245.7411	gfp
21	351	221.3149	246.9881	gfp
21	352	52.7737	246.5116	gfp
21	353	250.6643	246.5036	gfp
21	354	42.4364	247.6767	gfp
21	355	184.1206	248.8491	cy5
21	356	35.2911	249.2499	gfp
21	357	307.5322	248.6020	gfp
21	358	207.5314	250.7464	gfp
21	359	241.1541	249.3684	gfp
21	360	120.3551	250.5199	cy5
21	361	15.3442	251.0917	cy5
21	362	149.7609	251.5327	gfp
21	363	230.4184	251.3214	gfp
21	364	59.1865	252.8645	gfp
21	365	214.7965	252.3563	gfp
21	366	321.8421	252.3369	gfp
21	367	251.2678	252.8803	gfp
21	368	22.3666	253.1575	gfp
21	371	266.1766	254.7899	gfp
21	372	159.3888	256.5435	gfp
21	373	279.7175	256.9275	gfp
21	374	46.7017	255.7912	gfp
21	375	65.2839	259.0005	gfp
21	376	105.3741	257.4274	cy5
21	377	205.0998	260.0527	cy5
21	378	245.3202	259.9665	gfp
21	379	320.0220	259.4581	gfp
21	380	21.7529	262.2747	gfp
21	381	224.1840	261.5591	gfp
21	382	117.8469	261.9282	cy5
21	383	326.7066	268.2689	cy5
21	384	136.4872	265.9114	gfp
21	385	256.2847	266.0251	gfp
21	386	56.8010	265.3237	gfp
21	387	73.8128	267.3128	gfp
21	388	264.2519	267.8316	gfp
21	389	64.8030	266.9714	gfp
21	390	150.4827	267.9247	gfp
21	391	172.4650	271.4073	gfp
21	392	120.1785	270.0073	gfp
21	393	277.9848	271.2635	gfp
21	394	158.5138	271.7314	gfp
21	395	109.0550	272.2956	rfp
21	396	62.2622	273.8468	gfp
21	397	228.0359	273.2995	gfp
21	398	310.9569	273.6747	gfp
21	399	126.8702	276.7263	gfp
21	400	140.7230	275.5014	gfp
21	401	268.9367	275.2962	gfp
21	402	285.4386	276.4477	gfp
21	403	75.4609	277.9247	gfp
21	404	92.5297	278.2341	cy5
21	405	249.20478	278.9367	rfp
21	406	117.5607	278.6463	gfp
21	407	162.2023	279.0611	gfp
21	408	184.8579	279.5116	gfp
21	409	256.4353	280.6944	gfp
21	410	83.5473	281.8055	cy5
21	411	111.2428	282.5594	gfp
21	412	171.0706	282.1396	gfp
21	413	300.5436	280.1045	cy5
21	415	147.9800	281.4678	gfp
21	416	237.4021	281.6266	gfp
21	417	57.5827	284.5788	gfp
21	418	266.8863	284.0384	gfp
21	419	282.5831	283.1163	gfp
21	420	292.8076	282.7112	cy5
21	421	225.87126	284.91714	gfp
21	422	45.1893	285.7691	gfp
21	424	275.6471	285.5813	gfp
21	425	159.5341	287.4164	cy5
21	426	176.2577	287.2758	gfp
21	427	232.8037	287.2565	gfp
21	428	248.6868	288.9207	cy5
21	429	255.5798	288.8675	cy5
21	430	99.3065	292.0718	gfp
21	431	190.5119	291.0691	cy5
21	432	109.0015	291.4464	cy5
21	433	276.5159	291.9441	cy5
21	434	59.0175	294.0139	gfp
21	435	77.9832	292.9947	gfp
21	436	132.5528	292.7824	cy5
21	437	268.7254	292.5444	gfp
21	438	148.93875	295.3125	gfp
21	439	43.0345	297.6912	gfp
21	440	184.2514	296.2190	gfp
21	441	69.1905	298.7534	cy5
21	442	52.8421	298.8553	gfp
21	443	98.8544	300.0726	gfp
21	444	89.6960	304.5237	gfp
21	445	179.0408	302.9163	cy5
21	446	128.6677	304.0393	gfp
21	447	59.2246	306.9342	gfp
21	448	48.8113	308.0397	gfp
21	449	37.6861	308.8924	gfp
21	450	130.6791	310.3969	gfp
21	451	111.4364	311.1620	gfp
21	452	186.2639	312.1858	cy5
21	453	64.8174	314.4836	gfp
21	454	118.0787	318.3676	gfp
21	455	73.0523	321.0427	gfp
21	456	93.525	320.7723	rfp
21	457	79.9651	327.3871	gfp
21	458	121.1011	328.6883	gfp
21	459	113.8874	333.8155	cy5
21	460	101.1000	333.735	cy5
21	461	84.9867	334.4008	gfp
21	462	107.5098	336.3499	cy5
21	463	95.9862	337.4991	cy5
21	464	126.2695	337.9693	cy5
23	1	197.1684	1.8141	gfp
23	2	173.3211	6.4289	cy5
23	3	163.1595	9.0715	rfp
23	4	185.3141	8.6199	gfp
23	5	150.8811	11.0608	cy5
23	6	200.2367	12.2371	gfp
23	7	143.9455	15.6807	gfp
23	8	219.9686	14.3237	gfp
23	9	206.9968	16.3363	gfp
23	10	234.8473	19.5101	rfp
23	11	222.9753	20.9509	gfp
23	12	200.2030	24.1875	gfp
23	13	214.2668	20.8248	gfp
23	14	250.1909	24.7404	cy5
23	15	146.4869	26.7429	gfp
23	16	189.5786	27.6415	gfp
23	17	92.8125	27.2175	cy5
23	18	104.9814	27.2180	gfp
23	19	127.5534	28.5551	gfp
23	20	82.7359	30.0438	cy5
23	21	180.3581	29.8671	gfp
23	22	97.3896	36.3066	cy5
23	23	205.5537	31.8305	gfp
23	24	247.0305	32.1649	gfp
23	25	111.5376	33.0515	gfp
23	26	121.5272	32.1118	gfp
23	27	227.1856	32.8846	gfp
23	28	163.2208	32.0469	gfp
23	29	137.2565	36.9469	gfp
23	30	173.7542	35.0255	cy5
23	31	80.0286	37.9048	gfp
23	32	255.5286	41.2701	gfp
23	33	149.6810	38.6648	gfp
23	34	228.6474	41.5238	gfp
23	35	61.6065	41.1635	cy5
23	36	122.5874	44.9305	gfp
23	37	178.8329	42.1942	cy5
23	38	210.958	46.6335	gfp
23	39	194.2875	45.1725	gfp
23	40	148.3760	46.5492	gfp
23	41	67.0102	46.1109	gfp
23	42	237.28905	47.1044	gfp
23	43	103.2505	50.8607	gfp
23	44	203.3837	49.6460	cy5
23	45	115.1136	53.1685	gfp
23	46	140.8899	50.7658	gfp
23	47	166.5277	52.2194	cy5
23	48	68.9893	55.3776	gfp
23	49	44.7235	51.2879	cy5
23	50	226.9840	53.8468	gfp
23	51	262.0886	53.4913	gfp
23	52	93.7621	56.1340	cy5
23	53	239.2793	55.5723	gfp
23	54	79.9247	56.2855	gfp
23	55	130.0236	55.7855	gfp
23	56	272.4165	56.4695	gfp
23	57	161.2819	57.1605	gfp
23	58	33.3306	60.0311	gfp
23	59	210.9915	58.3834	gfp
23	60	146.5551	60.0584	gfp
23	61	49.2780	63.4078	gfp
23	62	266.6282	62.9596	gfp
23	63	157.1195	62.7883	gfp
23	64	230.3479	62.0398	gfp
23	65	204.8207	63.2466	gfp
23	66	215.4535	64.2830	gfp
23	67	127.6895	64.6843	gfp
23	68	276.9292	64.4416	gfp
23	69	72.4607	65.5778	gfp
23	70	118.6780	66.8513	gfp
23	71	88.0762	66.9599	cy5
23	72	165.7943	66.7042	gfp
23	73	253.4423	66.8856	gfp
23	74	193.9019	67.4025	gfp
23	75	223.9594	67.7895	gfp
23	76	27.8173	68.8437	gfp
23	77	180.3873	68.9898	gfp
23	78	231.7749	73.1855	gfp
23	79	36.4051	72.5625	gfp
23	80	243.8274	71.2115	gfp
23	81	279.1064	71.3866	gfp
23	82	53.2842	74.0521	cy5
23	83	111.7560	74.2411	gfp
23	84	261.5694	72.8467	gfp
23	85	21.3442	74.7213	gfp
23	86	148.0930	76.2461	gfp
23	87	156.1621	78.0153	gfp
23	88	187.0076	75.9148	gfp
23	89	209.5394	77.1104	gfp
23	90	83.3159	76.8759	gfp
23	91	93.8072	81.1132	gfp
23	92	104.7776	78.5883	gfp
23	93	269.5580	79.3454	gfp
23	94	142.6335	80.7420	cy5
23	95	227.2137	81.0467	gfp
23	96	238.3172	82.4948	gfp
23	97	246.7531	82.9998	cy5
23	98	24.2352	84.0904	gfp
23	99	81.3520	84.3365	gfp
23	100	186.6102	83.8709	gfp
23	101	286.0179	85.4229	rfp
23	102	201.5347	85.6849	gfp
23	103	69.8197	86.5174	gfp
23	104	113.3166	87.2189	gfp
23	105	133.9490	88.6584	gfp
23	106	146.4926	87.7081	cy5
23	107	173.5497	87.0403	cy5
23	108	274.4680	87.7610	gfp
23	109	98.4447	88.3018	gfp
23	110	219.2250	87.42	gfp
23	111	231.0613	90.429	gfp
23	112	42.8055	89.2557	gfp
23	113	61.63878	89.71434	cy5
23	114	154.1939	89.0992	gfp
23	115	89.3957	90.0724	gfp
23	116	187.6277	90.6875	gfp
23	117	198.7074	93.6039	gfp
23	118	214.3884	92.5501	gfp
23	119	80.1432	93.3697	gfp
23	120	163.0173	92.7252	gfp
23	121	111.2260	94.5777	gfp
23	122	241.9169	95.4014	rfp
23	123	25.2872	95.9305	gfp
23	125	278.4633	96.2761	gfp
23	126	289.4034	96.6210	gfp
23	127	39.3426	97.0160	gfp
23	128	65.2380	98.6593	cy5
23	129	153.1818	96.9141	cy5
23	130	99.8416	99.1627	gfp
23	131	223.0384	98.9483	rfp
23	132	171.8362	100.8386	gfp
23	133	117.2538	102.4666	gfp
23	134	125.3309	102.5180	gfp
23	135	266.1965	103.7947	cy5
23	136	200.9059	104.9709	gfp
23	137	132.0440	106.7938	cy5
23	138	23.2028	104.6104	gfp
23	139	191.0252	103.5497	gfp
23	140	253.1713	103.3546	cy5
23	141	33.3522	103.8556	gfp
23	142	76.5548	105.7821	gfp
23	143	239.2394	106.0269	gfp
23	144	85.1103	106.7658	gfp
23	145	65.4072	105.6745	gfp
23	146	11.1513	108.3385	gfp
23	147	93.8612	109.4830	gfp
23	148	109.5804	113.9832	cy5
23	149	169.7732	109.8672	gfp
23	150	290.4141	109.3728	gfp
23	151	284.1967	110.8629	gfp
23	152	39.1332	113.3005	cy5
23	153	275.0417	111.8821	gfp
23	154	187.4673	116.1127	gfp
23	155	196.9835	113.9843	gfp
23	156	263.7731	113.6157	gfp
23	157	155.8475	113.9864	gfp
23	158	57.1821	115.3790	gfp
23	159	75.1743	117.2537	gfp
23	160	147.7684	114.9475	gfp
23	161	67.3552	116.2677	gfp
23	162	230.45334	115.8807	gfp
23	163	178.5410	117.2990	cy5
23	164	208.4945	118.1165	gfp
23	165	270.4373	118.5351	gfp
23	166	49.6017	121.1123	gfp
23	167	157.7771	121.6145	gfp
23	168	168.5514	120.3957	gfp
23	169	291.0190	124.6135	gfp
23	170	3.4943	124.2090	cy5
23	171	143.0737	124.5486	gfp
23	172	62.7032	125.0532	gfp
23	173	277.3621	124.7445	gfp
23	174	12.7788	127.4660	gfp
23	175	249.1660	127.8934	gfp
23	176	266.9060	124.6190	gfp
23	177	199.2570	125.8024	cy5
23	178	90.8558	129.5832	cy5
23	179	36.7722	128.0946	cy5
23	180	44.64475	126.81775	gfp
23	181	257.3822	126.5249	gfp
23	182	164.9969	129.9382	gfp
23	183	132.4815	128.6409	gfp
23	184	229.0410	129.0440	cy5
23	185	154.2417	129.8288	gfp
23	186	187.8653	130.0907	gfp
23	187	73.2042	132.8235	gfp
23	188	236.0413	131.8770	gfp
23	189	53.4768	132.7960	rfp
23	190	266.4925	134.3527	cy5
23	191	23.1565	134.4678	gfp
23	193	203.6832	134.4581	cy5
23	194	287.83125	133.9798	gfp
23	195	126.6746	134.5368	gfp
23	196	278.2920	134.2109	cy5
23	197	104.9354	134.5439	gfp
23	198	7.0950	137.5698	gfp
23	199	138.9493	136.4838	gfp
23	200	191.8048	136.7152	gfp
23	201	252.2171	136.6561	gfp
23	202	215.6497	137.1653	cy5
23	203	241.1025	140.0125	gfp
23	204	34.6591	141.7420	gfp
23	205	50.5536	141.0439	gfp
23	206	160.9986	140.1605	cy5
23	207	120.3860	141.1590	gfp
23	208	132.3917	141.6468	gfp
23	209	86.0453	142.6655	cy5
23	210	212.2695	144.2695	gfp
23	212	76.9620	144.5233	gfp
23	213	247.395	144.0225	gfp
23	214	261.6202	144.0757	cy5
23	215	167.3189	146.9720	gfp
23	216	234.8549	147.3134	cy5
23	217	16.4072	147.9570	gfp
23	218	27.4891	148.1726	gfp
23	219	94.1654	150.9669	cy5
23	220	106.3887	148.3051	gfp
23	221	130.0132	150.0285	gfp
23	222	117.7728	150.5936	gfp
23	223	47.115	150.5625	gfp
23	224	67.4322	150.5778	cy5
23	225	81.1766	153.0135	cy5
23	226	206.7258	153.5050	gfp
23	227	217.6491	153.7749	gfp
23	228	251.4367	156.1423	cy5
23	229	263.8375	155.6896	cy5
23	230	164.5187	156.0791	gfp
23	231	127.5010	157.2307	gfp
23	232	225.4156	159.1179	gfp
23	233	272.9764	161.6011	cy5
23	234	48.7103	159.9313	gfp
23	235	121.3311	162.1084	gfp
23	236	176.6022	160.5016	gfp
23	237	202.0046	161.6349	gfp
23	238	76.6574	163.0223	cy5
23	240	167.7242	163.2092	gfp
23	242	185.2445	165.2118	gfp
23	243	42.8098	165.2440	gfp
23	245	211.8063	165.2190	gfp
23	246	128.4224	169.2651	gfp
23	247	158.8126	167.9853	gfp
23	248	253.4492	168.4218	cy5
23	249	67.8034	168.7111	gfp
23	250	101.8419	168.0316	gfp
23	251	177.3309	169.1919	gfp
23	252	54.7581	169.8358	gfp
23	253	38.00598	170.9431	gfp
23	254	16.1103	172.5815	gfp
23	255	84.5054	170.9926	gfp
23	256	193.3771	170.1648	cy5
23	257	220.4131	171.7801	gfp
23	258	142.3864	174.1197	gfp
23	259	164.7701	173.7497	gfp
23	260	199.9846	174.6261	gfp
23	261	47.7376	174.7823	gfp
23	262	59.4195	175.2951	gfp
23	263	115.68462	176.4436	gfp
23	266	22.9589	177.3673	gfp
23	267	129.5716	177.7933	gfp
23	268	84.7567	178.7644	gfp
23	270	40.9465	180.7393	gfp
23	271	122.7207	180.6	gfp
23	272	31.3851	181.2743	gfp
23	273	70.7430	181.0476	gfp
23	274	135.7069	181.0810	gfp
23	275	243.0583	183.7254	cy5
23	276	109.2241	182.1091	gfp
23	277	270.0545	182.4566	gfp
23	278	61.5268	184.0851	gfp
23	279	207.3211	183.5799	gfp
23	280	279.2403	183.9788	gfp
23	281	175.7590	185.3358	gfp
23	282	22.40214	183.84306	gfp
23	283	163.7706	184.2748	gfp
23	284	187.3372	186.405	rfp
23	286	288.1694	185.8313	rfp
23	287	197.9870	187.5922	gfp
23	288	216.3172	189.2387	cy5
23	289	36.6310	188.6526	gfp
23	290	135.5443	188.2358	gfp
23	291	50.2933	190.3299	gfp
23	292	109.4508	190.1090	gfp
23	293	228.0949	190.1481	cy5
23	294	26.8725	191.4225	cy5
23	295	88.0834	194.1727	gfp
23	296	99.7672	192.6424	gfp
23	297	129.7927	193.3583	gfp
23	298	285.3171	193.5863	cy5
23	299	61.1617	194.3571	gfp
23	300	274.9606	194.4724	gfp
23	301	33.8094	195.1656	gfp
23	302	253.8362	195.3227	gfp
23	303	120.1354	196.7994	gfp
23	304	109.9295	200.3155	gfp
23	305	132.9957	199.3979	gfp
23	306	207.4462	204.5437	gfp
23	307	96.6408	202.4308	gfp
23	308	279.1898	202.0109	cy5
23	309	62.9647	203.7201	gfp
23	310	175.6177	204.0723	gfp
23	311	160.7791	204.5934	gfp
23	312	226.6116	204.9945	rfp
23	313	128.0325	205.2774	gfp
23	315	273.4833	207.7532	cy5
23	316	235.3937	209.4278	gfp
23	317	110.7191	208.3325	cy5
23	318	138.3525	210.2114	gfp
23	319	247.4489	211.2966	gfp
23	320	149.8961	213.3432	gfp
23	321	120.5915	213.4657	cy5
23	322	223.2063	214.0628	gfp
23	323	130.1157	216.3714	gfp
23	324	215.5520	220.3416	gfp
23	325	249.8416	220.5958	gfp
23	326	236.8273	221.4763	gfp
23	327	201.1091	221.5256	gfp
23	328	163.4444	223.3121	gfp
23	329	153.9138	225.4681	gfp
23	330	183.4558	227.1148	gfp
23	331	144.3071	228.3799	gfp
23	332	172.2125	230.9275	gfp
23	333	243.7173	229.9722	gfp
23	334	213.2866	231.8775	gfp
23	335	154.6760	232.7024	rfp
23	336	188.2350	235.0643	gfp
23	337	201.4837	234.4132	gfp
23	338	164.3505	236.6805	gfp
23	339	208.6962	240.2109	gfp
25	1	3.6535	15.1310	cy5
26	1	26.8671	5.5344	gfp
26	2	37.4958	7.9929	gfp
26	3	16.8366	8.4196	gfp
26	4	57.8454	11.4054	gfp
26	5	6.7899	15.3028	rfp
26	6	34.1318	14.8456	gfp
26	7	46.3397	16.7510	gfp
26	8	55.4945	17.5952	gfp
26	9	17.5306	18.7963	gfp
26	10	46.2762	26.4552	gfp
26	11	55.0277	26.0350	gfp
26	12	10.9539	27.2957	gfp
26	13	39.1553	28.5887	gfp
26	14	6.9015	33.7519	gfp
26	15	55.3744	36.0373	gfp
26	16	30.7151	39.0583	gfp
26	17	40.47375	38.3870	gfp
26	18	15.9967	39.7785	gfp
26	19	9.2598	45.3966	gfp
26	20	23.0220	43.9053	rfp
26	21	53.8072	43.5710	gfp
26	22	44.8229	47.1147	gfp
26	23	18.5810	51.7737	rfp
26	24	36.0125	53.8492	rfp
26	25	11.8583	55.2902	rfp
26	26	42.5502	56.7997	gfp
26	27	43.7937	64.8957	gfp
26	28	30.0470	65.7945	gfp
26	29	45.3295	74.1881	gfp
26	30	30.1000	77.4561	gfp
26	31	37.5848	85.0584	gfp
27	1	49.8694	10.6698	gfp
27	2	60.0925	11.1413	gfp
27	3	40.0296	17.8129	gfp
27	4	91.6661	15.2517	gfp
27	5	51.7958	21.1929	gfp
27	6	19.3294	24.2424	cy5
27	7	83.5647	27.4559	gfp
27	8	40.1619	35.9809	gfp
27	9	12.6014	34.2368	cy5
27	10	62.6302	35.7341	gfp
27	11	106.86575	36.96925	cy5
27	12	87.9043	36.4557	gfp
27	13	95.6036	39.9981	gfp
27	14	102.4155	42.3608	gfp
27	16	109.9139	49.7823	gfp
27	17	32.9084	50.9617	gfp
27	18	53.2198	49.8995	gfp
27	19	12.9776	55.4103	cy5
27	20	99.8816	53.2380	gfp
27	21	86.3010	55.83765	gfp
27	25	20.7660	64.0414	rfp
27	26	95.8059	66.5565	gfp
27	27	38.6649	66.6804	cy5
27	28	59.4354	68.6925	cy5
27	29	102.7825	70.5475	gfp
27	30	80.8173	70.3546	gfp
27	31	34.1741	71.8668	cy5
27	33	88.1179	75.0252	gfp
27	34	15.5238	78.7338	cy5
27	35	98.5213	80.2447	gfp
27	36	55.7739	80.2095	cy5
27	37	32.0401	81.2137	cy5
27	38	90.4461	82.8880	gfp
27	39	22.80075	83.2158	cy5
27	40	78.20754	88.2541	gfp
27	41	56.9933	88.4954	cy5
27	42	48.0466	90.1006	cy5
27	43	25.7248	93.2752	cy5
27	44	35.9680	96.3497	gfp
27	45	70.6060	97.4667	cy5
27	46	28.6767	102.7872	gfp
27	47	51.7374	103.8534	cy5
27	48	14.2175	103.8825	cy5
27	49	74.9897	103.7149	gfp
27	50	85.2561	108.7728	gfp
27	51	64.80315	115.0809	gfp
27	52	76.6552	119.7281	gfp
27	53	84.1833	119.4755	gfp
27	54	55.0778	128.1778	rfp
27	55	74.9557	128.2371	gfp
27	56	67.0576	129.8909	gfp
28	1	30.5105	33.2664	gfp
30	1	58.0298	3.0738	gfp
30	2	49.7876	6.7159	gfp
30	3	63.4838	6.8820	gfp
30	4	39.1110	8.4461	gfp
30	5	30.2487	9.0256	gfp
30	6	64.0052	15.2954	gfp
30	7	45.9466	15.5462	gfp
30	8	29.445	15.8625	gfp
30	9	56.0387	17.6587	gfp
30	10	21.6215	22.2665	gfp
30	11	39.1093	23.1828	gfp
30	12	81.1873	26.6600	gfp
30	13	63.6357	25.31238	rfp
30	14	51.4263	28.1939	gfp
30	15	75.94875	28.86375	gfp
30	16	14.0324	33.5303	gfp
30	17	92.0036	31.6330	gfp
30	18	41.8559	34.6304	gfp
30	19	78.3983	43.4723	gfp
30	20	22.6108	36.71125	gfp
30	21	60.8711	37.7499	gfp
30	22	92.2504	37.5175	gfp
30	23	103.5911	43.5265	gfp
30	24	46.3034	41.1434	gfp
30	25	55.0870	42.0762	gfp
30	26	15.9022	44.0163	gfp
30	27	40.7632	47.1122	gfp
30	28	62.1907	49.1165	gfp
30	29	10.6609	49.9092	gfp
30	30	26.316	50.009	gfp
30	31	45.5155	53.6179	gfp
30	32	103.0731	55.6868	gfp
30	33	112.9507	56.7863	gfp
30	34	56.4078	56.0742	gfp
30	35	10.1796	59.2300	gfp
30	36	95.0539	58.0261	gfp
30	37	18.3510	60.4071	gfp
30	38	83.4828	61.6103	gfp
30	39	47.9585	65.1176	gfp
30	40	62.5676	63.91434	gfp
30	41	106.0745	66.5612	gfp
30	42	26.1852	65.2346	gfp
30	43	118.3958	66.8980	gfp
30	44	56.2190	68.8381	gfp
30	45	126.6234	70.9562	gfp
30	46	65.8279	70.0015	gfp
30	47	96.3235	72.2157	gfp
30	48	119.2488	73.2661	gfp
30	49	62.0161	77.3639	gfp
30	50	47.0484	77.4299	gfp
30	51	111.4714	76.4816	gfp
30	52	73.3176	77.9663	gfp
30	53	101.6890	77.5194	gfp
30	54	120.0433	79.5182	gfp
31	1	20.5149	4.9626	gfp
31	2	13.4243	9.7737	gfp
31	3	18.9522	22.2525	gfp
32	1	72.9734	7.6672	cy5
32	2	58.0388	10.26	gfp
32	3	51.7660	15.0105	gfp
32	4	38.8033	17.3276	gfp
32	5	65.8242	18.8174	gfp
32	6	81.2457	22.1346	rfp
32	7	70.0522	25.6809	gfp
32	8	42.2019	26.8717	gfp
32	9	60.6181	27.0733	gfp
32	10	31.2282	28.2849	cy5
32	11	50.2401	32.90575	gfp
32	12	85.0390	32.7223	gfp
32	13	36.7038	34.83	gfp
32	14	62.0598	35.0212	gfp
32	15	20.5032	37.3367	rfp
32	16	72.3020	36.9387	gfp
32	17	56.9462	41.5501	rfp
32	18	46.5449	43.5530	gfp
32	19	92.7089	43.5046	cy5
32	20	99.8274	43.5484	rfp
32	21	72.3147	45.3191	gfp
32	22	38.4972	46.7359	gfp
32	23	82.8323	46.9345	rfp
32	24	55.5698	51.3842	gfp
32	25	92.8165	50.5716	gfp
32	26	42.0193	52.0912	gfp
32	27	65.3111	52.0984	gfp
32	28	27.6088	54.5025	gfp
32	29	47.8054	53.9660	gfp
32	30	79.0525	53.5875	gfp
32	31	35.8134	55.3643	gfp
32	32	15.6479	59.7304	gfp
32	33	90.2161	60.1278	gfp
32	34	62.9031	58.9811	gfp
32	35	53.4221	59.88825	rfp
32	36	70.95	59.5243	gfp
32	37	6.4953	62.8139	gfp
32	38	77.7875	63.0360	gfp
32	39	34.6999	65.4109	gfp
32	40	101.2306	68.4861	gfp
32	41	25.1050	69.5933	gfp
32	42	45.4882	71.4193	gfp
32	43	64.6813	71.7339	gfp
32	44	33.8683	74.3938	gfp
32	45	90.4588	72.9297	gfp
32	46	54.2015	72.7345	gfp
32	47	79.4873	75.6475	gfp
32	48	19.0275	73.3537	gfp
32	49	110.4025	76.6942	gfp
32	50	101.8536	77.36775	gfp
32	51	16.8607	80.2723	gfp
32	52	64.8225	81.2003	gfp
32	53	24.3639	84.1020	gfp
32	54	118.4187	84.1960	gfp
32	55	101.1460	86.9516	gfp
32	56	54.0946	85.6332	gfp
32	57	68.0423	88.5721	gfp
32	58	79.0081	90.0082	gfp
32	59	114.5440	91.3805	gfp
32	60	12.3229	92.4104	gfp
32	61	31.2774	96.0263	gfp
32	62	103.7920	96.7677	gfp
32	63	121.1975	97.2925	gfp
32	64	83.9392	98.8794	gfp
32	65	17.2620	101.7805	gfp
32	66	54.0312	101.2898	gfp
32	67	66.6368	104.7677	gfp
32	68	110.1411	103.7351	gfp
32	69	44.6251	104.5553	gfp
32	70	30.2561	107.1971	gfp
32	71	123.8712	104.3506	gfp
32	72	13.9497	108.6382	gfp
32	73	79.9646	109.0664	gfp
32	74	88.5781	109.1432	gfp
32	75	57.4074	110.4646	gfp
32	76	96.6685	114.0055	gfp
32	77	36.9833	113.0933	gfp
32	78	23.3726	115.0746	gfp
32	79	54.0014	117.6219	gfp
32	80	32.8972	120.7384	gfp
32	81	45.6713	120.5689	gfp
32	82	93.4104	123.4375	gfp
32	83	56.5525	124.7053	gfp
32	84	78.8125	125.3075	gfp
32	85	67.2209	127.4831	rfp
32	86	40.2513	128.9694	cy5
32	87	84.9834	129.3716	gfp
32	88	50.48286	130.1378	gfp
32	89	55.9596	136.1344	gfp
33	1	38.0004	10.8641	cy5
33	2	50.6427	14.2975	gfp
33	3	28.6855	13.4686	rfp
33	4	58.1393	15.1277	gfp
33	5	22.4866	19.2824	gfp
33	6	43.3053	19.8918	gfp
33	7	31.5813	20.4693	rfp
33	8	9.8586	24.5249	cy5
33	9	70.5856	24.6733	gfp
33	10	78.9636	27.5637	gfp
33	11	10.7971	30.8880	rfp
33	12	17.7492	34.0373	gfp
33	13	42.4227	32.1505	rfp
33	14	69.1120	33.6055	gfp
33	15	36.0512	34.1741	gfp
33	16	83.8316	37.7482	gfp
33	17	25.4545	41.1095	gfp
33	18	14.5842	41.1088	gfp
33	19	61.6835	44.2384	gfp
33	20	11.9397	47.2408	gfp
33	21	19.8804	47.6207	gfp
33	22	52.6687	50.9107	gfp
33	23	64.7548	52.1029	gfp
33	24	72.4452	56.9261	gfp
33	25	32.1425	57.1008	gfp
33	26	15.7868	58.2466	gfp
33	27	61.9402	62.0047	gfp
33	28	78.8454	63.5947	gfp
33	29	30.3918	64.6865	gfp
33	30	53.7241	65.0227	gfp
33	31	48.5086	70.9961	gfp
34	1	63.3124	8.3964	cy5
34	2	109.5133	18.55278	cy5
34	3	63.6053	17.2173	cy5
34	4	81.9456	18.9664	cy5
34	5	41.4586	25.2443	cy5
34	6	57.1746	24.0493	gfp
34	7	33.7888	24.9431	cy5
34	8	76.9209	27.2810	gfp
34	9	88.2444	28.9093	gfp
34	10	24.3600	30.9525	cy5
34	11	105.3622	34.6028	gfp
34	12	97.0635	33.70125	cy5
34	13	122.3381	34.6365	gfp
34	14	20.6534	36.0998	gfp
34	15	70.3322	34.6552	gfp
34	16	13.4644	35.6721	cy5
34	17	25.0624	42.9244	cy5
34	18	14.2469	43.3952	cy5
34	19	62.4326	43.8906	cy5
34	20	73.1063	44.2141	cy5
34	21	37.2179	45.0539	gfp
34	23	102.6551	44.7756	gfp
34	24	111.2328	47.6744	gfp
34	25	48.0360	48.8546	gfp
34	26	124.8168	48.2955	rfp
34	27	130.4448	52.41915	rfp
34	28	32.6756	54.7951	cy5
34	29	60.0006	53.9927	gfp
34	30	96.6067	54.3771	cy5
34	31	137.0842	55.3287	gfp
34	32	19.7985	56.0372	cy5
34	33	108.3177	56.8284	gfp
34	34	148.3672	60.7112	gfp
34	35	24.2468	61.9385	gfp
34	36	41.0452	62.4867	cy5
34	37	56.9118	62.4701	gfp
34	38	103.1530	62.6182	cy5
34	39	15.4291	63.5778	cy5
34	40	133.9251	63.2697	gfp
34	41	158.1621	64.0727	cy5
34	42	73.9117	66.1322	cy5
34	43	35.6848	68.3919	cy5
34	44	125.3450	69.3059	gfp
34	45	137.4193	69.6806	cy5
34	46	26.2565	73.0041	cy5
34	47	117.8602	72.1895	cy5
34	48	153.3816	74.3347	cy5
34	49	81.3888	75.9029	cy5
34	50	107.2280	76.3996	cy5
34	51	68.6636	76.9042	gfp
34	52	126.8104	78.2713	gfp
34	53	134.934	76.6813	cy5
34	54	61.0930	80.1428	cy5
34	55	89.0410	82.0142	cy5
34	57	157.3833	86.7525	cy5
34	58	20.6129	89.1999	cy5
34	59	43.3728	89.4286	gfp
34	60	86.7857	90.0041	cy5
34	61	135.9289	91.7600	cy5
34	62	164.0472	90.8594	cy5
34	63	36.3789	92.8300	gfp
34	64	97.4789	92.7607	cy5
34	65	143.6968	93.4435	cy5
34	66	48.2937	96.1181	gfp
34	67	125.2881	93.5440	cy5
34	68	149.9135	94.4353	rfp
34	69	113.0812	94.8732	cy5
34	70	85.6043	97.5345	cy5
34	71	24.95075	97.4058	cy5
34	72	59.1872	98.1588	cy5
34	73	93.8045	99.0321	gfp
34	74	157.9482	98.9461	gfp
34	75	149.2708	102.9990	cy5
34	76	108.6258	105.8977	cy5
34	77	87.1486	104.4617	gfp
34	78	172.3956	105.2382	cy5
34	79	65.4675	106.8636	cy5
34	80	98.9912	111.0782	gfp
34	81	168.9108	113.6262	gfp
34	82	122.53925	111.53125	gfp
34	83	144.6128	113.0078	gfp
34	84	42.2347	113.1911	gfp
34	85	61.6272	113.7165	cy5
34	86	27.4616	115.3782	cy5
34	87	118.9555	117.8939	gfp
34	88	180.7909	117.7586	gfp
34	89	10.4798	118.4304	cy5
34	90	135.1115	119.7085	cy5
34	91	50.6099	121.6957	cy5
34	92	161.1874	118.5308	gfp
34	93	95.6687	119.8296	rfp
34	94	126.1172	120.7335	gfp
34	95	173.0676	123.2657	gfp
34	96	22.2153	125.2540	gfp
34	97	57.4103	123.9722	cy5
34	98	43.1939	125.7720	cy5
34	99	176.89125	130.5856	rfp
34	100	17.1720	131.4519	cy5
34	101	31.1293	131.7009	cy5
34	102	99.7269	134.2923	cy5
34	103	46.1833	133.6927	cy5
34	104	27.1323	136.5804	cy5
34	105	68.9581	137.3584	cy5
34	106	163.2129	139.6505	gfp
34	107	63.3655	141.5545	gfp
34	108	198.5697	141.7176	cy5
34	109	137.7792	141.0554	cy5
34	110	121.8114	141.6191	cy5
34	111	27.8787	143.2826	cy5
34	112	54.9425	146.4904	gfp
34	113	42.1308	147.1921	gfp
34	114	161.1597	146.87295	gfp
34	115	119.9464	150.1198	gfp
34	116	187.1896	148.9324	cy5
34	117	138.7795	150.2895	gfp
34	118	33.1167	151.52125	cy5
34	119	74.4432	151.2593	cy5
34	120	171.6322	151.5693	gfp
34	121	129.8916	152.7891	gfp
34	122	104.6056	153.1936	cy5
34	123	56.3984	152.9725	cy5
34	124	136.515	156.7125	gfp
34	125	39.8997	157.0919	cy5
34	126	122.7729	160.5639	gfp
34	127	48.1111	159.4160	gfp
34	128	94.1770	158.8943	cy5
34	129	151.5805	159.5500	cy5
34	130	58.3508	159.4273	cy5
34	131	81.3610	159.8580	cy5
34	132	103.8174	160.1658	cy5
34	133	196.6900	159.1091	gfp
34	134	70.8761	161.1627	cy5
34	135	141.4722	161.5791	cy5
34	136	63.8292	162.76575	cy5
34	137	113.7144	165.0935	cy5
34	138	202.5127	164.0892	cy5
34	139	38.2819	167.7438	cy5
34	140	105.8778	168.7400	rfp
34	141	180.5331	170.5234	gfp
34	142	189.7400	169.6540	gfp
34	144	61.9236	172.8781	cy5
34	145	50.1333	178.6783	cy5
34	146	108.3463	175.9478	cy5
34	147	98.6389	177.1183	cy5
34	148	132.6396	177.1446	cy5
34	149	175.8415	175.9863	cy5
34	150	201.4044	178.7725	cy5
34	151	113.0380	181.0265	cy5
34	152	41.8125	182.595	gfp
34	153	78.165	183.6525	gfp
34	154	34.3626	183.9446	cy5
34	155	67.4104	185.1701	gfp
34	156	198.4594	188.5983	gfp
34	157	147.7737	185.9027	rfp
34	158	172.2736	187.4409	cy5
34	159	82.9118	188.6039	gfp
34	160	113.7104	188.1652	cy5
34	161	124.0487	189.2822	gfp
34	162	58.8472	191.06706	gfp
34	163	74.29755	191.049	gfp
34	164	132.9422	190.2702	gfp
34	165	160.4541	190.5620	cy5
34	166	175.3692	192.4302	gfp
34	167	205.6536	192.2837	cy5
34	168	108.9903	193.9105	cy5
34	169	152.8218	194.4523	cy5
34	170	117.7678	194.2341	gfp
34	171	185.04405	196.6637	gfp
34	172	44.9677	194.8882	gfp
34	173	21.5745	198.5682	cy5
34	174	103.7068	198.0185	gfp
34	175	52.5535	198.9264	cy5
34	176	137.8547	199.0316	cy5
34	177	203.8137	197.5534	cy5
34	178	40.4475	200.34	gfp
34	179	64.1698	200.3186	cy5
34	180	79.8571	200.9866	rfp
34	181	203.9407	204.6965	cy5
34	182	101.2874	205.2090	gfp
34	183	189.0883	205.8372	gfp
34	184	68.53125	205.7674	gfp
34	185	135.3159	205.8818	cy5
34	186	143.4489	206.3773	gfp
34	187	47.56875	207.2627	gfp
34	188	94.5241	207.4181	gfp
34	189	57.1391	207.5146	cy5
34	190	36.55	209.1903	cy5
34	192	192.4250	213.7100	gfp
34	193	43.8641	214.1522	gfp
34	194	135.9968	214.8944	cy5
34	195	166.1086	215.4353	cy5
34	196	179.1510	219.3318	gfp
34	197	151.5687	219.0407	cy5
34	198	98.6463	221.1395	cy5
34	199	194.1724	220.4047	gfp
34	200	41.0189	221.9363	rfp
34	201	70.9900	226.5194	gfp
34	202	75.9790	223.1902	cy5
34	203	119.8021	223.5085	gfp
34	204	186.7275	223.7030	gfp
34	205	157.7165	225.2242	gfp
34	206	197.1825	227.1975	rfp
34	207	128.8648	229.5819	cy5
34	208	83.2546	231.6976	gfp
34	209	174.1242	230.9229	cy5
34	210	104.2505	231.9414	cy5
34	211	202.5245	232.0306	cy5
34	212	31.5704	234.6106	gfp
34	213	194.3369	233.1103	rfp
34	214	73.1226	234.8734	gfp
34	215	183.7677	236.1703	cy5
34	216	85.5294	239.5749	gfp
34	217	199.4244	238.2081	gfp
34	218	61.1320	240.7224	gfp
34	219	113.9899	239.1936	gfp
34	220	148.2308	241.9381	cy5
34	221	160.0173	241.0222	gfp
34	222	168.0984	240.7937	cy5
34	223	197.2886	244.0152	cy5
34	224	95.7967	245.4509	gfp
34	225	169.7596	246.7858	gfp
34	226	133.3253	248.9384	gfp
34	227	74.6157	250.3462	gfp
34	228	107.9569	249.3421	cy5
34	230	188.9389	250.2600	cy5
34	231	165.6430	253.5634	gfp
34	232	43.7744	255.2160	gfp
34	233	178.5421	256.8175	cy5
34	234	67.4594	256.7669	gfp
34	235	32.6903	259.7986	cy5
34	236	48.5921	260.2699	gfp
34	237	88.1515	263.5653	gfp
34	238	171.0716	262.1255	gfp
34	239	121.0959	261.9549	cy5
34	240	20.8390	263.5580	cy5
34	241	178.5477	263.4605	gfp
34	242	139.0160	266.6667	cy5
34	243	114.8929	265.3438	cy5
34	244	67.4151	265.7590	cy5
34	245	190.8629	268.8305	cy5
34	246	43.0339	267.2111	gfp
34	247	148.6182	267.9553	gfp
34	248	167.8125	267.495	gfp
34	249	54.3333	269.2135	cy5
34	250	107.3721	269.7899	gfp
34	251	183.0076	274.9360	cy5
34	252	33.8932	273.6059	cy5
34	253	91.7890	276.5712	gfp
34	254	66.6630	274.6588	cy5
34	255	43.6569	275.2776	cy5
34	256	58.0637	275.2915	cy5
34	257	151.1795	274.9343	gfp
34	258	132.9465	276.6219	gfp
34	259	83.7804	277.0528	cy5
34	260	163.5217	279.1255	gfp
34	261	38.3189	279.9928	cy5
34	262	181.0329	283.5647	cy5
34	263	97.8016	284.5207	gfp
34	264	126.6741	286.3995	cy5
34	265	155.0291	286.9995	cy5
34	266	178.5575	287.9328	cy5
34	267	83.0975	288.5146	gfp
34	269	168.0399	291.6184	gfp
34	270	132.5851	292.8958	cy5
34	271	140.7132	292.8042	cy5
34	272	156.8457	292.5268	cy5
34	273	97.3392	295.4224	gfp
34	274	88.7499	298.4332	gfp
34	275	153.3816	298.0119	cy5
34	276	173.3051	303.5997	gfp
34	277	159.6558	303.1926	cy5
34	278	140.2158	304.0817	gfp
34	279	81.1551	307.9356	cy5
34	280	133.558	307.6292	gfp
34	281	180.6190	314.8928	cy5
34	283	83.205	317.9192	cy5
34	284	121.217	318.3935	gfp
34	285	101.1415	319.9269	cy5
34	286	129.6943	320.7964	gfp
34	287	89.1934	322.4304	cy5
34	288	84.9729	326.5992	cy5
34	289	125.8056	333.0295	gfp
34	290	136.3131	331.3426	gfp
34	291	86.7385	332.6097	cy5
34	292	117.9251	333.3339	gfp
34	293	174.0984	332.6136	gfp
34	294	144.5386	336.8610	cy5
34	295	79.0125	336.0942	cy5
34	296	154.0352	337.7189	gfp
34	297	165.1845	343.4526	gfp
34	298	155.5271	346.4705	gfp
34	299	75.9973	346.7885	cy5
34	300	126.7544	346.4606	cy5
34	301	177.1446	347.2711	gfp
34	302	183.8465	348.5652	cy5
34	303	120.2985	349.9426	cy5
34	304	92.8388	357.3506	gfp
34	305	184.0185	354.7083	cy5
34	306	109.9597	356.4008	gfp
34	307	135.8624	359.0588	gfp
34	308	75.5341	358.45875	rfp
34	309	83.7583	359.8930	gfp
34	310	123.8781	359.7678	gfp
34	311	186.2529	359.4901	cy5
34	312	171.1974	360.5393	gfp
34	313	162.3503	361.8829	gfp
34	314	125.3754	368.8348	cy5
34	315	170.0826	368.6570	gfp
34	316	97.0486	372.5393	gfp
34	317	133.9138	372.3072	cy5
34	318	134.0152	380.7014	cy5
34	319	101.9980	383.6101	gfp
34	320	125.2180	382.1299	cy5
34	321	168.3149	383.9427	gfp
34	322	114.0396	385.7548	gfp
34	323	136.9321	389.0242	cy5
34	324	93.0136	389.9416	gfp
34	325	71.9807	389.9404	cy5
34	326	160.0362	393.9836	gfp
34	327	149.7598	396.5368	gfp
34	328	90.1575	398.925	gfp
34	329	73.6332	397.8102	cy5
34	330	81.4674	400.9734	cy5
34	331	139.2148	403.7802	gfp
34	332	157.5565	405.7841	cy5
34	333	111.5923	408.7981	gfp
34	334	91.9562	410.3785	gfp
34	335	130.0070	410.4306	gfp
34	336	81.8678	413.6237	cy5
34	337	101.7601	411.0694	gfp
34	338	141.4990	410.7500	gfp
34	339	157.6679	411.7749	cy5
34	340	135.2904	416.2823	gfp
34	341	151.3418	415.0674	cy5
34	342	144.3279	419.6820	cy5
34	343	95.6244	425.7822	gfp
34	344	110.4544	430.1786	gfp
34	345	122.2445	431.3607	cy5
34	346	103.7048	437.9340	cy5
36	1	38.7245	5.9184	gfp
36	2	36.0564	13.8957	gfp
36	3	18.2984	16.2512	cy5
36	4	61.1978	19.0002	gfp
36	5	29.3227	20.5222	gfp
36	6	44.2475	20.2025	gfp
36	7	12.3108	22.5874	cy5
36	8	21.8742	24.7395	gfp
36	9	50.2734	26.4377	gfp
36	10	9.5759	30.9186	cy5
36	11	42.9396	31.2119	gfp
36	12	65.0701	30.1489	gfp
36	13	17.5616	31.4249	gfp
36	14	58.5520	33.0268	gfp
36	15	23.4000	35.87625	cy5
36	16	73.3625	35.6300	cy5
36	17	42.1837	42.89625	gfp
36	18	7.7687	41.5380	cy5
36	19	50.3745	40.1577	gfp
36	20	58.0310	40.2214	gfp
36	21	27.8402	41.2940	cy5
36	22	65.6745	44.1745	gfp
36	23	55.1581	47.5291	gfp
36	24	32.0497	50.3541	gfp
36	25	48.0303	51.4332	gfp
36	26	67.7828	52.7092	cy5
36	27	22.8695	52.5338	cy5
36	28	38.0765	53.3587	gfp
36	29	55.9985	55.2884	gfp
36	30	74.0525	56.7729	gfp
36	31	11.0348	58.4323	cy5
36	32	31.6923	59.9581	gfp
36	33	23.4154	60.9713	gfp
36	34	44.2116	60.6620	cy5
36	35	68.4437	62.2886	gfp
36	36	80.1673	64.3700	cy5
36	37	52.8266	64.8501	cy5
36	38	37.6871	65.6741	rfp
36	39	6.7775	66.6732	cy5
36	40	27.1287	67.96365	gfp
36	41	69.5366	72.2659	cy5
36	42	12.9461	75.0187	cy5
36	43	53.5929	73.9628	cy5
36	44	25.1263	74.9418	cy5
36	45	33.0935	76.1596	cy5
36	46	43.4559	81.7844	cy5
36	47	54.9034	81.5518	gfp
38	1	107.5452	7.8488	gfp
38	2	55.9610	11.6420	gfp
38	3	92.4813	9.7690	gfp
38	4	40.40925	11.0295	gfp
38	5	69.2251	12.9104	gfp
38	6	115.1237	15.0382	gfp
38	7	123.0660	13.5289	gfp
38	8	41.9615	21.7365	gfp
38	9	68.9433	20.6310	gfp
38	10	102.4998	23.7284	gfp
38	11	115.0143	24.1333	gfp
38	12	77.658	26.3843	gfp
38	13	123.9087	24.8642	gfp
38	14	50.8895	30.7151	gfp
38	15	18.2019	31.7211	cy5
38	16	115.5884	31.2547	gfp
38	17	106.5066	34.1423	gfp
38	18	79.3454	35.2357	gfp
38	19	27.0827	36.4938	gfp
38	20	43.7408	37.2347	rfp
38	22	116.5808	37.7560	gfp
38	23	18.7123	38.5021	gfp
38	24	74.6618	41.6189	gfp
38	26	51.5624	42.5646	gfp
38	27	24.2668	43.8441	cy5
38	28	32.9791	46.6494	gfp
38	29	117.4953	45.9661	gfp
38	30	91.6127	46.2447	gfp
38	31	126.7620	48.1356	gfp
38	33	7.8668	50.7557	cy5
38	34	73.3318	50.4786	gfp
38	35	110.4271	51.6276	gfp
38	36	81.0501	52.7825	gfp
38	37	89.6082	52.9515	gfp
38	38	38.6095	55.4723	gfp
38	39	98.3974	55.9203	gfp
38	40	115.8688	57.1373	gfp
38	41	7.4996	58.0676	cy5
38	42	16.0825	59.0625	gfp
38	43	72.5332	59.5892	cy5
38	44	25.0365	60.7761	gfp
38	45	78.6110	63.4129	gfp
38	46	33.2124	62.1409	gfp
38	47	109.1449	67.0613	gfp
38	48	94.1934	66.6640	gfp
38	49	7.3045	65.2481	cy5
38	50	42.0745	65.2158	gfp
38	51	84.5443	66.8561	gfp
38	52	50.7994	66.6892	cy5
38	53	69.0729	69.1280	cy5
38	54	32.9935	70.7574	gfp
38	55	126.4053	76.9993	cy5
38	56	42.4508	78.6339	gfp
38	57	32.2389	78.9235	gfp
38	58	95.7922	79.7690	gfp
38	59	104.5939	81.4176	gfp
38	60	23.51154	82.08786	gfp
38	61	86.3451	82.0112	gfp
38	62	76.1952	83.1928	gfp
38	63	110.94	83.678	gfp
38	64	53.3395	85.0206	gfp
38	65	44.1047	89.2713	gfp
38	66	119.6475	89.5347	gfp
38	67	64.9897	90.9522	gfp
38	68	106.4193	89.9888	gfp
38	69	12.4506	90.9291	cy5
38	70	18.6781	92.5790	cy5
38	71	33.3297	94.2822	gfp
38	72	25.7921	95.5098	gfp
38	73	72.0721	95.3880	cy5
38	74	100.3262	96.5183	gfp
38	75	119.5541	98.9052	gfp
38	76	107.5016	103.3186	gfp
38	77	72.8739	103.2334	cy5
38	78	26.2621	104.6537	gfp
38	79	94.2923	107.7206	gfp
38	80	65.2712	109.0541	gfp
38	81	87.4508	111.7135	gfp
38	82	101.1807	111.9191	gfp
[truncated: 12,768 more rows]
