# Supplementary material for: The Beta Cell in Its Cluster: Stochastic Graphs of Beta Cell Connectivity in the Islets of Langerhans
Source: PLoS Comput Biol. 2015 Aug 12;11(8):e1004423. doi: 10.1371/journal.pcbi.1004423 (PMC4534467; doi:10.1371/journal.pcbi.1004423)
Supplement: S1 Dataset — (ZIP) [file pcbi.1004423.s048.zip › datazip/C10.2011.dapi.coords.tsv]

6	1	56.0043	5.4632	gfp
6	2	7.8667	26.5487	rfp
9	1	77.8146	25.5696	gfp
9	2	63.5778	51.6622	rfp
9	3	59.5204	74.3444	gfp
9	4	4.8003	110.8284	rfp
10	1	36.0208	37.5464	rfp
15	1	88.1219	18.5611	rfp
15	2	72.4951	40.8709	gfp
15	3	92.6999	44.3752	gfp
15	4	124.8581	43.8284	gfp
15	5	60.4224	51.0213	rfp
15	6	85.0594	59.0751	gfp
15	7	126.9129	60.4657	rfp
15	8	117.9901	65.7206	gfp
15	9	87.4625	67.5759	gfp
15	10	129.5429	67.5576	gfp
15	11	46.3774	75.4987	gfp
15	12	54.8648	75.3192	gfp
15	13	69.4269	77.4990	rfp
15	14	119.7866	77.5201	gfp
15	15	44.5953	81.7602	gfp
15	16	99.4985	82.1701	gfp
15	17	84.0145	83.9092	rfp
15	18	69.8662	85.6105	rfp
15	19	40.0621	88.7937	gfp
15	20	106.1695	92.8842	gfp
15	21	71.8151	96.4992	rfp
15	22	46.0561	101.7871	gfp
15	23	55.0107	101.8905	gfp
15	24	100.9067	102.0175	rfp
15	25	75.5668	104.3627	gfp
15	26	92.2677	105.8221	gfp
15	27	98.9461	106.9011	rfp
15	28	13.9363	108.8803	rfp
15	29	72.3449	112.6458	rfp
15	30	37.4526	112.9054	gfp
15	31	24.0203	116.2394	gfp
15	32	66.6921	116.9179	gfp
15	33	27.6301	126.8202	rfp
15	34	76.2591	133.0677	rfp
15	35	57.2038	134.2781	gfp
15	36	3.5090	139.9313	rfp
15	37	62.6674	140.8718	rfp
17	1	45.8595	4.7623	rfp
17	3	25.9992	49.1433	gfp
17	4	19.3773	63.1717	rfp
17	5	32.2270	72.0672	gfp
18	1	36.7820	18.9822	rfp
18	2	79.7713	23.5299	rfp
18	3	39.2974	35.7658	rfp
18	4	49.7170	37.1499	rfp
19	1	82.31275	12.4055	rfp
19	2	55.4163	16.512	rfp
19	4	95.0980	31.3220	rfp
19	5	66.5989	39.5618	gfp
19	6	102.63025	39.5385	rfp
19	7	107.8781	46.7480	gfp
19	9	73.5856	60.3742	gfp
19	10	109.1787	61.1212	rfp
19	11	119.4939	62.5087	gfp
19	12	85.0149	75.3268	cy5
19	13	76.3152	79.3448	rfp
19	14	122.4873	79.60375	gfp
19	16	94.8795	96.20175	rfp
19	18	46.4127	100.1772	gfp
19	19	57.11475	104.9415	gfp
19	20	90.7607	105.1004	rfp
19	21	40.0693	112.4573	gfp
19	23	64.9515	120.6795	rfp
19	24	74.3609	136.1595	rfp
19	25	93.8592	147.3239	gfp
20	1	55.9563	5.7999	rfp
20	2	30.6375	53.9766	rfp
20	3	72.1884	54.7863	gfp
20	4	80.3129	56.0214	rfp
20	5	77.9719	65.2611	gfp
20	6	90.3705	65.5078	gfp
20	7	26.7933	67.6218	gfp
20	8	126.5099	82.7027	rfp
20	9	108.3549	87.0289	gfp
20	10	100.8208	87.2393	gfp
20	11	3.7477	88.5429	rfp
20	12	19.6026	89.7910	rfp
20	13	72.9746	89.1981	rfp
20	14	33.6722	95.0529	gfp
20	15	45.7037	93.4094	rfp
20	16	20.3845	96.1930	rfp
20	17	11.2303	97.4072	gfp
20	18	56.6399	98.8684	gfp
20	19	65.3193	100.4631	gfp
20	20	64.3277	108.1965	rfp
20	21	79.1566	110.3430	rfp
20	22	42.7476	113.2482	gfp
20	23	33.0902	114.7591	rfp
20	24	53.0366	114.0770	rfp
24	1	17.4563	4.1346	rfp
24	2	22.4708	13.8576	cy5
24	3	37.5519	18.9501	cy5
24	4	35.5782	29.8893	gfp
24	5	21.5461	33.8932	gfp
24	6	43.6626	37.1838	rfp
25	1	13.5687	24.5764	gfp
25	2	39.6546	28.4703	gfp
25	3	15.7361	37.3436	gfp
25	4	26.2696	42.1061	gfp
25	5	7.5573	43.31175	rfp
25	6	40.9044	44.4557	rfp
26	1	17.0796	6.0050	rfp
26	2	12.8189	15.3386	gfp
27	1	7.6237	6.1582	rfp
27	2	6.5966	14.5829	rfp
27	3	25.0438	17.9933	rfp
28	1	7.0566	23.22	gfp
28	2	16.1705	26.2351	gfp
28	3	27.9590	26.0598	gfp
28	4	22.8533	29.2945	gfp
28	5	33.6592	30.0696	gfp
28	6	19.8472	37.14125	gfp
28	7	19.0970	44.6985	rfp
29	1	130.2504	30.2301	rfp
29	2	56.975	41.5145	rfp
29	3	134.6736	54.6219	gfp
29	4	119.2916	69.3264	gfp
29	5	111.9661	89.2934	rfp
30	1	50.654	5.5255	rfp
30	2	26.8112	24.4936	rfp
30	3	95.3330	28.7514	gfp
30	4	110.6732	36.6256	rfp
30	5	13.7958	39.6675	rfp
30	9	118.3958	61.2586	rfp
30	10	21.8084	60.1172	gfp
30	11	89.5131	72.5625	gfp
30	12	107.6009	74.3983	gfp
30	13	95.9885	83.7604	gfp
30	14	64.2492	84.6168	gfp
30	15	51.3334	89.5814	gfp
30	16	74.9409	91.5195	gfp
30	17	108.6395	97.0779	gfp
30	18	62.4747	96.4791	gfp
30	19	137.9362	100.0747	rfp
31	1	10.3046	15.1165	cy5
32	1	19.5292	7.8475	cy5
32	2	21.8164	13.5911	gfp
32	3	16.3271	18.2019	gfp
32	4	4.7023	22.6582	cy5
32	5	15.3943	25.9510	cy5
32	6	8.7739	34.4790	cy5
32	7	18.0476	35.2207	gfp
32	8	24.3318	43.6733	gfp
33	1	44.7167	5.0720	rfp
33	2	74.5544	12.1032	rfp
33	3	80.5418	13.0456	rfp
33	4	68.8063	15.2207	gfp
33	5	47.7709	16.8018	gfp
33	6	9.9506	20.2999	cy5
33	7	39.1211	22.4702	gfp
33	8	65.5860	22.1143	rfp
33	9	22.8975	23.7876	gfp
33	10	52.9296	24.7080	gfp
33	11	6.4279	27.4478	rfp
33	12	39.8648	40.3808	gfp
33	13	46.4687	40.3508	gfp
33	14	31.6250	46.6655	gfp
33	15	44.9376	47.7221	rfp
34	2	14.8589	52.2689	gfp
34	4	115.7580	66.005	gfp
34	5	128.6436	70.7972	rfp
34	6	68.55	98.9775	rfp
34	7	106.3880	99.0075	rfp
35	1	140.653	6.0057	gfp
35	2	154.1694	7.3309	gfp
35	3	134.3560	9.5359	gfp
35	4	127.0541	10.2367	gfp
35	5	161.5381	13.2999	gfp
35	6	152.5629	14.1594	gfp
35	7	32.1312	14.7728	gfp
35	8	122.2621	15.9753	gfp
35	9	135.9875	17.9095	gfp
35	11	165.9965	20.0612	rfp
35	12	25.0938	24.4099	gfp
35	13	107.1138	24.0760	gfp
35	14	122.7583	25.7401	gfp
35	15	65.8296	26.5525	rfp
35	16	140.3925	26.94	gfp
35	17	75.8301	28.9581	rfp
35	18	47.3293	31.0089	rfp
35	19	114.7212	32.1939	gfp
35	20	81.2877	33.2600	rfp
35	21	139.2248	33.6168	gfp
35	22	89.6428	34.1483	cy5
35	23	3.5349	35.5193	gfp
35	24	133.1135	38.5289	gfp
35	25	71.9636	38.1587	rfp
35	26	97.8268	40.1376	gfp
35	27	105.7108	41.2028	gfp
35	29	75.6515	44.5672	gfp
35	30	91.45455	42.82155	rfp
35	31	42.0723	43.1473	gfp
35	32	135.8173	45.5442	rfp
35	33	63.5325	47.4012	gfp
35	34	82.7793	48.4223	rfp
35	35	95.2393	48.4938	gfp
35	36	106.0627	49.6871	gfp
35	37	89.1216	52.3504	cy5
35	38	20.0315	53.3281	gfp
35	39	54.1272	52.5675	gfp
35	40	146.7077	55.0880	rfp
35	41	73.04625	55.9962	gfp
35	42	112.1538	56.3965	rfp
35	43	100.9655	57.9924	gfp
35	44	121.7889	61.4857	gfp
35	45	67.7294	64.3542	gfp
35	46	139.8494	65.9178	gfp
35	47	34.0359	68.8035	gfp
35	48	60.4498	68.4174	gfp
35	49	132.9816	70.4476	gfp
35	50	145.9127	69.7393	rfp
35	51	101.6027	70.8400	rfp
35	52	80.4532	72.9724	gfp
35	53	94.9778	75.6646	gfp
35	54	126.4671	75.2440	rfp
35	55	32.0259	75.3283	gfp
35	56	53.5799	76.5713	rfp
35	57	42.3937	77.5935	cy5
35	58	90.0055	81.2896	gfp
35	59	73.4207	83.1941	gfp
35	60	111.0130	85.5964	rfp
35	61	103.0283	86.3923	gfp
35	62	66.9763	86.9598	gfp
35	63	58.9329	89.0364	rfp
35	64	33.3390	90.4262	cy5
35	65	71.8803	92.0489	gfp
35	66	97.7949	96.3114	rfp
35	67	47.4996	98.1980	gfp
35	68	66.8970	98.2666	gfp
35	69	88.0221	97.8737	rfp
35	70	54.6982	102.1383	rfp
35	71	44.9708	104.6692	rfp
35	72	90.1348	104.3641	gfp
35	73	82.7348	108.0523	gfp
35	74	62.2036	110.3006	rfp
35	75	72.3698	113.8216	gfp
35	76	55.5269	112.7517	rfp
35	77	65.3028	118.1242	rfp
36	1	27.6250	5.2928	rfp
36	2	35.3833	5.8967	rfp
36	3	42.8925	7.1714	rfp
36	4	57.1973	14.9334	gfp
36	5	29.5368	15.6062	gfp
36	6	39.5559	15.2319	rfp
36	7	70.0646	15.9198	rfp
36	8	63.1662	18.5895	gfp
36	9	81.5107	21.3440	rfp
36	10	33.3981	21.7623	rfp
36	11	69.5077	20.9894	rfp
36	12	22.1873	26.8472	gfp
36	13	74.0598	26.7905	rfp
36	14	36.6844	29.2366	gfp
36	15	64.7379	30.5529	gfp
36	16	27.5363	32.2207	gfp
36	17	35.1226	37.8042	rfp
36	18	69.9512	38.4526	gfp
36	19	29.4113	42.3680	rfp
36	20	19.8875	42.1821	rfp
36	21	75.0410	45.4290	rfp
36	22	28.6701	49.1999	gfp
36	23	62.5453	47.8156	cy5
36	24	45.7767	56.3523	rfp
37	1	3.8470	5.2752	rfp
37	3	51.8398	34.4248	rfp
37	4	25.7177	37.1767	rfp
37	5	33.1656	40.2606	gfp
37	6	58.6137	41.0753	rfp
37	7	50.9640	42.6954	gfp
37	8	12.5653	44.6815	rfp
37	9	19.8193	46.9198	gfp
37	10	27.7289	46.7625	gfp
37	11	38.6895	47.1883	gfp
37	12	61.4216	49.3894	rfp
37	13	41.0242	54.0910	gfp
37	14	46.2840	64.0804	gfp
37	15	42.3053	68.7118	gfp
37	16	52.8968	78.1961	rfp
39	1	3.1478	8.1533	gfp
39	2	10.4562	14.8899	gfp
40	1	29.2042	12.8403	rfp
40	2	19.4054	27.3343	rfp
40	3	125.3635	32.6615	rfp
40	4	17.3505	35.5097	rfp
40	5	52.27725	38.571	rfp
40	7	22.1062	42.4869	gfp
40	8	90.8294	41.5417	rfp
40	9	29.2851	43.0798	rfp
40	10	130.6206	52.0918	cy5
40	12	78.6163	69.9456	rfp
40	13	90.0464	87.0907	rfp
40	14	100.4866	88.8209	gfp
40	15	144.2042	96.8108	rfp
41	1	107.6857	2.8439	rfp
41	2	139.8770	14.7275	gfp
41	3	182.9195	16.0568	rfp
41	4	169.1566	16.0577	rfp
41	5	158.3063	17.7718	rfp
41	6	126.6116	18.6816	rfp
41	7	135.0143	18.9822	gfp
41	8	147.5385	18.7570	rfp
41	9	35.1022	22.5457	rfp
41	10	93.9753	24.7838	gfp
41	11	42.1488	24.3126	rfp
41	12	99.7615	25.9045	rfp
41	13	127.7100	24.9519	gfp
41	14	140.535	27.6300	gfp
41	15	24.6608	29.2965	rfp
41	16	105.04125	31.2938	rfp
41	17	34.4746	30.7889	gfp
41	18	67.6394	31.8222	gfp
41	19	134.7741	33.8272	rfp
41	20	19.96275	35.26	cy5
41	21	74.3886	36.4174	rfp
41	22	115.2178	39.4491	rfp
41	23	123.5659	37.1197	rfp
41	24	25.7513	38.6026	gfp
41	25	43.7706	38.4552	gfp
41	26	83.4131	38.1486	gfp
41	27	50.7454	39.2563	gfp
41	28	69.4590	40.1536	gfp
41	29	34.4608	41.6773	cy5
41	30	60.3829	43.2024	gfp
41	31	22.1392	44.1825	gfp
41	32	123.0227	45.4018	rfp
41	33	149.2873	45.3616	rfp
41	34	26.6931	49.9193	rfp
41	35	143.6983	49.9110	rfp
41	36	13.92	52.2750	rfp
41	37	49.4715	54.2687	gfp
41	38	104.9108	54.9509	rfp
41	39	132.3444	56.3867	rfp
41	40	31.4396	56.4954	gfp
41	41	22.6602	59.4252	rfp
41	42	14.2545	59.7454	gfp
41	43	5.2212	60.6586	gfp
41	44	38.6416	64.2021	rfp
41	45	65.2525	64.7093	rfp
41	46	27.7776	66.3437	gfp
41	47	49.5416	71.4716	gfp
41	48	77.0881	72.6682	gfp
41	49	106.1286	73.1116	rfp
41	51	85.0487	76.2743	rfp
41	53	22.6951	80.3657	rfp
41	54	95.8840	79.9860	gfp
41	55	39.9132	79.7804	rfp
41	57	77.9950	84.8357	gfp
41	58	84.7183	87.7634	gfp
41	59	15.7823	92.2431	rfp
41	61	36.8266	93.0394	rfp
41	62	104.6552	91.59	rfp
41	63	60.6532	93.24894	gfp
41	64	95.1021	95.6974	rfp
41	65	69.4404	96.9078	cy5
41	66	101.4857	98.6567	gfp
41	67	57.8460	105.9709	gfp
41	68	100.5555	108.36	rfp
41	69	33.8406	112.0278	rfp
41	70	95.0989	114.7135	gfp
41	71	48.2877	117.0258	rfp
41	72	102.2105	116.8476	rfp
41	73	60.3208	122.3206	rfp
41	74	77.2830	123.6947	rfp
41	75	70.3083	124.8466	rfp
41	76	104.7827	129.6698	rfp
41	77	57.8430	140.1046	rfp
41	78	79.6345	143.5432	gfp
41	79	124.8840	146.0160	rfp
41	80	119.5257	148.5865	gfp
41	81	78.0058	151.2344	rfp
41	82	109.5232	159.1628	rfp
41	83	126.0395	160.1086	gfp
41	84	82.9368	161.1988	rfp
41	85	131.9113	169.4386	rfp
41	86	101.2885	167.4596	gfp
41	87	114.2394	168.2805	gfp
41	88	91.6269	169.6995	gfp
41	89	98.4915	173.9701	rfp
41	91	130.7164	185.5587	rfp
41	92	123.6348	185.8831	rfp
42	1	11.8640	14.1358	gfp
42	2	8.8398	25.2239	gfp
42	3	2.6394	31.0364	gfp
43	1	58.5284	11.2662	gfp
43	2	71.1510	12.3625	rfp
43	3	58.9933	20.6158	gfp
43	4	46.5928	26.5706	gfp
43	5	77.7514	26.4257	gfp
43	6	63.6286	29.6014	gfp
43	7	54.2486	37.1287	gfp
43	8	45.8147	36.5873	gfp
43	9	21.1956	38.7117	rfp
43	10	35.3991	41.6847	gfp
43	11	65.2232	44.0066	rfp
43	12	44.1309	47.9557	rfp
43	13	22.2129	54.4497	gfp
43	14	55.986	49.3927	gfp
43	15	62.7702	50.0168	gfp
43	16	37.0024	56.5296	gfp
43	17	56.4644	57.1967	gfp
43	18	3.9140	62.9608	gfp
43	19	29.8205	67.811	rfp
43	20	5.5542	71.423	rfp
43	21	22.1111	76.0967	rfp
43	22	17.0076	79.6914	rfp
44	1	36.7858	10.7153	rfp
44	2	82.4955	25.0002	gfp
44	5	80.9202	91.5491	rfp
45	1	23.3177	3.8114	rfp
45	2	18.1336	6.4330	rfp
45	3	28.8230	11.4718	gfp
45	4	9.0895	24.7636	gfp
45	5	16.6718	32.5655	gfp
45	6	11.5857	44.5476	cy5
46	1	59.2546	4.4012	rfp
46	2	40.5470	14.4245	rfp
46	4	55.6893	16.9119	rfp
46	5	47.1088	17.6379	rfp
46	6	15.2755	17.2498	rfp
46	7	68.9931	20.5179	rfp
46	8	35.002	20.5325	rfp
46	9	23.685	25.335	rfp
46	10	55.3869	27.2862	rfp
46	11	34.5290	30.014	rfp
46	12	39.1897	35.0629	rfp
46	13	51.4738	39.9129	rfp
46	15	69.2554	48.4395	rfp
46	16	54.5645	49.6154	cy5
46	17	81.8464	54.8181	cy5
46	18	73.3589	57.9973	rfp
46	19	93.1446	63.7227	rfp
46	20	82.6939	67.6642	cy5
46	21	47.7649	68.9104	cy5
46	22	80.4762	76.0604	gfp
46	23	66.2613	77.7142	gfp
46	24	73.0090	83.1967	gfp
46	25	81.8439	85.4953	gfp
46	26	60.7014	86.1321	gfp
46	27	48.9048	87.7814	rfp
46	28	88.9859	88.9763	rfp
46	29	52.6145	97.5495	cy5
47	1	66.4666	6.3931	gfp
47	2	62.8622	21.2154	rfp
47	3	74.8200	26.1225	rfp
47	4	62.7763	27.3754	rfp
47	5	32.8796	33.6202	gfp
47	6	47.6282	45.3282	gfp
47	7	5.8453	62.3393	gfp
47	8	65.3007	77.6224	rfp
48	1	15.8094	24.2904	rfp
49	1	4.4433	10.4394	rfp
49	2	12.8810	11.8693	gfp
50	1	5.16	4.7503	gfp
51	1	40.3621	3.7063	rfp
51	2	66.6732	13.9767	rfp
51	3	57.0486	14.2494	rfp
51	4	74.9299	18.3329	rfp
51	5	48.9125	18.9128	rfp
51	6	80.9475	20.2138	rfp
51	7	37.4100	21.6591	rfp
51	8	85.3955	24.4723	rfp
51	9	67.3982	28.6462	rfp
51	10	50.7919	30.5650	rfp
51	11	79.9475	29.9097	cy5
51	12	30.8424	32.3904	rfp
51	13	61.1204	35.4706	gfp
51	14	24.9220	40.2939	rfp
51	15	75.3420	38.4307	rfp
51	16	50.8040	39.4616	rfp
51	17	39.7813	41.0637	gfp
51	18	61.3888	41.9124	rfp
51	19	53.5285	46.8786	rfp
51	20	29.0219	48.7476	gfp
51	21	79.6353	48.1971	rfp
51	22	45.48	49.3275	gfp
51	23	88.2811	48.8830	rfp
51	24	19.6867	53.5456	cy5
51	25	91.2179	54.4281	rfp
51	26	78.1968	55.8210	gfp
51	27	44.118	55.9731	gfp
51	28	51.3158	56.8462	gfp
51	29	60.1605	57.3601	rfp
51	30	14.99625	61.0331	cy5
51	31	43.1542	64.7677	gfp
51	32	21.7558	67.2542	rfp
51	33	10.1734	69.4967	rfp
51	34	16.2104	71.1587	gfp
51	35	42.0171	72.6481	gfp
51	36	80.625	74.3216	rfp
51	38	13.0661	79.8139	rfp
51	39	31.3912	78.8821	gfp
51	40	46.7406	79.4826	rfp
51	41	23.1907	80.8742	rfp
51	43	74.3043	88.6323	rfp
51	44	21.7972	97.7301	rfp
51	45	78.4392	97.6100	rfp
51	46	29.4431	97.8529	rfp
51	47	50.7163	100.3645	cy5
51	48	56.6743	100.1995	gfp
51	49	17.3395	104.9086	gfp
51	50	65.1533	104.92	gfp
51	51	8.2652	105.4667	rfp
51	52	78.6778	108.9234	rfp
51	53	51.0174	106.4146	rfp
51	54	54.5946	110.7004	rfp
51	55	63.0978	111.5523	gfp
51	56	17.5417	114.4645	gfp
51	57	6.7118	113.8653	rfp
51	58	27.3033	119.4391	gfp
51	59	82.5541	118.0526	rfp
51	60	10.8863	120.5914	gfp
51	61	86.6837	122.0039	rfp
51	62	77.0087	121.5653	gfp
51	63	69.6820	125.1000	gfp
51	64	19.1647	124.2677	gfp
51	65	61.7129	128.2633	rfp
51	66	42.1554	130.3591	rfp
51	67	82.8715	131.7867	gfp
51	68	50.9428	136.57875	gfp
51	69	66.3705	134.6631	rfp
51	70	59.0899	136.0818	rfp
51	71	85.2446	140.8192	gfp
51	72	42.8166	142.1972	rfp
51	73	72.8137	145.6308	rfp
51	74	52.2059	146.1805	gfp
51	75	65.1489	149.2009	rfp
51	76	82.07625	148.0736	rfp
51	77	55.1518	153.1918	gfp
51	78	72.5734	151.8647	gfp
51	79	78.7313	157.3717	rfp
51	80	63.3597	162.7128	gfp
51	81	59.2778	168.6845	rfp
53	1	51.0328	4.3556	rfp
53	2	42.5333	8.0870	rfp
53	3	50.9971	12.3812	gfp
53	4	63.8550	13.8417	rfp
53	5	83.4613	15.8234	rfp
53	6	59.4960	17.8831	gfp
53	7	36.5465	20.0678	gfp
53	8	26.9170	27.6957	gfp
53	9	70.5110	27.7440	rfp
53	10	46.655	33.3390	gfp
53	11	54.5258	32.2539	rfp
53	12	30.6603	34.4089	gfp
53	13	79.3494	34.4690	gfp
53	14	65.5267	38.4189	rfp
53	15	22.8856	37.2906	gfp
53	16	87.58025	38.1840	gfp
53	17	9.3085	44.4097	rfp
53	18	17.931	52.9269	gfp
53	19	77.2766	52.8223	gfp
53	20	53.8810	57.5399	gfp
53	21	24.0783	56.4375	gfp
53	23	80.8909	57.6030	gfp
53	24	73.9405	59.8604	gfp
53	25	61.3635	62.7041	gfp
53	26	67.4586	61.9714	rfp
53	27	30.8262	68.3371	gfp
53	28	69.7949	67.7426	rfp
53	29	53.1487	74.5684	rfp
54	1	18.3188	5.8488	rfp
54	2	28.6564	8.7459	gfp
54	3	8.9695	9.4533	rfp
54	4	15.4847	11.8951	gfp
54	5	42.8004	16.1711	gfp
54	6	25.7881	22.4436	gfp
54	7	40.2539	27.5633	gfp
54	8	45.4408	41.2536	gfp
54	9	37.7927	47.2613	rfp
54	10	32.7422	53.9367	rfp
54	11	55.5721	61.0137	gfp
54	12	40.2050	63.4011	rfp
54	13	70.0224	65.0552	cy5
54	14	51.2549	75.8101	rfp
54	15	72.4888	77.2157	rfp
55	1	15.5916	19.6725	gfp
56	1	21.1977	9.2584	rfp
56	2	17.7017	15.9100	rfp
56	4	4.2818	21.1411	rfp
56	5	22.7457	19.7579	rfp
56	6	12.8466	26.6053	rfp
56	7	5.5542	29.5864	rfp
57	1	25.4999	6.5600	cy5
57	2	37.3372	6.3460	cy5
57	3	51.4666	8.8854	cy5
57	4	44.8985	11.3644	cy5
57	5	38.3155	15.2071	gfp
57	6	54.2127	14.4377	gfp
57	7	23.9496	21.8507	gfp
57	8	53.9025	20.43	gfp
57	9	12.8406	21.8197	rfp
57	10	7.6191	26.0755	rfp
57	11	52.2391	29.0367	cy5
57	12	43.5375	32.2427	gfp
57	13	43.6255	41.1292	gfp
57	14	35.1321	42.2950	rfp
58	1	11.0178	14.0024	gfp
58	2	8.6408	24.6879	gfp
58	3	16.125	28.0575	gfp
58	4	26.0060	33.0115	gfp
58	5	7.8063	35.2850	gfp
58	6	32.25	37.7610	gfp
58	7	38.915	41.5906	gfp
59	1	18.4599	7.3100	gfp
59	2	25.7666	17.0035	gfp
59	3	11.7759	21.9116	gfp
60	1	7.8232	7.2615	rfp
60	3	5.5566	13.4820	rfp
60	4	17.4553	20.4183	rfp
61	1	34.5199	9.4269	cy5
61	2	6.5740	22.0127	gfp
61	3	26.9163	28.2843	gfp
61	4	43.7909	60.4457	gfp
61	6	24.5057	69.6643	gfp
61	7	58.3530	69.015	gfp
61	8	46.6503	71.1510	gfp
61	9	53.3137	71.5001	gfp
61	11	22.6417	78.5343	gfp
62	1	42.4267	5.9259	gfp
62	2	49.0269	10.7797	gfp
62	3	41.4090	14.5770	gfp
62	4	47.2656	21.93	gfp
62	5	41.1072	25.0456	gfp
62	6	64.6783	27.5415	gfp
62	7	35.4234	30.03765	cy5
62	8	54.5578	31.5896	gfp
62	9	9.3169	31.4501	cy5
62	10	62.6843	33.7653	gfp
62	11	41.0088	36.0907	cy5
62	12	24.9745	39.8746	gfp
62	13	55.8198	40.0854	gfp
62	14	31.1619	44.1584	cy5
62	15	16.3498	44.2867	gfp
62	16	61.38594	46.97406	gfp
62	17	41.0847	48.1161	gfp
63	1	13.0920	11.0879	gfp
63	2	20.6560	13.7781	gfp
63	3	14.7705	18.0358	gfp
63	4	28.3195	22.6355	gfp
63	5	13.0935	36.6052	gfp
63	6	22.7542	36.0646	gfp
63	7	17.8828	44.6474	gfp
63	8	31.3603	48.2304	gfp
63	9	25.3461	48.0644	gfp
63	10	49.9954	54.4710	gfp
64	1	40.6067	13.9241	rfp
64	2	25.3903	34.0281	gfp
64	3	34.6170	42.2962	gfp
65	1	38.4236	5.9432	rfp
65	2	32.0871	14.1493	rfp
65	3	23.7827	55.1475	rfp
66	1	16.7023	22.3082	gfp
66	2	23.3057	28.4657	gfp
67	1	33.9744	7.0977	gfp
67	2	25.6672	11.9388	rfp
67	3	42.3127	13.4245	rfp
67	4	53.4992	12.9119	gfp
67	5	10.8333	20.8444	rfp
67	6	93.7440	23.5345	rfp
67	7	61.485	25.2	rfp
67	8	69.0811	25.3609	rfp
67	9	46.6416	26.7608	rfp
67	10	53.5472	28.3009	rfp
67	11	12.9906	28.7315	rfp
67	12	38.1381	33.8093	rfp
67	13	92.0272	34.7798	rfp
67	14	14.1955	36.9672	rfp
69	1	15.2462	33.57225	gfp
69	2	10.2027	38.8319	rfp
70	1	23.6219	8.8266	gfp
70	3	30.7001	19.3343	gfp
70	4	26.2146	26.1367	gfp
71	1	6.8994	16.2572	gfp
72	1	23.6867	3.9952	rfp
72	2	13.5375	10.905	gfp
72	3	20.5734	16.3835	gfp
72	4	53.75	17.06025	gfp
72	5	36.378	20.7636	gfp
72	6	47.3199	20.8829	gfp
72	7	11.0475	26.28	gfp
72	8	25.8934	25.5539	gfp
72	9	8.8499	32.8657	rfp
72	10	60.2478	33.4922	rfp
72	11	17.3628	40.9575	gfp
72	12	25.9770	45.3949	rfp
72	13	47.2065	48.2117	rfp
72	14	36.8308	49.1516	rfp
74	1	21.4809	26.8157	gfp
74	2	11.7059	30.5373	cy5
75	1	11.5133	15.3295	gfp
76	1	3.2516	7.0388	gfp
76	2	10.4940	7.3525	gfp
77	1	10.6132	6.9289	rfp
78	1	42.1526	3.8321	cy5
78	2	54.6441	6.1983	rfp
78	3	47.8846	6.7725	rfp
78	4	85.3829	10.5350	rfp
78	5	27.3774	9.6890	cy5
78	6	52.3542	16.3979	rfp
78	7	93.0929	20.3691	rfp
78	8	19.5609	19.2880	rfp
78	9	48.3105	21.9042	gfp
78	10	100.5823	24.0702	rfp
78	11	29.3530	26.4643	rfp
78	12	56.3070	28.3262	rfp
78	13	88.9975	30.1775	gfp
78	14	52.3402	33.9854	cy5
78	15	38.3961	35.0272	gfp
78	16	105.1664	38.6287	gfp
78	17	49.7093	39.6675	rfp
78	18	10.8975	42.0600	rfp
78	19	87.3330	42.8361	gfp
78	20	26.9380	43.8266	rfp
78	21	76.2845	45.8532	rfp
78	22	110.1958	47.7465	rfp
78	23	9.7013	48.2236	rfp
78	24	41.6905	48.7122	rfp
78	26	104.2070	51.7777	gfp
78	27	91.7545	52.9624	gfp
78	28	30.9466	53.6022	cy5
78	29	13.7609	54.8054	rfp
78	30	6.6711	55.341	rfp
78	31	109.2573	58.1043	rfp
78	32	3.7428	61.5206	rfp
78	33	32.8129	60.8118	rfp
78	34	53.2125	61.6450	rfp
78	35	66.3255	62.2973	rfp
78	36	31.3439	67.8878	rfp
78	37	61.5712	70.1492	rfp
78	39	11.6497	74.8148	rfp
78	40	25.1616	74.6226	rfp
78	41	54.7932	75.8057	rfp
78	42	64.8984	77.8490	rfp
78	43	104.8753	78.8127	gfp
78	44	49.2656	79.8883	rfp
78	46	28.6179	81.5925	rfp
78	47	89.5310	83.0313	rfp
78	48	19.2694	85.7703	gfp
78	49	11.2451	86.3112	rfp
78	50	27.4456	90.8871	rfp
78	51	52.4481	91.9244	rfp
78	52	89.2986	94.0240	rfp
78	53	103.5494	93.8565	gfp
78	54	96.0866	95.1099	rfp
78	55	111.5178	96.5216	rfp
78	56	30.3324	99.6786	gfp
78	57	11.0999	101.5289	rfp
78	58	104.5564	102.0855	rfp
78	59	94.7466	101.5093	rfp
78	60	49.3742	103.1947	gfp
78	62	37.2247	107.0997	rfp
78	63	26.7320	107.7653	rfp
78	64	83.1162	107.9908	rfp
78	65	89.25725	107.5430	rfp
78	66	52.4821	112.1636	gfp
78	67	100.2711	111.8441	rfp
78	68	92.7203	112.9684	rfp
78	69	62.5170	115.2560	cy5
78	70	78.5343	115.2437	rfp
78	71	85.3263	117.8487	gfp
78	72	17.4431	121.1063	rfp
78	73	41.3108	121.9190	rfp
78	74	100.1444	121.9597	gfp
78	75	30.1597	123.1592	rfp
78	76	69.1181	125.6919	rfp
78	77	86.1201	127.4634	gfp
78	78	50.5788	133.4680	gfp
78	79	87.2621	133.8773	gfp
78	80	90.1732	139.4613	rfp
78	82	46.8555	143.5931	gfp
78	83	62.7457	147.2498	gfp
78	84	53.3100	147.4275	rfp
79	1	19.7323	3.7935	gfp
79	2	26.9367	4.6155	gfp
79	3	19.3548	14.0889	gfp
79	4	30.2944	20.5851	gfp
79	5	31.4283	28.2258	gfp
79	6	5.9861	34.0215	gfp
79	7	22.0526	34.5893	gfp
79	8	15.1367	36.2830	gfp
79	9	20.7416	40.7808	gfp
79	10	26.1225	49.45	rfp
79	11	19.0654	49.7093	rfp
80	1	18.8202	5.3097	gfp
80	2	9.4626	7.9760	gfp
80	3	9.4111	16.1348	gfp
80	5	19.1614	24.5648	gfp
80	6	22.5926	29.4765	gfp
80	7	31.5073	32.9976	gfp
80	8	25.7252	37.6390	gfp
80	9	44.6893	38.8152	cy5
80	10	35.7797	43.3896	gfp
81	2	27.4472	11.8631	gfp
81	3	33.3043	15.4056	gfp
82	1	4.9193	17.8647	rfp
82	2	27.6507	27.1942	rfp
82	3	17.5104	35.7702	cy5
83	1	15.7504	8.8248	rfp
83	2	8.7689	10.4889	rfp
83	3	15.9100	16.6499	gfp
83	4	11.5232	21.5207	gfp
84	1	10.2456	4.3513	rfp
84	2	2.2048	18.6194	rfp
85	1	20.8363	13.3417	gfp
85	2	35.7443	14.1534	rfp
85	3	17.1695	19.2585	rfp
85	4	44.4419	23.5215	rfp
85	5	19.7660	24.8571	gfp
85	6	36.1076	27.2264	gfp
85	7	51.5194	26.6667	rfp
85	8	29.2266	29.0814	gfp
85	9	43.93095	31.23735	rfp
85	10	19.7155	30.5515	rfp
85	11	10.4548	35.1236	rfp
85	12	29.3165	35.4998	rfp
85	13	20.2012	36.0724	rfp
85	14	15.9163	43.4521	rfp
85	15	42.1889	43.8820	cy5
85	16	67.035	47.3025	rfp
85	17	51.5782	49.5953	rfp
85	18	31.7301	48.0920	rfp
85	19	86.2572	54.0763	rfp
85	20	31.3271	57.5216	gfp
85	21	78.9779	57.405	gfp
85	22	43.2926	58.0560	gfp
85	23	51.5322	63.3764	gfp
85	24	90.0736	64.4520	rfp
85	25	78.6064	67.1696	rfp
85	26	36.0854	68.3470	rfp
85	27	56.7910	70.5655	gfp
85	28	64.8401	71.3780	rfp
85	29	52.8646	77.7515	gfp
85	30	25.1499	78.4801	rfp
85	31	86.6778	79.0872	rfp
85	32	39.0327	79.7701	rfp
85	33	92.9394	83.4426	rfp
85	34	58.2253	85.3994	rfp
85	35	69.6204	85.3493	rfp
85	36	40.3066	90.0603	rfp
85	37	70.2539	92.3727	gfp
85	38	51.7135	94.2297	rfp
85	39	58.2833	94.6229	rfp
85	40	43.31175	96.5243	rfp
87	1	42.4713	11.5815	rfp
87	2	87.7171	12.0638	gfp
87	3	56.4046	12.6894	gfp
87	4	79.3148	14.9307	gfp
87	5	9.0454	14.5227	rfp
87	6	70.4521	14.6143	rfp
87	7	49.5140	15.3290	gfp
87	8	26.1741	16.0089	rfp
87	9	21.0581	17.6181	rfp
87	10	44.3589	21.4110	gfp
87	11	16.84525	21.2635	rfp
87	12	100.1724	24.3415	gfp
87	13	89.8602	27.0774	gfp
87	14	25.5647	25.9569	gfp
87	15	37.5853	28.0154	rfp
87	16	63.74535	28.1414	rfp
87	17	45.6559	29.6138	rfp
87	18	110.5369	30.9355	gfp
87	19	119.3364	30.3340	rfp
87	20	24.1015	31.8917	cy5
87	21	101.9874	31.9275	gfp
87	22	126.4018	33.3629	rfp
87	23	58.3276	33.4194	cy5
87	24	17.8775	35.4875	gfp
87	25	86.8446	34.1653	rfp
87	27	105.9990	39.3251	cy5
87	28	56.1979	39.8149	rfp
87	29	11.8134	40.1041	rfp
87	30	127.3343	40.5253	rfp
87	31	112.3187	41.6912	rfp
87	32	96.3971	42.9760	cy5
87	33	118.4995	43.4902	rfp
87	34	137.5088	46.7764	gfp
87	35	11.1330	47.2127	rfp
87	36	23.6449	47.2846	rfp
87	37	144.5428	47.6923	rfp
87	38	53.5995	49.2059	rfp
87	40	13.1803	54.5688	rfp
87	41	145.8136	54.4502	rfp
87	42	132.2962	58.1924	gfp
87	43	123.8963	55.6696	rfp
87	44	56.5847	57.1386	rfp
87	48	67.1774	63.4534	rfp
87	49	124.6503	62.4972	rfp
87	50	95.4848	63.1001	rfp
87	51	31.2749	63.8512	gfp
87	55	16.0591	69.6427	rfp
87	56	28.35	71.0775	gfp
87	57	54.4373	74.5496	rfp
87	59	61.0483	76.0749	rfp
87	60	120.7022	79.0299	rfp
87	61	28.6251	79.2447	gfp
87	62	158.0703	81.3153	rfp
87	63	34.4722	83.1387	rfp
87	64	109.8375	83.1825	rfp
87	66	26.4897	88.3297	rfp
87	67	120.8596	88.7394	gfp
87	69	150.8022	88.2372	rfp
87	70	36.9247	89.8773	gfp
87	71	138.6825	90.1875	rfp
87	72	131.9591	93.4401	rfp
87	73	26.9475	96.855	rfp
87	74	124.1033	96.9080	rfp
87	75	48.4943	99.2505	cy5
87	76	64.3065	98.20125	rfp
87	77	138.8857	98.7409	gfp
87	78	56.5326	101.0987	rfp
87	80	121.0784	103.7610	rfp
87	81	43.2825	105.3	rfp
87	82	61.2305	110.2616	gfp
87	83	128.1481	113.5591	rfp
87	84	45.9628	115.3859	cy5
87	85	140.4612	116.8938	rfp
87	86	113.0206	118.2890	rfp
87	87	57.6738	120.0327	gfp
87	88	96.2581	122.0799	gfp
87	89	45.2909	125.0517	rfp
87	90	84.6208	126.3239	rfp
87	91	150.25275	123.9744	rfp
87	92	72.4729	124.5447	rfp
87	93	116.3718	124.3292	gfp
87	94	132.2396	126.0268	rfp
87	95	61.3618	126.2215	rfp
87	96	122.5793	129.0423	rfp
87	97	113.5472	131.4285	gfp
87	98	50.5541	134.5174	rfp
87	99	56.4845	134.8923	rfp
87	100	102.7084	138.2210	gfp
87	101	70.3083	138.8579	rfp
87	102	92.7087	142.5774	cy5
87	104	99.1397	159.6745	rfp
87	105	92.0160	165.9681	rfp
89	1	12.5431	6.7631	gfp
89	2	9.3814	30.2428	rfp
91	1	13.4302	13.3428	gfp
91	2	32.8087	10.8696	gfp
91	3	44.0790	25.5571	gfp
91	4	58.7434	28.1381	gfp
91	5	44.3249	31.8354	gfp
91	6	55.7722	34.5532	gfp
91	8	51.2863	40.8691	gfp
91	9	27.4008	46.4107	gfp
91	10	39.8380	48.5047	gfp
93	1	17.8083	8.5109	cy5
93	2	25.3876	12.1545	gfp
93	3	12.3328	18.6197	gfp
93	4	4.5675	18.0075	gfp
93	5	19.2718	29.0836	gfp
94	1	31.0214	8.7075	rfp
94	2	25.1041	14.9708	rfp
95	1	50.1781	16.8213	rfp
95	2	43.4861	21.5733	cy5
95	3	58.6730	23.7111	rfp
95	4	51.2846	24.6907	cy5
95	5	47.3448	31.5154	gfp
95	6	60.7897	33.0609	rfp
95	7	9.4089	38.8935	rfp
95	8	6.6954	44.1334	rfp
96	1	31.0201	2.2684	rfp
96	2	13.8675	15.7385	rfp
96	3	5.0754	17.5630	rfp
96	4	42.4646	18.1220	rfp
96	5	31.3045	19.2181	gfp
96	6	9.3186	26.7109	gfp
96	7	22.3792	26.2607	gfp
96	8	17.1286	35.0443	rfp
97	1	9.1017	8.1342	gfp
98	1	25.2141	9.1966	cy5
98	2	49.5812	26.6862	cy5
98	3	27.5010	26.0972	rfp
98	4	34.3338	33.2733	rfp
98	5	47.3413	36.2523	cy5
98	6	37.5754	40.5275	rfp
98	7	26.9232	44.4828	rfp
98	8	32.7911	45.0461	rfp
98	9	20.4287	49.4092	cy5
98	10	44.8275	54.18	rfp
98	11	34.8061	56.0553	rfp
99	1	7.8645	7.0726	cy5
99	2	6.0077	14.6968	cy5
100	1	26.6048	24.8499	rfp
100	2	60.9106	23.3331	rfp
100	3	75.8667	26.0320	rfp
100	4	32.2695	30.2075	rfp
100	5	60.5921	34.8616	rfp
100	7	59.039	50.44975	rfp
100	8	32.0460	61.8213	rfp
100	9	47.3951	62.9247	rfp
100	10	25.4775	65.3209	rfp
100	11	20.4278	67.4619	cy5
100	12	30.1849	68.7038	gfp
100	13	39.4671	69.0620	gfp
100	14	15.2865	71.7506	gfp
100	15	34.7536	74.4720	rfp
100	16	43.0332	75.2598	rfp
100	17	10.1508	82.6393	cy5
100	18	19.2708	84.6533	gfp
100	19	36.6247	88.5890	cy5
100	20	5.8245	87.7884	rfp
100	21	12.8404	93.6832	gfp
100	22	48.5685	92.5727	rfp
100	23	23.1091	95.3290	gfp
100	24	7.0182	96.9880	gfp
100	25	43.3532	106.6159	rfp
100	26	35.3541	111.4137	rfp
101	1	16.9009	7.8326	gfp
101	2	71.6542	7.1016	rfp
101	3	49.7017	8.5360	gfp
101	4	5.8009	13.9002	rfp
101	5	37.2154	16.4742	gfp
101	6	68.1426	14.6890	gfp
101	7	61.2650	15.8889	gfp
101	8	21.8337	19.9035	gfp
101	9	72.2712	19.6413	cy5
101	10	86.6604	20.4515	rfp
101	11	46.6102	21.6254	gfp
101	12	54.4615	22.8105	gfp
101	13	84.0377	28.1923	gfp
101	14	56.0254	31.8737	gfp
101	15	76.8691	33.1282	rfp
101	16	86.6846	37.5628	rfp
101	17	78.7765	42.2318	rfp
101	18	39.8621	43.1316	rfp
101	19	53.4424	43.1926	rfp
101	20	65.7675	44.8875	rfp
102	1	15.3370	8.3484	gfp
103	1	34.9953	6.1073	rfp
103	2	13.6483	7.8809	rfp
103	3	19.7040	15.3882	gfp
103	4	47.0806	15.7141	rfp
103	5	37.3105	16.4953	gfp
103	6	8.8517	17.6768	gfp
103	7	32.2879	20.8392	gfp
103	8	14.2533	23.4159	gfp
103	10	22.4368	25.3239	gfp
103	11	36.0469	25.5119	gfp
103	12	65.75646	26.60238	rfp
103	13	25.0717	32.8443	gfp
103	14	37.9458	34.4567	gfp
103	15	40.3941	41.4637	gfp
103	16	50.1294	41.9250	rfp
103	17	41.2929	47.5107	gfp
104	1	19.6656	16.6694	rfp
104	2	14.7574	20.5461	rfp
104	3	24.6495	22.5576	rfp
104	4	44.7161	24.2989	rfp
104	5	11.1243	25.3687	rfp
104	6	18.9089	26.6044	gfp
104	7	59.9519	27.8590	rfp
104	8	8.6986	33.3020	rfp
104	9	31.3015	32.6926	rfp
104	10	66.9383	32.5604	rfp
104	11	39.1121	33.8864	cy5
104	12	16.3372	36.0952	gfp
104	13	59.3540	36.2672	gfp
104	14	52.9975	36.7081	gfp
104	15	27.0717	38.0976	gfp
104	16	49.7093	41.5772	rfp
104	17	63.7612	43.7955	gfp
104	18	15.18	44.6850	gfp
104	19	78.4657	47.8001	rfp
104	20	26.0188	47.56875	rfp
104	21	57.3165	48.0209	rfp
104	22	71.4257	49.2861	rfp
104	24	7.7490	54.5748	rfp
104	25	43.7935	56.4129	rfp
104	26	70.3069	58.1292	gfp
104	27	29.4800	56.3226	rfp
104	28	37.0131	59.2325	rfp
104	29	77.7721	60.6350	rfp
104	30	10.7280	63.3071	rfp
104	32	16.2221	67.5657	rfp
104	33	77.5150	67.0155	gfp
104	34	27.6186	68.8654	rfp
104	35	64.9310	72.4841	rfp
104	36	72.40125	73.1905	rfp
104	37	25.9488	75.465	rfp
104	38	36.1905	85.8128	rfp
104	39	66.5612	83.4504	gfp
104	40	58.3846	84.8657	rfp
104	41	66.5748	93.12725	rfp
104	42	51.3062	95.1232	rfp
104	43	68.8396	104.2128	rfp
105	1	82.9363	12.1045	gfp
105	2	33.3283	25.8163	rfp
105	3	43.6039	25.5249	rfp
105	4	49.3449	33.6823	gfp
105	5	22.0355	35.2188	rfp
105	6	62.4888	36.2197	gfp
105	7	71.4912	39.4432	rfp
105	8	15.5269	39.5033	rfp
105	9	35.4385	40.5537	gfp
105	10	60.3366	43.2950	gfp
105	11	28.2978	44.4607	gfp
105	12	36.9083	48.1600	gfp
105	13	78.2698	50.2611	gfp
105	14	14.0387	49.5137	gfp
105	15	24.1028	50.2155	gfp
105	16	63.1913	51.4738	gfp
105	17	7.2323	53.9214	rfp
105	18	49.3599	53.2125	gfp
105	19	33.8374	55.2731	gfp
105	20	82.0942	56.6794	gfp
105	21	22.4866	59.4388	gfp
105	22	2.5867	59.6827	rfp
105	23	45.5965	60.3282	gfp
105	24	68.9330	59.7390	gfp
105	25	75.5170	59.9954	gfp
105	26	15.0513	63.3694	rfp
105	27	53.9887	61.3023	gfp
105	28	34.5774	64.2708	gfp
105	29	40.7783	66.1197	gfp
105	30	26.6155	69.4731	rfp
105	31	78.5518	67.6622	gfp
105	32	58.3445	70.4078	gfp
105	33	47.4496	72.4363	gfp
105	34	40.6540	74.6547	gfp
105	35	85.2938	73.6838	gfp
105	36	64.9334	76.3216	gfp
105	37	31.0830	77.5762	rfp
105	38	36.4172	82.9584	rfp
105	39	45.5364	83.3806	rfp
105	40	83.3524	87.1303	rfp
105	41	55.1273	88.6371	rfp
105	42	67.0195	90.7434	gfp
105	44	79.5999	94.5846	gfp
105	45	19.5564	100.2072	rfp
106	2	52.2226	11.5366	rfp
106	3	47.63325	19.7628	gfp
106	4	65.1614	22.1978	gfp
106	5	77.3584	23.3969	rfp
106	6	53.9205	25.4290	gfp
106	7	39.7559	26.0518	gfp
106	8	35.7791	30.6467	gfp
106	9	57.9386	31.9197	gfp
106	10	47.0249	31.7854	gfp
106	11	68.3234	34.4958	gfp
106	12	41.9895	34.9547	gfp
106	13	79.3180	36.3067	rfp
106	14	35.1462	38.7344	gfp
106	15	71.8309	43.7300	gfp
106	16	63.4201	47.2078	gfp
106	17	47.6401	46.3078	rfp
106	18	29.7526	50.8113	rfp
106	19	95.3268	47.2813	gfp
106	20	52.6787	50.3156	gfp
106	21	87.7536	51.6067	rfp
106	22	4.1073	52.1537	rfp
106	23	74.9901	56.6051	gfp
106	24	19.4086	56.2909	rfp
106	25	42.1498	57.6689	cy5
106	26	32.7701	59.6102	cy5
106	27	86.7013	58.6285	gfp
106	28	5.5859	60.9890	rfp
106	29	48.1255	59.8085	gfp
106	30	96.2834	61.5152	rfp
106	31	23.9152	63.2673	rfp
106	32	82.1681	64.5728	gfp
106	33	30.6825	67.2275	gfp
106	34	18.6815	68.1530	rfp
106	35	59.8300	68.9187	gfp
106	36	47.9219	71.0031	cy5
106	37	75.9686	71.5724	gfp
106	38	40.5041	75.3756	rfp
106	39	67.0038	73.4890	gfp
106	40	83.1655	77.6040	gfp
106	41	49.5557	78.6135	rfp
106	42	56.9277	82.34715	rfp
106	43	78.3305	83.6597	rfp
106	44	89.4429	84.3294	rfp
107	1	7.3050	18	rfp
108	1	17.6010	14.7526	gfp
108	2	19.7743	20.9625	gfp
109	1	11.7494	6.5336	gfp
110	1	4.3704	9.4303	rfp
110	2	11.2571	9.8913	gfp
110	3	18.4127	13.6256	gfp
110	4	3.3264	16.1895	rfp
110	5	39.5512	16.3523	rfp
111	1	9.4317	8.1530	rfp
111	2	4.6532	13.4403	rfp
111	3	47.8438	16.7510	rfp
111	4	5.418	22.2485	rfp
111	5	30.9981	21.0527	gfp
111	6	50.5434	26.4005	rfp
111	7	38.5208	27.2847	gfp
111	8	18.4030	25.3255	gfp
111	9	25.3088	28.9307	gfp
111	10	13.9516	32.4463	cy5
111	11	29.1601	35.9308	gfp
111	12	40.5744	42.8489	rfp
111	13	49.0777	42.2747	rfp
111	14	26.2888	46.4299	gfp
111	15	48.7471	58.9962	rfp
111	16	39.7224	60.2801	rfp
111	17	65.2461	63.4747	gfp
111	18	52.8203	66.5079	gfp
111	19	41.6025	67.3762	gfp
111	20	65.3586	72.1939	gfp
111	21	76.9639	76.4765	rfp
111	22	85.7880	76.9268	rfp
111	23	50.0275	78.8924	rfp
111	24	57.7003	77.9533	gfp
111	25	41.4413	78.3368	rfp
111	27	75.2560	84.3218	rfp
112	1	24.7519	7.6075	gfp
112	2	31.6487	14.1463	rfp
112	3	21.8494	15.31875	rfp
112	4	13.5928	20.4967	rfp
112	5	31.8462	29.2012	gfp
112	6	10.6145	37.4053	rfp
112	7	33.7866	49.0896	gfp
113	1	13.3493	28.8734	gfp
114	1	20.3749	26.6924	rfp
114	2	27.6723	25.4954	rfp
114	3	12.8568	26.6744	gfp
114	4	18.0783	34.9821	rfp
114	5	5.3535	59.7983	gfp
114	6	14.0342	64.4891	gfp
114	7	7.60455	69.2859	gfp
114	8	22.5965	72.9372	gfp
115	1	50.4666	22.4184	rfp
115	2	57.2680	29.0383	rfp
115	3	29.4567	31.9374	rfp
115	4	47.2003	33.5094	cy5
115	5	34.7060	37.0048	rfp
115	6	27.3776	39.4757	gfp
115	7	48.2589	40.8457	rfp
115	8	18.5482	42.8570	rfp
115	9	33.4755	43.3071	rfp
115	10	60.9599	44.5384	rfp
115	11	43.3448	48.2033	rfp
115	12	71.6052	47.0069	rfp
115	13	26.0248	47.8961	rfp
115	14	15.9242	49.4520	rfp
115	15	65.1257	52.87065	gfp
115	16	52.1476	53.5715	rfp
115	17	59.2573	54.825	rfp
115	18	71.8350	54.9825	rfp
115	19	18.2478	55.4735	rfp
115	20	46.1601	57.6545	rfp
115	21	60.6242	63.7859	rfp
115	22	31.5405	63.2342	rfp
115	23	5.3250	66.42	rfp
115	24	11.1116	66.9464	rfp
115	25	43.5871	69.9163	rfp
115	26	33.6668	73.4249	rfp
115	27	51.7596	73.1057	gfp
115	28	26.0508	74.5990	rfp
115	29	44.5161	77.9894	rfp
116	1	28.7891	20.8729	rfp
116	2	38.9840	21.8000	rfp
116	3	29.9256	30.9843	gfp
116	4	38.9734	30.3711	gfp
116	5	37.8107	43.7981	gfp
116	6	30.9861	42.4480	cy5
116	7	47.7143	42.8532	gfp
117	1	22.6352	20.2254	rfp
117	2	30.9704	21.9716	rfp
117	3	36.7349	23.0523	rfp
117	4	43.6376	24.8492	rfp
117	5	34.2299	30.7845	gfp
117	6	40.1545	33.1583	rfp
117	7	28.5402	39.9024	gfp
117	8	54.4389	42.3111	gfp
117	9	32.9198	51.6248	rfp
117	10	38.8456	58.7207	rfp
117	11	47.0548	61.9805	gfp
117	12	58.5851	64.1922	gfp
118	1	13.2225	22.9627	rfp
118	2	6.2981	26.5489	rfp
119	1	26.8941	6.2420	cy5
119	2	10.32	11.7906	rfp
120	2	129.8430	79.9178	gfp
120	4	169.3251	91.5204	rfp
120	5	38.8188	96.3370	rfp
121	1	15.8473	15.3635	rfp
122	1	49.5992	4.0359	rfp
122	2	65.1749	5.1700	rfp
122	3	32.41125	10.9202	rfp
122	4	59.5558	15.1333	rfp
122	5	34.0891	17.6445	rfp
122	6	50.3516	18.9339	rfp
122	7	25.9985	18.4238	rfp
122	8	42.2049	19.2770	rfp
122	9	68.2147	20.5644	gfp
122	10	80.8853	21.9357	rfp
122	11	30.4390	24.8270	gfp
122	12	40.0706	26.2648	rfp
122	13	57.7083	26.8314	gfp
122	14	47.8516	26.7464	gfp
122	15	68.6755	28.4139	rfp
122	16	21.3842	29.4901	rfp
122	17	86.9533	31.3057	rfp
122	18	35.7422	35.3061	gfp
122	19	54.3569	33.8001	rfp
122	20	61.3139	36.0144	rfp
122	21	71.0982	36.5239	rfp
122	22	22.1776	41.3174	gfp
122	23	93.04125	42.2999	rfp
122	24	43.4696	41.4837	gfp
122	25	81.5356	43.7082	rfp
122	26	11.8002	44.6125	gfp
122	27	48.7765	49.6979	rfp
122	28	32.9853	50.5035	gfp
122	29	77.8902	51.1421	rfp
122	30	23.1453	53.3344	gfp
122	31	89.8690	52.0538	rfp
122	32	100.9206	52.3051	rfp
122	33	54.8701	54.2875	cy5
122	34	5.8919	54.7717	rfp
122	35	83.7193	56.2167	gfp
122	36	40.0836	57.1449	gfp
122	37	72.7811	55.1584	rfp
122	38	96.4897	57.5295	rfp
122	39	47.2866	58.0961	rfp
122	40	67.7958	59.8277	rfp
122	41	7.9784	61.5274	rfp
122	42	19.3240	64.6352	cy5
122	43	82.1741	64.3784	gfp
122	44	88.3240	65.2781	gfp
122	45	50.6609	65.3683	rfp
122	46	72.2066	65.1005	gfp
122	47	9.2546	68.9286	rfp
122	48	41.2397	69.4423	gfp
122	49	31.8223	72.2857	gfp
122	50	100.8110	71.6545	rfp
122	52	58.2845	74.9446	rfp
122	53	20.3175	75.0726	rfp
122	54	41.6571	79.3400	gfp
122	55	53.2701	79.1219	gfp
122	56	91.1879	78.3994	rfp
122	57	76.8646	80.4591	rfp
122	58	62.8669	81.4964	rfp
124	1	19.5701	7.8885	rfp
124	2	27.6557	10.2407	rfp
124	3	35.4621	29.0379	gfp
124	4	7.7702	31.3631	rfp
124	5	99.2410	33.6846	rfp
124	6	43.9744	40.9055	gfp
124	7	101.5974	40.7987	cy5
124	8	27.4856	44.7677	gfp
124	9	117.3170	50.0849	rfp
124	10	35.7494	51.0079	gfp
124	11	18.5668	50.6509	rfp
124	13	58.5537	52.0529	gfp
124	14	71.3379	67.3371	rfp
124	15	92.7920	76.5581	gfp
124	16	81.9747	79.8168	rfp
126	1	12.1872	16.7077	rfp
126	2	4.3433	27.2869	rfp
127	1	17.4772	14.1278	gfp
127	2	11.9652	25.4040	gfp
128	1	24.7187	23.2137	gfp
129	1	7.34225	22.5965	rfp
129	2	17.1445	29.1706	rfp
130	1	42.9283	12.2460	rfp
130	2	33.4118	20.1232	rfp
130	3	51.3492	20.9864	rfp
130	4	10.2407	25.9956	rfp
130	5	72.2152	40.0644	rfp
130	6	65.73625	40.9127	gfp
130	7	45.0136	44.6787	gfp
130	8	60.0632	49.1666	gfp
130	9	44.3065	52.2574	gfp
130	10	3.9901	52.4663	rfp
130	11	80.3552	56.7271	rfp
130	12	73.0378	60.0586	rfp
130	13	50.3070	61.2484	rfp
130	14	5.7333	63.9267	rfp
130	15	70.2914	66.2033	rfp
130	16	64.2412	69.5445	rfp
130	17	7.6928	69.5105	rfp
130	18	37.3123	74.0284	rfp
130	19	15.4741	74.6969	rfp
130	20	49.3668	76.6150	rfp
131	1	54.3941	19.5262	rfp
131	2	31.4805	19.1297	gfp
131	3	15.4035	20.9891	gfp
131	4	46.4367	21.6873	cy5
131	5	18.3364	27.348	gfp
131	6	58.695	28.1254	rfp
131	7	71.3380	29.9018	gfp
131	8	78.8183	34.0983	rfp
131	9	14.2017	35.5571	gfp
131	10	59.7186	33.9934	rfp
131	11	44.8723	39.1436	rfp
131	12	74.8998	39.1247	gfp
131	13	61.9236	40.7111	rfp
131	14	23.8989	42.3211	gfp
131	15	15.6413	43.5944	gfp
131	16	69.2519	45.9406	rfp
131	18	78.1451	46.0953	rfp
131	19	36.9800	49.9218	gfp
131	20	22.4960	50.1323	gfp
131	21	79.8553	53.7543	rfp
131	22	25.2272	61.5301	gfp
131	23	32.2430	63.4768	gfp
131	24	43.2451	65.102	gfp
131	25	73.8275	66.6510	rfp
131	26	54.5095	81.7187	rfp
132	1	17.2478	10.5708	rfp
132	2	11.0093	14.3860	gfp
133	1	52.7793	7.7039	rfp
133	2	37.6056	9.7860	gfp
133	3	60.5566	12.7510	rfp
133	4	29.6659	14.0961	rfp
133	5	35.2540	18.4900	gfp
133	6	63.9697	22.6195	rfp
133	7	44.1364	22.9989	gfp
133	8	55.3344	28.0394	rfp
133	9	41.3191	30.1684	gfp
133	10	25.8586	32.1386	rfp
133	11	58.3911	33.7261	cy5
133	12	36.2778	34.6036	gfp
133	13	25.6355	40.8507	rfp
133	14	18.7354	42.5274	rfp
133	15	42.7116	43.3173	rfp
133	16	37.8734	48.4973	gfp
133	17	25.5624	50.3609	gfp
133	18	57.1393	52.2105	rfp
133	19	14.4107	52.8051	gfp
133	20	12.9597	64.0999	rfp
133	21	63.0620	65.5813	rfp
133	22	22.6062	64.9785	rfp
133	23	14.6494	72.1553	gfp
133	24	62.6859	75.4892	rfp
133	25	41.8884	79.6509	rfp
133	26	50.3378	80.0634	rfp
133	27	8.5322	83.6903	rfp
133	28	58.0579	86.9570	rfp
133	29	40.2814	89.0372	rfp
133	30	52.5510	96.3779	gfp
133	31	64.7954	97.3218	gfp
133	32	55.5996	102.1541	gfp
133	33	88.5401	102.9512	rfp
133	34	51.0055	106.8796	gfp
133	35	94.7240	110.5265	gfp
133	36	63.6373	113.6732	gfp
133	37	56.2988	120.6118	gfp
133	38	97.4258	119.4206	gfp
133	39	43.7683	120.5588	gfp
133	40	86.0479	120.3304	gfp
133	41	73.6375	125.1846	gfp
133	42	46.4253	126.6619	cy5
133	43	76.1941	133.0102	gfp
133	44	69.7175	138.4815	cy5
133	45	108.4675	144.7786	rfp
133	46	101.91	147.6848	rfp
133	47	87.4109	150.4664	rfp
134	1	82.0124	4.0708	rfp
134	2	113.6767	11.4785	rfp
134	3	86.6709	9.4668	gfp
134	4	60.3853	11.3487	gfp
134	5	81.2829	14.2803	gfp
134	6	93.8040	15.0343	gfp
134	7	74.8483	17.0359	gfp
134	8	68.1185	20.8797	gfp
134	9	61.4228	22.1719	gfp
134	10	122.3857	22.1856	rfp
134	11	75.4252	22.6589	gfp
134	12	97.1837	23.0198	gfp
134	13	85.1088	24.5967	gfp
134	14	28.6432	26.5747	rfp
134	15	35.9291	28.0443	gfp
134	16	54.4389	30.2832	gfp
134	17	98.1321	29.9234	gfp
134	18	88.3926	30.5361	gfp
134	19	126.7291	31.8939	gfp
134	20	140.0057	33.3964	rfp
134	21	42.2065	35.4852	gfp
134	22	92.8580	35.6216	cy5
134	23	54.6684	39.5477	gfp
134	24	120.2925	39.99	rfp
134	25	8.3157	43.9685	gfp
134	26	97.4688	40.7166	cy5
134	27	32.0785	41.4653	gfp
134	28	20.2193	45.5800	gfp
134	29	37.7981	45.6966	gfp
134	30	83.5410	49.2388	rfp
134	31	126.9532	48.7677	gfp
134	32	54.9669	49.149	gfp
134	33	137.8031	49.7327	gfp
134	34	90.7691	52.0202	rfp
134	35	47.7443	53.4751	gfp
134	36	21.0197	53.5391	gfp
134	37	116.5358	54.3718	rfp
134	38	107.0851	56.4978	gfp
134	39	2.9136	56.4820	rfp
134	40	14.4849	57.7644	gfp
134	41	26.9671	57.1823	gfp
134	42	125.3551	56.9486	cy5
134	43	55.6685	58.7942	gfp
134	44	97.4618	60.1739	gfp
134	45	83.3698	60.8163	gfp
134	46	28.9294	63.9207	gfp
134	47	113.8071	63.8444	gfp
134	48	15.2240	65.4870	rfp
134	49	102.8775	63.9807	gfp
134	50	52.6879	66.5683	gfp
134	51	140.8672	65.9574	gfp
134	52	23.6356	68.3999	rfp
134	53	39.3684	70.1134	gfp
134	55	98.2199	72.1008	gfp
134	56	104.6706	70.95	gfp
134	57	8.5025	73.5511	rfp
134	58	15.5147	74.6265	rfp
134	59	136.5970	75.2491	gfp
134	60	46.9308	76.4998	gfp
134	61	105.7720	77.8398	gfp
134	62	84.7214	80.5907	gfp
134	63	91.4033	79.2049	gfp
134	64	9.6521	81.5509	rfp
134	65	117.8812	80.0147	cy5
134	66	130.8156	82.8049	rfp
134	67	62.5220	85.4123	rfp
134	68	96.5565	86.8767	gfp
134	69	125.8171	89.2546	rfp
134	70	86.8188	88.8563	gfp
134	71	54.3873	90.3507	gfp
134	72	79.2477	90.1119	rfp
134	73	71.3780	90.8219	gfp
134	74	32.1377	92.9126	gfp
134	75	86.5187	95.7744	gfp
134	76	22.0625	97.9075	rfp
134	77	57.8007	99.3414	gfp
134	78	46.8480	99.7224	gfp
134	79	75.5834	99.3749	gfp
134	80	67.2009	99.9246	gfp
134	81	107.7473	100.4695	gfp
134	82	86.7938	102.1663	gfp
134	83	59.4317	108.2412	rfp
134	84	75.0020	108.1588	gfp
134	85	84.2400	108.06	rfp
134	86	39.1954	108.8321	rfp
134	87	66.9442	109.2596	rfp
134	88	92.4989	108.0473	rfp
134	89	49.6226	109.9046	gfp
135	1	17.4561	8.1858	gfp
135	2	29.6530	7.3836	gfp
135	3	19.9547	19.2291	gfp
135	4	7.3215	21.5192	gfp
136	1	45.7510	3.3276	cy5
136	2	33.1025	7.7675	cy5
136	3	44.5955	9.9353	cy5
136	4	22.7139	12.9744	gfp
136	5	71.4002	14.8484	rfp
136	6	48.4776	18.6830	gfp
136	7	20.3016	20.6440	gfp
136	8	58.5973	21.6075	gfp
136	9	68.8029	24.5799	gfp
136	10	13.9667	22.8181	gfp
136	11	26.9707	23.3570	gfp
136	12	6.0112	25.2449	gfp
136	13	22.8975	29.0133	gfp
136	14	56.9027	30.3414	gfp
136	15	15.1855	31.2965	gfp
136	16	48.1864	29.3840	gfp
136	17	31.6384	31.6235	rfp
136	18	64.5880	35.4515	gfp
136	19	22.9604	37.6329	gfp
136	20	64.7729	42.2078	gfp
136	21	18.9669	45.0646	gfp
136	22	27.7688	46.1052	rfp
136	23	53.7098	53.5777	gfp
136	25	48.2186	62.8777	rfp
137	1	72.4715	7.1207	rfp
137	2	60.9479	11.3200	rfp
137	3	74.4747	18.7505	gfp
137	4	65.6807	18.7823	gfp
137	5	58.9201	21.7292	gfp
137	6	65.145	28.0332	rfp
137	7	77.5861	26.8171	gfp
137	8	86.2637	28.1186	gfp
137	9	49.4346	29.4512	gfp
137	10	79.8931	33.0324	rfp
137	11	54.223	34.615	gfp
137	12	26.6711	34.7299	gfp
137	13	48.0935	38.4287	gfp
137	14	34.8207	41.1778	gfp
137	15	158.8233	40.0905	rfp
137	16	24.4025	40.635	rfp
137	17	88.2824	44.6561	gfp
137	18	146.2962	44.7596	rfp
137	19	101.6015	45.0098	gfp
137	20	161.07714	46.51998	gfp
137	21	80.1155	45.1453	gfp
137	22	153.2968	45.1773	gfp
137	23	125.55	47.265	rfp
137	24	67.8599	48.5685	gfp
137	25	117.3083	48.4997	gfp
137	26	137.8282	49.3217	rfp
137	27	151.3499	52.1598	gfp
137	29	9.4357	52.3906	rfp
137	30	129.2466	55.0126	rfp
137	31	66.8421	54.6611	rfp
137	32	102.6056	56.3256	gfp
137	33	119.6398	56.92125	rfp
137	34	144.1996	57.1877	gfp
137	35	89.6026	57.8267	rfp
137	36	158.6897	57.3589	rfp
137	37	45.8247	59.5904	rfp
137	38	111.6806	58.9458	rfp
137	39	97.0449	61.8371	rfp
137	40	168.3392	63.3943	rfp
137	41	158.0146	63.7094	rfp
137	42	123.5811	65.7855	rfp
137	43	112.9704	66.1443	gfp
137	44	138.5751	69.9226	rfp
137	45	103.6974	68.8346	rfp
137	46	159.0038	71.7930	rfp
137	47	152.3959	73.9287	gfp
137	48	170.1334	77.7635	rfp
137	49	161.3204	80.7251	gfp
137	50	155.2278	82.4613	gfp
137	51	170.4911	85.7088	rfp
137	52	162.9384	86.8132	rfp
138	1	23.1102	6.4020	rfp
138	2	20.8902	14.0483	rfp
138	3	30.2304	17.9812	rfp
138	4	40.2167	14.9723	rfp
138	5	54.5146	21.8968	gfp
138	6	80.9949	22.8596	rfp
138	7	11.4511	25.2064	rfp
138	8	67.5669	27.0141	gfp
138	9	60.0791	28.2994	gfp
138	10	75.5477	29.6493	gfp
138	11	36.8412	29.8870	rfp
138	12	48.2930	31.4902	gfp
138	14	99.6525	35.6105	rfp
138	15	53.8087	36.8002	rfp
138	16	79.7765	37.6761	gfp
138	17	108.8700	37.14	rfp
138	18	62.1734	37.9283	rfp
138	19	124.0991	37.6691	rfp
138	20	115.1325	42.0581	rfp
138	21	135.8023	41.7414	rfp
138	22	46.4285	43.3590	rfp
138	23	168.1347	43.4870	gfp
138	24	178.8205	43.6296	rfp
138	25	16.4475	45.2694	rfp
138	26	92.3284	45.4424	rfp
138	27	151.9203	44.8351	rfp
138	28	161.8322	45.2044	rfp
138	29	75.1203	45.0833	gfp
138	30	191.9538	45.8282	rfp
138	31	83.9834	45.4836	gfp
138	32	123.6225	46.3875	rfp
138	33	139.5214	52.3495	gfp
138	34	23.9287	51.2234	rfp
138	35	186.2103	50.6093	gfp
138	36	46.8926	51.3963	rfp
138	37	115.5011	51.1985	rfp
138	38	178.2212	51.6160	gfp
138	39	169.1222	51.1083	gfp
138	40	78.8325	54.0825	gfp
138	41	205.5696	52.4546	rfp
138	42	123.7955	53.5183	rfp
138	43	108.8954	53.9013	rfp
138	44	216.7838	58.1239	rfp
138	45	16.2732	55.8099	gfp
138	46	238.7629	56.6391	rfp
138	47	154.3382	57.3977	gfp
138	48	170.7953	57.4349	gfp
138	49	38.0661	59.9516	gfp
138	50	12.0271	60.6343	gfp
138	51	29.4639	62.2624	gfp
138	52	184.1121	59.9956	gfp
138	53	20.4395	62.1946	gfp
138	54	208.44078	62.15478	rfp
138	55	96.7642	63.3459	gfp
138	56	198.6153	63.2029	gfp
138	57	230.2978	64.4170	rfp
138	58	88.9757	63.4021	rfp
138	59	78.6083	65.2869	gfp
138	60	154.6862	66.8049	rfp
138	61	71.6094	67.5758	gfp
138	62	43.0977	69.9019	gfp
138	63	108.9952	68.8342	gfp
138	64	144.3689	70.7630	gfp
138	65	119.6996	70.0346	gfp
138	66	55.1785	71.7004	gfp
138	67	226.0139	75.3380	gfp
138	68	161.7384	74.7494	rfp
138	69	102.0642	74.7873	rfp
138	70	169.2442	74.2926	rfp
138	71	211.2494	75.7437	cy5
138	72	50.1595	76.2963	gfp
138	73	112.5525	75.9984	gfp
138	74	70.0166	76.6953	gfp
138	75	89.5682	76.0604	rfp
138	76	187.6214	79.0791	rfp
138	77	196.2244	77.5751	rfp
138	78	33.6902	78.9286	gfp
138	79	120.4427	77.3779	gfp
138	80	132.9025	77.9000	gfp
138	81	25.7035	79.9494	gfp
138	82	178.8306	79.0648	rfp
138	83	107.0442	81.66345	rfp
138	84	241.2945	79.593	cy5
138	85	168.2610	81.6088	rfp
138	86	99.5450	83.8126	rfp
138	87	218.3241	81.7517	cy5
138	88	80.0104	82.2497	gfp
138	89	127.5920	82.6937	gfp
138	90	141.5422	81.8929	gfp
138	91	91.6186	86.9893	rfp
138	92	178.4243	87.9559	cy5
138	93	28.7910	89.5222	rfp
138	94	111.9739	88.7729	rfp
138	95	238.8610	88.9025	cy5
138	96	38.3694	90.1629	rfp
138	97	81.30225	90.2097	rfp
138	98	134.2665	92.4761	gfp
138	99	217.9946	89.8239	rfp
138	100	70.5148	91.7685	rfp
138	101	124.3322	90.3509	gfp
138	102	151.4263	91.6289	rfp
138	103	61.3990	92.3293	gfp
138	104	228.8480	93.5478	rfp
138	105	247.5615	94.7229	rfp
138	106	182.3404	96.9502	rfp
138	107	235.8888	96.3968	rfp
138	108	161.3154	96.9462	gfp
138	109	220.3148	96.9305	rfp
138	110	110.1166	97.0794	gfp
138	111	192.5609	97.8522	rfp
138	112	26.6921	99.2504	rfp
138	113	143.8316	99.4760	rfp
138	114	36.4241	100.8614	rfp
138	115	64.3896	99.5907	gfp
138	116	70.6503	100.8894	rfp
138	117	171.8579	100.4588	rfp
138	118	115.9403	102.7460	gfp
138	119	122.9646	101.7257	gfp
138	120	243.6195	104.3249	rfp
138	121	224.8619	103.1553	gfp
138	122	56.1975	104.325	gfp
138	123	152.7777	103.9930	rfp
138	124	218.1419	105.6334	cy5
138	125	104.619	105.4919	rfp
138	126	88.3902	106.0801	rfp
138	127	73.8701	108.747	gfp
138	128	228.6419	107.9635	gfp
138	129	131.7878	109.4923	gfp
138	130	39.1053	110.1323	rfp
138	131	178.8387	109.4466	rfp
138	132	211.1736	111.3439	gfp
138	133	90.1605	115.6555	gfp
138	134	105.8852	112.5525	rfp
138	135	189.3441	113.5200	gfp
138	136	99.4287	114.3164	gfp
138	137	118.1796	114.4282	rfp
138	138	219.2919	114.6084	rfp
138	139	50.0788	115.3779	gfp
138	140	199.5408	115.6095	cy5
138	141	148.3550	117.7621	rfp
138	142	172.7009	117.7469	rfp
138	143	181.7825	116.7846	gfp
138	144	71.3608	118.5137	gfp
138	145	156.7643	117.6187	rfp
138	146	112.7758	119.2919	gfp
138	147	134.6232	120.1909	rfp
138	148	191.1653	121.8196	gfp
138	149	65.5975	122.8933	rfp
138	150	75.5394	123.5373	gfp
138	151	83.5009	123.9697	gfp
138	152	143.63075	123.82925	rfp
138	153	210.6312	123.65295	cy5
138	154	160.4266	124.0802	rfp
138	155	176.8682	123.2279	gfp
138	156	199.9578	125.3981	gfp
138	157	99.8564	125.0239	gfp
138	158	187.4024	128.4147	gfp
138	159	108.5984	129.6380	gfp
138	160	123.4254	129.5792	rfp
138	161	64.6885	129.1969	rfp
138	162	78.6601	129.6151	gfp
138	163	136.2721	128.7865	rfp
138	164	169.2851	130.3861	gfp
138	165	205.3570	130.6743	rfp
138	166	88.1648	131.6245	gfp
138	167	160.6370	133.3726	rfp
138	168	173.6312	137.1466	rfp
138	169	165.3478	141.0508	gfp
138	170	107.5215	142.4289	rfp
138	171	77.19575	143.9425	rfp
138	172	140.6129	144.0587	rfp
138	173	173.7215	143.6892	cy5
138	174	94.5862	145.2490	rfp
138	175	117.2570	146.4012	rfp
138	176	130.1586	144.3128	rfp
138	177	149.5854	146.2687	rfp
138	178	102.8284	148.7524	rfp
138	179	163.6653	149.9764	gfp
138	180	136.0335	154.0393	rfp
138	181	170.2484	155.2616	gfp
138	182	145.4038	155.6746	rfp
138	183	89.9204	159.2094	rfp
138	184	133.2421	162.0281	gfp
138	185	158.63775	160.3309	rfp
138	186	149.3660	162.6782	rfp
138	187	102.1422	163.3269	gfp
138	188	173.0864	164.2326	rfp
138	189	111.8027	166.0472	gfp
138	190	164.1525	167.3775	rfp
138	191	125.6179	168.8778	gfp
138	192	137.4558	170.8149	rfp
138	193	108.4105	174.1461	gfp
138	194	159.4366	175.8577	gfp
138	195	128.8842	180.9194	rfp
138	196	152.2934	178.4447	gfp
138	197	138.5331	179.4175	rfp
138	198	148.5163	184.1611	rfp
138	199	142.6462	187.1449	rfp
139	1	12.0235	7.4340	rfp
139	2	18.7647	9.9019	gfp
139	3	7.0950	15.5672	rfp
139	4	29.2311	16.4427	cy5
139	5	18.2277	20.3949	gfp
140	1	20.4834	3.7686	rfp
140	2	20.2409	9.7931	rfp
140	3	30.5670	13.7365	gfp
140	4	21.2316	17.6911	gfp
140	5	14.3255	19.29195	cy5
140	6	26.3153	23.7278	rfp
140	7	41.3223	30.7221	rfp
140	8	58.21125	29.76675	rfp
140	9	30.1538	36.0555	rfp
140	10	5.8562	40.7630	rfp
140	11	57.0675	45.8	gfp
140	12	66.8633	41.5823	gfp
140	13	45.9770	41.3534	gfp
140	14	38.4959	45.2194	gfp
140	15	81.1072	46.2281	rfp
140	16	29.1647	50.5360	gfp
140	17	15.9638	48.4657	gfp
140	18	46.6335	48.4160	gfp
140	19	5.4604	52.5234	rfp
140	20	84.1725	52.9380	rfp
140	21	18.2423	56.5897	cy5
140	22	41.8027	56.5487	gfp
140	23	69.4569	57.1840	gfp
140	24	9.6177	59.1139	rfp
140	25	60.0253	61.0690	gfp
140	26	81.9829	60.0274	rfp
140	27	74.8819	61.5519	gfp
140	28	26.8654	68.1009	gfp
140	29	55.4517	67.6276	gfp
140	30	44.5129	69.1723	gfp
140	31	34.2573	70.2383	gfp
140	32	17.0040	70.6085	rfp
140	33	49.4517	77.8465	gfp
140	34	20.0087	77.1941	rfp
140	35	25.8675	82.7525	cy5
140	36	66.0408	83.7630	gfp
140	37	34.5325	87.8525	rfp
140	38	27.0401	90.3565	rfp
140	39	40.1103	95.4359	cy5
140	41	67.88625	105.135	gfp
140	42	53.8161	106.8658	rfp
140	43	76.9216	106.7121	rfp
140	44	41.4293	115.0668	gfp
140	45	73.0733	114.8511	gfp
140	46	48.7607	113.8172	gfp
140	47	58.8799	114.0919	gfp
140	48	32.3877	117.9445	rfp
140	49	43.5667	125.2846	gfp
140	50	53.6373	137.6393	rfp
142	1	23.5056	8.7014	cy5
142	2	33.3840	12.8896	gfp
142	3	39.2501	17.0546	gfp
142	4	50.9441	21.2234	gfp
142	5	43.2540	22.6282	gfp
142	6	26.6984	25.5063	gfp
142	7	57.7806	25.5534	rfp
142	8	50.8117	29.7178	gfp
142	9	32.9988	30.7385	rfp
142	10	42.9497	29.9762	gfp
142	11	6.1931	35.6499	rfp
142	12	26.5822	34.5297	gfp
142	13	55.6511	36.0408	rfp
142	14	15.4209	41.8981	gfp
142	15	45.3909	41.6270	gfp
142	16	11.1277	49.1413	rfp
142	17	28.9139	52.3346	gfp
142	18	42.7106	52.89	gfp
142	19	52.3052	53.6661	gfp
142	20	37.5861	61.3459	gfp
142	21	52.5792	89.6609	rfp
144	1	23.0759	17.3052	rfp
144	2	12.0278	19.2631	rfp
144	3	20.2193	25.5971	rfp
144	4	15.4448	33.9926	gfp
144	5	24.2735	33.5830	rfp
144	6	7.2057	37.9732	rfp
144	7	29.4137	38.5925	rfp
144	8	15.8889	41.0496	gfp
144	9	25.2625	44.8848	rfp
144	10	9.6699	46.0254	rfp
144	11	14.6603	51.8217	rfp
144	12	16.1486	59.7176	rfp
145	1	15.6648	14.8241	gfp
145	2	54.2938	18.9643	gfp
145	3	6.1405	21.2492	rfp
145	4	3.0335	28.1583	rfp
145	5	15.0324	29.0683	gfp
145	6	36.6629	31.4703	gfp
145	7	21.8633	30.1259	gfp
145	8	28.3417	33.7204	gfp
145	9	48.0005	34.2925	gfp
145	10	17.2181	35.3637	gfp
145	11	36.9621	40.3035	rfp
145	12	21.5489	44.6181	gfp
146	1	59.8091	6.3034	rfp
146	2	35.6409	6.8831	rfp
146	3	50.3839	8.7008	gfp
146	4	67.7882	9.2594	rfp
146	5	43.1986	12.4026	gfp
146	6	40.4827	18.7856	gfp
146	7	12.1533	19.8701	rfp
146	8	78.733	21.6505	rfp
146	9	65.5781	22.4429	gfp
146	10	54.8367	23.8005	gfp
146	11	19.0076	24.4136	gfp
146	12	9.5652	26.8636	gfp
146	13	31.9027	26.2465	gfp
146	14	20.0841	30.8832	gfp
146	15	78.2438	31.4680	rfp
146	16	67.1526	37.9998	gfp
146	17	54.1539	41.0882	gfp
146	18	60.9775	44.5833	gfp
146	19	48.9125	46.7318	gfp
146	20	54.4568	50.6553	gfp
146	21	69.8237	50.0718	gfp
146	22	30.8866	51.3414	cy5
146	23	37.3751	50.8243	gfp
146	24	60.9224	55.8785	gfp
146	25	24.9703	56.3811	cy5
146	26	54.6402	61.1772	gfp
146	27	37.0356	61.7754	gfp
146	28	47.0325	62.9475	gfp
146	29	27.5979	62.7827	rfp
147	1	10.5267	12.5334	cy5
148	1	160.5575	14.6292	gfp
148	2	179.7422	25.0563	gfp
148	3	151.7542	22.5327	gfp
148	4	169.4613	22.7841	gfp
148	5	191.1631	28.9853	rfp
148	6	142.3031	27.4192	gfp
148	7	167.6264	29.4946	gfp
148	8	175.4878	33.4325	gfp
148	9	140.835	33.435	rfp
148	10	130.4816	35.7695	gfp
148	11	189.6689	37.2476	cy5
148	12	122.90475	36.9155	rfp
148	13	136.0454	37.4431	gfp
148	14	146.5689	40.5690	gfp
148	15	112.2834	45.0333	gfp
148	16	98.3352	43.0924	rfp
148	17	136.3920	43.5247	gfp
148	18	127.4328	44.9633	gfp
148	19	85.4377	46.1324	gfp
148	20	56.2496	46.2615	rfp
148	21	150.3675	46.3125	rfp
148	22	94.6156	48.7679	gfp
148	23	173.2235	49.3425	gfp
148	24	58.4354	52.3394	gfp
148	25	71.3434	52.4895	gfp
148	26	78.5009	52.2709	gfp
148	27	210.9834	52.2678	rfp
148	28	119.9016	53.7353	gfp
148	29	178.0917	52.8183	rfp
148	30	32.6497	54.8002	rfp
148	31	87.6521	54.2479	gfp
148	32	152.7787	53.8666	rfp
148	33	198.2108	54.0994	rfp
148	35	63.6179	54.98625	gfp
148	36	166.3187	54.2104	rfp
148	37	138.9339	55.6199	gfp
148	38	40.6555	57.2770	cy5
148	39	146.2734	56.4847	gfp
148	40	200.9175	58.8597	gfp
148	41	69.8670	60.0091	rfp
148	42	116.8839	61.3941	gfp
148	43	153.82734	61.79874	rfp
148	44	163.7001	61.4721	rfp
148	45	186.6818	62.2679	rfp
148	46	107.7978	62.8533	rfp
148	47	92.3897	67.0707	rfp
148	48	212.9097	65.6586	gfp
[truncated: 14,267 more rows]
