# Supplementary material for: The Beta Cell in Its Cluster: Stochastic Graphs of Beta Cell Connectivity in the Islets of Langerhans
Source: PLoS Comput Biol. 2015 Aug 12;11(8):e1004423. doi: 10.1371/journal.pcbi.1004423 (PMC4534467; doi:10.1371/journal.pcbi.1004423)
Supplement: S1 Dataset — (ZIP) [file pcbi.1004423.s048.zip › datazip/C13.2011.dapi.coords.tsv]

2	1	36.7701	18.0549	gfp
2	2	66.2714	18.6349	gfp
2	3	11.5179	45.8065	gfp
3	1	57.5498	14.1637	gfp
3	2	66.6402	14.0434	cy5
3	3	80.5626	15.2407	rfp
3	4	32.3390	16.2918	gfp
3	6	92.0845	23.8339	gfp
3	7	24.8394	26.4587	gfp
3	8	65.1073	29.4648	rfp
3	9	13.5146	36.8441	gfp
3	10	19.5619	38.1195	gfp
3	11	15.8428	46.60125	gfp
3	12	7.1906	52.2092	rfp
3	13	58.4646	54.1708	gfp
3	14	37.4653	54.7697	gfp
3	15	23.7860	77.3551	gfp
3	16	86.0514	74.7125	gfp
3	17	6.0661	77.9477	gfp
3	18	7.1770	86.8728	rfp
3	19	59.4117	89.6819	gfp
3	20	15.8647	93.9718	gfp
3	21	37.5962	93.6658	cy5
3	22	26.2607	103.0552	gfp
4	1	8.7803	24.0315	rfp
4	2	12.7194	28.3542	gfp
6	1	30.6660	8.3565	gfp
6	2	43.4454	8.6572	gfp
6	3	30.5146	16.4782	gfp
6	4	6.2979	22.9583	rfp
6	5	23.5060	23.9563	gfp
6	6	15.5277	29.5214	gfp
6	7	31.2759	36.7816	gfp
7	2	7.7308	16.4199	rfp
8	1	107.5810	23.7112	gfp
8	3	74.3273	38.2431	gfp
8	4	90.7413	39.6590	gfp
8	5	100.2673	38.7302	gfp
8	6	83.205	41.9819	gfp
8	7	107.8998	43.3926	gfp
8	8	96.8939	46.0580	gfp
8	9	69.2717	46.8152	gfp
8	10	80.5994	52.0402	rfp
8	11	67.8578	54.9957	gfp
8	12	63.4915	62.5701	rfp
8	13	16.1877	68.8358	gfp
8	14	8.7965	70.9834	gfp
8	15	39.65675	78.52875	gfp
8	16	11.6219	77.7344	gfp
8	17	4.1824	79.2947	rfp
8	18	7.1428	85.6536	rfp
8	19	10.8465	91.9783	gfp
9	1	30.0310	5.0012	gfp
9	2	34.2548	10.0972	gfp
9	3	30.3821	17.5459	gfp
9	4	11.4736	19.5485	gfp
9	5	7.0262	26.0500	gfp
9	6	22.1808	26.8571	gfp
9	7	4.3616	33.3052	gfp
9	8	24.3025	34.4309	gfp
9	9	16.4374	40.2117	gfp
10	1	11.4706	23.2081	rfp
10	2	22.0431	22.1017	cy5
10	3	51.6605	21.3555	cy5
10	4	60.5862	24.6653	gfp
10	5	73.9748	24.0096	rfp
10	6	19.2944	30.3706	cy5
10	7	67.09075	33.24975	gfp
10	8	55.7773	35.4105	rfp
10	9	86.0901	35.5622	gfp
10	10	18.533	44.2004	rfp
10	11	45.6490	40.1300	cy5
10	12	86.0758	51.4784	gfp
10	13	4.8106	55.0893	rfp
10	14	38.5557	56.9340	rfp
10	15	22.1004	58.5351	gfp
10	16	98.6689	62.4521	rfp
10	17	4.8766	70.3473	gfp
10	18	69.4501	71.4465	gfp
10	19	86.8086	71.1884	rfp
10	20	13.7213	78.0751	gfp
10	21	14.7198	84.5871	gfp
10	22	68.7183	86.4042	gfp
10	23	21.5291	88.2953	gfp
10	24	59.2427	90.5099	gfp
10	25	37.24875	92.5373	rfp
10	26	54.4814	94.3656	gfp
10	27	21.6553	95.7825	gfp
10	28	10.5014	101.7185	gfp
10	29	69.3375	99.9750	rfp
10	30	17.5543	105.3549	gfp
10	31	47.9260	107.4557	gfp
10	32	7.3705	111.3052	gfp
10	33	36.6807	109.5557	gfp
10	34	64.8746	113.6182	rfp
10	35	55.7735	111.4427	rfp
10	36	18.1675	113.4686	rfp
10	37	28.6937	114.5582	gfp
10	38	41.1609	115.8321	rfp
10	39	75.4923	118.5543	gfp
10	40	49.6398	125.9614	gfp
10	41	69.8371	124.9024	gfp
10	42	60.6345	128.5776	gfp
10	43	68.0343	137.0098	rfp
10	44	73.6600	141.4042	gfp
11	1	6.1180	5.8809	rfp
11	2	6.5901	16.6254	gfp
11	3	23.6775	18.1725	gfp
11	4	12.8238	23.4135	gfp
11	5	17.1665	27.6451	gfp
11	6	5.7122	33.7476	gfp
11	7	14.1028	32.3633	gfp
11	8	15.8180	38.7039	gfp
12	1	92.5954	8.0751	rfp
12	2	46.8714	13.2141	gfp
12	3	87.7503	16.6515	gfp
12	4	36.7605	17.6739	rfp
12	5	51.8688	17.7465	gfp
12	6	66.8254	19.9328	gfp
12	7	76.8932	21.3949	gfp
12	8	56.8675	26.5072	gfp
12	9	85.9682	23.2786	gfp
12	10	25.3326	24.3651	gfp
12	11	68.3564	32.0411	gfp
12	12	87.9631	30.1711	gfp
12	13	6.2811	32.8182	rfp
12	14	48.9913	34.7225	rfp
12	15	12.2463	34.8039	gfp
12	16	2.8430	39.5583	rfp
12	17	21.0364	40.2755	gfp
12	18	33.2379	40.7131	rfp
12	19	6.2686	44.5117	gfp
12	20	83.0490	43.0694	rfp
12	21	40.1247	47.7096	gfp
12	22	65.4395	49.3004	rfp
12	23	61.7681	58.8332	gfp
12	24	73.5176	57.2686	rfp
12	25	27.3636	61.8822	gfp
12	26	41.0667	71.6397	rfp
12	27	59.3339	71.9053	gfp
13	1	10.0967	13.9295	gfp
13	2	20.9952	13.2225	gfp
13	3	13.1076	19.3279	gfp
13	4	13.1639	25.5459	rfp
13	5	7.8475	29.7027	gfp
14	1	50.3745	5.0558	rfp
14	2	56.5627	7.9811	rfp
14	3	49.2716	15.0801	gfp
14	4	56.4375	17.3714	rfp
14	5	34.5247	18.9931	cy5
14	6	54.9957	30.8489	rfp
14	7	45.6076	32.7138	gfp
14	8	11.3702	37.6002	gfp
14	9	58.8838	40.635	rfp
14	10	18.6781	41.4860	gfp
14	11	23.8650	48.2382	gfp
14	12	44.3076	47.7156	gfp
14	13	59.2102	51.4953	rfp
14	14	28.1903	52.3399	gfp
14	15	13.7490	55.3252	cy5
14	16	22.6865	59.1803	gfp
14	17	6.6416	63.7568	gfp
14	18	41.1864	70.3362	gfp
14	19	41.9250	79.0869	gfp
15	1	34.3084	12.4581	gfp
15	2	87.7790	10.8787	gfp
15	3	42.8220	11.5898	rfp
15	4	94.1572	20.1584	gfp
15	5	43.9675	18.0883	rfp
15	6	53.7769	23.2926	rfp
15	7	31.1110	27.3145	gfp
15	8	19.8568	27.6685	rfp
15	9	94.8377	36.0246	gfp
15	10	79.8217	34.6775	gfp
15	11	58.9110	42.0056	rfp
15	12	21.1553	39.1559	gfp
15	13	47.5164	41.2926	rfp
15	14	10.4006	43.1433	rfp
15	15	86.5234	50.5059	rfp
15	16	48.6545	47.6870	rfp
15	17	70.563	47.2914	gfp
15	18	11.2961	53.8489	gfp
15	19	73.3300	55.5394	gfp
15	20	29.2004	56.0697	rfp
15	21	5.1543	60.2849	rfp
15	22	19.7475	59.5200	gfp
15	23	27.8870	69.8673	gfp
15	24	63.5664	68.4379	gfp
15	25	40.8769	71.1228	gfp
15	26	4.5099	72.7929	gfp
15	27	49.2471	74.3249	rfp
15	28	35.0175	77.1175	rfp
15	29	17.0220	79.5437	gfp
16	1	55.4239	6.1143	rfp
16	2	40.9317	9.0945	rfp
16	3	31.4862	17.6809	cy5
16	4	37.7242	19.0523	cy5
16	5	33.16375	23.8005	gfp
16	7	30.2264	30.5740	gfp
16	8	61.1400	30.6075	rfp
16	9	31.2451	41.2753	cy5
16	10	11.3391	44.6211	cy5
16	11	43.9621	43.5865	gfp
16	12	61.2942	48.9854	gfp
16	13	47.7227	54.3231	gfp
16	14	17.6217	55.8587	gfp
16	15	5.1183	54.8136	gfp
16	16	29.4939	57.4426	gfp
16	17	20.0899	64.9363	gfp
17	1	8.8932	11.3755	rfp
18	1	155.8672	6.4735	gfp
18	2	130.8154	12.7856	rfp
18	3	101.7048	13.6681	rfp
18	4	163.6889	20.3679	gfp
18	5	122.3797	30.4636	cy5
18	7	80.2001	50.1104	gfp
18	8	153.3802	56.6804	cy5
18	9	100.9948	62.5824	cy5
18	10	123.6327	65.1911	gfp
18	14	157.4124	92.0456	gfp
18	16	184.0498	87.8568	gfp
18	17	173.6854	90.9505	rfp
18	18	195.7653	100.5306	gfp
18	19	167.2485	100.0911	rfp
18	20	73.2314	107.2133	gfp
18	21	62.6540	110.6397	gfp
18	22	123.09825	110.9723	gfp
18	23	63.2837	134.0586	rfp
18	24	83.6763	147.8911	gfp
18	25	176.0565	156.89625	gfp
18	26	145.2037	161.2018	rfp
18	28	50.8498	162.8829	rfp
18	29	165.6759	164.0804	gfp
18	30	42.0369	166.1928	rfp
18	31	173.3502	172.344	rfp
18	32	154.6557	174.9478	gfp
18	33	39.5256	190.4814	gfp
18	34	138.1091	197.8385	gfp
18	35	149.37125	200.2815	gfp
18	36	5.3185	203.1039	rfp
18	37	82.9646	206.8163	rfp
18	38	114.8697	206.0058	gfp
18	39	31.9853	207.3290	gfp
18	40	63.1197	210.7301	cy5
18	42	14.1724	228.8401	gfp
18	43	132.7512	238.8933	rfp
18	44	82.2120	251.0832	gfp
19	1	12.2183	4.3558	gfp
19	2	17.8119	11.0808	gfp
19	3	13.2386	18.963	rfp
19	4	6.2696	20.3831	rfp
19	5	10.7796	31.5720	rfp
19	6	5.1859	38.9707	gfp
20	1	14.5157	8.5899	gfp
20	2	47.4146	12.7521	gfp
20	3	24.5352	12.8411	gfp
20	4	69.5700	17.28	gfp
20	5	39.1398	20.3468	gfp
20	6	60.2966	18.9728	gfp
20	7	7.8706	22.9510	gfp
20	8	70.1951	25.3622	cy5
20	9	55.8370	27.1530	gfp
20	10	85.8925	30.2644	gfp
20	11	40.0110	28.7165	gfp
20	12	79.2049	35.6504	gfp
20	13	32.7553	39.8351	cy5
20	14	20.2020	43.3257	gfp
20	15	27.1054	45.6977	cy5
20	16	64.0000	47.4785	cy5
20	17	10.8162	48.0856	gfp
20	18	74.7804	50.8022	gfp
20	19	17.8870	51.9540	gfp
20	20	67.2932	52.4035	rfp
20	21	30.7331	52.6093	gfp
20	22	48.5040	55.5253	cy5
20	23	57.6896	60.1051	rfp
20	24	37.9420	61.6747	gfp
20	25	7.7349	61.7101	gfp
20	26	29.2959	64.7623	gfp
21	1	24.1937	11.2193	rfp
21	2	16.1310	12.4581	rfp
21	3	53.9630	23.9717	rfp
21	4	23.0574	26.7565	gfp
21	5	39.67825	27.9177	gfp
21	6	94.5943	28.7138	rfp
21	7	88.0718	30.4836	rfp
21	8	92.3003	39.1570	gfp
21	9	81.9736	37.8498	gfp
21	10	9.5675	42.9965	rfp
21	11	38.6597	43.6988	rfp
21	12	72.7877	44.5613	rfp
21	14	86.7932	49.9400	gfp
21	15	75.1056	50.6417	gfp
21	16	16.5192	52.8327	rfp
21	17	27.1567	54.7750	cy5
21	18	34.1407	61.7788	cy5
21	19	19.8592	61.0289	rfp
21	20	64.20975	64.0843	gfp
21	21	71.8336	67.3920	gfp
21	22	98.8392	66.8884	gfp
21	23	44.8984	74.4198	gfp
21	24	81.9347	75.7941	gfp
21	25	103.3913	76.3669	gfp
21	26	71.3037	80.0632	rfp
21	27	108.3301	82.9689	rfp
21	28	55.3261	80.4216	rfp
21	29	45.6678	84.5571	rfp
21	30	96.5181	84.6203	gfp
21	31	89.7973	90.0534	rfp
21	32	91.0001	96.2938	gfp
21	33	56.3559	100.1750	rfp
21	34	106.0935	100.9022	rfp
21	35	76.5506	100.6609	gfp
21	36	45.2983	102.6328	rfp
21	37	92.4896	102.6399	rfp
21	38	73.5436	106.6294	gfp
21	39	96.7764	105.9545	rfp
21	40	52.7673	113.0853	rfp
21	41	72.2230	115.9676	rfp
22	1	16.7650	17.1223	gfp
23	1	20.8277	22.0600	rfp
23	2	14.2510	30.7334	rfp
23	3	22.1072	31.2941	rfp
24	1	18.0991	8.5805	rfp
24	2	27.1975	18.7709	gfp
24	3	72.1568	36.0888	gfp
24	4	15.1079	39.3863	rfp
24	5	31.9753	40.4176	rfp
24	6	59.0175	45.9935	rfp
24	7	17.7812	50.3811	rfp
24	8	62.3844	58.3467	rfp
24	9	53.6714	57.8515	gfp
24	10	17.4398	59.6460	gfp
24	11	28.3498	64.5403	rfp
24	12	20.9188	66.4405	rfp
25	1	41.4852	6.1177	gfp
25	2	32.6353	9.2185	gfp
25	3	31.9082	15.0709	gfp
25	4	12.5146	22.1817	cy5
25	5	5.1776	22.1939	gfp
25	6	35.7975	23.5082	gfp
25	7	10.9943	32.5725	gfp
25	8	25.0425	36.225	gfp
25	9	15.8495	39.2644	gfp
26	1	39.9352	16.9951	gfp
26	2	34.8796	21.0741	gfp
26	3	7.4786	21.4310	rfp
26	4	49.4779	21.0660	cy5
26	5	44.4065	24.3577	gfp
26	6	10.0241	28.4498	gfp
26	7	26.8495	32.8731	gfp
27	1	86.8815	9.8121	rfp
27	2	79.89	16.935	gfp
27	3	73.8433	27.348	gfp
27	4	104.2596	31.8238	gfp
27	5	38.4682	44.1724	rfp
27	6	85.2429	48.4814	rfp
27	7	170.2428	47.8168	rfp
27	8	156.9480	50.9733	gfp
27	10	66.4974	53.5974	gfp
27	11	176.1326	53.7200	rfp
27	12	30.5719	54.4369	gfp
27	13	173.1078	61.2444	rfp
27	15	61.7156	68.0838	rfp
27	16	141.9	69.5126	gfp
27	17	166.6432	72.2450	gfp
27	18	178.8014	76.5813	rfp
27	19	57.1120	79.2341	gfp
27	20	151.5277	79.0641	gfp
27	21	168.7085	78.5825	rfp
27	22	9.5955	81.5738	gfp
27	23	142.2225	84.9160	gfp
27	24	70.8835	86.7935	gfp
27	25	60.0241	87.7689	rfp
27	26	78.6293	90.6353	gfp
27	27	107.4136	91.3415	gfp
27	28	167.1477	96.2347	rfp
27	29	103.16646	101.54106	rfp
27	30	150.7593	101.9479	gfp
27	32	113.3832	106.6986	rfp
27	33	65.1859	106.2479	gfp
27	34	153.4608	110.2349	gfp
27	35	88.3608	114.6467	rfp
27	36	82.1789	120.3335	rfp
27	37	53.6576	121.9186	gfp
27	38	68.9075	129.5853	cy5
27	39	74.3314	132.6843	rfp
27	40	108.2037	135.7060	gfp
27	41	68.2812	136.2773	gfp
27	42	133.3731	139.7715	gfp
27	43	61.0958	141.1356	rfp
27	44	66.8016	156.7267	cy5
27	45	55.5173	157.1779	rfp
27	46	76.0639	158.9771	gfp
27	47	83.1418	166.4226	gfp
27	48	90.6308	166.3025	gfp
27	49	69.9264	171.3737	gfp
27	50	78.4610	171.5092	gfp
28	1	64.0133	4.8727	gfp
28	2	53.2827	15.4449	rfp
28	4	36.2913	20.0181	rfp
28	5	68.7236	17.1236	gfp
28	6	110.9506	20.6223	gfp
28	7	125.2503	23.3129	gfp
28	8	26.2996	25.7747	rfp
28	9	65.3408	24.7288	gfp
28	10	103.1202	28.7927	gfp
28	11	79.98645	29.0508	gfp
28	12	62.7523	30.9184	gfp
28	13	109.2089	33.7216	rfp
28	14	31.7451	35.7193	rfp
28	15	59.2555	35.9741	rfp
28	16	115.8936	41.3703	gfp
28	17	23.0703	40.6120	gfp
28	18	141.2958	45.0091	rfp
28	19	162.2175	45.6402	gfp
28	20	45.0072	48.8241	gfp
28	22	96.9587	50.1772	gfp
28	23	125.6433	51.5410	gfp
28	24	24.8595	54.9969	gfp
28	25	167.5486	55.1212	gfp
28	26	11.98625	55.1045	rfp
28	27	120.1665	55.9037	gfp
28	28	99.1905	55.5920	gfp
28	29	82.1984	58.695	gfp
28	30	143.9074	60.4655	gfp
28	31	113.8425	64.0004	gfp
28	32	101.5208	65.5898	gfp
28	34	167.9217	70.5227	rfp
28	35	25.0149	73.5890	rfp
28	36	157.3895	72.0029	gfp
28	37	134.205	73.6950	gfp
28	38	41.3839	75.4570	gfp
28	39	57.3786	75.5232	gfp
28	41	6.3855	82.0787	rfp
28	42	103.3398	84.0184	rfp
28	43	49.7851	84.9693	cy5
28	45	19.5930	85.7717	gfp
28	46	8.0499	90.1293	rfp
28	47	145.5192	92.2290	gfp
28	48	66.0781	95.5933	gfp
28	49	27.9629	95.6965	rfp
28	50	121.1394	98.7775	rfp
28	51	150.8483	98.8613	gfp
28	52	60.2511	99.7965	rfp
28	53	7.7050	104.0198	rfp
28	54	25.585	104.1197	gfp
28	55	35.6025	106.7250	gfp
28	56	45.2874	116.8555	rfp
28	57	55.8949	115.7365	rfp
28	58	117.5788	115.3842	gfp
28	59	127.9794	117.9933	rfp
28	60	148.8911	119.4617	gfp
28	61	80.33475	122.55	gfp
28	62	99.3116	123.3609	gfp
28	63	112.2928	124.7907	gfp
28	64	18.0859	125.5489	gfp
28	65	29.01855	127.0457	rfp
28	66	55.0605	127.2353	rfp
28	67	118.9219	127.0023	rfp
28	68	132.4219	126.7509	gfp
28	69	35.4952	132.2653	rfp
28	70	90.5443	133.0296	gfp
28	71	49.4261	135.3425	rfp
28	72	76.5385	136.3645	gfp
28	73	130.2497	136.9416	rfp
28	74	71.1573	138.1452	gfp
28	75	114.1686	142.87825	gfp
28	76	91.8057	152.7767	rfp
28	77	126.8938	146.2756	rfp
28	78	52.4416	146.2970	rfp
28	79	64.7304	147.0391	rfp
28	80	82.99	148.2271	rfp
28	81	75.1098	152.3955	gfp
28	82	100.1826	164.5413	rfp
28	83	87.7608	164.3675	gfp
29	1	28.9184	4.7949	rfp
29	2	31.7912	15.0167	gfp
29	3	62.1246	17.6196	gfp
29	4	64.6319	23.6085	gfp
29	5	23.9386	23.7575	gfp
29	6	42.6587	24.7922	gfp
29	7	50.2852	24.2442	gfp
29	8	75.7445	26.8234	gfp
29	9	26.8261	29.3841	gfp
29	10	61.8555	31.3986	rfp
29	11	88.1374	34.2514	gfp
29	12	34.9005	33.8323	gfp
29	13	3.9345	38.4162	gfp
29	14	80.3995	36.8649	gfp
29	15	26.2146	44.6037	cy5
29	16	73.14558	47.4849	gfp
29	17	12.7415	49.2496	rfp
29	18	28.7514	51.5414	gfp
29	19	81.8270	54.1995	gfp
29	20	70.0248	60.4450	cy5
29	21	79.0125	64.6173	cy5
29	22	28.2927	63.6236	gfp
29	23	65.6119	73.1305	gfp
29	24	74.9937	75.7776	gfp
29	25	58.9422	80.6714	gfp
30	1	27.2134	6.6849	rfp
30	2	18.6983	10.4409	rfp
30	3	6.3684	16.6884	rfp
31	2	21.2549	26.5095	gfp
32	1	22.4840	5.8078	gfp
32	2	36.1417	11.3777	gfp
32	3	16.1205	10.6334	gfp
32	4	6.4879	13.3838	gfp
32	5	52.2998	15.4739	gfp
32	6	41.0303	20.9001	gfp
32	7	18.7265	24.7035	gfp
32	8	42.2733	27.0384	gfp
32	9	62.9240	30.0290	gfp
32	10	36.60375	35.0252	gfp
32	11	52.1062	41.5790	gfp
33	1	5.3056	9.8102	gfp
33	2	12.5532	11.9933	gfp
34	1	12.8915	6.9677	gfp
35	1	41.0623	7.6916	gfp
35	2	55.2330	9.1660	gfp
35	3	65.8903	10.3558	rfp
35	4	32.6869	12.0643	rfp
35	5	72.3770	14.1061	rfp
35	6	82.2728	21.0199	gfp
35	7	92.8925	24.5725	gfp
35	8	9.7232	29.3920	gfp
35	9	41.2056	30.5028	rfp
35	10	61.2340	40.1486	cy5
35	11	89.3472	37.6299	rfp
35	12	114.0747	38.571	gfp
35	13	2.8247	40.5127	rfp
35	14	48.3980	40.1973	rfp
35	15	10.8979	47.1265	rfp
35	16	113.1041	51.2266	gfp
35	17	75.8528	52.3389	cy5
35	18	100.8093	54.1240	rfp
35	19	17.2891	55.3502	rfp
35	20	35.6654	55.4739	rfp
35	21	69.5151	56.6198	cy5
35	22	10.0553	58.4591	rfp
35	23	25.5693	65.2400	rfp
35	24	76.7309	70.9356	rfp
35	25	110.9543	75.3935	gfp
35	26	27.9871	79.9038	gfp
35	27	78.1556	81.3253	gfp
35	28	34.7177	83.1796	gfp
35	29	67.8732	84.3730	gfp
35	30	40.2019	86.4484	gfp
35	31	85.1727	89.3605	gfp
35	32	76.9680	91.1823	gfp
35	33	56.9580	92.1049	gfp
35	34	97.4442	93.2353	gfp
35	35	69.4235	96.5995	gfp
35	36	82.7414	96.6895	gfp
35	37	119.5491	98.2422	rfp
36	1	19.1523	4.6502	gfp
36	2	4.7315	10.7662	gfp
37	1	62.4609	3.5018	rfp
37	2	65.8283	10.7688	gfp
37	3	39.7213	18.54375	cy5
37	4	65.5481	23.3378	gfp
37	5	34.6290	23.7014	cy5
37	6	74.5099	22.4634	rfp
37	7	29.2972	32.7601	gfp
37	8	59.6160	32.5551	rfp
37	9	36.7363	38.9437	gfp
37	10	47.5993	39.4670	gfp
37	11	34.9986	46.9992	rfp
37	12	13.5396	53.8038	gfp
38	1	8.5881	35.8214	gfp
39	1	136.3751	9.2507	rfp
39	2	79.8725	11.3219	rfp
39	3	92.0936	11.8646	rfp
39	4	127.8149	15.3518	gfp
39	5	142.1160	18.3011	gfp
39	6	92.4463	19.4723	gfp
39	7	120.9894	19.9097	gfp
39	8	55.8218	21.8420	rfp
39	9	134.6479	24.2173	gfp
39	10	81.7028	27.9726	gfp
39	11	150.7419	30.315	gfp
39	12	105.4641	33.4018	gfp
39	13	127.1702	36.7790	gfp
39	14	197.5210	47.1622	rfp
39	15	79.2567	40.3751	gfp
39	16	116.5372	41.4162	gfp
39	17	137.5960	43.7425	gfp
39	18	106.4074	44.9213	gfp
39	19	59.0693	46.9065	rfp
39	20	162.0644	46.9429	cy5
39	21	120.8796	50.2356	rfp
39	22	47.6316	53.2857	gfp
39	23	96.4275	54.0762	gfp
39	24	126.5195	54.6697	gfp
39	25	162.1645	54.2198	gfp
39	26	74.0994	60.3702	rfp
39	27	58.222	57.8995	rfp
39	28	196.8176	63.0080	gfp
39	29	161.3529	60.6026	rfp
39	30	104.8290	61.3412	rfp
39	31	155.8987	72.2619	cy5
39	32	199.0648	78.0574	rfp
39	33	109.0912	75.3852	rfp
39	34	34.5254	76.3071	gfp
39	35	60.6021	76.2573	gfp
39	36	80.8659	80.4821	rfp
39	38	164.3684	92.2954	rfp
39	39	72.9925	86.63425	rfp
39	40	64.9649	87.5064	gfp
39	41	92.4319	87.1797	rfp
39	42	195.8420	88.5416	gfp
39	43	55.8323	90.7499	gfp
39	44	32.164	93.4318	gfp
39	45	72.0465	96.7903	rfp
39	46	194.5702	99.8605	gfp
39	47	26.2109	98.1416	rfp
39	48	97.4026	98.6977	gfp
39	49	2.0989	100.4032	rfp
39	50	9.2623	101.0049	rfp
39	51	34.2889	99.2152	gfp
39	52	54.9490	100.4761	gfp
39	53	80.1523	101.4285	gfp
39	54	133.2860	104.6816	gfp
39	55	17.4416	105.5637	gfp
39	56	51.5613	106.7475	cy5
39	57	176.0017	108.3056	gfp
39	58	5.8960	107.7894	rfp
39	59	185.0890	110.4332	gfp
39	60	59.1813	111.7130	gfp
39	61	198.0763	112.8563	gfp
39	62	156.5131	113.3809	rfp
39	63	29.9723	113.9231	rfp
39	64	17.5926	116.0529	rfp
39	65	50.1733	115.2528	rfp
39	66	74.8357	115.8326	rfp
39	67	147.0869	115.6342	gfp
39	68	152.7369	119.6652	gfp
39	69	181.9818	125.2690	gfp
39	70	64.5970	125.3843	rfp
39	71	45.3435	128.2131	rfp
39	72	192.2912	132.1345	gfp
39	73	48.3644	133.9296	rfp
39	74	144.8545	131.6112	cy5
39	75	184.6901	135.0149	gfp
39	76	165.2517	135.0639	gfp
39	77	133.6038	137.5486	gfp
39	78	113.6526	141.6062	gfp
39	79	146.5879	137.5953	gfp
39	80	158.4174	140.6916	gfp
39	81	62.8463	142.0898	rfp
39	82	187.0787	143.1676	gfp
39	83	138.2865	145.3962	rfp
39	84	70.9066	146.8057	gfp
39	85	55.5716	146.7552	rfp
39	86	99.0498	153.3091	gfp
39	87	57.4999	154.4667	rfp
39	88	160.261	153.06925	gfp
39	89	184.3110	156.6941	gfp
39	90	71.9719	155.0292	gfp
39	91	176.9779	163.1877	gfp
39	92	87.5364	160.3520	rfp
39	93	68.4037	160.9660	cy5
39	96	97.6823	165.8881	gfp
39	97	103.5378	174.0603	rfp
39	98	173.6494	174.3666	rfp
39	99	192.3348	176.2150	rfp
39	100	136.3496	179.4373	rfp
39	101	161.3405	185.7374	gfp
39	102	152.8005	183.3887	gfp
39	103	140.6453	188.6183	gfp
39	104	152.2339	193.0386	rfp
40	1	39.7082	13.8152	rfp
40	2	6.0762	15.9418	gfp
40	3	8.9225	24.6802	gfp
40	4	18.6735	30.0948	rfp
41	1	76.5451	8.2161	gfp
41	2	66.6186	11.2478	gfp
41	3	104.9257	15.2311	gfp
41	4	70.7829	16.3154	gfp
41	5	53.2357	18.8648	gfp
41	6	87.2913	18.2990	gfp
41	7	34.3370	21.2887	rfp
41	8	110.1301	26.0052	gfp
41	9	80.7389	25.6540	gfp
41	10	26.7214	27.0823	gfp
41	11	76.3970	35.6022	gfp
41	12	97.2979	40.1105	gfp
41	13	19.6725	40.0882	rfp
41	14	86.5805	41.5767	gfp
41	15	130.8496	42.2254	rfp
41	16	52.5744	46.4949	gfp
41	17	54.3950	54.7981	gfp
41	18	75.1705	56.5216	rfp
41	19	33.6032	55.7327	gfp
41	20	47.4459	60.2998	rfp
41	21	141.6271	60.3869	gfp
41	22	61.6602	61.9648	cy5
41	23	54.6895	62.9062	cy5
41	24	106.9356	62.4127	rfp
41	25	102.7578	73.6098	rfp
41	26	42.8581	73.6365	gfp
41	27	125.1020	71.7563	rfp
41	28	80.8147	73.3087	gfp
41	29	53.7151	73.8776	rfp
41	30	135.3295	75.2979	rfp
41	32	55.0150	82.8686	cy5
41	33	129.6659	83.3600	rfp
41	34	23.2526	88.2770	cy5
41	35	147.4885	90.7020	gfp
41	36	135.9305	92.1429	gfp
41	37	128.0090	93.9296	gfp
41	38	54.8653	95.5809	gfp
41	39	146.7944	97.3444	gfp
41	40	26.7675	101.8413	gfp
41	41	33.8047	104.7162	gfp
41	42	119.8180	106.0877	gfp
41	43	44.4405	107.2082	gfp
41	44	134.7579	110.7335	gfp
41	45	36.9293	113.1914	gfp
41	46	125.3263	114.6137	gfp
41	47	89.4004	116.3886	rfp
41	48	110.6731	115.4661	cy5
41	49	44.0376	118.9043	gfp
41	50	97.0821	118.7811	cy5
41	51	63.21	120.7306	cy5
41	52	113.7511	125.5744	gfp
41	53	57.8051	129.7299	cy5
41	54	103.4601	128.2614	gfp
41	55	83.4878	131.5353	rfp
41	56	94.7307	136.3594	gfp
41	58	64.0884	138.8490	gfp
41	60	134.1027	145.3993	rfp
42	1	6.1001	7.0195	gfp
43	2	6.7028	6.3076	gfp
43	3	13.4202	12.5463	gfp
44	1	38.3451	6.3479	rfp
44	2	30.3311	19.3298	rfp
44	3	10.2221	21.4808	rfp
44	4	16.0363	28.2004	gfp
45	1	8.2863	9.0366	cy5
45	2	11.5798	14.4420	gfp
46	1	9.5840	13.9254	rfp
46	2	32.9899	14.9147	rfp
46	3	28.3929	19.8273	gfp
46	4	14.3157	21.6294	rfp
46	5	41.4366	27.5046	rfp
46	6	56.3023	28.3072	rfp
46	7	29.8127	32.6888	rfp
46	8	9.8255	33.7765	gfp
46	9	46.4281	35.7378	rfp
46	10	67.4647	37.6159	rfp
46	11	28.3657	50.2598	gfp
46	12	65.7336	56.6713	gfp
46	13	37.6465	57.7447	gfp
46	14	50.7276	60.8778	gfp
46	15	31.6249	67.9440	gfp
46	16	50.3479	70.7888	gfp
46	17	29.9925	76.7101	gfp
46	18	58.8361	97.8888	cy5
46	19	83.9042	98.35734	rfp
46	20	41.5235	102.1404	gfp
46	21	57.0726	105.1797	gfp
46	22	45.7125	107.7225	cy5
46	23	66.6858	114.2367	rfp
47	1	62.8459	9.5536	gfp
47	2	92.3828	13.7398	rfp
47	3	36.4764	15.1122	rfp
47	4	56.06125	16.1653	gfp
47	5	48.2632	18.7721	gfp
47	6	119.7537	25.2119	gfp
47	7	94.4504	28.3520	gfp
47	8	127.6356	29.7870	gfp
47	9	65.3812	32.7503	cy5
47	10	56.4139	32.4702	gfp
47	11	40.3125	40.248	gfp
47	12	56.66325	40.0287	gfp
47	13	127.5944	41.4159	gfp
47	15	29.9423	42.7778	gfp
47	16	111.0084	45.7364	rfp
47	17	130.1412	49.2515	rfp
47	18	65.2078	50.6241	gfp
47	19	37.1269	59.5148	gfp
47	20	57.7275	58.5875	rfp
47	22	117.1412	64.9331	rfp
47	23	67.3004	71.7025	rfp
47	24	142.2447	71.8137	rfp
47	25	105.7083	71.7204	gfp
47	26	4.4050	76.6753	rfp
47	27	67.1183	79.1000	rfp
47	28	132.0324	79.7224	gfp
47	29	103.9256	81.8989	gfp
47	30	15.3622	86.9634	cy5
47	31	98.3446	85.5073	gfp
47	32	115.1325	88.6875	rfp
47	33	9.9756	92.9511	gfp
47	34	29.1775	99.4766	gfp
47	35	87.0899	96.5664	cy5
47	36	3.6180	98.3020	gfp
47	37	50.1308	98.2601	gfp
47	38	75.3314	104.3695	rfp
47	39	48.1758	105.3342	gfp
47	40	6.4310	107.0953	rfp
47	41	37.3710	107.5768	gfp
47	42	24.3308	117.4527	gfp
47	43	38.6405	122.3903	gfp
47	44	20.3573	123.2069	gfp
48	1	90.2005	19.1868	gfp
48	2	82.1927	21.3298	gfp
48	3	74.3663	25.1933	gfp
48	4	39.99	30.6862	gfp
48	5	117.8483	31.8868	gfp
48	6	125.5048	40.9226	gfp
48	7	149.0529	44.1990	gfp
48	8	135.3980	49.4205	gfp
48	9	29.8345	51.8830	gfp
48	10	86.2201	57.5159	rfp
48	11	121.87275	55.95375	gfp
48	13	145.7927	56.3012	gfp
48	14	131.9544	59.1213	gfp
48	15	24.4971	62.6811	cy5
48	16	10.3928	69.66	gfp
48	17	122.0394	74.6767	cy5
48	18	141.5959	75.9411	gfp
48	19	17.9803	79.1719	gfp
48	20	129.3569	84.2499	gfp
48	21	26.2927	86.8690	gfp
48	22	91.1683	92.0330	gfp
48	23	36.0804	99.8222	gfp
48	24	43.9704	100.5891	gfp
48	25	21.2528	104.07075	gfp
48	26	29.3475	103.7095	gfp
48	29	58.5168	112.9174	gfp
48	30	147.1406	113.3426	gfp
48	31	29.3106	116.5884	gfp
48	32	132.4908	119.8318	gfp
48	33	118.6588	121.9610	gfp
48	34	43.3986	125.9387	gfp
48	35	63.8500	126.5242	rfp
48	36	23.0265	128.7596	gfp
48	37	140.8211	131.3396	gfp
48	38	156.1229	132.2777	gfp
48	39	34.0036	132.7894	gfp
48	40	112.1913	133.1225	gfp
48	41	64.0882	135.4649	rfp
48	42	12.7542	138.0698	rfp
48	43	89.3981	143.4469	gfp
48	44	132.7418	154.9748	gfp
48	45	110.8568	162.5712	gfp
49	1	22.3915	7.3619	cy5
49	2	4.3629	5.9997	gfp
49	3	12.7523	14.8199	gfp
49	4	27.57375	15.0036	gfp
49	5	5.9013	15.9868	gfp
49	6	23.2019	20.4987	gfp
49	7	22.7755	28.7984	gfp
50	1	14.5853	14.0030	rfp
50	2	6.3544	8.8747	rfp
51	1	10.2422	4.8431	gfp
51	2	5.3904	11.3796	gfp
51	3	16.3501	12.5775	gfp
51	4	6.9222	19.1196	gfp
52	1	22.4732	6.1728	rfp
52	2	14.1864	10.9759	gfp
52	3	20.8565	13.4876	rfp
52	4	7.9270	17.4945	gfp
53	1	12.5223	16.4263	gfp
53	2	15.0480	27.2421	rfp
54	1	21.9189	18.2342	gfp
54	2	3.0933	28.2119	gfp
54	3	24.9415	31.4733	gfp
54	4	14.7626	37.9694	gfp
55	1	27.7160	11.0851	gfp
55	2	30.4177	31.8033	gfp
55	3	43.4515	35.647	rfp
55	4	17.3464	44.5805	gfp
55	5	32.7387	43.5053	gfp
56	1	31.0281	7.3721	gfp
56	2	9.6446	9.6324	gfp
56	3	27.9945	21.7864	gfp
56	4	13.6002	23.3101	gfp
57	1	14.1864	14.6236	cy5
58	1	101.1502	8.8168	rfp
58	2	81.2829	25.3743	gfp
58	3	72.1939	31.0675	gfp
58	4	100.3354	35.5509	gfp
58	5	86.0358	38.5413	gfp
58	6	93.0494	39.2630	rfp
58	7	76.1609	42.4851	gfp
58	8	64.5656	48.0470	gfp
58	9	77.1907	51.8942	gfp
58	10	53.6702	51.4544	rfp
58	11	58.8449	57.1098	gfp
58	12	67.9437	57.2085	gfp
58	13	74.46525	60.9444	gfp
58	14	51.82575	61.3153	gfp
58	15	55.8957	71.5305	gfp
58	16	71.99275	73.88475	gfp
58	17	59.8351	81.0522	rfp
58	18	42.7833	83.1634	gfp
58	19	54.8135	89.1597	gfp
58	20	38.3877	90.6942	gfp
58	21	12.4969	100.7365	rfp
60	1	6.8336	5.7609	rfp
61	1	64.0637	10.0354	rfp
61	2	58.7411	15.9315	gfp
61	3	13.3300	40.7138	gfp
61	4	23.9725	43.7299	gfp
61	5	34.3383	46.8048	gfp
61	6	5.1152	51.7254	gfp
61	7	20.1835	51.5874	gfp
61	8	11.1985	57.2493	gfp
62	1	55.6722	6.0619	gfp
62	2	32.4894	9.2548	gfp
62	3	23.5844	9.4530	gfp
62	4	46.7246	18.0031	gfp
62	5	38.2376	29.7982	gfp
62	6	18.6558	48.5044	gfp
62	7	29.4061	47.1730	gfp
62	8	4.8625	53.0246	gfp
62	9	11.7772	53.2065	gfp
62	10	5.547	61.4316	gfp
63	2	48.9467	48.0012	gfp
63	3	29.6897	57.0825	rfp
63	4	18.8893	71.6913	gfp
63	5	34.1452	80.3555	rfp
64	1	21.3812	4.8941	rfp
64	2	14.8123	7.6628	rfp
64	3	35.6281	12.7925	rfp
64	4	10.7279	11.8471	rfp
64	5	23.2820	16.3855	gfp
64	6	5.7661	19.5613	rfp
64	7	18.0391	20.9122	gfp
65	1	74.7574	29.2512	rfp
65	2	76.7467	40.4669	gfp
65	3	50.8019	52.4242	gfp
65	4	43.6296	60.5747	gfp
65	5	24.5324	84.9564	gfp
66	1	46.5126	9.1241	gfp
66	2	27.6244	9.2143	gfp
66	3	29.2639	16.3519	rfp
66	4	47.3713	19.8174	gfp
66	5	9.0487	27.9242	gfp
66	6	41.8146	24.8325	gfp
66	7	17.89875	26.1295	gfp
66	9	8.5679	44.4086	gfp
66	10	61.1623	45.4492	gfp
66	11	69.6197	47.0783	rfp
66	12	2.8783	51.0195	rfp
66	13	56.8643	55.3706	rfp
66	15	6.3664	59.8775	rfp
66	16	50.2168	67.3022	rfp
66	17	67.9941	69.3950	gfp
66	18	15.1486	76.0937	gfp
66	20	37.3754	85.3879	gfp
66	21	60.9881	91.0323	rfp
66	22	28.2771	91.6475	rfp
66	23	41.3048	98.6007	rfp
68	1	8.7661	6.5631	cy5
68	2	27.9654	10.3753	cy5
68	3	27.0068	17.2798	gfp
68	4	42.0599	23.9881	rfp
68	5	23.8521	25.50975	gfp
70	1	165.5783	5.4570	rfp
70	2	79.75425	9.57825	rfp
70	3	90.9791	11.1984	gfp
70	4	162.6475	12.6075	gfp
70	5	147.9558	17.8331	gfp
70	6	102.5906	23.8819	rfp
70	7	84.6088	18.6291	gfp
70	8	93.4519	20.5497	gfp
70	9	155.7419	22.8258	gfp
70	10	57.3055	23.9805	rfp
70	11	128.0434	23.3129	gfp
70	12	144.8450	26.5052	gfp
70	13	89.2282	33.9194	rfp
70	14	120.6983	36.3012	gfp
70	15	115.9504	44.7677	gfp
70	16	168.6352	44.90275	rfp
70	18	20.5957	49.7978	gfp
70	19	34.2092	53.1964	gfp
70	20	127.0892	56.8607	gfp
70	21	75.9397	58.0480	rfp
70	22	102.4066	61.1622	gfp
70	23	38.6203	62.2501	cy5
70	24	154.2751	64.87625	gfp
70	25	26.2380	64.7551	gfp
70	26	16.9389	67.56375	gfp
70	27	66.0360	67.1511	gfp
70	28	144.3552	69.6080	rfp
70	29	113.0730	71.2159	gfp
70	30	31.0768	71.9455	gfp
70	31	40.0693	71.3042	gfp
70	32	8.8438	76.3417	gfp
70	33	145.5708	75.9962	gfp
70	34	43.8356	78.4651	gfp
70	35	15.6499	81.9254	gfp
70	36	140.1032	81.5833	gfp
70	37	24.4781	84.8671	gfp
70	38	137.3188	89.2581	gfp
70	39	119.325	99.0075	rfp
70	40	37.7062	100.9557	gfp
70	41	65.5392	103.3075	cy5
70	42	51.6033	107.2427	gfp
70	43	18.5885	107.9479	gfp
70	44	27.3818	109.3582	gfp
70	45	104.6919	110.7923	gfp
70	46	32.8814	112.3526	gfp
70	47	38.8621	115.8238	gfp
70	48	62.8958	112.2465	gfp
70	49	82.2074	116.9711	gfp
71	1	7.5668	5.6736	rfp
72	2	4.1208	32.0196	gfp
72	3	26.5643	34.6577	gfp
72	4	37.3383	39.6317	gfp
72	5	69.5061	43.9113	rfp
72	6	25.7876	66.1869	gfp
73	1	22.8409	3.3099	gfp
73	2	3.9266	25.6472	gfp
74	1	8.4013	10.4992	gfp
74	2	16.2406	14.1839	cy5
74	3	27.6125	17.4625	cy5
75	1	33.2802	8.3895	gfp
75	2	29.7721	18.9703	rfp
75	3	57.1824	19.9269	gfp
75	4	48.0661	23.8741	gfp
75	5	9.7362	23.1261	gfp
75	6	30.3956	29.0116	gfp
75	7	34.4310	33.9609	cy5
75	8	38.0824	45.6715	rfp
75	9	23.0672	58.7884	rfp
76	1	104.6976	9.3702	gfp
76	2	120.6060	11.6492	rfp
76	3	112.1839	12.9856	gfp
76	4	133.4920	17.1770	gfp
76	5	84.3000	22.155	gfp
77	1	30.9733	2.9820	rfp
77	2	7.9467	6.7146	rfp
78	1	16.2130	5.4079	rfp
78	2	2.7098	7.6185	gfp
78	3	11.2627	15.1244	rfp
78	4	13.8303	33.6206	rfp
78	5	22.7657	40.5899	gfp
78	6	11.5332	41.4796	rfp
78	7	18.8685	45.8524	gfp
79	1	39.99	6.8531	gfp
79	2	52.3548	8.5497	rfp
79	3	73.4876	11.3978	gfp
79	4	31.9805	13.8057	rfp
79	5	39.9764	15.3664	gfp
79	6	65.6143	16.5838	gfp
79	7	50.1784	19.1789	gfp
79	8	81.1470	19.8587	rfp
79	9	11.4084	22.4541	gfp
79	10	16.3899	28.2072	gfp
79	11	67.9526	30.5379	gfp
79	12	60.3699	32.1078	gfp
79	14	88.3319	32.2087	cy5
79	15	97.8423	33.0441	gfp
79	16	79.8616	39.5695	rfp
79	17	61.2795	45.6269	rfp
79	18	49.6996	45.9793	gfp
79	19	100.5089	49.4238	rfp
79	20	73.0232	47.7761	rfp
79	21	54.1044	51.5005	gfp
79	22	91.4075	52.6101	rfp
79	23	71.7220	61.5701	gfp
79	24	67.3334	66.5617	gfp
79	25	50.7042	67.6653	rfp
79	26	57.2227	71.2781	rfp
79	27	79.4906	70.4681	rfp
79	28	89.268	70.1545	gfp
79	29	50.7627	78.3365	rfp
80	1	104.9802	8.0528	rfp
80	2	114.6411	7.6479	rfp
80	3	91.4121	10.0086	rfp
80	4	83.0538	13.9683	gfp
80	5	60.3208	21.7604	rfp
80	6	107.37702	25.96254	rfp
80	7	39.1571	26.0888	gfp
80	8	61.0032	31.3240	rfp
80	9	104.8177	35.9845	rfp
80	10	95.5963	44.8923	rfp
80	11	17.5583	51.4423	cy5
80	12	38.9469	52.5874	gfp
80	13	8.9676	54.0031	gfp
80	14	47.7558	60.4451	rfp
80	15	6.0567	59.4265	rfp
81	1	77.6716	14.3343	gfp
81	2	89.8594	16.1840	gfp
81	3	50.8245	17.9755	rfp
81	4	148.4121	23.5662	gfp
81	5	137.0400	22.2975	gfp
81	6	121.8338	25.2848	gfp
81	7	89.5833	25.3342	gfp
81	8	98.1356	27.4842	rfp
81	9	54.5438	28.5785	gfp
81	11	130.4162	41.5838	gfp
81	12	148.6969	44.4649	rfp
81	13	139.5832	45.8951	rfp
81	14	179.0669	46.4152	gfp
81	15	124.9598	45.795	gfp
81	16	78.7875	46.5025	gfp
81	17	111.6092	45.9885	rfp
81	18	61.0274	49.6448	gfp
81	19	24.8842	52.7852	gfp
81	20	88.9312	51.9870	rfp
81	21	42.0509	52.1585	gfp
81	22	117.0391	53.5173	gfp
81	23	191.565	57.405	gfp
81	24	106.1772	60.6266	rfp
81	25	148.4784	60.9713	rfp
81	26	66.4957	63.0663	rfp
81	27	198.3581	62.1876	rfp
81	28	180.7923	62.6331	rfp
81	29	84.2818	64.9482	gfp
81	30	102.3157	67.4233	rfp
81	31	172.65	67.4025	cy5
81	32	119.1117	68.6330	rfp
81	33	196.1126	69.6564	gfp
81	34	48.2294	70.5651	rfp
81	35	23.1394	70.6678	gfp
81	36	141.2117	72.9957	rfp
81	37	190.3086	74.5042	rfp
81	38	159.6660	76.0101	rfp
81	39	33.8406	77.3836	cy5
81	41	163.8698	83.2271	gfp
81	43	197.05825	85.64525	gfp
81	44	150.285	88.3650	gfp
81	45	106.8564	92.4067	rfp
81	46	175.8810	94.4925	rfp
81	47	81.6090	94.3767	rfp
81	49	217.2707	99.0472	gfp
81	50	124.3643	103.2455	rfp
81	52	151.4019	103.2577	gfp
81	53	56.0449	103.1579	rfp
81	54	181.5172	108.9003	gfp
81	55	17.5254	109.4777	rfp
81	56	9.6654	114.2512	gfp
81	57	135.4463	114.1984	rfp
81	58	157.1681	115.9065	rfp
81	59	191.9497	117.8483	gfp
81	60	23.4960	120.0717	rfp
81	61	86.5503	119.4165	gfp
81	62	135.7508	121.6584	rfp
81	63	54.3208	124.3714	cy5
81	64	197.7140	127.6240	rfp
81	65	168.9864	128.6920	gfp
81	66	156.3240	129.1960	rfp
81	67	128.8925	132.0784	rfp
81	68	61.3456	133.6409	rfp
81	69	72.3441	137.3514	gfp
81	70	138.6795	138.8612	gfp
81	71	101.6623	142.1820	gfp
81	72	43.7651	148.6042	gfp
81	73	89.7286	145.9793	cy5
81	74	145.7627	148.8411	rfp
81	75	129.0985	149.0756	gfp
81	76	112.5596	150.2673	gfp
81	77	121.7706	149.6579	rfp
81	78	54.0630	157.2701	rfp
81	79	86.8637	158.7923	rfp
81	80	71.3995	160.6441	rfp
81	81	64.9932	162.6254	rfp
82	1	3.5597	3.6205	gfp
82	2	6.0187	17.4344	gfp
83	1	78.045	4.4577	rfp
83	2	50.6325	15.9793	rfp
83	3	69.8020	16.3127	rfp
83	4	31.0496	22.3660	rfp
83	5	108.6630	25.4319	rfp
83	6	49.89075	25.6602	rfp
83	7	62.7907	31.6292	gfp
83	8	32.465	29.5195	rfp
83	9	41.3392	32.4540	rfp
83	10	49.3386	34.2086	rfp
83	11	75.3396	35.7497	rfp
83	12	56.8176	36.3734	rfp
83	13	81.4898	40.5631	rfp
83	14	130.0989	42.3371	rfp
83	15	119.8027	47.2135	rfp
83	16	104.1417	46.2465	rfp
83	17	32.8684	48.4243	rfp
83	18	71.1650	48.7727	rfp
83	19	82.4070	51.4752	gfp
83	20	125.3972	52.3955	rfp
83	21	135.4979	59.2464	rfp
83	22	36.4483	55.9087	rfp
83	23	67.1377	58.8342	rfp
83	24	77.2418	59.1575	cy5
83	25	20.9147	61.8961	rfp
83	26	130.9650	70.9835	rfp
83	27	62.9296	68.9449	rfp
83	28	144.3560	67.9880	rfp
83	29	86.4181	70.6156	rfp
83	30	119.5277	73.4379	rfp
83	31	92.9403	77.8588	rfp
83	32	153.8716	77.5661	rfp
83	33	137.8342	79.9224	gfp
83	34	74.2347	80.4538	rfp
83	35	102.4448	83.7316	rfp
83	36	121.3748	84.495	gfp
83	37	113.649	83.0631	gfp
83	38	84.1983	84.5079	rfp
83	39	157.4721	90.6686	rfp
83	40	81.8741	90.3772	rfp
83	41	83.9399	95.7772	rfp
83	42	118.9823	103.9861	rfp
83	43	145.2179	104.0472	rfp
83	44	137.1373	107.2242	rfp
83	45	153.5487	107.6763	rfp
84	1	38.7482	8.0219	rfp
84	2	59.1872	7.1459	rfp
84	3	69.8549	7.9704	gfp
84	4	86.57835	15.9347	gfp
84	5	94.4267	12.5512	gfp
84	6	42.9975	14.46	gfp
84	7	39.7386	22.0339	gfp
84	8	53.1129	25.6247	gfp
84	9	35.5333	27.8788	gfp
84	10	90.3936	28.0679	gfp
84	11	44.6609	31.7310	gfp
84	12	52.6177	39.1945	gfp
84	13	108.9	39.645	gfp
84	14	81.1019	40.5850	gfp
84	15	96.2082	42.1314	gfp
84	16	42.5315	44.9458	gfp
84	17	70.1525	45.6925	gfp
84	18	106.9166	54.9722	rfp
84	19	94.3166	54.7822	gfp
84	20	73.9837	56.6780	cy5
84	21	50.6979	59.1764	cy5
84	22	94.7429	63.2214	gfp
84	23	100.9599	66.7662	rfp
84	24	22.9436	67.9185	gfp
84	25	53.9199	67.5273	cy5
84	26	79.3908	69.4677	rfp
84	27	28.4839	69.6108	rfp
84	28	64.9043	70.1642	rfp
84	29	90.0984	72.0687	rfp
84	30	48.9274	73.9483	gfp
84	31	72.3195	77.5944	rfp
84	33	55.0185	84.0435	rfp
84	34	42.8272	85.1686	rfp
85	1	21.199	4.257	rfp
85	2	19.8041	22.4105	rfp
85	3	32.2674	23.8650	rfp
85	4	8.4423	26.5686	rfp
85	5	9.5408	42.4856	rfp
85	6	21.8329	42.7992	rfp
85	7	27.3289	49.8681	rfp
86	1	21.7769	7.0396	gfp
86	2	9.4154	7.6063	rfp
86	3	32.6445	11.4728	rfp
86	4	19.7539	15.5958	gfp
87	1	78.5353	17.7638	cy5
87	2	86.8582	19.7359	rfp
87	3	93.4559	25.4216	gfp
87	4	70.5367	23.7696	gfp
87	5	87.6516	29.0836	gfp
87	6	84.3821	39.76425	gfp
87	7	45.4391	44.9053	gfp
87	8	83.18565	46.54965	rfp
87	9	67.94	52.1706	rfp
87	10	61.5545	54.5369	gfp
87	11	37.7451	53.8701	gfp
87	12	8.5768	56.3939	gfp
87	13	58.4165	62.0226	gfp
87	14	23.9991	64.1558	gfp
88	2	66.2608	17.2111	gfp
88	3	34.3487	16.9933	cy5
88	4	12.255	17.415	gfp
88	5	82.2232	28.0814	gfp
88	6	38.3933	25.6951	gfp
88	7	41.6556	38.1271	gfp
88	8	82.8608	44.0883	gfp
88	9	33.2996	45.8360	gfp
88	10	70.4763	48.6874	gfp
88	11	40.6654	50.3648	gfp
88	12	66.7453	54.9771	gfp
88	13	49.1872	61.3586	gfp
88	14	61.8996	62.7487	gfp
88	15	40.6311	66.7031	gfp
89	1	21.0072	8.3499	gfp
89	2	24.6175	16.5713	cy5
89	3	15.9315	15.5369	gfp
90	1	91.9612	47.0911	gfp
90	2	105.5404	49.8309	rfp
90	3	99.8422	72.2716	rfp
90	4	76.2175	78.6685	rfp
90	5	99.0243	82.1537	gfp
90	6	58.7804	83.4232	gfp
90	7	51.0210	87.7493	rfp
90	8	44.0972	89.9775	rfp
92	1	53.7989	23.6695	gfp
92	2	31.1535	30.8901	rfp
92	3	17.8928	40.9778	rfp
92	4	30.7694	46.0076	rfp
92	5	12.7794	51.7009	rfp
92	6	9.6714	58.0464	rfp
93	1	14.2345	5.5492	gfp
93	2	8.0014	10.6459	gfp
94	1	13.1521	21.0915	gfp
94	2	22.9659	21.1677	gfp
94	3	33.0793	22.7363	cy5
94	4	43.2219	24.4620	gfp
94	5	17.1721	28.4397	gfp
94	6	51.4633	28.6697	cy5
94	7	41.7038	41.3466	gfp
95	1	18.4551	23.2442	rfp
95	2	33.4908	24.7742	gfp
95	3	48.4761	39.5905	gfp
95	4	34.8433	43.4042	gfp
95	5	57.7078	49.0003	gfp
95	6	97.4886	55.3140	gfp
95	7	42.8856	57.2143	gfp
95	8	90.1961	59.0612	gfp
95	10	75.4392	64.9644	gfp
95	11	63.2222	71.3394	rfp
95	12	29.9839	72.5883	rfp
95	13	37.9736	73.1033	rfp
95	14	73.3457	79.2544	rfp
95	15	77.4431	89.9077	rfp
95	16	35.3786	89.8711	gfp
95	17	42.9180	90.2491	gfp
95	18	51.3711	90.2688	rfp
95	19	64.12375	99.9266	rfp
96	1	57.6149	9.9054	gfp
96	2	47.3662	12.1971	gfp
96	3	41.1093	17.2139	gfp
96	4	51.4953	17.1763	gfp
96	6	45.15	23.9456	rfp
96	7	20.7936	28.9738	cy5
96	8	14.6415	36.6521	rfp
96	9	6.1507	39.9929	rfp
97	1	20.8163	26.9997	rfp
97	2	7.9440	34.6391	rfp
97	3	32.4350	41.2641	rfp
98	1	12.4043	13.6346	rfp
98	2	8.3763	19.35	gfp
99	1	31.1128	4.0907	gfp
99	2	23.3907	7.4175	gfp
99	3	36.2514	12.1188	gfp
99	4	23.6788	16.0386	gfp
99	5	15.3098	24.6668	gfp
99	6	59.6667	28.6266	gfp
99	7	37.2855	29.1304	gfp
99	8	11.5414	32.1471	gfp
99	9	45.8159	32.0867	gfp
99	10	52.6226	35.8912	gfp
99	11	33.1348	35.5494	gfp
99	12	12.7276	40.6385	gfp
99	13	73.7777	39.3777	gfp
99	14	73.3538	47.2124	cy5
99	15	3.4851	49.5610	rfp
99	16	36.7238	52.6430	cy5
99	17	6.7725	55.47	gfp
99	18	29.2005	61.0995	gfp
99	19	3.5838	63.2145	gfp
99	20	48.1971	67.1467	cy5
99	21	45.4071	72.2166	cy5
99	22	84.1187	75.08875	gfp
99	23	10.3454	74.4250	rfp
99	24	113.6338	74.5829	gfp
99	25	35.5133	78.3019	gfp
99	26	107.4594	80.7564	rfp
99	27	43.8213	81.3087	rfp
99	28	32.895	84.5033	gfp
99	29	75.9706	90.4155	gfp
99	30	26.5283	91.3907	gfp
99	31	102.4245	92.1538	rfp
99	32	59.7675	94.6125	gfp
99	33	83.8670	101.7657	gfp
99	34	77.5188	106.3401	gfp
99	35	83.8009	114.2071	rfp
99	36	62.2425	115.7503	gfp
99	37	62.7541	123.2617	rfp
100	1	105.0275	3.0183	rfp
100	2	115.3788	5.2714	rfp
100	3	105.6087	9.8060	gfp
100	4	97.2628	17.4097	gfp
100	5	107.0564	20.0086	gfp
100	6	116.6781	20.8286	gfp
100	7	102.0986	25.5749	cy5
100	8	61.2660	28.4517	gfp
100	9	127.8759	28.0667	gfp
100	10	114.8882	39.2668	gfp
100	11	48.7802	48.2840	gfp
100	12	59.3693	57.8741	rfp
100	13	96.3792	59.3693	rfp
100	14	30.2330	62.5705	gfp
100	17	35.6820	69.3471	gfp
100	18	46.5823	74.2224	gfp
100	19	57.7555	75.2266	gfp
100	20	25.8147	78.7706	rfp
100	21	45.0393	82.6803	gfp
100	22	104.06	83.9770	gfp
100	23	74.6969	87.1630	gfp
100	24	56.3888	89.2473	gfp
100	25	25.2681	91.3345	rfp
100	26	50.8099	92.3398	rfp
100	27	120.4086	98.4528	rfp
101	1	18.3097	17.5815	gfp
102	1	94.3897	13.8768	rfp
102	2	112.9543	14.4068	rfp
102	3	122.1148	22.4091	gfp
102	4	145.7131	31.1687	gfp
102	5	104.2176	34.9897	rfp
102	6	163.3435	32.7693	rfp
102	7	78.6621	39.8268	rfp
102	8	70.0579	51.7717	rfp
102	9	93.0919	54.6407	gfp
102	10	132.8016	55.3625	gfp
102	11	162.2761	55.7241	cy5
102	12	72.2333	59.2594	gfp
102	13	183.2369	60.8134	gfp
102	14	208.2992	65.9572	gfp
102	15	222.0735	71.8788	cy5
102	16	150.9619	74.9192	rfp
102	17	214.6209	73.6601	gfp
102	18	74.2292	74.7829	rfp
102	19	26.3989	79.3401	cy5
102	20	20.4348	83.8090	gfp
102	21	219.945	84.6538	gfp
102	22	123.5681	89.4716	rfp
102	23	166.3251	90.4867	rfp
102	24	195.0930	91.7073	gfp
102	25	38.7248	94.5421	rfp
102	26	50.5877	95.1465	cy5
102	27	61.7647	97.5582	gfp
102	28	134.9861	98.3625	gfp
102	29	172.4401	97.9609	cy5
102	30	45.5308	104.5209	rfp
102	31	168.6109	103.0472	gfp
102	32	223.5828	102.8388	rfp
102	33	101.1231	103.9998	cy5
102	34	161.1425	104.4183	cy5
102	35	94.8201	107.1161	cy5
102	36	213.2190	110.0789	rfp
102	37	85.1861	109.6162	rfp
102	38	132.2065	114.5943	rfp
102	39	196.04775	116.3795	gfp
102	40	177.9915	118.6895	gfp
102	41	137.9934	129.5486	gfp
103	1	6.6804	30.4609	rfp
103	2	29.4923	34.9902	rfp
104	1	59.2206	6.2290	gfp
104	2	68.46675	7.6110	rfp
104	3	33.8438	15.8960	gfp
104	4	72.1102	24.3969	gfp
104	5	49.6242	37.0191	rfp
104	6	18.9682	42.8035	rfp
104	7	70.9047	48.6070	rfp
104	8	13.2433	59.9434	rfp
104	9	51.4618	69.0862	rfp
104	10	29.0967	82.4047	gfp
104	11	22.3487	84.7157	gfp
104	12	38.485	87.1885	rfp
104	13	27.8573	90.9116	gfp
104	14	22.4761	92.8413	gfp
105	1	8.2140	6.2399	rfp
106	1	36.8530	5.7170	rfp
106	2	13.9707	7.5981	gfp
106	3	16.2325	19.0480	gfp
106	4	35.0463	21.8503	gfp
106	5	9.4939	24.2759	gfp
106	6	27.6606	24.9441	gfp
107	1	21.8225	9.3904	gfp
107	2	12.2823	11.2110	gfp
108	1	27.9500	12.6514	rfp
108	2	11.5771	22.8054	gfp
109	1	40.0198	6.0283	cy5
109	2	55.1077	20.0468	gfp
109	3	27.7699	33.2436	rfp
109	4	59.3321	39.5731	rfp
109	5	18.7868	44.3943	gfp
109	6	30.1784	48.2210	rfp
109	7	20.8923	51.3861	gfp
109	8	13.6690	59.3276	gfp
109	9	52.7075	59.3948	cy5
109	10	68.0096	60.5297	rfp
109	11	7.5273	71.2965	rfp
109	12	54.6887	67.2296	rfp
109	13	61.9113	67.4635	rfp
109	14	19.5919	80.2452	rfp
110	1	3.7330	15.5021	gfp
110	2	10.8136	16.7634	gfp
110	3	22.2115	23.1842	gfp
110	4	7.8432	24.6132	gfp
110	5	15.6486	30.0145	gfp
111	1	51.41725	15.2865	rfp
111	2	42.8171	18.8683	gfp
111	3	48.6438	25.31625	rfp
111	4	38.2882	26.7973	gfp
111	5	26.3969	31.2520	gfp
111	6	41.5749	31.8538	gfp
111	7	12.3294	49.2333	gfp
111	8	43.4977	50.1229	gfp
111	9	3.9686	56.9919	gfp
111	10	40.3938	61.5823	gfp
111	11	17.3075	60.2195	cy5
111	12	27.7484	77.6486	gfp
111	13	17.3091	84.2399	gfp
111	14	35.7906	82.8340	gfp
112	1	50.0064	9.7521	gfp
112	2	57.6102	29.6993	gfp
112	3	16.8266	32.0802	gfp
112	4	68.7388	45.3799	gfp
112	5	38.5015	38.9977	gfp
112	6	23.3121	44.2055	gfp
112	8	16.3651	49.9730	rfp
112	9	8.6282	50.8916	gfp
112	10	43.3824	61.5403	gfp
112	11	25.2104	62.7212	gfp
112	12	37.5885	67.5090	gfp
112	13	45.0952	68.4856	gfp
113	1	98.9875	10.4975	gfp
113	2	41.4195	13.2486	rfp
113	3	33.0321	15.2946	gfp
113	4	105.9254	16.9787	gfp
113	5	55.0808	20.3509	gfp
113	6	46.7514	23.7093	gfp
113	7	65.4751	25.0298	gfp
113	8	19.8248	26.4092	rfp
113	9	57.8803	28.1678	gfp
113	10	96.0772	29.6756	gfp
113	11	8.8983	34.3985	gfp
113	12	82.0795	29.9267	gfp
113	13	77.2119	34.8246	gfp
113	14	29.7145	34.185	gfp
113	15	110.8904	34.3256	gfp
113	16	20.4021	35.0573	gfp
113	17	14.4545	37.4716	rfp
113	18	48.1883	38.8334	gfp
113	19	65.7037	39.5585	gfp
113	20	93.2831	39.9981	cy5
113	21	69.8933	43.9561	gfp
113	22	117.2057	42.7543	cy5
113	23	28.0014	45.0182	gfp
113	24	112.5686	46.569	rfp
113	25	42.0292	49.0051	gfp
113	26	105.4127	49.3335	rfp
113	27	81.7768	53.4494	cy5
113	28	128.64525	51.0195	rfp
113	29	72.2071	55.8144	gfp
113	30	51.7328	54.7175	gfp
113	31	24.7671	58.8820	rfp
113	32	43.2716	57.4075	gfp
113	33	91.1481	59.8596	rfp
113	35	65.3361	62.3739	gfp
113	36	7.0116	64.8837	gfp
113	37	125.1490	63.9347	gfp
113	38	51.4090	65.7994	gfp
113	39	15.7555	67.2278	gfp
113	40	77.6491	67.0418	gfp
113	41	107.7642	72.7975	rfp
113	42	86.4426	74.0485	rfp
113	43	92.7543	72.6828	rfp
113	44	127.2923	78.5895	rfp
113	45	18.0958	77.6508	rfp
113	46	79.4199	79.7254	gfp
113	47	72.971	81.23775	rfp
113	48	121.1606	85.1618	rfp
113	49	25.8389	87.0270	gfp
113	50	106.0694	87.5215	gfp
113	51	59.6580	89.1399	rfp
113	52	50.3334	90.4916	rfp
113	53	13.545	90.3	rfp
113	54	74.7541	94.4925	gfp
113	55	94.3176	94.1755	gfp
113	56	73.7953	101.8161	gfp
113	57	36.9275	119.1725	rfp
113	58	65.7935	121.2773	gfp
113	59	59.7824	126.3715	gfp
113	60	53.8121	130.0038	rfp
113	61	63.0281	134.0690	rfp
114	1	68.9483	7.9472	rfp
114	2	42.3918	11.6609	rfp
114	3	79.7578	14.6729	gfp
114	4	89.5616	15.2763	rfp
114	5	80.1034	26.3676	gfp
114	6	40.9260	24.9112	gfp
114	7	51.4642	25.3361	gfp
114	8	26.8542	28.2038	gfp
114	9	77.2618	36.5179	gfp
114	10	18.9763	37.0875	gfp
114	11	67.08	37.8867	cy5
114	12	86.3104	46.4774	gfp
114	13	99.7655	43.0986	gfp
114	14	57.3757	42.6462	cy5
114	15	75.9393	44.9413	cy5
114	16	63.2509	47.0895	cy5
114	17	94.7920	50.7784	rfp
114	18	101.7895	52.7851	rfp
114	19	78.2665	54.0479	gfp
114	20	60.4087	55.8684	gfp
114	21	67.1884	59.5652	rfp
114	22	94.7660	59.5645	gfp
114	23	82.6579	61.5860	gfp
114	24	88.7605	64.6400	rfp
114	25	76.3912	71.3056	gfp
115	1	3.1261	6.6521	gfp
115	2	9.9514	12.6178	gfp
116	1	30.9017	6.3839	rfp
116	2	20.9336	12.5871	gfp
116	3	31.3059	14.8023	gfp
116	4	91.1402	15.8662	rfp
116	5	4.8747	17.3902	gfp
116	6	38.4866	21.2565	rfp
116	7	74.3413	24.3369	rfp
116	8	93.5704	30.3320	rfp
116	9	16.4050	25.5393	rfp
116	11	23.6783	34.7027	rfp
116	12	37.6589	40.0026	rfp
116	13	77.9334	37.4472	gfp
116	14	78.7473	45.3821	rfp
116	15	106.8593	48.2632	gfp
116	16	81.9726	54.2030	gfp
116	17	147.1901	70.0957	rfp
116	18	137.0830	75.4292	gfp
117	1	11.9417	11.0111	rfp
117	2	6.2484	11.7390	rfp
117	3	31.5614	27.2417	rfp
117	4	39.8825	38.0054	rfp
117	5	74.9566	69.3462	gfp
117	6	56.1858	66.0574	rfp
117	7	57.2350	74.8259	rfp
117	8	63.1067	83.5588	rfp
117	9	74.8200	90.6121	gfp
118	1	26.0202	3.9301	rfp
118	2	16.005	14.84625	rfp
118	3	5.9081	23.9415	rfp
119	1	12.1352	7.0366	rfp
120	1	39.8298	8.4267	gfp
120	2	6.837	9.4914	gfp
120	3	19.9748	13.1318	cy5
120	4	38.71032	19.00944	gfp
120	5	58.3080	18.5631	gfp
120	6	30.9134	23.7364	gfp
120	7	50.1060	26.2903	gfp
120	8	22.6149	27.0646	gfp
120	9	57.4718	29.8007	rfp
120	10	42.6532	37.4438	gfp
120	11	24.1689	38.5353	rfp
120	12	54.8715	38.7209	gfp
120	13	64.4313	46.6356	gfp
120	14	23.2215	47.9235	gfp
120	15	59.1007	50.0430	rfp
120	16	61.6471	56.6856	gfp
120	17	20.6731	59.34	rfp
120	18	57.9505	65.2023	rfp
120	19	32.6621	73.6644	gfp
120	20	37.0614	95.1680	rfp
120	21	47.2232	100.6865	rfp
120	22	49.3673	107.23125	rfp
120	23	54.9171	111.9470	rfp
121	1	3.7431	5.9742	gfp
121	2	10.4573	14.6375	gfp
121	3	15.9693	22.8864	gfp
122	1	44.8092	6.0131	rfp
122	2	65.0856	11.6864	rfp
122	3	35.9982	15.2722	gfp
122	4	34.9890	24.4419	gfp
122	5	5.2725	27.195	rfp
122	6	43.5065	37.8441	gfp
122	7	59.0238	37.4069	cy5
122	8	68.5907	39.6675	cy5
122	9	4.1925	42.5775	gfp
122	10	71.6595	47.0039	gfp
122	11	70.9039	56.0489	cy5
122	12	23.3712	56.9011	gfp
122	13	66.0546	67.2316	cy5
122	14	27.1862	70.2956	gfp
122	15	20.0612	75.7048	rfp
122	16	59.5819	77.2764	cy5
122	17	39.4725	83.8825	rfp
122	18	31.2478	84.3112	rfp
123	1	26.0238	9.3064	gfp
123	2	22.5530	17.25375	gfp
123	3	24.0183	46.8788	rfp
123	4	10.4956	53.2125	rfp
123	5	20.9136	64.0211	cy5
123	6	13.9268	72.4587	rfp
124	1	27.3517	7.3201	rfp
124	2	26.1679	13.8493	gfp
124	3	31.0577	16.5061	gfp
124	4	33.3533	21.3359	rfp
124	5	49.837	22.7685	gfp
124	6	15.4170	26.2337	cy5
124	7	45.1831	27.1231	gfp
124	8	5.2968	29.6895	cy5
124	9	31.01375	32.4496	gfp
124	10	59.4492	40.0004	rfp
124	11	21.4364	35.6330	cy5
124	13	18.0517	42.4212	cy5
124	14	12.5044	46.7293	rfp
124	15	52.4037	52.7927	gfp
124	16	80.0744	61.7981	rfp
124	17	58.5770	64.5655	rfp
124	18	49.0390	66.4445	rfp
126	1	26.1225	2.6175	rfp
126	2	57.1069	9.3769	rfp
126	3	32.6554	12.4081	rfp
126	4	44.9099	16.5934	rfp
126	5	67.7551	16.7485	gfp
126	6	82.4565	20.8959	gfp
126	7	57.0506	21.9459	rfp
126	8	68.7747	27.4988	rfp
126	9	91.2599	32.7850	rfp
126	10	33.0786	33.4523	rfp
126	11	76.3422	31.1793	rfp
126	12	20.5291	39.1434	rfp
126	13	73.7096	37.7209	rfp
126	14	85.1064	46.2046	cy5
127	1	20.6630	30.9830	gfp
128	1	11.57775	7.2111	rfp
128	2	19.0551	9.6171	rfp
128	3	4.1609	18.9373	rfp
129	1	102.4527	15.1942	gfp
129	2	84.3947	21.457	gfp
129	3	44.7057	30.1783	gfp
129	4	32.2930	25.4560	gfp
129	5	56.4417	29.2414	gfp
129	6	118.9064	30.5449	gfp
129	7	110.5393	32.5774	gfp
129	8	24.1255	31.6422	gfp
129	9	89.9282	37.2391	gfp
129	10	136.7833	36.2115	rfp
129	11	18.0344	36.2889	gfp
129	12	104.7089	40.4020	gfp
129	13	31.0536	39.7369	gfp
129	14	79.2685	45.3002	gfp
129	15	45.0056	49.2772	gfp
129	16	56.6194	47.5398	rfp
129	17	60.6138	55.7229	gfp
129	18	73.8978	54.1630	gfp
129	19	145.7401	51.5164	rfp
129	20	89.2380	62.6920	gfp
129	21	97.0353	59.50125	gfp
129	22	45.9860	65.3056	gfp
129	23	163.1755	59.4918	rfp
129	24	67.2021	66.5133	gfp
129	25	34.6054	72.1488	rfp
129	26	3.9394	74.7506	gfp
129	27	48.375	73.7337	gfp
129	28	9.3323	75.8480	gfp
129	29	60.5069	77.5505	gfp
129	30	88.8013	76.0910	rfp
129	31	41.6108	79.3929	gfp
129	32	8.1086	84.7081	gfp
129	33	63.4791	88.4273	gfp
129	34	51.6429	98.2866	gfp
129	35	41.8656	105.3163	rfp
129	36	53.3398	112.7289	gfp
129	37	66.3394	117.0197	gfp
129	38	57.7824	122.2652	gfp
129	39	47.7069	131.2374	gfp
129	40	38.5235	136.8739	gfp
129	41	29.9030	137.8790	gfp
130	1	80.1279	11.6003	rfp
130	2	74.2301	24.1954	gfp
130	3	80.4481	25.3631	gfp
130	4	62.6712	29.50875	rfp
130	5	47.7588	30.5064	rfp
130	6	82.6327	33.6581	gfp
130	7	35.0403	35.8368	rfp
130	8	95.6201	42.1618	gfp
130	9	18.6954	43.6771	rfp
130	10	21.4893	50.6970	gfp
130	11	111.4007	57.9947	gfp
130	12	25.7518	58.9545	rfp
130	13	85.5207	60.2105	cy5
130	14	38.5884	58.9307	rfp
130	15	65.5210	60.2042	cy5
130	16	94.8013	62.7571	cy5
130	17	103.3165	66.4081	gfp
130	18	91.7098	70.5476	cy5
130	19	111.4506	71.8234	gfp
130	20	35.0101	75.4943	cy5
130	21	50.4722	76.5773	cy5
130	22	67.4195	77.9058	cy5
130	23	6.1573	80.5803	rfp
130	24	117.8591	85.6641	rfp
130	25	46.2939	87.1758	cy5
130	26	8.9500	88.4014	gfp
130	27	83.8182	88.1697	gfp
130	28	73.7575	92.5375	cy5
130	29	15.4924	96.6632	gfp
130	30	83.8383	94.9432	cy5
130	31	44.8275	95.4717	gfp
130	32	51.8197	95.4553	gfp
130	33	114.4787	98.2344	rfp
130	34	62.9167	101.2923	gfp
130	35	76.7983	99.2867	cy5
130	36	10.3394	105.2865	gfp
130	37	21.1205	107.5505	gfp
130	38	105.6946	107.6296	gfp
130	39	96.2084	114.9581	gfp
130	40	79.9024	119.6889	rfp
130	41	39.6505	122.5415	cy5
130	42	93.2642	123.3605	rfp
130	43	65.4371	125.9210	gfp
130	44	57.2010	130.9021	rfp
130	45	74.1234	135.0673	rfp
130	46	63.5325	136.90125	rfp
131	1	43.8623	5.0113	gfp
131	2	24.3066	10.7020	rfp
131	3	49.45	13.115	gfp
131	4	31.8165	23.2651	gfp
131	5	39.5852	26.1156	rfp
131	6	24.5441	26.8434	gfp
131	7	35.5336	36.0262	cy5
131	8	11.1864	54.5603	gfp
131	9	5.0935	62.9489	rfp
131	10	10.6890	66.0061	gfp
132	1	9.2896	9.6040	rfp
132	2	30.2820	14.2332	cy5
132	3	41.7986	18.1079	cy5
133	1	141.5901	4.6604	cy5
133	2	123.1612	14.1992	gfp
133	3	97.0237	24.69	gfp
133	4	85.1185	23.3705	gfp
133	5	115.1325	25.7395	rfp
133	6	46.9693	28.1806	gfp
133	7	89.9038	29.7621	gfp
133	8	36.1869	32.1587	gfp
133	9	62.1185	33.2299	gfp
133	10	119.4453	33.4871	gfp
133	11	47.1614	37.7834	gfp
133	12	57.3107	39.0049	cy5
133	13	111.89675	37.9905	gfp
133	14	92.7210	39.4040	gfp
133	15	20.9529	39.3498	gfp
133	16	40.7845	41.1201	gfp
133	17	100.9140	41.0239	rfp
133	18	115.4099	44.2102	gfp
133	19	16.5377	48.0768	rfp
133	20	52.3111	45.1228	gfp
133	21	66.9931	54.4436	cy5
133	22	47.7175	50.9725	cy5
133	23	102.07125	50.3261	rfp
133	24	37.8696	53.6922	gfp
133	25	85.3077	53.6253	gfp
133	26	16.7466	56.4842	rfp
133	27	24.0130	59.6149	gfp
133	28	51.3139	58.3829	cy5
133	29	104.2965	59.1465	rfp
133	30	13.7477	61.8371	rfp
133	31	83.7676	64.8919	gfp
133	32	76.8833	71.1626	gfp
133	33	49.9699	70.4744	cy5
133	34	67.0249	70.2814	gfp
133	35	34.4973	71.7230	gfp
133	36	61.4356	77.8977	cy5
133	37	12.4384	73.0937	rfp
133	38	50.9891	78.3523	cy5
133	39	36.4656	85.1296	gfp
133	40	15.5206	82.9159	gfp
133	41	28.3696	81.7173	gfp
134	1	57.2169	9.8631	cy5
134	2	57.8688	21.9177	gfp
134	3	42.4456	28.9605	cy5
134	4	28.8348	37.625	cy5
134	5	41.3454	38.7174	cy5
134	6	34.5475	45.7693	gfp
134	7	20.2094	49.8864	gfp
134	8	12.1744	49.1913	gfp
134	9	29.8104	51.6104	gfp
135	1	6.3582	8.9225	rfp
135	2	2.6158	15.2690	rfp
135	3	16.5837	17.03875	gfp
135	4	38.6948	15.9533	rfp
135	5	25.3903	15.9071	gfp
135	6	34.7097	26.7408	gfp
135	7	50.9826	30.1768	gfp
135	8	39.5481	37.3383	gfp
136	1	36.8863	12.1299	rfp
136	2	47.5101	27.4663	rfp
136	4	57.5407	38.3087	gfp
136	5	17.5030	35.9231	rfp
136	6	43.2314	33.3268	rfp
136	7	16.3445	45.5430	rfp
136	8	42.9198	46.6161	gfp
136	9	11.137	49.493	gfp
136	10	22.575	54.55625	gfp
136	11	50.9393	57.1612	gfp
137	1	6.9934	11.1402	rfp
137	2	7.2025	21.4059	rfp
138	1	9.3525	17.7032	rfp
139	1	6.5734	9.1694	rfp
139	2	100.3324	22.4486	rfp
139	3	84.0503	25.3621	rfp
139	4	19.0552	38.0321	gfp
139	5	70.8840	30.7548	rfp
139	6	54.3718	32.8514	gfp
139	7	35.7023	47.558	gfp
139	8	13.5982	46.6373	rfp
139	9	44.4075	52.6612	gfp
139	10	58.4173	64.4961	gfp
139	11	64.5504	78.3070	rfp
140	1	54.1721	7.1973	rfp
140	2	39.4095	8.2076	gfp
140	3	83.1000	9.645	rfp
140	4	76.2683	8.9538	rfp
140	5	35.6994	15.4442	rfp
140	6	48.6796	17.7435	rfp
140	7	91.0955	20.9577	gfp
140	8	71.4273	22.62402	rfp
140	9	37.9427	22.9410	rfp
140	10	49.3828	26.1306	cy5
140	11	107.5872	26.8770	rfp
140	12	152.0258	27.6584	rfp
140	13	28.21875	27.2852	gfp
140	14	93.5236	32.3427	gfp
140	15	17.8181	29.8716	rfp
140	16	61.5445	32.4135	gfp
140	17	142.9239	33.2864	gfp
140	18	10.4750	36.2192	rfp
140	19	17.6972	39.8471	rfp
140	20	164.55885	38.5968	rfp
140	21	59.8184	40.5221	rfp
140	22	25.8775	42.3075	gfp
140	23	172.8723	43.7788	rfp
140	24	117.4072	53.6997	rfp
140	25	72.6072	45.8621	gfp
140	26	82.9781	49.6451	cy5
140	27	105.6783	50.4930	gfp
140	28	25.8818	51.7685	rfp
140	29	45.9423	51.6040	gfp
140	30	71.6972	56.5737	cy5
140	31	78.5219	54.1482	gfp
140	32	33.54	56.3367	gfp
140	33	23.9725	58.3206	rfp
140	34	155.8031	64.3287	gfp
140	35	79.6502	66.9737	gfp
140	36	100.0973	66.6685	rfp
140	37	164.9093	68.5119	cy5
140	38	22.7377	72.1779	rfp
140	39	58.1604	73.5653	gfp
140	40	104.4411	71.6439	rfp
140	41	32.6231	75.5978	gfp
140	42	97.3511	77.8497	rfp
140	43	131.9222	76.5707	gfp
140	44	42.2240	78.0743	cy5
140	45	46.6840	86.2406	gfp
140	46	68.4847	86.3297	gfp
140	47	86.8989	90.8401	gfp
140	48	94.9270	88.9930	rfp
140	49	73.8955	92.1834	gfp
140	50	82.0424	112.0538	rfp
140	51	91.2284	114.0380	rfp
140	52	70.0288	117.6769	rfp
140	53	83.6360	129.5154	gfp
140	54	71.9562	132.2121	rfp
141	1	28.7154	11.0424	gfp
141	2	37.0504	16.7218	gfp
141	3	22.4944	20.0655	gfp
141	4	39.8572	25.7241	gfp
141	5	23.1981	25.6142	gfp
141	6	55.6878	29.1187	rfp
141	7	38.2794	38.8188	gfp
141	8	2.5180	37.2239	rfp
141	9	45.4280	40.1049	gfp
141	10	18.0070	45.4998	gfp
141	11	27.2541	43.0170	rfp
141	12	34.2725	48.9161	gfp
141	13	58.1268	46.4477	gfp
141	14	6.9422	46.8049	gfp
142	1	35.6451	4.6709	gfp
142	2	4.5851	18.2479	cy5
142	3	31.3676	24.1284	rfp
142	4	45.1062	28.7742	cy5
143	1	13.8675	11.6702	rfp
143	2	7.4578	20.5728	rfp
143	3	22.1635	19.6799	rfp
143	4	35.1882	30.9808	rfp
143	5	10.8921	32.3613	rfp
143	6	16.5396	39.3516	rfp
143	7	22.6255	40.6156	gfp
143	8	33.2136	42.7071	rfp
143	9	66.9850	46.6214	rfp
143	10	43.8853	54.8550	rfp
143	11	16.2103	46.8811	gfp
143	12	89.5507	51.9225	rfp
143	13	54.4262	57.1619	gfp
143	14	25.6729	55.6126	gfp
143	15	35.3245	58.4241	rfp
143	16	63.7373	60.8860	rfp
143	17	71.2898	60.5782	rfp
143	18	37.2520	66.1652	gfp
143	19	50.31	69.0795	gfp
143	20	60.8409	73.3315	gfp
144	1	8.6358	14.5125	gfp
144	2	13.9392	7.8594	rfp
144	3	25.3485	12.4001	gfp
144	4	16.1931	22.1707	rfp
144	5	26.3011	24.7928	gfp
144	6	18.1245	29.8119	gfp
144	7	24.6641	36.8440	gfp
144	8	8.5184	51.3609	rfp
[truncated: 14,075 more rows]
