# Supplementary material for: The Beta Cell in Its Cluster: Stochastic Graphs of Beta Cell Connectivity in the Islets of Langerhans
Source: PLoS Comput Biol. 2015 Aug 12;11(8):e1004423. doi: 10.1371/journal.pcbi.1004423 (PMC4534467; doi:10.1371/journal.pcbi.1004423)
Supplement: S1 Dataset — (ZIP) [file pcbi.1004423.s048.zip › datazip/C9.2011.dapi.coords.tsv]

1	1	16.9055	11.24235	cy5
1	2	8.0341	15.0512	gfp
1	3	20.0763	17.5692	cy5
1	4	3.5380	20.5641	gfp
1	5	19.4134	24.3529	gfp
1	6	20.8855	30.4835	gfp
2	1	22.5954	4.8212	gfp
2	2	29.8876	12.4027	gfp
2	3	41.9480	12.9790	rfp
2	4	7.7039	13.3843	gfp
2	5	18.5247	13.1920	gfp
2	6	34.7644	20.1590	gfp
3	1	18.1653	8.0424	rfp
3	3	8.1330	12.2651	rfp
3	4	17.7375	18.9558	rfp
3	5	68.6884	21.9608	rfp
3	6	33.7199	22.5852	rfp
3	7	25.2320	23.0275	rfp
3	8	43.4941	22.8487	rfp
3	9	52.2785	26.8471	rfp
3	10	39.1121	30.5569	rfp
3	11	34.3871	41.1208	rfp
3	12	47.6714	40.5837	gfp
3	13	9.4428	40.5834	rfp
3	14	17.2602	48.25245	rfp
3	15	47.3044	51.5102	gfp
3	16	26.3636	51.8893	rfp
3	17	35.9933	53.0455	rfp
3	18	24.0715	62.0343	rfp
3	20	30.96	66.8609	rfp
3	21	93.0942	66.7624	rfp
3	22	79.0807	67.9741	rfp
3	23	109.4670	71.7189	gfp
3	24	22.15575	70.4893	rfp
3	25	40.8456	72.9903	rfp
3	26	92.4131	75.9281	gfp
3	27	119.5294	81.1187	gfp
3	28	71.8589	75.9048	rfp
3	29	26.7015	77.4953	rfp
3	30	48.1932	81.5769	rfp
3	31	78.3030	81.7	gfp
3	32	38.9454	85.3819	rfp
3	33	61.3295	84.6903	rfp
3	34	87.9931	84.7122	gfp
3	35	106.4377	88.2731	gfp
3	36	68.4345	86.5232	rfp
3	37	55.2132	88.5214	rfp
3	38	32.2030	89.0772	rfp
3	39	78.1850	89.7158	rfp
3	41	80.1744	96.5556	rfp
3	42	116.3582	100.2702	rfp
3	43	64.5520	97.9880	rfp
3	44	73.1478	101.5576	rfp
3	45	102.4827	101.0481	rfp
3	46	81.3683	104.6055	rfp
3	47	46.6977	105.2075	rfp
3	48	56.8847	105.0103	gfp
3	49	38.3703	112.1392	rfp
3	50	51.1663	114.3830	gfp
3	51	65.0884	114.9651	rfp
3	52	58.7595	128.8581	cy5
4	1	29.0440	3.9876	rfp
4	2	14.16678	9.41442	rfp
4	3	38.0924	15.3138	gfp
4	4	8.8002	20.4263	rfp
4	5	58.3488	24.2269	rfp
4	6	45.6472	28.0665	gfp
4	7	67.6329	31.0171	rfp
4	8	32.5351	48.2368	gfp
4	9	47.6070	42.0043	gfp
4	10	66.2554	41.9332	gfp
4	11	58.8644	40.5530	gfp
4	12	77.2422	42.4053	gfp
4	13	15.9045	51.888	gfp
4	14	54.825	47.5851	gfp
4	15	89.6687	55.3465	gfp
4	16	64.1985	51.3427	gfp
4	17	76.0903	50.8036	gfp
4	18	43.2961	55.2058	gfp
4	19	81.885	56.75625	gfp
4	20	57.5372	62.2019	gfp
4	21	42.7130	62.9340	gfp
4	22	85.8271	66.5542	gfp
4	23	75.1172	69.6663	gfp
4	24	44.9199	75.4958	gfp
4	25	29.9727	74.8576	gfp
4	26	88.4896	76.2782	gfp
4	27	80.7123	76.4856	gfp
4	28	38.9953	89.4829	gfp
4	29	87.9780	85.3335	gfp
4	30	51.1045	87.5548	gfp
4	31	32.7875	99.8675	gfp
5	1	11.8056	7.2673	rfp
5	2	21.6212	9.1329	gfp
5	3	5.2653	13.5845	gfp
5	4	21.7974	17.8071	gfp
5	5	9.3137	19.2457	gfp
6	1	78.69	5.2725	gfp
6	2	87.2150	8.1477	gfp
6	3	62.3886	11.4387	gfp
6	4	78.5249	13.7761	gfp
6	5	56.82	17.6325	gfp
6	6	75.94875	21.9098	gfp
6	7	64.845	22.2900	gfp
6	8	67.1427	29.8940	gfp
6	9	78.5569	30.0694	rfp
6	10	77.2405	39.3415	rfp
6	11	65.0283	42.8752	gfp
6	12	27.1185	45.1595	rfp
6	13	36.3545	46.0706	gfp
6	14	42.8853	48.6832	gfp
6	15	47.5470	52.0184	rfp
6	16	22.8498	55.7813	gfp
6	17	74.3110	55.0776	gfp
6	18	38.7698	60.0282	gfp
6	19	46.7400	60.69	gfp
6	20	15.3906	61.4837	gfp
6	21	64.9799	63.0348	gfp
6	22	80.5202	65.8073	gfp
6	23	55.6662	62.8410	gfp
6	25	72.3099	64.20975	gfp
6	27	49.9069	69.8297	gfp
6	28	29.3703	69.4931	gfp
6	29	19.1590	71.6983	gfp
6	30	72.0121	72.7345	gfp
6	31	39.2027	75.3891	gfp
6	32	65.0828	73.4791	gfp
6	33	86.2967	75.4091	rfp
6	34	27.3806	76.6369	gfp
6	35	78.5112	79.5211	rfp
6	36	18.6183	80.1068	rfp
6	37	90.8634	86.0764	rfp
6	38	9.5083	81.5059	gfp
6	39	42.3844	88.2628	gfp
6	41	56.1095	87.7036	gfp
6	42	25.6260	90.3528	rfp
6	43	83.2673	90.1835	rfp
6	45	54.7175	93.7595	gfp
6	46	31.1183	98.4153	cy5
6	47	84.9628	100.2727	gfp
6	48	76.05582	100.01886	gfp
6	49	40.2001	100.8301	rfp
6	50	66.9132	101.2539	gfp
6	51	48.0602	104.7971	rfp
6	52	58.0500	105.8526	gfp
6	53	85.1438	109.4186	gfp
6	54	67.1269	110.0253	gfp
6	55	75.6723	110.9918	gfp
6	56	51.7049	114.8994	gfp
6	57	94.4166	112.1883	gfp
6	58	37.6035	113.8257	rfp
6	59	88.2540	114.6355	gfp
6	60	97.5455	117.6523	rfp
6	61	65.5713	119.0396	rfp
6	62	81.0963	121.4585	rfp
6	63	57.5713	122.5853	rfp
6	64	96.9819	135.5326	rfp
7	1	18.3524	6.3927	gfp
7	2	29.4097	10.5803	gfp
7	3	2.9821	11.4866	gfp
7	4	21.0819	13.5171	gfp
7	5	8.0370	17.4821	gfp
7	6	38.4133	17.8808	gfp
7	7	6.4566	26.6227	gfp
7	8	15.08225	30.1000	gfp
7	9	29.6872	36.8852	gfp
7	11	13.6932	46.1262	gfp
7	12	46.9108	47.8078	gfp
7	13	17.9491	51.6302	gfp
7	14	32.2644	63.4555	gfp
8	1	6.2925	14.475	gfp
9	1	11.1561	2.8667	gfp
9	2	14.8942	21.0045	gfp
9	3	4.0185	28.2213	gfp
9	4	21.6410	27.8062	gfp
9	5	9.6901	41.4578	gfp
10	1	84.7807	11.0717	gfp
10	2	74.2043	13.6102	gfp
10	3	76.6551	25.9567	gfp
10	4	64.5903	34.9074	gfp
10	5	56.2984	38.7696	gfp
10	6	72.0654	39.9634	gfp
10	7	62.8656	46.1043	gfp
10	8	59.2894	57.3567	gfp
10	9	23.3466	57.4074	gfp
10	10	32.2837	56.6878	gfp
10	11	40.1537	59.4940	gfp
10	12	26.3663	65.6248	gfp
10	13	50.8139	65.8975	gfp
10	14	64.5027	71.0486	gfp
10	15	28.8686	73.6033	gfp
10	16	52.0950	78.2196	gfp
10	17	59.8468	76.755	gfp
10	18	33.5781	83.1669	gfp
10	19	62.0096	84.1426	gfp
10	20	55.3539	89.5840	gfp
11	1	33.8281	4.7343	gfp
11	2	47.7892	7.0226	rfp
11	3	24.3291	7.9366	gfp
11	4	27.3553	13.8471	gfp
11	5	19.23175	19.0920	gfp
11	6	57.6087	22.6429	gfp
11	7	50.1	28.32	gfp
11	8	36.5907	31.8313	gfp
11	9	63.0843	31.0529	gfp
11	10	13.6928	33.9653	gfp
11	11	25.413	36.249	gfp
11	12	49.7141	36.0849	gfp
11	13	63.8816	38.9692	gfp
11	14	37.6187	44.4692	gfp
11	15	15.6271	44.1171	gfp
11	16	44.9378	45.3367	gfp
11	17	57.1787	44.7242	gfp
11	18	29.6743	48.5529	gfp
11	19	7.1371	45.7109	gfp
11	20	22.6414	49.0010	gfp
11	21	59.8669	52.1205	gfp
11	22	7.3307	53.7872	gfp
11	23	42.8830	54.5784	gfp
11	24	23.7348	57.1755	gfp
11	25	47.61375	60.5888	gfp
11	26	36.3317	58.8416	gfp
11	27	11.6222	62.1200	gfp
11	28	25.1466	63.6783	gfp
11	29	57.4553	65.6949	gfp
11	30	68.2152	64.6935	gfp
11	31	36.4379	66.8627	gfp
11	32	19.3604	69.0202	gfp
11	33	4.6632	69.1980	gfp
11	34	42.9581	74.8421	gfp
11	35	10.8249	71.8263	gfp
11	36	72.3670	73.5886	rfp
11	37	13.9408	79.3059	gfp
11	38	3.9799	84.9026	gfp
11	39	41.5713	86.8184	gfp
11	40	52.0103	86.7481	gfp
11	41	64.5375	87.8175	rfp
11	42	12.7141	87.4810	gfp
11	43	20.9397	88.4363	gfp
11	44	28.5475	89.3697	gfp
11	45	56.6660	98.0617	gfp
11	47	22.2525	107.8682	gfp
12	1	97.2556	4.9915	gfp
12	3	139.6804	8.0191	rfp
12	4	63.9414	14.4088	rfp
12	5	98.3508	15.1731	gfp
12	6	86.9225	19.6336	gfp
12	7	43.5706	17.0181	gfp
12	8	49.4153	17.8623	gfp
12	9	107.6245	22.4505	cy5
12	10	115.2346	22.6986	rfp
12	11	37.7495	24.5185	gfp
12	12	75.6381	24.8936	gfp
12	13	54.4589	27.4851	gfp
12	14	62.8991	28.4236	gfp
12	15	45.46218	30.40014	gfp
12	16	73.1461	34.4983	gfp
12	17	15.2435	34.77625	rfp
12	18	22.3317	34.9658	gfp
12	19	37.6575	33.78	gfp
12	20	9.5647	39.4129	rfp
12	21	64.4622	38.1916	gfp
12	22	34.0097	39.6535	gfp
12	23	84.6631	39.5494	gfp
12	24	27.348	41.7414	gfp
12	25	96.6720	42.5067	gfp
12	26	54.5541	41.0607	gfp
12	27	61.8159	44.9595	gfp
12	28	6.4745	46.8070	rfp
12	29	75.8721	48.2499	gfp
12	30	24.7986	48.1317	rfp
12	31	108.4788	50.7457	gfp
12	32	101.8037	53.7531	gfp
12	33	83.7163	54.1984	gfp
12	34	35.1405	61.5405	gfp
12	35	46.1840	66.2968	gfp
12	37	98.0590	66.5190	gfp
12	38	25.0757	69.9799	rfp
12	39	58.7293	69.4610	gfp
12	40	34.4519	72.1566	gfp
12	42	42.0480	75.0683	gfp
12	43	51.1208	75.9201	gfp
12	44	58.0500	75.9048	gfp
12	45	66.0795	77.6848	gfp
12	46	57.2596	82.4082	gfp
12	47	47.9565	83.9220	rfp
13	1	39.18375	8.4065	gfp
13	2	47.0972	17.2531	gfp
13	3	38.4807	19.16166	gfp
13	4	27.2289	24.0684	gfp
13	5	54.4052	25.2523	gfp
13	6	36.0496	25.1735	gfp
13	7	12.2277	31.7034	cy5
13	8	45.1165	31.9568	gfp
13	9	37.1785	31.1915	gfp
13	10	70.305	32.0422	rfp
13	11	61.8766	34.1152	gfp
13	12	27.6633	36.0381	gfp
13	13	18.2851	36.3775	gfp
13	14	43.7829	39.1697	gfp
13	15	20.9726	44.0565	gfp
14	1	6.6309	13.3830	gfp
14	2	13.4551	19.2178	gfp
14	3	9.4350	27.3801	gfp
14	4	8.0673	37.1501	gfp
15	1	2.7472	6.5097	gfp
15	2	16.83622	27.4727	gfp
15	3	22.7145	36.4512	gfp
16	1	6.9636	3.5475	gfp
16	2	24.6244	9.2797	gfp
16	3	19.9567	13.6434	gfp
17	1	56.8000	5.5075	gfp
17	2	24.0702	10.2320	gfp
17	3	25.4775	16.9283	cy5
17	5	11.8979	22.5174	rfp
17	8	49.6335	31.6286	gfp
17	9	23.5128	33.6928	gfp
17	11	43.2203	40.9099	gfp
18	1	53.0366	5.4490	rfp
18	2	44.1169	18.61875	rfp
18	3	57.8008	16.1885	rfp
18	4	19.3317	23.3113	gfp
18	5	48.4201	28.4043	rfp
18	6	40.70595	32.766	gfp
18	7	32.4585	35.0955	gfp
18	8	49.2409	35.5537	rfp
18	9	21.94075	39.5385	gfp
18	10	14.3340	45.0874	gfp
18	11	25.0824	51.1903	gfp
18	12	36.7826	53.7930	gfp
18	13	17.6692	56.8914	rfp
18	14	29.7112	57.0894	gfp
18	15	29.8586	64.1653	gfp
18	16	19.9317	69.5485	rfp
18	17	6.9527	77.1439	rfp
19	1	22.2295	3.4208	rfp
19	2	30.1605	13.4442	rfp
19	3	17.7188	15.7402	gfp
19	4	30.0240	20.7527	rfp
19	5	11.5171	24.2203	gfp
19	6	18.3944	24.3428	gfp
19	7	37.1615	26.9684	rfp
19	8	8.8705	32.0976	gfp
19	9	25.6540	33.7539	gfp
19	10	9.6153	41.3445	gfp
19	11	33.7782	43.3887	gfp
19	12	42.3368	46.2763	gfp
19	13	17.0402	51.0422	gfp
19	14	9.2123	53.6812	cy5
19	15	32.3342	55.3285	gfp
19	16	20.9580	58.7957	gfp
20	1	43.1201	3.5380	gfp
20	2	31.2778	14.4424	gfp
20	3	23.7360	13.1838	gfp
20	5	54.5845	28.8864	gfp
20	7	39.9206	30.5363	gfp
20	8	65.8613	32.7835	gfp
20	10	35.045	39.2972	gfp
20	11	46.70875	42.6103	gfp
20	12	81.7037	42.0640	gfp
20	13	4.9265	44.4272	rfp
20	14	26.3353	48.0924	gfp
20	15	39.5163	52.1594	gfp
20	16	76.65825	47.2301	gfp
20	17	63.1288	48.3036	gfp
20	18	75.8620	55.1603	gfp
20	19	95.3525	56.4977	rfp
20	20	52.6528	55.6006	gfp
20	21	46.44	57.1575	gfp
20	22	60.5483	58.4284	gfp
20	23	84.8746	58.2983	gfp
20	24	31.7191	59.1663	gfp
20	25	46.3643	64.7047	gfp
20	26	34.4665	66.8103	gfp
20	27	62.2123	67.1556	gfp
20	28	88.3606	69.9118	rfp
20	29	54.8409	70.2521	gfp
20	30	41.8039	73.8090	gfp
20	31	76.0506	74.6248	rfp
20	32	69.6208	77.7285	rfp
20	33	88.9068	81.9537	gfp
20	34	31.0905	81.2393	gfp
20	35	59.3430	82.1310	gfp
20	36	36.4523	87.9995	gfp
20	37	74.1814	90.3982	gfp
20	38	47.2907	89.6877	gfp
20	39	54.7664	88.1305	gfp
20	40	64.76058	89.6215	gfp
20	41	59.0064	91.4899	gfp
20	42	87.4208	93.2180	rfp
20	43	80.0875	96.1602	gfp
21	1	34.7247	8.1581	gfp
21	2	3.8171	12.0143	gfp
21	3	18.0380	15.4947	gfp
21	4	25.2026	19.0381	gfp
23	1	5.7455	9.4903	gfp
23	2	22.1593	9.0013	cy5
23	3	11.8503	12.9	gfp
23	4	21.7632	17.5522	gfp
23	5	27.4220	21.6454	gfp
23	6	15.0589	26.7485	gfp
23	7	21.2789	36.3391	gfp
23	8	10.1067	38.1840	gfp
23	9	29.4018	36.6462	gfp
23	10	34.3539	45.2514	rfp
23	11	28.1166	51.6615	gfp
23	12	22.1407	55.7667	gfp
23	13	28.4420	58.7818	gfp
24	1	39.9107	8.4009	gfp
24	2	30.0923	12.5545	gfp
24	3	19.6955	14.2246	rfp
24	4	37.5607	18.3144	gfp
24	5	63.1220	19.1113	cy5
24	6	28.2134	22.13425	gfp
24	7	70.8602	26.3434	cy5
24	8	26.2860	32.8216	gfp
24	9	38.5164	28.5771	gfp
24	10	62.7544	35.1730	gfp
24	11	7.1595	35.3988	gfp
24	12	17.1503	37.1693	gfp
24	13	40.7958	46.1033	cy5
24	14	19.7626	44.2774	gfp
24	15	32.4834	53.0893	rfp
24	16	19.6242	54.5404	rfp
25	1	131.5780	6.6363	rfp
25	2	114.8315	16.5765	rfp
25	3	111.6059	35.1197	rfp
26	1	4.2674	15.0451	gfp
26	2	13.4185	12.1854	gfp
27	1	102.4680	6.6855	rfp
27	2	127.8076	6.8064	rfp
27	3	81.4473	11.7827	rfp
27	4	115.1325	8.4282	rfp
27	5	66.7818	13.1717	cy5
27	6	54.8750	11.3965	rfp
27	7	153.8848	13.6845	rfp
27	8	96.3683	14.5849	rfp
27	9	121.2811	13.7108	gfp
27	10	107.0456	17.4936	rfp
27	11	161.6646	16.9492	rfp
27	12	126.9890	17.8634	gfp
27	13	90.4147	18.8053	rfp
27	14	114.8645	19.3409	gfp
27	15	172.4560	19.4009	rfp
27	16	65.3420	22.8542	rfp
27	17	131.4123	23.70246	gfp
27	18	100.3611	23.3245	rfp
27	19	89.2101	27.0123	rfp
27	20	186.9375	30.1408	rfp
27	21	151.4619	29.3768	rfp
27	22	174.2532	26.4493	gfp
27	23	71.0231	27.9500	rfp
27	24	137.6380	26.2217	gfp
27	25	80.4801	27.5434	rfp
27	26	123.8502	28.4784	rfp
27	27	165.4993	28.3361	rfp
27	28	111.9421	29.3014	rfp
27	29	42.2300	34.4462	cy5
27	30	137.3277	34.6793	rfp
27	31	34.7932	40.0491	rfp
27	32	66.9864	35.4490	rfp
27	33	81.0003	34.9766	rfp
27	34	59.9637	43.8322	rfp
27	35	172.6750	34.1586	rfp
27	36	145.0260	36.4361	rfp
27	37	74.0573	38.0704	rfp
27	38	106.2400	37.6424	rfp
27	39	197.9735	37.6878	gfp
27	40	117.3242	39.5109	rfp
27	41	155.1820	41.2612	rfp
27	42	49.3958	40.0462	cy5
27	43	96.5486	41.8579	rfp
27	44	83.3060	44.7634	rfp
27	45	207.4837	41.7245	gfp
27	46	195.3056	45.2028	gfp
27	49	176.1519	44.8762	rfp
27	50	106.9797	47.5666	rfp
27	52	22.8031	48.0735	rfp
27	53	46.0279	49.2440	gfp
27	54	210.5004	47.5918	gfp
27	55	39.2975	53.9475	gfp
27	56	200.4961	52.5245	gfp
27	57	213.1038	54.9624	gfp
27	59	18.0578	57.5763	rfp
27	60	26.3892	56.7290	gfp
27	61	85.1185	56.0075	gfp
27	62	105.7694	58.0004	rfp
27	63	147.2574	57.8065	rfp
27	64	93.4487	59.9628	gfp
27	65	157.6238	61.3143	rfp
27	66	39.3946	60.9029	rfp
27	67	125.1701	65.1435	rfp
27	68	135.4700	64.1642	rfp
27	69	212.2617	65.1118	rfp
27	70	15.3159	65.2751	rfp
27	71	190.0136	64.5849	rfp
27	72	147.3661	66.1180	rfp
27	73	36.8103	67.7596	rfp
27	74	79.6184	65.7118	rfp
27	75	86.6033	66.8249	rfp
27	76	23.2155	67.5251	gfp
27	77	49.4568	66.7412	rfp
27	78	107.4398	66.7338	rfp
27	79	179.9829	69.0031	rfp
27	80	73.8068	73.1516	rfp
27	81	160.12125	70.6245	rfp
27	82	59.9253	70.2043	rfp
27	83	140.1387	70.5382	rfp
27	84	171.1958	72.8728	rfp
27	85	28.2889	74.3252	gfp
27	86	10.3590	73.5123	rfp
27	87	195.7460	75.0657	cy5
27	88	85.2568	74.1305	gfp
27	89	16.555	78.5322	rfp
27	90	114.9628	77.1756	rfp
27	91	34.78485	78.0063	gfp
27	92	51.1016	79.3878	rfp
27	93	203.8269	79.7673	cy5
27	94	166.5581	85.2093	rfp
27	95	87.4734	81.6115	rfp
27	96	129.8298	80.1286	rfp
27	97	218.8939	82.9980	rfp
27	98	67.2225	85.0912	rfp
27	99	228.0673	83.8265	rfp
27	100	19.2541	87.1622	rfp
27	101	239.0877	82.8249	gfp
27	102	36.6088	84.4240	rfp
27	103	177.3848	86.4495	rfp
27	105	145.8775	87.5110	rfp
27	106	27.42798	88.4811	rfp
27	107	103.5911	88.8568	rfp
27	109	45.6715	90.6188	rfp
27	110	246.1383	90.3157	rfp
27	111	90.5448	90.9800	rfp
27	112	159.49775	91.2191	rfp
27	113	8.3805	90.8950	rfp
27	114	136.0739	91.4604	rfp
27	115	233.6221	98.1183	gfp
27	116	71.6450	92.7937	rfp
27	117	98.1737	94.0284	rfp
27	118	128.8976	94.9430	rfp
27	119	251.3952	94.5312	rfp
27	120	176.5194	95.2868	rfp
27	121	139.1930	100.1973	rfp
27	122	106.8069	96.9876	rfp
27	124	16.9338	99.9125	rfp
27	125	86.9984	98.4089	rfp
27	126	29.9612	99.3359	rfp
27	127	245.0953	99.2272	rfp
27	128	117.5858	99.2897	rfp
27	129	77.4820	100.2647	rfp
27	130	160.0440	105.2779	rfp
27	131	225.15875	100.9748	gfp
27	132	93.6020	102.1314	rfp
27	133	127.7824	103.5225	rfp
27	134	23.2547	107.3131	rfp
27	135	110.8646	107.4829	rfp
27	136	120.9402	110.8577	rfp
27	137	186.0087	111.5753	rfp
27	138	75.1255	110.4096	rfp
27	139	204.8643	109.2558	rfp
27	140	91.5969	110.9126	rfp
27	141	213.4983	110.7348	rfp
27	142	226.0994	114.02525	gfp
27	143	98.8923	111.4353	rfp
27	144	128.3723	113.3415	rfp
27	145	27.1374	114.9059	rfp
27	146	48.1832	112.6920	rfp
27	147	136.5440	112.1225	rfp
27	148	238.8628	114.3339	rfp
27	149	161.8108	116.2746	rfp
27	150	65.7423	117.5303	rfp
27	151	143.1146	115.7482	rfp
27	152	202.5511	116.0849	rfp
27	153	213.7995	119.6439	gfp
27	154	106.6185	120.3726	rfp
27	155	123.8615	121.8978	rfp
27	156	133.1501	123.6447	rfp
27	158	236.7526	126.3367	rfp
27	159	26.9916	122.4108	rfp
27	160	168.3883	124.8075	rfp
27	161	204.9004	122.8322	gfp
27	162	49.2196	126.8244	gfp
27	163	144.5548	124.3915	rfp
27	164	177.4096	125.3725	rfp
27	165	59.1005	126.4521	gfp
27	166	31.9839	129.5996	rfp
27	167	159.4383	125.3007	rfp
27	168	199.3955	128.4229	rfp
27	169	152.61474	129.0748	rfp
27	170	40.7629	129.9230	gfp
27	171	182.7426	129.6759	rfp
27	172	208.3769	131.3455	gfp
27	175	147.0197	134.0713	rfp
27	176	221.2286	134.5551	gfp
27	177	55.4773	136.9232	rfp
27	178	44.2836	137.7842	gfp
27	180	173.5310	137.4214	rfp
27	181	231.2970	136.8475	rfp
27	182	165.3872	138.3034	rfp
27	184	31.5237	140.1302	rfp
27	185	60.7895	140.7624	rfp
27	186	191.08125	141.8295	gfp
27	187	182.5025	143.7137	rfp
27	188	226.3863	142.8384	rfp
27	189	216.0449	143.4179	rfp
27	190	46.60125	145.0511	rfp
27	192	198.9462	147.3007	gfp
27	193	164.8602	147.5527	rfp
27	194	172.4166	147.8375	rfp
27	196	145.3009	149.3761	rfp
27	197	34.2495	149.7547	rfp
27	198	155.2903	153.6627	gfp
27	199	190.1257	149.6519	gfp
27	200	51.0011	150.4101	rfp
27	201	97.4470	152.9461	rfp
27	202	183.3543	153.2398	gfp
27	203	137.1482	155.2737	rfp
27	204	121.1269	159.7144	rfp
27	205	205.6951	159.7112	rfp
27	206	166.5788	159.2218	rfp
27	207	179.2231	158.3812	rfp
27	208	192.9126	157.9674	rfp
27	209	101.0417	160.3908	rfp
27	210	109.5205	163.0508	gfp
27	211	147.3356	162.6045	rfp
27	212	135.4761	165.0250	gfp
27	213	92.1826	163.5240	rfp
27	214	105.7166	169.9465	gfp
27	215	88.87068	171.4720	rfp
27	216	114.8535	174.2649	gfp
27	217	80.4745	177.5599	rfp
27	218	126.6402	175.8726	rfp
27	219	79.8304	189.1252	rfp
27	220	91.4542	192.4448	rfp
28	1	14.4278	7.0896	gfp
29	1	10.7451	5.5191	gfp
29	2	12.3122	13.7806	gfp
29	3	19.6611	15.6940	gfp
29	4	7.3578	25.8239	gfp
30	1	31.1450	9.2292	gfp
30	2	26.5041	16.4475	gfp
30	3	18.576	20.253	gfp
30	4	10.4937	23.8154	gfp
31	1	35.3410	5.0856	rfp
32	1	32.3079	7.5912	gfp
32	2	14.9573	4.9376	gfp
32	3	4.6225	14.1559	gfp
32	4	23.4558	19.8459	gfp
32	5	14.1775	22.3075	gfp
32	6	20.9844	28.4620	gfp
32	7	38.2623	32.1195	gfp
32	8	24.5686	37.8938	gfp
32	9	17.0495	45.5646	gfp
32	10	13.1571	57.9612	rfp
32	11	22.9094	58.1933	gfp
33	1	6.4151	3.7218	gfp
33	2	16.1819	6.3660	gfp
33	3	27.7075	8.1075	gfp
33	4	40.8298	9.4196	gfp
33	5	5.1031	9.5991	gfp
33	6	9.2905	16.2366	gfp
33	7	42.8364	17.3505	gfp
33	8	48.0986	22.9712	gfp
34	1	13.7578	14.4423	gfp
34	2	15.6693	21.8318	gfp
35	1	76.1005	4.1640	gfp
35	2	74.0107	12.7235	gfp
35	3	88.5568	18.7493	gfp
35	4	74.2014	20.5501	gfp
35	5	82.4763	30.3630	gfp
35	6	88.4629	26.2146	gfp
35	7	87.9402	37.8526	gfp
35	9	53.6760	48.5387	rfp
35	11	44.7305	49.5801	gfp
35	12	29.9189	51.1926	rfp
35	13	70.3395	52.8352	gfp
35	14	58.5562	55.0962	rfp
35	15	41.9528	56.8049	gfp
35	16	23.4924	56.7569	cy5
35	17	33.6085	60.2833	gfp
35	18	73.6044	60.0693	gfp
35	19	60.1321	66.1125	gfp
35	20	48.1626	63.1471	gfp
35	21	70.1519	66.8878	rfp
35	22	22.6431	70.2550	gfp
35	23	14.8064	71.8114	rfp
35	24	41.9535	70.0679	gfp
35	25	28.9530	75.2991	gfp
35	26	63.7041	75.2845	gfp
35	27	72.5755	77.5401	gfp
35	28	17.1692	81.8854	gfp
35	29	41.4323	84.6473	rfp
35	30	54.3207	85.4625	cy5
35	31	28.7404	86.9754	gfp
35	32	7.9656	87.9992	rfp
35	33	72.3318	92.6571	gfp
35	34	85.2434	91.8273	rfp
35	35	21.4857	93.9873	gfp
35	36	12.6462	95.9517	gfp
35	37	81.0889	100.4936	rfp
35	38	63.1672	98.0771	gfp
35	39	31.5969	98.6205	gfp
35	40	52.8394	100.4681	rfp
35	41	69.1842	106.2876	gfp
35	42	90.4884	103.2990	cy5
35	43	17.0793	105.0099	rfp
35	44	23.5539	107.3963	gfp
35	45	40.6090	107.1376	gfp
35	46	48.3416	107.8774	gfp
35	47	32.7562	113.4829	gfp
35	48	43.5073	117.7528	gfp
35	49	38.5015	120.8755	rfp
35	50	50.1996	123.7339	cy5
36	1	14.0580	11.2412	gfp
36	2	6.0969	14.0644	gfp
37	1	84.5913	8.2213	cy5
37	2	71.1636	8.6321	rfp
37	3	93.3331	10.3536	rfp
37	4	46.2601	10.4378	cy5
37	5	37.3653	12.0466	cy5
37	6	56.7177	15.5134	rfp
37	7	27.2327	17.7745	rfp
37	8	45.2611	17.0762	gfp
37	9	101.3057	17.9629	rfp
37	10	85.0031	19.1203	gfp
37	11	33.7997	21.9677	rfp
37	12	68.0736	23.0282	rfp
37	13	91.8599	24.1111	rfp
37	14	113.2866	24.0721	rfp
37	15	46.9113	24.0883	gfp
37	16	56.2926	26.3725	gfp
37	17	104.0623	25.3769	rfp
37	18	36.0677	29.8705	gfp
37	19	44.2675	32.0975	gfp
37	20	87.3087	32.5370	gfp
37	21	118.0172	33.0245	rfp
37	22	100.6133	35.4656	gfp
37	23	111.8953	42.6248	gfp
37	24	56.2359	35.6094	rfp
37	25	35.4087	39.5880	gfp
37	26	46.1925	38.925	gfp
37	27	79.0450	40.1733	rfp
37	28	15.4403	41.3162	rfp
37	29	59.6356	41.7817	rfp
37	30	90.1136	43.8807	gfp
37	31	42.3525	44.7925	gfp
37	32	70.0838	46.6650	gfp
37	33	135.6907	45.0955	gfp
37	34	53.9161	46.1897	gfp
37	35	27.8167	50.4498	rfp
37	36	77.5159	48.8198	gfp
37	37	12.2756	49.4752	rfp
37	38	19.2893	50.2940	rfp
37	39	62.2573	50.1894	gfp
37	40	128.1651	50.8798	rfp
37	41	119.0719	50.6080	rfp
37	42	4.3843	52.8595	rfp
37	43	49.1356	51.5939	gfp
37	44	154.3238	52.7112	rfp
37	45	139.8540	52.2186	rfp
37	46	84.2739	54.4841	rfp
37	47	36.7578	59.9420	rfp
37	48	109.5654	56.8023	rfp
37	49	51.4998	60.4442	cy5
37	50	9.8817	59.4365	rfp
37	51	22.1682	60.5060	rfp
37	52	95.4698	59.7602	rfp
37	53	29.3838	60.2348	rfp
37	54	67.6141	61.5773	rfp
37	55	29.8183	67.7132	rfp
37	56	143.4235	65.7270	rfp
37	57	40.0242	69.6209	gfp
37	58	89.6758	73.9919	rfp
37	59	75.6691	72.8074	rfp
37	60	105.4686	72.885	rfp
37	61	12.4751	70.8835	rfp
37	62	47.6813	77.1667	gfp
37	63	134.4777	73.5204	rfp
37	64	126.7795	74.3125	rfp
37	65	18.3024	77.4067	rfp
37	66	56.5743	81.3374	gfp
37	67	112.1605	78.5421	rfp
37	68	169.9631	80.4304	gfp
37	69	66.6551	82.8559	rfp
37	70	85.1635	83.9911	rfp
37	71	162.5916	84.3660	gfp
37	72	119.9519	88.62042	rfp
37	73	173.8618	87.7131	rfp
37	74	135.88	89.7088	cy5
37	75	73.53	90.3	rfp
37	76	45.0899	89.8900	rfp
37	77	37.7166	91.0605	rfp
37	78	147.6175	92.9169	gfp
37	79	88.0057	93.8642	rfp
37	80	71.4710	95.8817	gfp
37	81	136.0458	97.8869	cy5
37	82	49.9158	96.8217	rfp
37	83	171.4337	100.6563	rfp
37	84	94.4586	99.9512	gfp
37	85	123.5542	101.3096	rfp
37	86	151.5934	102.6564	gfp
37	87	160.2945	102.6652	gfp
37	88	119.6136	108.3713	rfp
37	89	110.2786	108.6224	rfp
37	90	101.3984	112.1855	rfp
37	91	158.1953	110.6465	gfp
37	92	139.0502	111.8264	gfp
37	93	115.1812	116.9884	rfp
37	94	156.9628	117.2214	gfp
37	95	147.9898	119.0402	gfp
37	96	127.7973	119.5770	rfp
37	97	110.2044	122.1333	rfp
37	98	116.5070	127.3107	rfp
38	1	6.1381	7.3964	rfp
38	2	17.4992	13.0005	rfp
38	3	27.4804	19.2482	rfp
38	4	31.8516	25.9707	rfp
39	2	61.3380	31.7051	gfp
39	4	83.57265	37.14555	rfp
39	5	70.5263	36.0631	gfp
39	6	69.9267	44.6846	gfp
39	7	12.255	48.8886	rfp
39	8	30.6375	50.3609	gfp
39	9	38.3775	53.3168	rfp
39	11	82.0904	59.3796	gfp
39	12	32.5503	59.1509	rfp
39	13	63.6468	61.0423	rfp
39	14	74.0156	62.0794	gfp
39	15	86.5305	62.9827	rfp
39	17	20.6166	67.4679	gfp
39	18	15.2966	80.1634	rfp
39	19	70.7293	84.8514	rfp
39	20	88.8751	88.0777	rfp
39	21	96.1520	87.5102	rfp
39	22	48.2165	90.3273	rfp
39	23	83.0772	93.3972	gfp
39	24	69.3633	95.8212	rfp
39	25	70.4125	102.6377	rfp
39	26	82.3105	102.3785	rfp
41	1	13.3279	15.6008	gfp
41	2	24.6948	23.1294	rfp
41	3	17.9218	27.9009	cy5
42	1	45.3181	29.2385	rfp
42	2	54.2296	29.9677	rfp
42	3	40.1999	34.4870	rfp
42	4	57.9503	34.0736	rfp
42	5	70.0445	38.0674	gfp
42	6	33.6144	42.0689	rfp
42	7	33.8141	60.1543	gfp
42	10	75.0026	63.6957	gfp
42	11	41.9622	65.145	gfp
42	12	28.4386	69.2495	gfp
42	13	35.7572	72.8548	gfp
42	14	29.2260	79.0779	gfp
42	15	41.5713	79.1061	gfp
42	16	23.6052	80.8490	gfp
42	17	52.8055	83.1893	gfp
42	20	50.6023	96.4577	gfp
42	21	64.3298	101.5069	rfp
42	22	44.0497	102.1376	rfp
42	23	52.7951	103.2759	gfp
42	24	9.0454	106.69375	gfp
42	25	15.5860	107.8796	gfp
42	26	23.7956	107.0251	gfp
42	27	3.7318	111.5389	rfp
42	28	44.2376	109.0601	rfp
42	29	74.0796	112.1437	rfp
42	30	20.9867	117.8899	rfp
42	32	31.9844	119.9226	rfp
43	2	17.1875	11.1775	rfp
43	3	2.9318	16.125	rfp
43	4	11.3461	15.1458	rfp
43	5	12.6961	25.1179	rfp
43	6	33.8786	22.2364	rfp
43	7	19.7061	30.8773	gfp
43	8	32.7631	32.6646	rfp
43	9	43.1024	38.6642	rfp
43	11	35.0266	43.5637	rfp
44	1	89.7011	3.5199	rfp
44	2	80.9594	9.3764	rfp
44	3	67.4220	12.3039	rfp
44	4	87.8748	12.6549	rfp
44	5	92.9293	16.3337	gfp
44	6	58.30155	17.52465	rfp
44	7	70.7181	18.9689	gfp
44	8	42.5643	19.0162	gfp
44	9	81.4186	20.9457	gfp
44	10	93.3703	25.3984	gfp
44	11	44.6251	25.5365	gfp
44	12	55.7393	26.5655	rfp
44	13	74.0188	30.8667	rfp
44	14	25.5377	27.1373	gfp
44	15	40.85	33.3929	gfp
44	16	99.8890	38.73225	rfp
44	18	85.4336	40.7168	rfp
44	19	67.5564	41.8510	rfp
44	21	72.1325	49.5006	rfp
44	22	33.3697	48.9367	gfp
44	24	23.8508	55.9016	gfp
44	25	73.5490	57.9077	gfp
44	27	80.2022	63.6561	gfp
44	28	20.0030	63.6519	gfp
44	30	92.9636	69.9427	gfp
44	31	28.6276	69.0438	gfp
44	32	15.1855	72.7476	gfp
44	33	71.6288	74.5098	gfp
44	34	84.1158	75.3822	gfp
44	35	43.3483	78.4821	rfp
44	36	22.2259	78.0217	gfp
44	37	10.5635	81.9656	gfp
44	38	64.0189	86.7208	rfp
44	39	84.5315	91.1852	gfp
44	40	48.9054	87.3815	rfp
44	41	22.7098	90.1531	rfp
44	42	9.1766	89.6508	rfp
44	43	33.7908	92.2784	gfp
44	44	48.7312	96.3153	gfp
44	45	18.7277	96.7091	gfp
44	46	40.9641	98.3359	gfp
44	47	33.8084	101.6776	gfp
44	48	83.7225	101.265	gfp
44	49	63.0411	102.1895	gfp
44	50	91.7140	104.7463	rfp
44	51	99.7355	102.4432	rfp
44	52	24.9592	103.3497	rfp
44	53	48.5839	103.3544	gfp
44	54	55.0859	108.4506	gfp
44	55	76.7654	110.1348	rfp
44	56	67.1936	110.7083	gfp
45	1	60.0672	23.1884	gfp
45	2	62.4760	29.6478	gfp
45	3	73.3743	31.4604	rfp
45	4	80.9674	39.4345	gfp
45	5	98.2353	40.1581	rfp
45	6	84.1725	48.4898	gfp
45	7	74.3464	53.3345	gfp
45	9	106.95175	56.8352	rfp
45	10	39.9975	59.0125	gfp
45	11	46.9627	58.1167	gfp
45	12	60.9214	60.6961	rfp
45	13	72.4866	65.9076	gfp
45	14	46.2744	64.6307	gfp
45	15	35.9968	67.2819	gfp
45	16	23.2672	71.6540	rfp
45	17	82.1537	71.1217	gfp
45	19	72.6741	75.7131	rfp
45	20	36.8008	80.2206	rfp
45	21	111.4267	81.2172	gfp
45	22	107.3161	85.3267	rfp
45	23	120.5394	86.4350	rfp
45	24	21.3196	85.3243	rfp
45	25	98.6023	88.1169	gfp
45	26	79.2022	89.9547	gfp
45	27	24.6289	98.2560	gfp
45	28	104.8592	95.4179	rfp
45	30	50.4351	96.6776	gfp
45	31	33.35725	97.438	rfp
45	32	62.4653	98.1514	gfp
45	33	74.1832	105.7060	gfp
45	34	83.7089	102.7969	gfp
45	35	99.2346	105.9753	gfp
45	36	32.1785	111.5449	rfp
45	37	49.93375	112.9526	gfp
45	38	59.2133	112.4719	gfp
45	39	65.9973	114.8484	gfp
45	40	76.7329	117.6330	gfp
45	41	56.2976	118.8704	gfp
45	42	32.6973	121.5721	rfp
45	43	48.7813	126.3279	gfp
45	44	67.0591	127.8063	rfp
45	45	42.1899	132.1271	rfp
45	46	51.2775	143.1806	rfp
45	47	39.8012	154.5168	rfp
45	48	34.5929	163.1660	rfp
45	49	25.7630	165.4108	rfp
45	51	109.0442	170.3192	gfp
45	53	59.4744	173.7379	gfp
45	54	92.2923	174.15	rfp
45	56	133.0359	179.0520	rfp
45	57	28.0071	183.2505	gfp
45	58	93.3481	184.0747	rfp
45	59	123.0141	187.0893	gfp
45	61	104.0487	189.5536	rfp
45	62	67.9745	192.6420	gfp
45	63	131.3459	192.2763	rfp
45	65	96.6627	195.2263	rfp
45	66	124.1228	193.9019	rfp
45	67	117.4564	196.2697	rfp
45	68	103.8503	199.6275	rfp
45	69	166.7230	205.6317	rfp
45	70	101.5088	208.5552	rfp
45	71	55.9300	208.9430	cy5
45	73	65.2586	212.5638	gfp
45	74	153.1875	214.1561	rfp
45	75	176.8577	217.6338	gfp
45	76	184.9662	216.6538	rfp
45	77	165.7968	217.0425	gfp
45	78	142.6473	217.9707	gfp
45	79	136.1688	224.1841	gfp
45	80	176.6909	224.3036	rfp
45	81	144.5104	227.7641	gfp
45	83	119.3209	230.3916	gfp
46	1	42.57	7.3397	rfp
46	2	40.3931	14.4140	rfp
46	3	30.5658	21.8822	rfp
46	4	36.6340	25.0945	rfp
46	5	36.6891	31.6619	rfp
46	7	8.0493	68.1265	rfp
46	8	28.9530	73.4642	gfp
46	9	33.1435	83.5064	rfp
46	10	27.2541	85.7907	rfp
47	1	14.3811	4.945	gfp
47	2	9.9067	10.5471	gfp
47	3	2.8908	9.6691	gfp
48	1	42.6527	7.1452	gfp
48	2	33.4259	9.3723	gfp
48	3	53.2375	10.4859	gfp
48	4	41.8545	18.1775	gfp
48	5	22.8209	17.2266	gfp
48	6	51.9790	18.4861	gfp
48	7	31.0960	18.8488	gfp
48	8	61.8676	23.6693	gfp
48	9	22.8288	26.3075	gfp
48	10	54.8718	27.0334	gfp
48	11	83.6122	27.6544	gfp
48	12	31.8388	28.5977	gfp
48	13	68.6137	34.3881	gfp
48	14	91.9935	35.5577	gfp
48	15	37.1927	33.9769	gfp
48	16	21.3755	35.6730	gfp
48	17	52.4696	35.0279	gfp
48	18	60.7935	42.14	gfp
48	19	82.8347	39.7232	gfp
48	20	12.1688	40.5679	gfp
48	21	27.3545	42.2612	gfp
48	22	49.5038	42.0927	gfp
48	23	92.0192	45.7721	gfp
48	24	18.6699	47.1832	gfp
48	25	12.3870	49.9918	gfp
48	26	47.8548	49.1969	gfp
48	27	4.5784	50.4561	rfp
48	28	23.0291	51.7580	gfp
48	29	87.5198	52.6139	gfp
48	30	65.0024	51.1473	gfp
48	31	37.7235	53.6816	gfp
48	32	28.9581	55.0501	gfp
48	33	61.6047	57.4313	gfp
48	34	50.6664	55.63125	gfp
48	35	13.6978	57.9651	gfp
48	36	5.7616	59.4330	gfp
48	37	85.5441	60.6096	gfp
48	38	30.4320	61.7117	gfp
48	39	39.5770	62.2032	gfp
48	40	20.5372	62.0370	gfp
48	41	48.9110	63.8661	gfp
48	42	71.0410	65.7762	gfp
48	43	16.8629	68.2825	gfp
48	44	59.2119	70.0786	gfp
48	45	84.8624	69.9376	rfp
48	46	9.6442	69.0515	gfp
48	47	29.1325	69.6687	gfp
48	48	70.6397	75.1822	rfp
48	49	39.8300	76.0719	gfp
48	50	22.3361	76.3847	gfp
48	51	31.8519	78.8764	rfp
48	52	52.8382	81.0972	gfp
48	53	60.4792	81.1348	rfp
48	54	75.1783	80.9475	gfp
49	1	9.5812	7.9390	gfp
49	3	54.3204	41.8074	rfp
49	4	107.9266	73.2176	cy5
49	5	96.4736	74.2127	cy5
49	6	66.4479	74.1363	rfp
49	7	73.3703	76.6016	rfp
49	8	87.7901	81.9178	rfp
49	9	112.9368	82.56	rfp
49	10	77.56125	82.4189	rfp
49	11	99.8697	84.4489	cy5
50	1	17.2675	5.2125	gfp
50	2	3.9733	11.0558	gfp
50	3	7.9833	16.1533	gfp
51	1	32.2555	8.8278	rfp
51	2	27.65975	36.1415	rfp
51	3	46.1116	42.1156	gfp
51	4	52.3036	58.4702	rfp
52	2	100.3989	21.3357	rfp
52	3	87.4762	28.7497	rfp
52	4	72.3816	27.6406	rfp
52	5	98.7570	32.6163	rfp
52	6	65.3462	33.1920	rfp
52	7	75.8575	33.9575	rfp
52	8	86.2940	37.6286	rfp
52	9	61.1048	38.86125	rfp
52	10	80.5403	44.1104	rfp
52	11	60.9254	50.7527	gfp
52	12	73.0503	48.7007	rfp
52	13	49.1969	46.8977	gfp
52	14	38.2687	58.5850	gfp
52	15	47.1848	58.5488	gfp
52	16	25.1517	57.6610	rfp
52	17	76.1656	57.6163	rfp
52	18	21.0953	63.8076	rfp
52	19	68.3528	67.6777	rfp
52	20	42.4517	73.7860	rfp
52	21	21.9761	73.9013	rfp
52	22	55.3475	77.0075	rfp
52	23	63.9308	87.4473	rfp
52	24	21.5364	84.0850	rfp
52	25	55.6063	86.0212	rfp
52	26	44.9366	86.0885	rfp
52	27	32.6257	90.3658	rfp
52	28	26.1276	96.5299	cy5
52	29	4.7999	98.7791	rfp
52	30	57.6516	95.8457	rfp
52	31	34.1405	103.7519	cy5
52	32	19.6725	101.5702	gfp
52	33	49.7745	105.2918	rfp
52	34	8.9771	108.7499	gfp
52	35	24.2081	110.96322	cy5
52	36	15.2369	112.4930	gfp
52	37	31.6832	119.1178	rfp
52	38	20.2927	121.4337	cy5
53	1	80.7444	10.1886	rfp
53	2	64.3884	21.4587	gfp
53	3	69.8322	26.0983	gfp
53	4	62.7517	29.7266	rfp
53	5	56.9180	33.4939	rfp
53	6	73.3578	35.7005	rfp
53	7	43.7618	35.7695	rfp
53	8	110.9204	36.3247	rfp
53	9	92.1619	36.5543	rfp
53	10	57.7972	39.5745	rfp
53	11	83.5966	42.8879	gfp
53	12	104.43195	40.79625	rfp
53	13	46.0471	40.7699	rfp
53	14	90.9296	43.4454	rfp
53	15	76.8640	46.6929	gfp
53	16	58.6149	48.4004	rfp
53	17	122.1963	47.1682	rfp
53	18	68.1660	50.5996	gfp
53	19	33.9758	49.4209	rfp
53	20	95.3786	49.6560	rfp
53	21	39.4706	51.9225	rfp
53	22	102.5124	48.8314	rfp
53	24	107.6628	51.4986	rfp
53	25	83.0754	53.8997	rfp
53	27	91.8518	58.7283	rfp
53	28	129.9727	60.72288	rfp
53	29	57.4699	61.4348	gfp
53	31	44.4105	60.2489	rfp
53	32	100.1920	61.1988	rfp
53	34	111.1131	64.1673	rfp
53	35	118.5383	66.6972	rfp
53	36	36.5122	66.5483	rfp
53	37	13.7324	67.2981	rfp
53	39	75.3017	66.8748	rfp
53	40	85.9894	71.0458	cy5
53	41	104.2103	71.4079	rfp
53	42	95.2552	72.2188	rfp
53	43	21.3842	71.8927	rfp
53	44	131.5687	73.0902	gfp
53	45	29.0440	73.1847	rfp
53	46	123.7632	72.9679	rfp
53	47	15.4051	77.2892	rfp
53	48	146.6489	80.4462	rfp
53	50	134.1805	80.8502	rfp
53	51	80.1925	81.6225	gfp
53	52	102.0822	81.1706	rfp
53	53	125.6745	80.9792	gfp
53	54	114.3484	85.8988	rfp
53	55	123.8471	89.4131	gfp
53	56	97.8173	88.0502	rfp
53	57	142.4879	89.3288	gfp
53	59	109.0441	90.5394	rfp
53	60	72.6457	93.0402	gfp
53	61	20.4937	95.2115	rfp
53	62	82.5242	93.2184	rfp
53	63	101.7238	95.1480	rfp
53	64	135.4657	93.9915	gfp
53	65	43.7139	95.1265	rfp
53	66	36.5994	96.0701	cy5
53	67	117.2149	96.5196	rfp
53	68	64.2605	99.7807	rfp
53	69	128.5184	102.7010	gfp
53	70	113.0173	103.2949	rfp
53	71	72.0903	104.7376	rfp
53	72	93.9377	105.1012	rfp
53	73	45.7774	107.0837	gfp
53	74	61.7281	107.1312	rfp
53	75	118.6384	111.7097	gfp
53	76	97.8069	109.8639	rfp
53	77	106.0650	110.04	gfp
53	78	29.25075	111.93975	rfp
53	79	77.2455	111.8262	rfp
53	80	94.2801	116.3517	rfp
53	81	36.2704	120.4152	rfp
53	82	105.7241	120.9042	gfp
53	83	69.6188	118.7349	rfp
53	84	53.7421	123.8059	rfp
53	85	71.9392	125.3495	rfp
53	86	92.1559	128.7830	rfp
53	87	81.0200	132.6200	rfp
53	88	87.0119	134.5736	rfp
53	89	75.4005	137.8856	gfp
53	90	51.3969	138.6392	rfp
53	91	72.5916	147.0280	gfp
53	92	50.4124	149.9094	rfp
53	93	61.1379	149.6342	rfp
53	94	79.9074	148.18875	gfp
53	95	68.6990	154.6710	rfp
54	1	19.2762	11.5983	rfp
54	2	19.3081	19.9270	rfp
54	3	33.4657	27.7506	gfp
54	4	14.0999	29.3591	rfp
54	5	4.1258	32.6096	rfp
54	6	21.5749	32.6116	gfp
54	7	28.1475	35.7825	gfp
54	9	83.9761	38.2400	rfp
54	10	15.3855	38.6055	rfp
54	11	37.1040	39.9983	rfp
54	12	4.0400	42.9335	rfp
54	13	12.2115	48.5413	rfp
54	14	79.6940	48.3415	rfp
54	15	53.3754	49.2067	rfp
54	16	30.4428	50.0301	rfp
54	17	62.3517	50.7261	gfp
54	18	95.8613	50.2383	rfp
54	19	83.8500	56.3359	rfp
54	20	16.7061	62.5040	rfp
54	21	100.0054	59.9272	rfp
54	22	47.6018	58.8232	rfp
54	23	38.8974	63.8983	rfp
54	24	73.9188	63.1286	gfp
54	25	114.3448	63.1783	rfp
54	26	122.2488	63.5432	rfp
54	27	136.27775	64.89775	rfp
54	28	65.0627	67.1486	gfp
54	29	107.8164	68.3645	cy5
54	30	84.3998	68.4959	rfp
54	31	57.43725	70.8774	gfp
54	32	98.0641	71.0443	rfp
54	33	135.6733	70.2967	gfp
54	34	145.3363	71.8897	rfp
54	35	22.0225	74.2283	rfp
54	36	35.6809	74.9161	rfp
54	37	67.3940	75.0491	rfp
54	39	28.8965	76.7314	rfp
54	40	129.92235	75.9294	rfp
54	41	117.7745	78.7396	cy5
54	43	148.5593	80.4657	gfp
54	44	40.2319	80.3616	rfp
54	45	58.4777	81.4461	gfp
54	46	102.8022	82.4164	rfp
54	47	48.3607	85.0564	gfp
54	48	136.8637	85.1745	gfp
54	49	94.1102	90.0432	rfp
54	50	67.5934	85.8969	rfp
54	51	127.7952	87.0446	rfp
54	53	146.2124	90.9239	gfp
54	54	60.5107	89.3767	rfp
54	56	137.4515	97.7815	gfp
54	57	98.3572	99.0395	cy5
54	58	115.4690	99.4936	gfp
54	59	73.8583	99.4221	rfp
54	60	152.0357	100.3712	rfp
54	61	86.5299	106.3537	rfp
54	62	143.9994	106.0076	cy5
54	63	100.6028	107.6763	gfp
54	64	135.3322	110.1695	rfp
54	65	71.0575	114.6007	rfp
54	66	97.7662	117.9376	gfp
54	67	83.5927	116.8646	gfp
54	68	129.6040	117.0214	rfp
54	69	107.8727	117.9992	gfp
54	70	119.3857	122.6905	rfp
54	71	72.9481	124.00125	rfp
54	72	80.5596	126.0788	rfp
54	73	106.4096	128.5239	rfp
55	1	19.2921	9.1871	gfp
56	1	85.0236	8.6876	rfp
56	2	92.4227	9.9686	rfp
56	3	52.0864	13.7829	rfp
56	4	61.8184	14.3667	rfp
56	5	77.2312	15.9068	rfp
56	6	98.7925	18.3739	rfp
56	7	53.7844	22.0796	rfp
56	8	87.1804	23.8526	rfp
56	9	73.15375	24.3010	gfp
56	10	104.3772	30.7979	rfp
56	11	55.6749	29.1284	gfp
56	12	64.7513	33.3065	gfp
56	13	52.3852	39.9560	rfp
56	14	69.7181	40.8133	gfp
56	15	15.3508	42.9970	gfp
56	16	39.4668	42.9355	rfp
56	17	102.5446	42.8010	gfp
56	18	94.8385	45.6015	rfp
56	19	106.8333	49.8868	rfp
56	20	63.5625	49.1175	gfp
56	21	77.5873	51.4822	gfp
56	22	89.9354	52.8795	gfp
56	23	51.3850	58.7901	rfp
56	24	73.9948	58.0026	gfp
56	25	58.1736	64.3041	rfp
56	26	109.2605	66.5938	rfp
56	27	78.4470	66.8370	gfp
56	28	91.1714	67.4025	rfp
56	29	120.5214	67.7978	gfp
56	30	66.0957	68.2606	gfp
56	31	55.5506	70.8774	gfp
56	32	85.0858	77.4838	gfp
56	33	123.4561	77.6099	gfp
56	34	57.6125	77.0583	rfp
56	35	133.3639	78.0247	rfp
56	36	65.2611	81.5225	rfp
56	37	115.4147	79.5769	rfp
56	38	76.7914	82.6594	rfp
56	39	95.9788	82.3497	rfp
56	40	109.0731	82.8961	rfp
56	41	165.0580	82.2747	rfp
56	42	129.8518	85.9785	gfp
56	43	100.8922	87.0122	rfp
56	44	119.1047	88.9813	rfp
56	45	164.8696	89.7451	rfp
56	46	145.4568	90.5436	gfp
56	47	152.6641	91.8173	gfp
56	48	84.6705	91.7844	rfp
56	49	75.852	94.6463	rfp
56	50	126.6808	94.5826	rfp
56	51	69.0365	94.4839	rfp
56	52	138.5662	97.0686	gfp
56	53	176.4136	101.2988	gfp
56	54	207.0360	103.5135	rfp
56	55	150.0190	103.8426	gfp
56	56	192.1831	106.0756	rfp
56	57	138.8569	106.3506	gfp
56	58	216.7563	109.3104	rfp
56	59	155.3314	110.2496	gfp
56	60	145.4744	111.1281	gfp
56	61	129.4166	113.3498	rfp
56	62	184.1360	113.1169	cy5
56	63	160.9826	116.8828	gfp
56	64	227.0327	118.2182	rfp
56	65	219.5508	115.8760	rfp
56	66	201.7384	117.3216	gfp
56	67	192.1319	118.9985	gfp
56	68	169.3070	119.5869	gfp
56	69	153.4544	125.5665	rfp
56	70	143.7783	124.0100	gfp
56	71	177.1631	124.2823	cy5
56	72	217.5808	125.4234	rfp
56	73	135.7499	127.0627	rfp
56	74	212.2234	133.6655	rfp
56	75	178.1625	133.8415	cy5
56	76	232.0893	135.0024	rfp
56	77	146.6142	136.4649	rfp
56	78	188.2616	136.6209	cy5
56	79	126.635	139.6374	rfp
56	80	203.3891	139.5287	gfp
56	81	136.0748	143.2908	cy5
56	82	148.42998	144.03366	rfp
56	83	170.925	145.1494	rfp
56	84	196.4778	150.7957	rfp
56	85	211.1873	148.3558	gfp
56	86	220.0899	149.7428	rfp
56	87	160.0651	150.5205	rfp
56	88	141.9730	154.2645	rfp
56	89	183.3081	154.5614	rfp
56	90	151.9874	158.0934	rfp
56	91	208.9339	155.6201	gfp
56	92	175.5819	157.2639	rfp
56	93	204.7302	161.7493	gfp
56	94	192.5237	164.0995	gfp
56	95	140.0321	163.7374	rfp
56	96	164.2827	165.2006	rfp
56	97	178.7578	165.9458	gfp
56	98	202.5992	172.3196	gfp
56	99	158.0054	170.2043	gfp
56	100	173.4527	172.6290	gfp
56	101	151.4580	171.9705	rfp
56	102	165.2561	174.0039	gfp
56	103	182.1748	180.9088	gfp
56	104	211.4571	178.7268	gfp
56	105	193.6724	181.6787	gfp
56	106	204.0512	183.2774	gfp
56	107	177.0311	188.3782	rfp
56	108	210.1438	186.9892	gfp
56	109	188.3195	189.7529	rfp
57	1	74.2737	13.3870	rfp
57	2	55.1475	16.3212	rfp
57	3	43.9036	17.9351	rfp
57	4	31.3828	23.6333	gfp
57	5	76.0807	23.3490	rfp
57	6	39.8462	23.2705	gfp
57	7	7.7485	31.0915	rfp
57	8	19.6778	30.4296	gfp
57	9	65.7509	33.1042	gfp
57	10	27.4711	31.0586	gfp
57	11	47.9497	31.7405	gfp
57	12	79.1790	30.9860	gfp
57	13	40.7901	33.4095	gfp
57	14	85.6384	36.8823	gfp
57	15	50.9636	39.9958	gfp
57	16	8.4217	40.8350	rfp
57	17	32.44995	39.53205	gfp
57	18	19.5722	41.8939	rfp
57	19	72.6559	42.7397	gfp
57	20	40.3895	40.9575	gfp
57	21	65.9422	49.9973	gfp
57	22	41.4328	48.3538	gfp
57	23	23.3340	48.1372	rfp
57	24	57.4759	49.5392	gfp
57	25	49.2815	53.5917	gfp
57	26	4.2355	55.5399	rfp
57	27	17.5237	56.6622	rfp
57	28	87.5828	58.8048	gfp
57	29	10.9067	59.6703	rfp
57	30	71.1955	60.5530	gfp
57	31	50.3540	61.0405	gfp
57	32	31.4550	65.0700	rfp
57	33	64.2703	64.4023	gfp
57	34	83.6460	63.4140	gfp
57	35	93.0531	67.9457	gfp
57	36	39.9812	68.5656	rfp
57	37	25.2165	68.9387	rfp
57	39	72.8582	71.9968	gfp
57	40	19.6632	74.2098	rfp
57	42	62.9923	77.2226	gfp
57	43	28.5700	76.8566	rfp
57	44	83.37	83.811	gfp
57	45	13.7385	81.2348	rfp
57	46	53.0435	82.9670	gfp
57	47	21.1202	83.4272	rfp
57	48	70.0403	83.4430	gfp
57	49	101.8179	83.8244	rfp
57	50	95.0921	86.5056	gfp
57	51	62.0490	86.7475	gfp
57	52	35.80825	87.68775	gfp
57	53	50.5948	92.1931	gfp
57	54	64.0909	95.2111	gfp
57	56	74.0976	93.6411	gfp
57	57	29.9488	97.9179	gfp
57	58	81.6882	97.7217	gfp
57	59	50.7582	99.8821	gfp
57	60	91.1984	99.6371	rfp
57	61	71.5905	104.0767	gfp
57	62	62.5361	106.1959	gfp
57	63	48.8445	112.8850	gfp
57	64	80.9893	110.0143	rfp
57	66	20.4617	110.9893	rfp
57	67	68.3439	112.9186	gfp
57	68	38.5583	117.9226	gfp
57	69	75.8861	117.0068	rfp
57	70	61.65125	120.7909	gfp
57	72	40.9385	126.7804	gfp
57	73	53.2091	127.6489	gfp
57	75	30.0075	131.3899	gfp
57	76	65.3869	129.7161	gfp
57	77	41.8904	141.5890	gfp
57	78	60.6404	140.4748	gfp
57	79	23.22	142.0254	gfp
57	80	88.6875	145.0756	gfp
57	81	52.6424	142.9654	gfp
57	82	33.6510	143.8244	gfp
57	83	99.9521	146.9314	gfp
57	84	66.4811	145.3290	gfp
57	85	43.3678	150.5778	gfp
57	86	31.6924	151.3791	gfp
57	87	67.3510	155.0414	gfp
57	88	38.4336	154.9598	gfp
57	90	92.2498	160.7504	gfp
57	91	28.8594	161.4853	rfp
57	92	38.3775	161.9878	gfp
57	93	58.6644	165.9463	gfp
57	95	66.9418	167.3920	rfp
57	96	103.8620	173.2164	gfp
57	98	72.5428	177.7073	gfp
57	99	86.6059	182.3982	gfp
57	100	137.2039	180.8165	rfp
57	101	75.4267	185.1263	gfp
57	102	63.7066	187.953	rfp
57	103	96.5593	190.0090	gfp
57	104	123.4136	188.4165	gfp
57	105	105.6733	195.0861	gfp
57	106	78.0576	194.8248	gfp
57	108	115.5186	193.6045	gfp
57	109	51.5950	195.2018	gfp
57	110	28.3699	195.8784	gfp
57	111	69.0361	198.1178	gfp
57	112	60.2171	197.7588	gfp
57	113	122.2628	199.0984	gfp
57	114	39.7935	201.0460	gfp
57	117	117.2951	204.2658	gfp
57	119	25.6098	207.6101	rfp
57	120	80.3897	209.4536	gfp
57	121	89.0929	208.6575	gfp
57	122	53.9100	215.2823	gfp
57	123	129.0159	211.8508	gfp
57	124	69.6348	214.6139	gfp
57	125	105.5884	216.2573	gfp
57	126	114.4245	220.8375	gfp
57	128	122.2135	222.5320	gfp
57	129	128.2475	225.5649	gfp
57	130	114.3106	233.5671	gfp
57	131	99.0323	234.8420	gfp
57	132	128.2071	238.7587	gfp
57	133	104.7734	240.5508	gfp
57	134	120.5505	241.7708	gfp
57	135	111.5447	244.4204	gfp
57	136	108.1047	252.4154	gfp
57	137	113.8966	261.6865	gfp
57	139	118.7300	266.5803	gfp
57	140	124.7920	268.1607	gfp
58	1	244.5828	5.2756	rfp
58	2	253.3158	8.8991	rfp
58	3	235.6911	10.3535	rfp
58	4	246.4026	12.8623	cy5
58	5	227.4384	14.6968	rfp
58	6	244.3744	19.6495	rfp
58	7	211.2809	21.5207	gfp
58	8	232.6415	23.2670	gfp
58	9	221.9837	24.4409	cy5
58	10	254.5082	28.3999	rfp
58	11	228.6045	31.3237	gfp
58	12	238.3905	32.7912	gfp
58	13	249.9375	34.3378	gfp
58	14	199.5786	34.1752	gfp
58	16	182.75	36.6165	rfp
58	17	260.0327	38.2114	rfp
58	18	230.0765	40.7020	gfp
58	19	199.6838	42.0069	gfp
58	20	241.1601	39.9607	gfp
58	21	192.8908	42.9164	gfp
58	22	265.6855	43.6420	rfp
58	23	252.8559	45.6100	rfp
58	24	282.67125	46.7873	rfp
58	25	167.5941	47.8311	rfp
58	26	145.6427	49.2152	rfp
58	27	202.3942	48.8757	gfp
58	29	273.9659	50.7615	rfp
58	30	96.6164	52.0072	rfp
58	31	223.7960	54.0788	rfp
58	32	260.8896	53.5801	rfp
58	33	280.8975	53.3398	cy5
58	34	240.585	54.1442	gfp
58	35	172.5147	57.7532	gfp
58	36	107.8197	59.1683	rfp
58	37	213.0129	57.7740	gfp
58	38	139.6636	59.8765	rfp
58	39	91.2551	59.3648	rfp
58	40	286.0801	57.9199	rfp
58	41	241.1324	60.8105	gfp
58	42	232.3623	63.6537	rfp
58	43	255.3125	64.0354	gfp
58	44	276.5307	65.8182	rfp
58	45	285.2201	62.9893	gfp
58	46	152.1673	64.0722	gfp
58	47	159.1736	63.9399	gfp
58	48	167.6116	64.4532	gfp
58	49	79.0461	66.7978	rfp
58	50	219.6676	70.7486	gfp
58	51	243.7313	68.4093	gfp
58	52	113.5434	69.7301	cy5
58	53	289.2921	75.6005	gfp
58	54	168.4212	71.7005	gfp
58	55	177.2121	71.7646	gfp
58	56	265.6206	72.3714	rfp
58	57	104.1250	73.5902	rfp
58	58	119.7262	72.7985	gfp
58	59	161.0228	73.8637	gfp
58	60	184.2104	72.7749	gfp
58	61	273.6211	73.9398	rfp
58	62	154.3116	74.6634	gfp
58	63	84.7879	81.3309	rfp
58	64	247.4946	76.8134	rfp
58	65	300.0209	76.3337	rfp
58	66	196.4278	78.0260	gfp
58	67	134.6832	79.4353	rfp
58	68	177.9415	81.4221	gfp
58	69	206.0922	81.7318	gfp
58	70	64.4881	80.9833	rfp
58	71	100.4148	81.2407	rfp
58	72	71.0101	81.6362	rfp
58	74	223.7239	83.0745	rfp
58	75	254.5103	83.3446	rfp
58	76	297.9057	85.2649	rfp
58	77	131.2181	86.5063	gfp
58	78	59.3185	86.6665	rfp
58	79	262.7223	85.9232	rfp
58	80	267.8753	90.5443	gfp
58	81	175.4683	91.2958	rfp
58	82	223.1193	91.7786	rfp
58	83	276.9330	93.4128	gfp
58	84	100.62	90.4001	rfp
58	85	207.4596	92.0705	gfp
58	86	215.1602	91.1095	gfp
58	87	88.2639	92.2543	gfp
58	88	74.8569	93.1877	rfp
58	89	61.1863	94.7349	rfp
58	90	52.7716	97.4154	rfp
58	91	286.9624	95.5644	rfp
58	92	161.4786	97.9242	rfp
58	93	169.9694	96.535	rfp
58	94	181.3623	97.8348	gfp
58	95	154.3055	99.6131	rfp
58	96	261.4775	98.3875	gfp
58	97	84.3752	100.4127	gfp
58	98	202.8385	101.1622	rfp
58	99	216.3838	100.5765	gfp
58	100	232.8352	99.7111	rfp
58	101	113.5448	100.0370	rfp
58	102	173.7367	102.2143	cy5
58	103	226.2792	101.9927	gfp
58	104	77.2551	102.1297	rfp
58	105	94.1285	102.8867	gfp
58	106	70.8606	103.2583	gfp
58	107	131.0005	105.3984	gfp
58	108	147.6928	106.3216	rfp
58	109	268.6555	105.8614	gfp
58	110	62.6118	107.0085	rfp
58	111	182.4017	107.4355	gfp
58	112	198.7692	108.0219	gfp
58	113	235.9417	107.0457	rfp
58	114	45.1822	108.47825	rfp
58	115	90.6393	109.4902	gfp
58	116	226.8170	109.5671	rfp
58	117	112.5441	110.2322	rfp
58	118	191.5338	111.9595	gfp
58	119	257.6419	112.9182	gfp
58	120	128.5609	113.3828	gfp
58	121	184.6781	115.7151	gfp
58	122	87.3914	116.2582	rfp
58	123	200.9876	115.2377	cy5
58	124	108.4964	115.0953	gfp
58	125	216.9297	118.9708	cy5
58	126	227.0842	118.9009	rfp
58	127	250.4213	118.8507	gfp
58	128	115.9235	118.1141	rfp
58	129	132.9106	120.1601	gfp
58	130	95.0933	122.1391	rfp
58	131	263.19225	123.48525	rfp
58	132	35.8170	124.0306	rfp
58	133	160.8171	125.5629	rfp
58	134	174.2372	123.7354	rfp
58	135	187.4188	125.0817	gfp
58	136	153.6126	126.6545	rfp
58	137	109.0881	126.2438	rfp
58	138	202.9663	126.7899	rfp
58	139	224.2849	128.8480	cy5
58	140	88.20375	127.6798	rfp
58	141	24.9198	129.9093	rfp
58	142	43.3510	129.2526	cy5
58	143	242.3645	129.3916	gfp
58	144	131.9974	129.6924	gfp
58	145	17.2181	131.6913	rfp
58	146	68.4408	130.6125	gfp
58	147	94.7216	130.1712	rfp
58	148	261.0009	130.1424	rfp
58	149	189.3706	133.03125	gfp
58	150	198.9162	133.4457	rfp
58	151	251.4881	134.0655	rfp
58	152	230.3136	136.3071	rfp
58	153	92.3435	138.1230	gfp
58	154	238.3662	141.7420	gfp
58	155	32.7906	140.7051	gfp
58	156	62.1106	140.8592	rfp
58	157	72.2400	139.7203	rfp
58	158	176.9702	140.6443	gfp
58	159	138.1930	140.7175	gfp
58	160	191.9418	141.6016	cy5
58	161	208.4218	140.8581	rfp
58	162	199.3128	144.6277	cy5
58	163	104.8557	145.6750	gfp
58	164	19.1135	143.6773	rfp
58	165	165.1806	143.7356	gfp
58	166	225.0256	143.7755	rfp
58	167	117.0388	145.7400	gfp
58	168	185.4291	144.8109	rfp
58	169	39.3254	146.4346	rfp
58	170	171.9084	148.3540	gfp
58	171	66.6513	149.4389	rfp
58	172	182.7044	151.4219	rfp
58	173	34.1752	154.4286	gfp
58	174	162.9667	151.5717	rfp
58	175	137.4618	155.8699	rfp
58	176	125.8047	153.8659	gfp
58	177	155.7362	154.1519	gfp
58	178	239.4247	153.3936	rfp
58	179	15.9100	155.9019	rfp
58	180	99.0075	156.3219	rfp
58	181	147.9137	157.2093	gfp
58	182	24.4118	158.1624	rfp
58	183	106.6479	158.1849	rfp
58	184	167.0617	159.9133	rfp
58	185	7.1420	159.5436	rfp
58	186	175.7683	159.8234	rfp
58	187	45.5965	161.5328	rfp
58	188	37.7045	162.1390	rfp
58	189	90.3461	164.5590	rfp
58	190	24.8907	165.1834	rfp
58	191	16.3779	168.4462	rfp
58	192	33.6475	172.0914	rfp
59	1	90.0740	4.2077	gfp
59	3	91.3890	13.8862	rfp
59	4	128.3648	13.8023	gfp
59	5	116.9083	16.2548	gfp
59	6	145.9443	17.3999	rfp
59	7	135.4270	16.9658	rfp
59	8	124.7105	20.5873	gfp
59	9	161.7384	24.6916	gfp
59	10	81.4945	23.0200	gfp
59	11	136.5190	23.6739	gfp
59	12	75.2626	25.3763	gfp
59	13	91.7445	26.5995	rfp
59	15	120.5233	29.7277	gfp
59	16	114.0445	31.9120	gfp
59	18	83.6657	32.9468	rfp
59	19	52.1897	32.9779	rfp
59	22	96.75	33.8267	gfp
59	23	90.7979	37.2968	rfp
59	24	101.5760	39.2759	gfp
59	25	110.0397	38.3977	gfp
59	26	43.3416	40.2265	gfp
59	28	36.0651	42.7621	gfp
59	29	55.3036	47.9877	gfp
59	30	62.3715	44.8672	gfp
59	31	27.1392	45.7567	rfp
59	32	32.4576	48.4059	gfp
59	33	45.9742	49.7986	gfp
59	34	72.0652	48.2623	gfp
59	35	65.8199	51.2357	gfp
59	36	26.6233	54.7542	rfp
59	37	53.6238	58.0640	gfp
59	38	38.5366	59.8592	gfp
59	39	27.1810	63.4333	gfp
59	40	31.2632	80.5961	gfp
59	41	23.0319	89.3325	gfp
59	42	22.1479	98.1795	gfp
59	43	13.1288	105.7305	rfp
59	44	12.135	113.4900	rfp
59	45	4.2283	117.39	rfp
60	1	156.4562	9.9428	rfp
60	2	124.4713	11.9874	rfp
60	3	38.6878	12.8551	rfp
60	4	112.4135	14.8850	rfp
60	5	68.8277	16.4371	rfp
60	6	137.4208	16.3758	rfp
60	7	33.4578	16.4096	rfp
60	8	20.1681	18.7356	rfp
60	9	126.9283	22.4615	rfp
60	10	149.5487	18.2730	gfp
60	11	143.2680	20.2655	gfp
60	12	171.4262	21.0402	rfp
60	13	154.7608	21.5954	rfp
60	14	63.8460	21.7883	rfp
60	15	161.7227	23.1714	rfp
60	16	28.0406	26.8813	rfp
60	17	87.4766	27.1874	rfp
60	18	14.8982	27.7160	rfp
60	19	147.7695	28.60575	rfp
60	20	65.8063	28.6960	rfp
60	21	118.5116	29.5587	rfp
60	22	167.6324	36.3344	rfp
60	23	73.3414	31.4529	rfp
60	24	55.1475	37.9662	gfp
60	25	62.0452	33.7031	gfp
60	26	14.8956	34.8615	rfp
60	27	91.5088	37.5454	rfp
60	28	132.0844	38.9012	gfp
60	29	37.0665	38.0270	gfp
60	30	21.5012	42.1873	rfp
60	31	47.3958	42.8417	gfp
60	33	113.3769	42.7034	gfp
60	34	40.6811	44.4338	gfp
60	35	97.7064	49.5961	gfp
60	36	179.9953	48.4886	gfp
60	37	142.0322	47.3441	rfp
60	38	26.7403	48.5753	rfp
60	39	125.7506	51.4827	gfp
60	40	41.1985	51.4334	rfp
60	41	53.25765	51.9290	rfp
60	42	107.5228	53.7113	rfp
60	43	134.0845	52.5812	rfp
60	44	153.8872	53.1032	rfp
60	45	170.1664	52.9852	rfp
60	46	199.4694	55.9381	rfp
60	47	206.8357	55.9849	rfp
60	48	21.3767	55.7807	rfp
60	49	73.7003	57.5681	rfp
60	50	82.5127	60.1441	rfp
60	51	154.1891	60.8235	rfp
60	53	128.3227	62.6859	rfp
60	54	18.7828	63.0988	gfp
60	55	111.4695	64.4681	gfp
60	56	162.0643	62.9117	rfp
60	57	203.0496	64.0401	gfp
60	58	96.2125	66.2569	gfp
60	59	190.6976	63.9551	rfp
60	60	75.1780	67.6214	rfp
60	61	83.5481	67.9720	gfp
60	62	103.0263	70.3243	gfp
60	63	129.4261	72.7463	rfp
60	64	150.3975	70.7475	rfp
60	65	191.5363	72.8563	rfp
60	66	71.1242	74.3270	rfp
60	67	87.0465	76.2365	gfp
60	68	142.0018	74.3447	rfp
60	69	157.1772	74.4510	rfp
60	70	13.1182	75.2279	rfp
60	71	169.0432	74.6251	rfp
60	72	219.2939	74.9965	rfp
60	73	205.8101	79.9328	rfp
60	74	29.8747	76.7858	gfp
60	75	104.2270	79.1613	rfp
60	76	194.0930	79.5951	rfp
60	77	43.0910	82.4537	rfp
60	78	225.1655	80.7997	rfp
60	80	170.9782	81.1672	rfp
60	81	122.0389	82.2618	rfp
60	82	112.1482	82.1316	gfp
60	83	218.1985	82.5809	rfp
60	84	129.3984	83.2391	rfp
60	85	135.7382	84.6048	rfp
60	86	34.4470	84.6898	rfp
60	87	198.9532	85.1928	rfp
60	88	69.3068	85.7021	gfp
60	89	79.6134	87.8937	rfp
60	90	88.7133	87.3330	rfp
60	91	177.8979	87.3036	gfp
60	92	115.0127	87.6002	rfp
60	93	225.5540	87.7326	rfp
60	94	50.3807	91.5020	rfp
60	95	155.6410	90.4960	rfp
60	96	184.8173	91.4039	rfp
60	97	145.7180	93.4626	gfp
60	98	168.9840	92.9935	rfp
60	99	222.3332	94.5937	rfp
60	100	136.0606	93.8600	rfp
60	101	110.8891	94.1530	rfp
60	102	194.3262	95.0822	rfp
60	103	45.2602	95.8723	rfp
60	104	87.6499	95.9648	rfp
60	105	161.4884	96.2873	gfp
60	106	120.0668	96.9596	rfp
60	107	153.9022	97.1248	gfp
60	108	210.2101	98.6194	rfp
60	109	96.6044	98.4249	rfp
60	110	217.4370	102.2075	rfp
60	111	103.4043	102.4885	rfp
60	112	173.2177	102.1113	rfp
60	113	196.3241	103.2512	gfp
60	114	139.0038	104.8438	gfp
60	115	151.3121	104.9697	gfp
60	116	225.0049	106.7994	rfp
60	117	118.1195	107.7620	rfp
60	118	125.6763	107.0897	rfp
60	119	182.76	110.3400	rfp
60	120	190.0185	110.9425	gfp
60	121	133.5525	115.455	rfp
60	122	123.1889	115.6680	rfp
60	123	153.5252	117.5342	rfp
60	124	170.6536	124.3860	rfp
60	125	125.2820	127.0020	rfp
60	126	150.8498	132.3178	gfp
60	127	193.0956	134.1651	rfp
60	128	141.3103	134.2061	rfp
60	129	215.6064	138.5793	gfp
60	130	132.3195	139.7315	rfp
60	131	227.8370	138.8270	rfp
60	132	201.2603	140.5025	gfp
60	134	210.4469	143.7760	gfp
60	137	171.9888	150.5546	rfp
60	138	210.4967	150.7697	gfp
60	140	192.33	153.7725	gfp
60	141	206.2522	157.595	gfp
60	142	187.2711	160.5589	rfp
60	143	193.0930	161.1195	rfp
60	144	170.1741	165.12	rfp
60	145	200.9444	162.3841	rfp
60	146	180.7862	163.0565	rfp
61	1	128.9827	12.4180	rfp
61	2	174.1296	14.1206	rfp
61	3	134.6125	17.2369	rfp
61	4	113.8559	18.4833	rfp
61	5	122.0011	16.6602	rfp
61	6	155.8295	15.9762	gfp
61	7	103.1891	19.9914	rfp
61	8	150.5806	19.8965	gfp
61	9	162.4486	23.1182	rfp
61	10	180.0090	23.2496	rfp
61	11	139.7820	24.8848	rfp
61	12	132.1636	30.2294	rfp
61	13	111.3899	26.3534	rfp
61	14	81.9265	25.9037	rfp
61	15	89.4891	26.4819	rfp
61	16	95.8083	28.5219	rfp
61	17	184.1045	32.49725	rfp
61	18	106.5438	31.2689	rfp
61	19	156.0156	31.8834	rfp
61	20	75.9788	34.1085	gfp
61	21	84.2005	34.9071	gfp
61	22	175.5045	35.4796	gfp
61	23	98.8186	37.6934	rfp
61	24	105.5398	38.1716	rfp
61	25	151.5671	39.0270	gfp
61	26	166.9730	39.2849	gfp
61	27	60.9126	39.5478	rfp
61	28	124.1030	41.0766	gfp
61	29	68.2890	42.9661	gfp
61	30	186.4872	38.8581	rfp
61	31	79.7506	41.5294	gfp
61	32	55.8325	50.0221	rfp
61	33	150.3436	45.9636	rfp
61	34	188.3547	45.63375	rfp
61	35	42.4996	51.3615	rfp
61	36	78.2019	50.2054	gfp
61	37	171.4267	51.2461	rfp
61	38	181.0398	50.6545	rfp
61	39	160.2062	53.6934	gfp
61	40	86.9390	53.7332	gfp
61	41	114.7547	52.9914	rfp
61	42	132.9041	58.4332	gfp
61	43	96.0362	54.6982	rfp
61	44	121.3814	54.8423	gfp
61	45	188.1392	55.5491	rfp
61	46	149.2078	58.4038	rfp
61	47	246.2864	60.0653	rfp
61	48	78.6984	60.2670	rfp
61	49	106.1552	60.2724	rfp
61	50	179.1314	62.1140	gfp
61	51	208.9367	62.1559	gfp
61	52	118.5620	67.7334	rfp
61	53	90.7359	63.2561	gfp
61	54	96.6949	63.2887	rfp
61	55	142.7976	66.9531	rfp
61	56	167.7245	65.3614	rfp
61	57	53.5982	64.5366	rfp
61	58	264.149	69.5059	rfp
61	59	43.9597	67.1093	rfp
61	60	37.3147	68.5166	rfp
61	61	236.6553	70.0721	gfp
61	62	157.2279	71.2968	rfp
61	63	97.1343	71.8214	gfp
61	64	191.3610	72.2663	gfp
61	65	254.1052	71.8844	rfp
61	66	109.4834	73.3989	gfp
61	67	45.1948	73.4852	rfp
61	68	86.3592	73.6087	rfp
61	69	207.6933	75.6246	rfp
61	70	147.6504	76.9733	gfp
61	71	53.0078	77.6047	rfp
61	72	163.1746	77.0359	gfp
61	73	245.3455	76.4710	rfp
61	75	24.4924	77.1479	rfp
61	76	36.0535	78.0501	gfp
61	77	218.4669	79.4694	rfp
61	78	201.1824	79.98	rfp
61	79	226.1763	80.6954	gfp
61	80	58.2411	80.7444	rfp
61	81	104.9507	81.5859	gfp
61	82	20.1653	82.0491	rfp
61	83	115.2873	81.9537	rfp
61	84	89.6394	84.2765	rfp
61	85	194.6434	83.2270	rfp
61	86	73.0076	84.9719	gfp
61	87	147.0899	86.7791	gfp
61	88	48.3167	93.8715	rfp
61	89	155.4590	88.9439	rfp
61	90	134.8871	89.8974	cy5
61	91	109.1185	92.0803	rfp
61	92	211.5958	92.0001	rfp
61	93	63.9385	95.3215	rfp
61	94	30.3424	92.0429	gfp
61	95	38.6370	92.6644	gfp
61	96	93.1727	93.2918	rfp
61	97	23.4295	95.2971	gfp
61	98	189.8163	98.1422	gfp
61	99	156.0853	98.1195	rfp
61	100	131.6134	100.3383	rfp
61	101	144.1079	98.9	gfp
61	102	204.9237	98.599	gfp
61	103	14.6365	101.2898	rfp
61	104	28.0093	101.8105	rfp
61	105	36.7581	102.5001	rfp
61	106	89.3748	101.0059	rfp
61	107	163.7277	101.5246	rfp
61	108	102.3615	103.9740	rfp
61	109	68.8376	104.5626	rfp
61	110	187.6206	105.5780	gfp
61	111	55.8822	111.1442	rfp
61	112	121.0259	106.6150	rfp
61	113	145.0491	105.0971	gfp
61	114	170.0175	106.9425	rfp
61	115	42.2185	106.5953	rfp
61	116	80.4372	107.8320	gfp
61	117	7.4454	111.6983	rfp
61	118	65.1500	110.7118	rfp
61	119	98.6979	109.2565	rfp
61	120	214.6731	109.6171	rfp
[truncated: 14,774 more rows]
