# Supplementary material for: The Beta Cell in Its Cluster: Stochastic Graphs of Beta Cell Connectivity in the Islets of Langerhans
Source: PLoS Comput Biol. 2015 Aug 12;11(8):e1004423. doi: 10.1371/journal.pcbi.1004423 (PMC4534467; doi:10.1371/journal.pcbi.1004423)
Supplement: S1 Dataset — (ZIP) [file pcbi.1004423.s048.zip › datazip/C1.2011.dapi.coords.tsv]

2	1	8.0952	35.8832	rfp
2	2	9.8467	44.9211	rfp
2	3	29.7899	53.5293	rfp
2	4	15.1250	54.7216	rfp
2	5	24.2461	60.0847	rfp
2	6	38.5019	62.9151	rfp
2	7	30.5401	69.7878	rfp
2	8	24.6214	118.3927	rfp
3	1	5.1449	9.1355	rfp
3	2	38.1988	16.5485	rfp
3	3	41.7708	21.6729	rfp
3	4	34.8615	34.185	rfp
4	1	32.9147	25.2537	rfp
5	1	7.2585	3.7242	gfp
5	2	19.3184	9.5043	gfp
6	1	24.6498	7.8015	gfp
6	2	4.2452	13.1830	rfp
6	3	18.2056	13.1705	gfp
6	4	12.2211	15.4206	gfp
6	7	8.6514	23.8117	gfp
6	8	21.6696	31.8366	gfp
6	9	31.3693	35.1980	gfp
6	10	19.8578	44.5940	gfp
6	11	11.6533	47.4364	rfp
7	1	20.9724	3.9246	cy5
7	2	13.6653	6.3953	rfp
7	3	7.9729	11.7265	gfp
7	4	23.9790	18.1089	rfp
8	1	10.5086	4.8010	gfp
8	3	26.3847	11.2560	rfp
8	4	35.3317	15.9697	rfp
8	5	20.7895	16.5104	gfp
8	6	21.3277	29.7980	gfp
8	7	5.2634	39.1442	gfp
8	9	11.8077	52.0543	cy5
8	10	21.8655	56.2569	rfp
9	1	39.3157	6.0605	cy5
9	2	48.8063	9.4224	cy5
9	4	34.7464	20.3095	gfp
9	5	26.6242	27.0132	cy5
9	6	64.6672	27.6394	cy5
9	7	19.4718	33.5949	gfp
9	8	49.6119	33.4543	gfp
9	9	48.4678	47.5842	cy5
9	10	41.9698	50.0592	gfp
9	11	26.1147	53.4534	gfp
9	12	21.1113	59.5845	gfp
9	13	33.1663	66.9827	cy5
9	14	17.8474	66.4716	gfp
9	15	26.0291	70.3474	gfp
10	1	11.6276	20.7162	rfp
10	3	11.7404	26.9939	rfp
11	1	125.6217	4.9538	gfp
11	2	136.9579	6.4761	rfp
11	3	102.6694	6.6997	cy5
11	4	111.1416	7.7702	gfp
11	5	121.3618	10.2351	gfp
11	6	95.3406	11.8967	cy5
11	7	102.0276	12.5851	cy5
11	8	145.1516	14.2469	cy5
11	9	110.6018	13.9619	gfp
11	11	138.7303	16.7055	cy5
11	12	106.8704	18.9354	gfp
11	13	127.2018	21.1677	gfp
11	14	82.9826	22.4749	cy5
11	15	103.0303	23.6613	gfp
11	16	135.8442	27.1780	gfp
11	18	148.0275	28.5993	gfp
11	19	69.7675	29.2131	gfp
11	20	85.226	28.079	cy5
11	21	109.1359	34.7278	gfp
11	22	141.7011	35.1525	gfp
11	23	46.0796	35.7469	gfp
11	24	56.7555	36.8695	rfp
11	26	135.6852	41.5286	gfp
11	27	46.0063	40.9241	cy5
11	29	114.8502	46.8506	gfp
11	30	97.3187	49.9902	cy5
11	31	70.6184	46.8352	gfp
11	32	54.9620	47.3810	gfp
11	33	81.0340	47.8401	gfp
11	34	44.8407	47.8682	cy5
11	35	124.8594	51.8335	gfp
11	36	60.1395	53.0878	gfp
11	37	138.7143	52.7170	gfp
11	38	131.8118	54.2102	gfp
11	40	67.9716	54.3223	gfp
11	41	150.0959	57.0306	rfp
11	43	95.9099	59.6227	cy5
11	44	75.0619	61.1048	gfp
11	45	82.2474	61.5479	gfp
11	46	35.7543	64.3005	gfp
11	47	48.6603	63.2968	gfp
11	48	136.3076	64.7052	gfp
11	49	163.3365	66.8896	rfp
11	50	90.0825	66.9600	gfp
11	51	99.2509	65.5527	gfp
11	52	146.8647	67.5341	cy5
11	55	154.9311	69.0894	cy5
11	56	58.0587	71.8042	gfp
11	57	73.9626	69.9432	gfp
11	58	100.3418	72.4424	gfp
11	59	80.7921	72.1817	gfp
11	60	136.9071	74.7229	gfp
11	61	37.7483	76.0566	gfp
11	62	176.9300	75.5507	cy5
11	63	85.6358	76.5191	gfp
11	64	112.3436	77.0957	cy5
11	65	159.9722	77.8450	rfp
11	66	47.2378	79.0532	gfp
11	67	104.2811	80.9838	cy5
11	68	167.0054	79.9056	rfp
11	69	55.6072	82.0447	gfp
11	70	92.7458	83.0628	gfp
11	71	145.1623	81.8166	rfp
11	73	171.6632	85.0827	cy5
11	74	76.6250	84.2817	gfp
11	75	34.5671	86.6549	gfp
11	76	117.1673	85.1093	gfp
11	77	136.1068	87.6941	gfp
11	79	19.7724	86.2256	cy5
11	81	163.9697	94.0956	cy5
11	82	30.0669	91.3543	gfp
11	83	93.0937	91.4540	gfp
11	84	24.3834	92.5003	cy5
11	88	104.8202	93.8168	gfp
11	89	148.2644	99.3980	rfp
11	90	96.6249	96.5196	gfp
11	92	110.3224	100.8053	gfp
11	95	117.6653	102.3112	gfp
11	99	33.5561	105.9493	gfp
11	100	68.7104	107.1775	cy5
11	102	107.715	108.1555	gfp
11	103	120.7182	109.6113	cy5
11	104	157.9143	107.1711	cy5
11	106	81.1936	110.3544	gfp
11	107	62.5524	111.6646	rfp
11	108	39.3728	115.3549	gfp
11	109	103.9214	113.8680	gfp
11	111	82.7721	116.3760	gfp
11	112	59.9717	117.2972	rfp
11	113	129.5881	118.4524	cy5
11	115	31.3937	118.8839	gfp
11	117	109.575	120.315	gfp
11	119	119.4325	121.7525	cy5
11	120	23.5266	122.1852	gfp
11	122	15.7328	123.5785	gfp
11	123	44.5958	124.1750	cy5
11	124	72.3288	123.8914	rfp
11	125	8.6959	125.6036	cy5
11	127	113.7377	127.6858	gfp
11	130	77.3436	129.6773	cy5
11	131	134.5998	129.4565	gfp
11	132	154.6346	129.5375	gfp
11	133	35.3761	131.2489	rfp
11	135	119.5640	132.3957	gfp
11	136	27.735	133.3296	gfp
11	137	128.2055	135.2927	gfp
11	139	135.1963	136.2541	gfp
11	140	76.8332	139.1930	cy5
11	142	26.0809	141.1770	gfp
11	143	150.7795	140.1069	rfp
11	144	67.6274	145.8795	cy5
11	146	98.07	143.2425	gfp
11	147	58.2131	145.0453	cy5
11	148	121.9899	143.5917	rfp
11	149	75.3199	148.3231	cy5
11	150	43.5562	147.2610	cy5
11	151	116.8095	146.4365	cy5
11	152	137.6502	147.9594	rfp
11	153	50.7758	147.5975	rfp
11	155	113.3309	151.8975	cy5
11	157	63.9666	155.3334	rfp
11	158	79.4365	158.0047	gfp
11	160	116.8167	157.4158	cy5
12	1	25.3791	8.6419	rfp
12	2	11.3936	14.7084	gfp
12	3	30.0902	25.5068	gfp
12	4	16.3320	27.8938	gfp
12	5	28.5266	31.0312	rfp
12	6	3.7172	34.2359	cy5
12	7	11.8608	34.6956	gfp
12	8	18.5975	35.4066	gfp
12	9	23.8303	37.7325	rfp
12	10	19.5	44.9775	gfp
12	11	3.8055	46.94525	rfp
13	1	134.6925	7.2975	cy5
13	2	112.4540	7.3817	gfp
13	3	103.3466	9.3264	gfp
13	4	143.9511	10.3458	cy5
13	5	120.7338	12.4983	gfp
13	6	84.6299	13.1170	gfp
13	8	150.2242	17.3636	gfp
13	9	109.4118	18.8816	gfp
13	10	62.2725	23.2125	gfp
13	11	161.5978	23.8292	gfp
13	12	121.2543	22.7843	gfp
13	14	85.1810	26.0345	cy5
13	15	183.8822	25.9487	gfp
13	16	97.7298	30.2259	cy5
13	17	126.5243	29.9166	gfp
13	18	195.8285	32.5429	gfp
13	19	71.0700	29.5200	gfp
13	20	115.0986	30.96	gfp
13	21	83.2781	34.3097	cy5
13	22	187.5132	34.6130	gfp
13	24	89.2209	39.7295	rfp
13	25	73.7050	44.1446	gfp
13	26	145.2699	43.4347	gfp
13	28	82.0106	44.5528	gfp
13	29	208.5500	44.53725	cy5
13	30	91.8683	47.5047	gfp
13	31	111.3375	47.265	rfp
13	33	65.4162	50.2001	gfp
13	34	143.3222	50.3999	gfp
13	35	180.1778	49.8811	gfp
13	36	212.85	52.6054	gfp
13	37	202.4607	52.4590	gfp
13	38	187.953	55.2249	gfp
13	39	137.1116	54.2641	gfp
13	40	111.9341	57.1432	gfp
13	41	196.6343	55.1072	gfp
13	42	153.5219	54.9803	gfp
13	43	146.9656	57.7983	gfp
13	44	127.2237	58.3111	gfp
13	45	95.7249	58.6259	cy5
13	46	194.5571	60.1731	gfp
13	48	80.9827	62.8289	gfp
13	49	130.8275	63.7618	gfp
13	50	184.8018	64.3645	gfp
13	51	176.4803	66.2269	gfp
13	52	54.2713	65.8813	gfp
13	54	121.4047	68.7788	rfp
13	55	83.1589	68.9953	gfp
13	56	110.4352	70.9640	rfp
13	57	206.5816	70.2939	cy5
13	58	186.4986	70.1281	cy5
13	59	151.5241	73.5470	gfp
13	60	95.0601	72.7689	gfp
13	61	162.0506	73.9056	gfp
13	62	197.3480	75.3990	cy5
13	63	56.4162	75.8300	gfp
13	64	69.1852	75.6666	gfp
13	65	106.6093	74.8776	rfp
13	66	176.1426	76.0985	cy5
13	67	167.9807	80.0815	rfp
13	68	94.67525	78.67925	gfp
13	69	191.5996	81.1554	cy5
13	70	159.2767	80.6086	gfp
13	71	206.9473	81.4068	gfp
13	72	183.0261	82.6333	cy5
13	73	65.6263	82.8726	gfp
13	74	154.2720	84.6899	gfp
13	75	90.2137	84.0181	gfp
13	76	58.6353	87.5568	cy5
13	77	98.3267	88.0783	cy5
13	78	129.1103	89.1203	gfp
13	79	136.9481	88.0737	gfp
13	80	164.9607	92.9198	gfp
13	82	177.6640	89.3660	rfp
13	84	120.6097	91.6587	rfp
13	85	203.4276	92.3788	gfp
13	86	154.6300	92.9093	gfp
13	87	41.8866	95.5905	cy5
13	88	133.3020	94.3586	rfp
13	89	60.243	97.1194	cy5
13	90	140.61	96.105	rfp
13	92	105.8754	99.1483	gfp
13	93	68.9039	100.2043	cy5
13	94	94.9853	98.3842	gfp
13	95	196.4397	97.5811	cy5
13	96	50.1277	100.5849	cy5
13	98	32.1118	105.6003	gfp
13	99	135.5828	101.91	rfp
13	100	171.1450	104.4086	gfp
13	101	130.7298	107.3573	rfp
13	102	47.4156	110.0415	gfp
13	103	103.3372	108.5861	gfp
13	104	162.1369	108.7309	gfp
13	105	62.2903	109.6381	cy5
13	107	72.1559	110.7157	gfp
13	108	81.2342	109.2558	gfp
13	109	92.0243	109.7919	gfp
13	110	156.2282	109.0642	rfp
13	111	143.1271	112.6862	rfp
13	112	173.7865	113.4535	gfp
13	113	97.9580	113.5473	gfp
13	114	154.1988	114.8697	cy5
13	115	131.9342	115.3334	rfp
13	116	169.6108	117.68025	rfp
13	117	38.915	117.9514	rfp
13	118	71.8481	118.2743	cy5
13	119	89.1986	117.8585	gfp
13	120	56.2865	121.7792	rfp
13	121	78.9420	119.2041	gfp
13	122	101.5048	123.1454	gfp
13	123	93.3736	124.8207	gfp
13	124	40.3555	125.732	cy5
13	125	83.955	125.5950	gfp
13	126	168.5846	127.065	cy5
13	127	66.435	130.3234	cy5
13	128	32.1855	131.2277	gfp
13	129	46.0559	139.6014	gfp
13	130	28.1259	138.4111	gfp
13	131	62.3793	139.4470	cy5
13	132	37.3228	144.6630	gfp
13	133	26.8677	151.7660	cy5
13	134	36.2080	153.6566	gfp
13	135	20.1262	156.6749	gfp
14	1	9.0145	11.5051	gfp
15	1	16.62165	11.1456	rfp
15	2	22.1437	13.9374	rfp
15	3	9.5897	26.5859	rfp
15	4	21.4785	29.6539	rfp
15	5	5.8360	36.9017	rfp
15	6	15.9764	38.6456	rfp
16	1	29.3891	6.2038	gfp
16	2	21.3403	11.9417	gfp
16	3	10.4865	13.7010	rfp
16	4	18.8869	17.6383	gfp
16	5	33.6552	19.0352	rfp
16	6	18.7946	24.0442	gfp
16	7	19.1490	30.2075	gfp
16	8	13.9328	37.9938	gfp
16	9	20.56475	37.85075	gfp
16	10	6.9668	39.4655	gfp
16	11	30.5978	41.9597	gfp
16	12	41.8771	43.8185	rfp
16	13	2.3634	44.6253	gfp
16	14	21.9202	44.2020	gfp
16	15	35.27075	46.08525	gfp
16	16	13.0129	47.9074	gfp
16	18	17.2475	56.8778	gfp
16	19	34.572	58.4628	rfp
16	20	28.7486	59.5611	rfp
17	1	8.7639	4.5876	gfp
17	2	18.3741	9.1682	gfp
17	3	12.1755	10.4929	gfp
17	4	6.3497	14.534	rfp
17	5	19.4984	15.609	gfp
17	6	24.3123	19.6725	gfp
18	1	16.8369	7.9773	rfp
18	2	35.3466	8.3568	rfp
18	3	45.1969	11.6734	rfp
18	4	14.6931	14.7103	rfp
18	5	24.5521	14.8490	gfp
18	6	35.26	17.4867	gfp
18	7	16.3013	20.2917	rfp
18	8	6.9504	23.1755	rfp
18	9	34.5203	28.6067	gfp
18	10	13.9873	30.8067	rfp
18	11	27.7729	36.0299	gfp
18	12	10.2248	39.1454	cy5
18	13	7.8666	47.1399	cy5
18	14	22.2744	45.3741	gfp
19	1	25.1459	6.5499	rfp
19	2	34.3837	8.2123	rfp
19	3	17.0977	12.1042	gfp
19	4	62.1720	13.7365	gfp
19	5	28.0141	16.7049	gfp
19	6	74.2660	18.0187	rfp
19	7	59.0088	18.9229	gfp
19	9	67.5727	24.0442	gfp
19	11	77.7984	24.2905	rfp
19	12	6.5457	32.0905	cy5
19	13	76.9120	34.6518	gfp
19	14	66.8011	35.3791	gfp
19	15	25.8903	36.9757	gfp
19	16	5.1215	41.3836	cy5
19	17	21.07	41.7010	gfp
19	18	15.2603	42.2942	gfp
19	19	33.1157	44.5107	rfp
19	21	42.6706	45.5627	gfp
19	22	52.1598	45.6307	gfp
19	23	78.5244	50.1444	rfp
19	24	59.0653	53.6186	rfp
19	25	46.9888	52.6241	rfp
19	26	38.9497	53.9511	cy5
20	1	30.1509	2.9478	rfp
20	2	20.6590	11.5206	gfp
20	3	29.8394	13.3756	rfp
20	4	30.8737	19.5362	rfp
20	6	12.7055	25.5543	gfp
20	7	35.2575	24.9975	gfp
20	8	54.5799	29.2873	gfp
20	9	61.0932	29.4296	gfp
20	10	44.6125	32.4202	gfp
20	11	68.9438	31.5506	gfp
20	12	26.3769	32.6543	gfp
20	14	17.4479	34.6918	gfp
20	15	67.6592	39.9538	gfp
20	17	30.3334	41.6025	cy5
20	18	14.0644	44.0128	gfp
20	20	58.1129	48.0997	gfp
20	21	71.0090	48.7793	gfp
20	23	21.225	60.69	gfp
20	25	9.1850	66.3973	gfp
20	27	50.5173	71.3570	gfp
20	28	34.0431	74.6523	gfp
20	30	54.4255	81.7562	cy5
20	31	35.1013	85.4830	gfp
20	32	48.9464	86.4583	gfp
20	33	46.3699	95.1655	gfp
21	1	39.0776	3.5711	gfp
21	2	32.3241	8.7314	gfp
21	3	38.5784	19.2672	cy5
21	4	23.5983	18.5934	gfp
21	5	15.1732	22.8188	gfp
21	6	22.7274	27.8520	gfp
21	7	11.0999	28.9605	gfp
21	8	30.8253	29.5026	gfp
21	9	15.6751	33.2334	rfp
22	1	24.9720	3.0245	gfp
22	2	14.5985	6.2135	gfp
22	3	29.9741	8.3297	gfp
22	4	22.5646	11.4290	gfp
22	5	12.8779	14.6539	gfp
22	6	13.1649	23.8074	gfp
22	7	7.7685	26.3881	gfp
23	1	6.9422	15.1858	cy5
23	2	6.8056	22.0871	gfp
24	1	18.7546	3.2622	rfp
24	2	21.8667	13.1534	rfp
24	3	16.8129	20.3995	rfp
24	4	32.7438	22.7363	rfp
24	5	15.6353	31.3223	rfp
25	1	12.4882	8.8299	gfp
25	2	22.4547	12.3272	gfp
25	3	18.2046	18.8829	rfp
26	1	38.5573	2.7122	gfp
26	2	52.7548	4.0607	rfp
26	3	12.4252	6.7456	rfp
26	4	18.8526	5.3294	rfp
26	5	29.2669	8.6154	rfp
26	6	48.1706	9.1526	gfp
26	8	35.4367	15.5292	gfp
26	9	68.9941	14.9230	gfp
26	10	43.7365	17.9296	gfp
26	12	27.3890	18.9337	gfp
26	13	7.4175	21.4575	gfp
26	14	54.8619	26.6016	gfp
26	15	50.5641	35.6998	gfp
26	16	41.9823	37.8289	gfp
26	17	31.0725	43.1525	rfp
27	1	9.2797	2.7465	gfp
27	2	6.8010	7.6641	gfp
27	3	14.5725	10.4550	gfp
28	1	26.5525	5.3827	rfp
28	3	13.9357	15.8273	gfp
28	5	32.1027	21.2731	gfp
29	1	111.9792	13.0613	gfp
29	2	172.9982	12.7106	gfp
29	3	190.8166	13.0156	gfp
29	5	69.1076	28.5365	gfp
29	7	98.9207	29.18625	gfp
29	8	212.0636	30.0378	gfp
29	9	147.9329	33.3551	gfp
29	11	152.5349	40.5477	gfp
29	12	182.6355	43.4741	gfp
29	14	134.7554	47.6060	gfp
29	15	123.1950	48.8463	gfp
29	16	74.3032	54.2305	gfp
29	17	186.9248	54.1838	gfp
29	18	162.3160	54.2785	gfp
29	19	173.0300	54.7370	gfp
29	20	117.9507	62.2127	cy5
29	22	90.6899	67.4891	gfp
29	23	130.1327	66.8755	gfp
29	25	39.6877	69.0889	gfp
29	28	62.0426	77.6771	gfp
29	31	97.6517	78.5781	gfp
29	32	73.3219	81.0931	gfp
29	33	211.6406	84.2934	cy5
29	34	95.3236	83.3538	gfp
29	35	160.1920	84.3083	gfp
29	38	189.4278	92.1967	cy5
29	41	164.5239	97.4439	gfp
29	42	182.3673	96.8661	rfp
29	43	128.9194	99.9266	cy5
29	44	231.7558	102.4394	cy5
29	45	189.0887	103.9487	gfp
29	46	211.2185	103.9304	gfp
29	47	94.0866	105.1239	gfp
29	48	199.8548	106.0656	gfp
29	50	155.58475	107.8225	cy5
29	55	43.9099	116.4823	gfp
29	57	52.5920	116.2592	gfp
29	58	34.3539	119.8830	gfp
29	60	272.5890	119.9208	gfp
29	61	70.5759	119.6346	gfp
29	62	5.6150	122.1303	gfp
29	64	255.9844	124.1855	gfp
29	65	198.8414	125.5936	gfp
29	66	214.7548	125.8455	gfp
29	68	46.7136	129.5766	cy5
29	69	70.7869	132.3156	cy5
29	70	88.6369	129.0949	gfp
29	71	231.4076	129.8385	gfp
29	72	9.3761	132.7599	gfp
29	73	252.7880	131.4344	rfp
29	74	36.3573	131.1967	gfp
29	76	260.5841	133.9355	gfp
29	79	239.8018	135.0451	gfp
29	80	247.0942	136.9309	gfp
29	84	110.6304	145.4991	gfp
29	85	201.2639	145.5431	gfp
29	86	48.8500	147.1245	gfp
29	87	23.5022	147.5135	gfp
29	89	240.8638	147.6777	gfp
29	91	146.3813	150.2609	cy5
29	92	264.1889	152.3659	cy5
29	93	111.1482	152.9099	gfp
29	94	25.9818	154.2195	gfp
29	95	18.2509	154.8461	gfp
29	96	203.1929	155.8929	rfp
29	98	217.5496	162.2520	gfp
29	100	105.4471	160.7090	cy5
29	102	262.0377	161.6757	cy5
29	105	74.7351	166.4066	gfp
29	107	36.0332	166.2239	gfp
29	108	114.2399	166.6922	gfp
29	109	41.1610	172.0137	gfp
29	110	227.3726	169.5443	gfp
29	112	57.4910	171.1508	gfp
29	113	243.9739	171.3744	gfp
29	114	83.8004	174.2864	gfp
29	115	76.3317	176.1858	gfp
29	116	207.2888	174.9995	rfp
29	118	93.3377	182.2333	gfp
29	119	248.7787	179.0859	gfp
29	121	112.8105	183.0639	gfp
29	122	253.96875	183.0648	cy5
29	124	104.4422	186.9544	gfp
29	127	55.9883	197.8269	gfp
29	128	243.21875	196.2735	rfp
29	129	238.3791	201.9882	rfp
29	131	69.015	203.4745	gfp
29	134	62.8925	210.9704	gfp
29	135	227.4731	209.1366	gfp
29	137	241.8560	209.2772	rfp
29	138	234.8875	210.2643	gfp
29	139	86.6365	213.4624	cy5
29	140	227.2835	217.3782	cy5
30	1	12.3568	4.6225	rfp
30	2	8.2516	9.5638	rfp
30	3	6.4569	16.2279	gfp
32	1	12.9680	4.1576	gfp
32	2	20.0595	11.4264	gfp
32	3	23.8233	17.6768	cy5
34	1	26.7638	8.7698	rfp
34	3	17.7029	29.7852	gfp
35	1	4.6155	6.2332	rfp
35	2	13.6904	6.6460	gfp
35	3	10.6425	13.1087	gfp
35	4	26.6854	14.1724	rfp
35	5	32.1804	14.4872	rfp
35	6	5.9268	17.2788	gfp
35	7	39.1756	18.4590	rfp
35	8	39.5987	25.9591	gfp
36	2	47.8753	16.7098	cy5
36	3	38.4005	18.2673	rfp
36	4	25.0597	21.6735	gfp
36	5	32.3966	22.5677	rfp
36	6	51.8081	22.4918	cy5
36	7	14.99625	26.1969	gfp
36	8	7.0157	27.5288	gfp
36	10	36.9283	30.5789	gfp
36	11	14.8246	36.2032	gfp
36	12	17.8813	50.5629	cy5
36	13	52.2716	50.3973	gfp
36	14	39.1992	52.0499	gfp
36	15	31.8703	58.1521	cy5
36	16	57.1321	59.9956	rfp
36	17	27.0453	67.9383	gfp
36	18	55.2396	67.1376	rfp
36	19	48.7561	72.8264	cy5
37	1	45.2403	5.8308	cy5
37	2	46.2270	11.8230	rfp
37	3	68.7031	16.1832	gfp
37	4	56.2030	16.8228	rfp
37	5	46.5882	17.9903	rfp
37	8	56.3952	28.7977	cy5
37	9	23.8174	29.1360	cy5
37	10	30.6253	32.6516	cy5
37	12	55.0524	36.1709	rfp
37	13	9.0604	35.7853	cy5
37	14	29.1646	40.8516	gfp
37	16	45.5800	42.2622	rfp
37	17	13.2023	42.2576	cy5
37	18	20.6236	42.7176	rfp
37	19	35.4571	45.6158	gfp
37	20	59.6625	45.9916	gfp
37	21	23.6057	50.9866	rfp
37	23	13.4733	54.1083	gfp
37	24	54.6133	54.9130	gfp
37	26	27.8425	59.1121	gfp
37	27	41.6025	59.6625	gfp
37	28	7.7524	61.3122	cy5
37	29	97.6064	63.7208	cy5
37	30	55.7853	61.5830	gfp
37	31	30.5687	65.3385	gfp
37	32	75.2142	69.2419	gfp
37	34	9.7699	70.7129	cy5
37	35	86.2508	71.2566	gfp
37	36	28.9472	72.1028	gfp
37	38	66.5454	74.7802	gfp
37	39	60.9129	77.9243	gfp
37	40	39.2523	77.6854	gfp
37	41	27.8166	82.4162	cy5
37	42	119.7864	83.6416	cy5
37	43	52.6073	81.8314	gfp
37	44	78.9796	82.7904	gfp
37	45	43.4523	82.8217	gfp
37	48	116.8608	91.6432	rfp
37	49	79.5549	90.5932	cy5
37	50	96.7590	89.60125	rfp
37	51	55.4473	96.8000	gfp
37	52	40.4648	98.52375	gfp
37	53	114.2295	99.7284	rfp
37	54	71.2999	100.9219	gfp
37	55	50.1370	101.5403	gfp
37	56	36.1382	108.6726	gfp
37	57	59.9746	108.3912	gfp
39	1	20.9937	12.8792	rfp
39	2	27.8933	13.7150	rfp
39	3	4.6733	16.3889	rfp
41	1	13.5648	6.2608	rfp
41	3	24.7027	15.5544	gfp
41	4	10.8349	13.2678	rfp
41	7	6.5709	19.7632	cy5
41	8	32.7875	21.2651	gfp
41	9	11.5667	25.1021	rfp
41	10	32.8503	29.5063	rfp
41	11	13.3838	32.164	gfp
41	12	27.5773	36.7862	gfp
41	13	12.8008	40.9823	rfp
41	14	21.5076	43.6238	rfp
42	1	8.3230	2.5180	cy5
42	2	8.1915	12.1905	cy5
43	1	11.9513	4.9690	gfp
43	2	19.1000	14.4038	gfp
44	1	6.4823	14.0368	gfp
44	2	11.7386	18.5764	gfp
45	1	15.9817	4.472	gfp
45	2	5.2225	11.7075	gfp
45	3	16.5089	10.8780	gfp
45	4	12.9314	18.3858	gfp
46	1	7.2059	9.2517	rfp
46	2	4.5198	16.9288	rfp
47	5	86.6136	13.6591	gfp
47	7	92.7326	19.9397	gfp
47	9	83.5959	25.3016	gfp
47	10	45.4061	27.4504	gfp
47	12	92.2850	27.9667	rfp
47	13	52.0184	29.3562	gfp
47	14	101.1611	29.4350	rfp
47	17	28.6193	34.4867	cy5
47	18	102.3894	36.4076	gfp
47	21	82.3146	38.2092	rfp
47	24	39.4909	44.1979	gfp
47	25	49.8710	45.1410	cy5
47	26	29.5625	45.4272	gfp
47	27	95.6555	46.2641	gfp
47	28	103.5132	46.1082	gfp
47	29	18.1096	48.5611	rfp
47	32	76.6216	51.6222	cy5
47	33	112.2969	54.3443	gfp
47	34	19.5876	55.8349	rfp
47	35	100.3645	55.9349	gfp
47	37	84.3650	60.7215	gfp
47	38	27.3659	62.2969	gfp
47	39	61.5430	62.2970	gfp
47	41	88.3840	67.1900	gfp
47	42	102.6748	65.7992	gfp
47	44	60.9191	69.0372	gfp
47	46	26.0867	71.8458	gfp
47	47	100.5739	73.4020	gfp
47	48	66.8842	73.1845	gfp
47	50	96.0045	78.6953	cy5
47	52	66.9871	78.7064	cy5
47	53	53.6189	80.1611	cy5
47	56	36.2582	85.3601	gfp
47	57	47.4644	85.4815	cy5
47	58	93.4455	85.7990	rfp
47	59	10.191	86.6604	cy5
47	60	88.2105	90.1253	rfp
47	61	55.3967	93.9501	gfp
47	62	30.6648	94.3613	gfp
47	63	45.7159	95.6486	gfp
47	64	75.0116	99.0542	gfp
47	65	34.5075	101.3403	gfp
47	67	88.4076	104.7151	cy5
47	68	82.3893	107.9237	gfp
47	69	73.7312	108.9030	gfp
47	70	62.3252	115.2565	cy5
47	71	85.5441	115.9816	cy5
47	72	70.9270	119.4171	gfp
47	74	73.2265	132.0922	cy5
47	76	86.7525	134.3461	cy5
47	78	41.4990	143.8708	cy5
47	79	54.2021	144.3165	cy5
48	1	10.7057	6.9369	gfp
48	2	2.9353	11.2875	rfp
48	3	16.7342	11.6049	gfp
48	4	21.0257	15.8910	rfp
48	5	18.3560	20.3528	rfp
48	6	9.8078	22.8311	gfp
48	7	16.0903	27.4869	gfp
49	1	11.7428	3.225	gfp
49	2	24.0865	7.3631	gfp
49	3	28.9626	13.1913	gfp
49	4	6.2512	14.0796	gfp
49	5	14.7135	17.5783	gfp
49	6	9.8072	23.3680	gfp
50	2	76.7302	13.4458	rfp
50	4	43.185	18.21	gfp
50	5	49.8142	23.2441	rfp
50	6	72.6977	25.2798	rfp
50	7	39.9156	32.6079	rfp
50	8	52.1560	31.1491	rfp
50	9	67.5687	39.9401	rfp
50	10	28.3262	40.04375	gfp
50	13	55.9694	41.4985	rfp
50	14	138.8216	43.0349	gfp
50	21	92.3425	53.0266	rfp
50	24	61.9570	56.5221	rfp
50	25	25.2430	57.3464	gfp
50	26	8.6790	59.8238	gfp
50	28	16.7986	60.7484	gfp
50	30	135.4156	64.2714	rfp
50	31	95.8286	64.2696	gfp
50	34	162.6960	66.2790	rfp
50	35	23.61775	66.6930	gfp
50	37	146.0280	67.0984	gfp
50	38	41.3598	69.6080	gfp
50	40	170.5277	68.7953	rfp
50	41	66.6769	69.1460	gfp
50	43	193.9838	82.7637	rfp
50	44	187.3506	83.2761	rfp
50	45	182.0835	89.21425	rfp
50	47	185.7375	96.9075	rfp
51	1	5.6510	9.9542	rfp
51	2	19.1065	9.3130	rfp
51	3	6.4236	17.0185	rfp
51	4	18.6362	28.3112	rfp
51	5	13.2340	37.9053	rfp
52	1	17.9380	6.4936	gfp
52	2	5.2164	10.1749	gfp
52	3	24.7693	11.8819	gfp
52	4	11.4703	13.68475	gfp
52	5	17.8327	15.1575	gfp
53	1	3.7894	6.0872	rfp
53	2	12.6793	5.9238	rfp
53	3	9.72875	13.1016	gfp
55	1	9.2766	2.7507	cy5
55	2	5.2024	11.2101	rfp
56	1	7.8772	4.8227	gfp
56	2	16.6651	4.4023	gfp
57	1	15.5499	7.8529	rfp
58	1	26.8105	9.4385	gfp
58	5	29.4183	41.1463	gfp
58	6	20.9014	51.3997	gfp
58	8	39.4243	53.0962	gfp
59	1	33.9806	43.6102	gfp
59	4	58.3960	99.7815	cy5
59	5	48.6479	113.5696	gfp
59	7	23.9651	118.0128	rfp
59	8	66.4558	121.8634	rfp
60	1	33.8864	8.5164	cy5
60	2	21.6699	17.7479	cy5
60	3	22.1548	24.1484	cy5
60	4	125.0156	47.5635	rfp
60	5	26.0335	52.0634	gfp
60	6	13.4876	54.5378	gfp
60	7	120.2806	54.5981	rfp
60	8	129.5834	60.5829	rfp
60	9	115.6751	62.3142	rfp
60	10	122.7145	61.8344	rfp
60	12	138.8156	64.0121	gfp
60	13	52.2202	67.8738	gfp
60	14	148.0494	67.6321	cy5
60	16	33.2793	69.8058	gfp
60	17	110.6628	70.9670	rfp
60	18	156.7057	72.4218	gfp
60	19	38.9127	73.4134	gfp
60	20	131.7919	73.2536	gfp
60	21	71.6942	75.5146	cy5
60	22	44.6588	78.9827	gfp
60	23	86.8869	80.9408	gfp
60	24	121.6801	82.1508	gfp
60	25	110.0452	81.5198	gfp
60	26	133.1317	81.0327	gfp
60	27	32.9399	84.2705	gfp
60	28	51.43875	83.62425	rfp
60	29	95.6750	83.2677	gfp
60	30	163.8612	86.4508	gfp
60	31	114.1259	86.6059	gfp
60	32	139.1541	86.5959	cy5
60	33	128.0171	89.3018	gfp
60	34	48.3388	94.3806	gfp
60	35	30.3340	91.5963	gfp
60	38	98.8959	90.78375	gfp
60	39	169.1807	92.3221	gfp
60	40	141.169	93.2778	cy5
60	41	117.5048	93.5851	gfp
60	42	95.1782	98.6273	gfp
60	44	67.3069	99.6406	gfp
60	45	182.6171	102.9256	gfp
60	46	89.1592	103.8017	gfp
60	47	120.0663	103.7235	gfp
60	48	158.205	105.4575	gfp
60	49	51.1386	106.0727	gfp
60	50	75.2957	106.4976	gfp
60	51	111.7693	106.2868	cy5
60	52	83.2598	108.7616	gfp
60	54	131.6374	111.7926	gfp
60	55	153.7192	110.8877	gfp
60	56	125.0951	112.1341	gfp
60	57	178.6751	112.9859	gfp
60	58	116.9227	112.5130	gfp
60	59	46.5385	115.5446	rfp
60	60	72.5213	116.5414	gfp
60	61	61.3807	117.0464	gfp
60	62	151.0814	115.9355	gfp
60	63	168.5172	118.3042	gfp
60	64	144.6859	119.9906	gfp
60	65	82.6047	119.4292	gfp
60	66	40.6995	122.1814	gfp
60	67	153.3667	121.3078	gfp
60	68	48.9279	122.6974	gfp
60	69	87.3572	123.6687	gfp
60	70	69.4730	126.8360	gfp
60	71	94.9044	125.2271	gfp
60	72	177.1925	128.6653	gfp
60	73	49.11675	128.8146	gfp
60	74	146.8181	129.2188	cy5
60	75	62.5815	130.7531	cy5
60	76	187.7420	130.8275	cy5
60	78	161.7988	134.9080	gfp
60	80	86.8221	135.9812	gfp
60	81	172.774	133.71925	gfp
60	82	78.9082	134.5774	gfp
60	84	72.0487	137.6638	gfp
60	85	95.5245	137.7828	gfp
60	86	136.6290	139.4627	cy5
60	88	129.3772	142.2881	cy5
60	89	144.2444	145.7448	gfp
60	90	82.56	144.05	gfp
60	91	103.2985	144.1127	gfp
60	92	110.7340	144.2023	cy5
60	93	156.2993	144.8817	gfp
60	94	48.4467	145.3519	gfp
60	95	74.2556	147.6899	gfp
60	96	126.3934	148.0453	gfp
60	97	39.3146	147.7354	cy5
60	99	90.1299	150.7243	gfp
60	100	118.7445	151.3287	gfp
60	101	180.2082	153.1342	gfp
60	102	163.5075	150.6305	gfp
60	103	65.7771	151.5793	gfp
60	104	100.7304	155.5466	gfp
60	105	36.0823	157.6104	gfp
60	107	52.5017	153.6745	gfp
60	109	77.5161	155.8965	gfp
60	110	169.0279	157.2377	gfp
60	111	184.6031	161.1997	gfp
60	112	142.4458	160.9275	gfp
60	113	159.3194	161.1396	gfp
60	114	60.3831	163.0137	rfp
60	115	43.7807	162.1012	cy5
60	116	173.3654	162.1212	gfp
60	117	150.0584	164.2658	gfp
60	118	69.3316	169.5705	gfp
60	119	98.4293	172.2324	gfp
60	120	86.2450	169.4288	gfp
60	121	164.6957	169.7199	gfp
60	122	158.8014	173.0487	gfp
60	123	52.5238	173.5979	cy5
60	125	76.2595	175.0074	gfp
60	126	138.8255	174.8251	gfp
60	127	195.3606	175.2085	cy5
60	128	124.1987	177.1972	gfp
60	129	150.1107	178.8219	gfp
60	130	46.3594	179.1991	cy5
60	131	169.0599	180.1270	gfp
60	132	65.6091	182.9480	gfp
60	133	193.0087	181.6157	rfp
60	134	97.2747	181.5097	gfp
60	135	159.8491	181.9706	gfp
60	137	202.1652	185.2472	gfp
60	138	116.94	185.19	gfp
60	139	105.2883	186.4314	gfp
60	140	88.1617	186.6574	gfp
60	141	147.4064	186.1064	cy5
60	142	131.2446	190.4771	gfp
60	143	212.7175	188.8468	gfp
60	144	70.8518	188.7840	gfp
60	145	221.7792	190.7638	rfp
60	147	155.3617	191.9890	cy5
60	148	171.675	193.6875	gfp
60	149	180.0683	193.6656	gfp
60	150	200.1951	194.0031	gfp
60	151	104.4331	195.3781	gfp
60	152	118.8756	197.3436	gfp
60	153	195.0568	199.9221	gfp
60	154	50.5459	202.5156	cy5
60	157	160.2527	203.3983	gfp
60	158	178.0959	203.8516	gfp
60	162	237.3299	205.9055	cy5
60	163	168.8354	205.7771	gfp
60	164	144.3824	210.2615	cy5
60	165	192.2155	208.0016	gfp
60	166	231.5833	209.1214	cy5
60	167	342.9392	212.7526	cy5
60	168	335.2184	214.1289	cy5
60	172	234.5334	215.0013	gfp
60	173	162.1530	215.8078	rfp
60	174	190.0009	218.0987	gfp
60	175	198.9066	220.4382	gfp
60	176	268.7818	220.3261	gfp
60	178	258.4470	223.1361	gfp
60	179	167.5141	222.1949	gfp
60	180	227.3710	222.4062	gfp
60	181	238.4952	225.7715	gfp
60	183	352.3893	222.6798	gfp
60	185	291.1596	224.8652	cy5
60	186	174.1068	226.7480	gfp
60	187	184.1188	226.6267	gfp
60	188	280.0172	227.5281	gfp
60	189	192.5520	228.3463	gfp
60	190	266.9038	228.2711	gfp
60	191	349.6084	228.2286	cy5
60	192	246.4183	228.1999	gfp
60	193	299.4935	228.9977	cy5
60	194	326.9149	229.7646	cy5
60	195	336.0146	230.0764	cy5
60	197	201.0539	232.2744	gfp
60	198	213.6294	232.5852	cy5
60	199	252.6489	232.7614	gfp
60	200	272.9099	234.8606	gfp
60	201	354.9776	233.1770	cy5
60	202	243.5665	234.1153	gfp
60	204	280.2910	235.9015	gfp
60	205	201.1184	237.1009	cy5
60	207	331.7891	239.9347	gfp
60	208	325.5163	241.1351	gfp
60	209	184.6394	241.1917	gfp
60	210	299.0024	246.2133	rfp
60	211	198.4402	242.7226	cy5
60	214	270.9954	243.3421	gfp
60	215	312.6076	246.1822	gfp
60	217	277.2632	245.9683	gfp
60	219	319.7734	247.9536	gfp
60	220	226.6086	249.3093	gfp
60	222	329.1997	248.8764	gfp
60	223	364.4938	249.5317	gfp
60	224	248.0637	250.6715	rfp
60	225	356.5807	250.1557	gfp
60	226	388.3560	251.4107	gfp
60	227	166.0434	251.5362	rfp
60	228	186.3578	251.6208	gfp
60	229	239.1479	254.0112	rfp
60	230	306.5735	251.6162	gfp
60	231	276.7511	252.2076	rfp
60	232	294.4764	252.84	cy5
60	233	216.5868	253.4359	gfp
60	234	176.3747	255.4801	rfp
60	235	325.0325	258.6675	gfp
60	236	335.5924	255.6180	gfp
60	237	195.7151	256.2772	gfp
60	238	371.8217	260.4031	gfp
60	239	250.5453	258	cy5
60	241	274.2366	258.5024	rfp
60	242	184.4260	261.2763	gfp
60	244	389.3328	260.97775	gfp
60	245	313.2960	264.0681	gfp
60	246	215.6186	262.1317	gfp
60	247	175.9384	263.4825	gfp
60	250	290.8188	262.9079	cy5
60	251	333.3421	263.9279	gfp
60	252	225.7543	265.9249	gfp
60	253	192.3789	266.9901	gfp
60	254	343.8605	266.7212	gfp
60	258	356.0441	269.9570	gfp
60	259	256.8637	271.8012	rfp
60	260	376.2015	269.4019	gfp
60	261	363.0511	271.3550	rfp
60	262	394.3567	271.5754	gfp
60	265	309.1332	273.5394	rfp
60	266	318.5430	273.5875	rfp
60	267	334.1373	272.9935	gfp
60	268	368.6533	273.5875	rfp
60	269	195.2397	273.6208	gfp
60	270	186.0295	274.5712	gfp
60	271	327.7646	274.5870	gfp
60	272	377.0389	277.2252	gfp
60	273	172.9378	276.5382	cy5
60	274	347.4896	276.7712	gfp
60	275	253.0918	278.8123	gfp
60	276	304.0603	278.3338	rfp
60	277	213.6799	280.0289	gfp
60	278	339.7957	281.9843	cy5
60	279	386.5365	284.0802	gfp
60	280	182.5151	281.3514	gfp
60	281	401.5125	282.0344	gfp
60	282	278.6267	285.0016	rfp
60	284	258.9272	283.6186	gfp
60	285	245.1529	283.6123	gfp
60	286	199.9434	283.3722	rfp
60	287	230.1655	284.5764	gfp
60	288	349.2910	283.8410	rfp
60	290	207.2144	287.9507	gfp
60	291	397.0417	286.1812	gfp
60	292	216.3452	288.7537	gfp
60	293	251.3159	288.2058	gfp
60	295	346.0903	290.4769	gfp
60	297	200.5157	290.8474	gfp
60	298	383.8593	292.4261	gfp
60	299	351.4656	292.2784	gfp
60	300	227.2413	295.1069	gfp
60	301	402.6518	295.8531	gfp
60	302	214.3602	295.6696	gfp
60	303	379.2754	298.1820	gfp
60	304	369.4775	299.3261	gfp
60	305	337.9756	300.4154	rfp
60	306	352.3082	303.2123	gfp
60	307	386.1615	303.4295	gfp
60	308	331.8814	303.9827	cy5
60	309	366.0170	304.5987	gfp
60	310	377.9766	304.1307	rfp
60	311	397.5982	305.7965	gfp
60	312	372.7688	308.6462	gfp
60	313	382.64625	308.0918	gfp
60	314	347.2127	309.9778	gfp
60	315	391.8476	310.3659	gfp
60	317	336.7026	311.7402	cy5
60	318	330.3395	315.6399	cy5
60	319	344.0481	316.3725	gfp
60	320	400.3515	319.0926	gfp
60	321	388.6578	317.1193	gfp
60	322	334.5700	319.7244	cy5
60	324	392.8323	321.3794	rfp
60	325	351.6357	323.9103	rfp
60	326	336.0837	326.2023	cy5
60	327	345.6290	326.9654	gfp
60	328	392.4713	328.7341	gfp
60	329	367.8738	331.8722	cy5
60	330	386.2883	329.5839	rfp
60	331	338.4224	335.4542	cy5
60	332	349.0844	335.9614	rfp
60	333	373.5669	333.4847	rfp
60	334	379.26	333.9286	gfp
60	335	391.4575	339.8525	rfp
60	336	383.9812	338.8946	rfp
60	337	401.4062	341.0526	cy5
60	338	374.9768	341.0941	gfp
60	340	355.5721	343.5079	gfp
60	341	381.0237	344.7727	gfp
60	342	400.8017	350.2547	rfp
60	343	346.9044	349.5622	rfp
60	344	390.1281	351.3964	rfp
60	345	359.91	353.5013	gfp
60	346	371.8526	353.7523	gfp
60	347	380.1069	356.9026	rfp
60	348	349.3304	356.9760	rfp
60	349	386.6894	358.2019	rfp
60	350	368.0160	359.2396	rfp
60	351	394.8672	360.3390	rfp
60	352	354.4098	360.6478	gfp
60	353	361.3654	365.7729	rfp
62	1	29.6009	5.7129	rfp
62	2	43.05375	10.1677	rfp
62	3	34.5749	17.6027	rfp
62	4	41.8301	26.8054	gfp
62	5	7.4605	27.7442	rfp
62	6	33.4155	28.5620	gfp
62	7	25.33775	34.75475	gfp
62	8	16.2451	35.9366	rfp
62	9	54.2559	41.5582	gfp
62	10	63.7168	45.2974	gfp
62	11	66.0578	54.9726	cy5
62	12	40.2351	55.1088	rfp
62	13	31.0590	54.8834	gfp
62	14	23.7494	57.0825	gfp
62	15	48.7398	59.9797	gfp
64	1	115.455	49.2801	cy5
64	2	161.1855	70.0599	cy5
64	3	160.0823	98.0845	gfp
64	4	128.6031	99.9130	rfp
64	5	165.6575	101.0057	gfp
64	8	175.40775	109.8274	cy5
64	9	246.2825	120.0016	cy5
64	10	192.2871	122.9987	gfp
64	11	218.8777	125.3296	gfp
64	12	160.9931	137.7294	gfp
64	13	67.4643	137.7870	gfp
64	14	237.2444	145.2650	gfp
64	15	230.3851	146.0672	gfp
64	16	208.3745	149.8045	cy5
64	17	112.9481	155.0537	gfp
64	18	77.3205	155.3749	cy5
64	19	45.0789	159.9327	gfp
64	22	192.7730	165.4316	gfp
64	23	198.7378	170.4468	gfp
64	24	63.4237	171.8536	gfp
64	25	104.7423	177.1100	gfp
64	26	127.5547	182.5828	gfp
64	27	139.3081	182.535	rfp
64	29	36.0927	187.2960	gfp
64	30	212.2930	189.2489	gfp
64	31	96.58875	192.2330	gfp
64	32	20.2069	198.1993	gfp
64	35	179.0114	200.4278	gfp
64	37	19.5168	204.9988	gfp
64	38	35.5429	206.1793	gfp
64	40	23.1464	211.8712	gfp
64	42	180.7234	217.9025	rfp
64	43	12.0659	226.1726	gfp
64	44	118.9630	225.9409	rfp
64	47	101.1174	233.5939	rfp
64	49	21.6201	256.1599	rfp
64	50	13.8061	282.4946	rfp
64	51	7.0441	282.6628	gfp
65	2	70.7448	36.3487	rfp
65	5	102.9713	46.9267	rfp
66	2	115.3822	17.3422	rfp
66	5	55.95375	48.2634	rfp
66	8	84.1582	58.5684	rfp
66	11	29.7187	85.4442	rfp
66	12	47.8501	83.6287	rfp
66	17	24.6558	169.5246	rfp
66	19	20.7808	204.3242	rfp
67	1	23.8485	24.8821	gfp
67	2	11.8901	28.9316	rfp
67	3	62.7198	44.2083	rfp
67	4	19.9355	47.7331	gfp
67	5	71.3868	48.2729	rfp
67	6	73.64825	64.414	gfp
67	7	12.0827	76.3707	gfp
68	1	46.33035	8.24955	gfp
68	2	31.6382	11.5045	gfp
68	3	39.9528	12.8008	gfp
68	4	42.8109	19.9093	rfp
68	5	36.8008	24.3129	gfp
70	1	55.8452	7.5096	gfp
70	2	47.8427	11.0388	gfp
70	3	66.6551	12.0349	gfp
70	4	64.5696	17.4213	gfp
70	5	48.2274	20.3284	gfp
70	6	35.8771	22.6268	gfp
70	7	34.1492	31.3746	gfp
70	8	57.7841	30.4678	cy5
70	9	63.6683	30.6036	rfp
70	10	10.8162	31.8283	gfp
70	11	68.2820	33.5107	gfp
70	12	14.99625	39.42025	rfp
70	13	25.6672	39.6201	gfp
70	15	52.0386	41.7057	gfp
70	16	31.4722	42.6269	gfp
70	18	66.4540	50.7274	gfp
70	19	16.4351	52.1334	gfp
70	21	42.9677	54.98625	cy5
70	23	47.5107	67.95075	cy5
70	25	59.2837	68.7949	rfp
70	26	45.1721	75.8405	gfp
70	30	57.6060	90.5664	cy5
70	31	13.5754	96.4275	gfp
70	32	30.5696	96.1288	gfp
70	33	3.8870	99.0528	gfp
70	34	58.8573	102.1329	gfp
70	35	38.8427	100.9531	gfp
70	36	5.8314	106.6100	cy5
70	37	66.0722	110.2446	gfp
70	38	3.1581	111.6033	gfp
70	39	47.1675	115.95	gfp
70	40	60.4450	116.9935	cy5
71	2	127.5786	13.545	cy5
71	5	91.2923	23.7360	gfp
71	6	121.2370	24.2912	gfp
71	7	107.4183	24.1746	gfp
71	8	83.4390	29.6004	gfp
71	9	61.9891	37.5482	gfp
71	10	148.2359	37.3257	gfp
71	11	70.185	38.7975	rfp
71	12	142.5331	37.3981	gfp
71	14	105.1167	44.5598	cy5
71	15	132.7361	45.7889	gfp
71	16	147.8027	50.4593	rfp
71	17	61.1713	47.2059	gfp
71	18	70.2306	48.1889	cy5
71	19	35.3206	54.3383	rfp
71	20	92.7984	52.6141	cy5
71	21	57.3504	53.9170	rfp
71	22	121.0359	55.0491	rfp
71	23	137.1769	55.2619	gfp
71	24	79.04475	58.8885	gfp
71	25	104.4736	58.8972	cy5
71	26	46.8897	61.6520	cy5
71	27	59.3641	60.7985	cy5
71	28	127.8467	60.8760	gfp
71	29	137.3509	62.3184	gfp
71	30	98.1698	65.9282	gfp
71	31	111.2540	65.8749	gfp
71	32	152.2383	65.9421	gfp
71	34	85.14	71.1727	gfp
71	36	55.3099	75.7695	rfp
71	37	108.9272	72.9925	gfp
71	38	98.4726	72.8221	gfp
71	40	43.4938	78.5206	gfp
71	41	113.6192	78.7644	gfp
71	42	103.3659	81.7307	gfp
71	43	137.5738	84.2512	gfp
71	45	30.3432	85.0868	gfp
71	46	20.7029	86.6266	rfp
71	47	72.1755	87.5860	cy5
71	48	96.8212	89.4749	gfp
71	50	121.5302	94.4751	gfp
71	51	142.0935	92.7897	gfp
71	52	80.2588	93.5195	cy5
71	53	71.3092	97.8890	cy5
71	54	85.6211	95.5076	cy5
71	56	52.2177	96.4712	gfp
71	58	129.9312	97.7993	gfp
71	59	91.1856	98.3625	gfp
71	60	112.8571	98.95375	gfp
71	61	21.0316	103.5571	cy5
71	62	65.7692	106.0089	rfp
71	63	86.1283	106.0609	cy5
71	64	132.3944	106.6054	gfp
71	65	35.0285	107.9011	gfp
71	66	14.4838	111.4823	rfp
71	68	68.3751	112.7573	cy5
71	69	51.9883	112.6446	rfp
71	70	36.2099	113.6522	gfp
71	71	129.0894	113.9902	cy5
71	72	109.8197	116.0745	rfp
71	74	94.1902	119.5165	rfp
71	75	118.3575	117.9544	rfp
71	76	45.2468	117.78775	rfp
71	77	82.6429	117.6756	gfp
71	78	11.1331	121.8823	cy5
71	79	76.5191	122.5067	gfp
71	80	18.8957	124.6757	cy5
71	82	86.4766	132.2008	gfp
71	83	49.1670	134.7846	rfp
72	1	107.9332	4.8185	gfp
72	2	114.1094	5.0154	cy5
72	3	122.6228	6.8349	rfp
72	4	109.9763	14.5578	gfp
72	5	130.2255	14.0434	rfp
72	6	135.7195	22.6236	gfp
72	7	128.7811	27.6197	gfp
72	8	100.1166	32.3995	cy5
72	9	114.2142	36.4534	gfp
72	10	87.8275	38.7396	rfp
72	11	175.6153	39.7586	cy5
72	12	109.3156	42.6536	gfp
72	13	136.5313	43.1328	gfp
72	14	96.1714	47.9150	cy5
72	15	71.1073	47.2895	rfp
72	16	149.1618	46.2732	cy5
72	17	112.0107	48.4524	rfp
72	18	82.3283	50.5962	cy5
72	19	58.2207	50.9740	gfp
72	20	140.2956	56.1170	gfp
72	22	31.6433	63.6272	gfp
72	23	117.2610	62.1651	gfp
72	24	131.9755	63.6177	gfp
72	25	164.6568	63.8374	rfp
72	26	93.8570	68.7684	gfp
72	27	146.1630	68.9747	gfp
72	28	108.2913	70.3526	gfp
72	29	69.5768	71.2413	gfp
72	31	158.3351	71.7066	gfp
72	32	43.7144	72.5729	gfp
72	33	130.0354	80.2572	rfp
72	34	117.5572	78.5825	rfp
72	35	67.7895	79.0512	cy5
72	36	102.1288	81.4543	rfp
72	37	47.8217	85.3205	gfp
72	38	110.1039	83.7425	rfp
72	39	36.0192	88.3583	rfp
72	40	95.0419	85.5939	rfp
72	41	83.9097	85.8806	rfp
72	42	102.8151	90.7057	rfp
72	43	71.94975	90.902	rfp
72	44	48.5241	93.4522	gfp
72	45	149.7329	94.2192	gfp
72	46	93.0182	97.9755	rfp
72	47	104.0936	99.1016	rfp
72	49	153.7489	99.0433	gfp
72	51	163.0540	105.1552	gfp
72	52	88.8586	113.2765	cy5
72	53	52.9736	115.1922	gfp
72	56	36.6279	131.3946	gfp
72	60	119.5564	138.9140	rfp
72	63	6.9762	149.8833	rfp
72	64	44.4196	150.3799	gfp
72	65	106.0646	151.1513	rfp
72	66	12.1389	152.091	rfp
72	67	101.8639	154.2932	rfp
72	68	17.6945	157.3327	gfp
72	72	30.7808	167.2628	gfp
72	77	74.7441	180.5526	cy5
72	78	107.2850	180.8031	gfp
72	79	51.9999	185.9148	gfp
72	80	108.9288	188.0292	gfp
74	1	13.19025	5.8937	gfp
74	2	19.4882	16.6215	gfp
75	1	13.7754	4.0696	rfp
76	1	20.9395	6.2657	rfp
76	2	26.4808	7.4772	rfp
76	3	16.1150	10.7555	gfp
76	4	9.3715	12.5965	gfp
77	1	41.8722	5.8109	rfp
77	2	25.1866	11.6922	gfp
78	1	86.8044	8.385	gfp
78	2	211.1703	8.6739	gfp
78	3	107.8451	11.8872	gfp
78	4	197.2692	12.6581	gfp
78	5	143.6613	12.3542	cy5
78	6	98.9439	14.7850	gfp
78	7	188.0630	17.1229	rfp
78	8	145.1190	18.5378	gfp
78	9	153.5249	18.2237	gfp
78	11	116.2656	20.0734	rfp
78	12	228.5360	20.8371	gfp
78	15	73.5326	25.95222	cy5
78	17	258.9675	27.6978	cy5
78	18	243.3610	28.1966	gfp
78	19	22.8446	30.0982	cy5
78	21	203.2872	30.5954	gfp
78	22	120.2464	31.1097	gfp
78	24	239.9004	32.4933	gfp
78	26	139.2606	35.0846	gfp
78	27	161.3539	35.4914	gfp
78	28	249.5282	34.7804	gfp
78	30	235.47875	36.5410	gfp
78	31	40.2695	37.3111	gfp
78	32	13.9117	37.0610	gfp
78	34	211.1423	38.2506	gfp
78	35	148.4715	40.9491	gfp
78	36	202.3768	39.9578	gfp
78	37	77.9218	43.0970	gfp
78	38	90.7284	41.9394	gfp
78	39	116.1230	41.8904	cy5
78	40	52.8331	42.7281	gfp
78	41	228.3171	42.2088	rfp
78	43	68.6720	43.7013	gfp
78	45	159.4980	45.2372	gfp
78	47	143.7308	46.1671	gfp
78	48	208.3490	47.8352	gfp
78	49	100.0099	48.0699	gfp
78	50	198.3145	47.7185	gfp
78	51	219.3044	47.8670	gfp
78	52	173.5319	48.8856	gfp
78	53	115.5039	51.5951	gfp
78	54	232.1782	53.7702	gfp
78	55	31.0415	52.3761	cy5
78	56	63.7228	52.5781	gfp
78	58	243.9321	53.8011	cy5
78	59	253.8145	53.2896	cy5
78	60	78.2582	54.0761	gfp
78	61	151.0647	54.2004	gfp
78	62	264.3707	53.4557	gfp
78	63	102.8071	56.8010	gfp
78	64	217.193	59.6754	rfp
78	65	197.6925	56.7600	gfp
78	66	190.4132	57.6699	gfp
78	67	225.3439	58.5636	gfp
78	68	26.3313	62.9432	rfp
78	69	116.6868	60.2123	gfp
78	70	36.4812	60.8235	cy5
78	71	74.4169	61.1944	gfp
78	72	93.8566	61.5067	gfp
78	73	182.6087	60.9525	gfp
78	74	144.4999	61.6771	rfp
78	75	252.9972	65.1248	cy5
78	76	47.7522	63.1878	rfp
78	77	106.1932	63.2805	gfp
78	78	263.4098	66.0852	gfp
78	79	117.4266	67.9962	gfp
78	80	52.9734	70.9658	rfp
78	82	279.1208	68.9857	gfp
78	83	271.1273	67.9206	gfp
78	84	102.0464	68.7669	gfp
78	85	147.06	69.9641	rfp
78	86	181.6091	71.3245	gfp
78	88	64.2850	72.05725	gfp
78	89	220.9125	75.723	rfp
78	90	20.2328	74.5496	gfp
78	91	140.9667	76.8185	gfp
78	92	169.1323	75.5124	gfp
78	93	59.8107	76.755	rfp
78	94	157.5895	78.7332	gfp
78	95	249.2925	77.744	cy5
78	96	30.8015	78.4878	gfp
78	97	120.8587	78.9122	gfp
78	98	179.5293	79.2619	gfp
78	100	244.0353	80.9917	gfp
78	101	37.8486	81.8118	rfp
78	102	193.6433	81.2819	gfp
78	103	19.4537	82.8825	gfp
78	104	111.5187	84.1283	rfp
78	105	131.1412	83.2526	gfp
78	106	89.4117	85.3720	gfp
78	107	68.0680	86.5170	gfp
78	108	252.1368	86.7314	gfp
78	109	147.9478	88.7455	gfp
78	110	180.1816	87.4759	gfp
78	111	117.5126	88.3423	gfp
78	112	245.2818	87.9135	gfp
78	113	289.5110	89.9216	gfp
78	114	187.7868	90.0771	gfp
78	116	196.5010	89.3146	gfp
78	117	278.4193	91.9719	gfp
78	118	91.7126	92.4667	rfp
78	119	34.5636	95.9321	rfp
78	120	121.4996	93.8936	gfp
78	121	159.3841	94.2967	cy5
78	122	24.8120	94.9225	cy5
78	123	54.5799	94.6731	gfp
78	124	210.6985	94.8194	gfp
78	125	234.2548	96.1695	gfp
78	127	183.2359	98.6291	gfp
78	128	288.3340	101.4484	cy5
78	129	86.6501	99.8265	gfp
78	130	219.2418	100.2658	gfp
78	131	155.3706	103.5280	rfp
78	132	26.1225	101.7800	rfp
78	133	67.5276	101.9341	gfp
78	134	112.4310	101.4660	gfp
78	135	78.8348	103.1210	gfp
78	136	242.6505	103.5839	rfp
78	137	255.5680	103.3956	gfp
78	138	189.5225	103.06025	gfp
78	139	202.1035	103.1272	gfp
78	140	129.9402	104.2402	gfp
78	141	233.4551	104.6207	rfp
78	142	172.4495	105.4380	gfp
78	143	212.6639	109.0298	gfp
78	144	139.1215	105.7965	rfp
78	145	60.8334	107.6703	cy5
78	146	40.1970	108.8173	gfp
78	147	164.6554	108.7153	gfp
78	151	191.2538	111.2964	gfp
78	152	150.2192	114.5928	rfp
78	153	264.2925	115.3175	gfp
78	154	174.0344	114.1346	gfp
78	155	229.9036	115.8397	rfp
78	156	272.7606	115.6121	gfp
78	158	161.0852	119.2820	gfp
78	160	198.5832	117.4054	rfp
78	161	279.7767	117.4587	gfp
78	162	169.3285	119.9354	gfp
78	163	207.4652	118.9830	gfp
78	164	50.5946	120.4253	cy5
78	165	215.4110	121.7153	rfp
78	166	149.4845	123.8054	gfp
78	167	264.1939	122.8346	gfp
78	168	192.2284	123.5451	rfp
78	169	177.7047	125.2351	gfp
78	170	99.9427	127.065	gfp
78	171	90.4707	127.4824	gfp
78	172	238.8674	129.4324	gfp
78	173	142.6404	128.3686	gfp
78	174	79.4199	128.8925	gfp
78	175	249.5754	129.4357	gfp
78	176	280.5944	129.1748	gfp
78	177	204.8984	130.8241	rfp
78	178	157.4566	134.4341	gfp
78	179	94.8621	133.5331	gfp
78	180	132.7218	133.3755	gfp
78	181	70.1034	136.51425	cy5
78	182	270.4331	134.8291	gfp
78	183	224.4471	135.1146	rfp
78	184	255.0545	136.3143	gfp
78	185	189.6476	137.0977	cy5
78	186	86.5375	137.6597	rfp
78	187	108.7110	139.2251	gfp
78	188	172.1214	139.6425	gfp
78	189	273.7204	139.5018	gfp
78	190	74.5916	142.7130	rfp
78	191	120.3503	140.5859	gfp
78	192	239.0782	141.7150	gfp
78	193	211.4144	142.8259	rfp
78	195	134.4430	146.1057	gfp
78	196	163.2495	146.5471	gfp
78	197	287.0203	145.9616	gfp
78	198	149.2458	146.2665	cy5
78	199	218.2597	145.7284	rfp
78	200	83.4123	147.9238	gfp
78	201	178.2222	148.8802	gfp
78	202	91.8738	149.2014	rfp
78	204	77.1893	149.6185	gfp
78	206	231.35075	149.726	cy5
78	207	242.5640	150.2630	gfp
78	208	100.5409	150.9361	rfp
78	209	266.2173	150.3366	gfp
78	210	169.2892	152.7989	gfp
78	212	218.6355	151.9855	rfp
78	213	276.5343	151.5560	rfp
78	215	89.9673	156.5149	rfp
78	216	139.3922	156.4606	cy5
78	218	225.793	159.69125	rfp
78	219	162.4048	161.2188	cy5
78	220	286.1339	162.5655	rfp
78	222	207.0569	164.7497	rfp
78	224	139.2215	166.6967	cy5
78	226	219.4298	166.6487	gfp
78	227	125.9925	169.0500	gfp
78	228	115.0113	172.6878	gfp
78	233	175.6137	173.3710	rfp
78	234	226.2782	174.4538	gfp
78	235	208.0073	176.5648	rfp
78	237	134.3187	175.9263	gfp
78	239	281.8402	175.8518	cy5
78	240	292.8103	175.5256	cy5
78	241	123.3025	177.1667	rfp
78	242	218.8530	177.4599	gfp
78	243	270.0594	178.9558	gfp
78	244	303.3838	181.9948	gfp
78	245	98.5596	182.0960	cy5
78	246	143.2121	184.1828	cy5
78	247	157.60575	183.9621	cy5
78	248	235.1620	183.2743	gfp
78	249	319.9083	184.1475	gfp
78	250	126.4376	185.5079	rfp
78	251	265.8117	187.0978	rfp
78	252	271.3539	188.4714	rfp
78	253	282.8451	188.8143	gfp
78	254	114.8844	188.1539	cy5
78	255	311.8575	188.5311	gfp
78	256	130.5791	190.0415	rfp
78	257	215.5749	192.3362	rfp
78	258	233.3825	192.5028	gfp
78	259	222.9738	193.4169	gfp
78	260	119.3711	193.0086	cy5
78	261	295.6035	194.7817	gfp
78	262	263.4498	195.4881	cy5
78	263	243.5935	197.0828	gfp
78	268	272.9170	206.9630	gfp
78	269	262.4096	209.6932	gfp
78	270	234.9243	209.8966	gfp
78	271	246.4611	212.2542	gfp
78	272	229.2756	214.8998	gfp
78	273	288.5515	215.387	gfp
78	274	300.1979	217.3898	gfp
78	275	258.5582	217.3526	gfp
78	276	249.5311	219.1365	gfp
78	278	307.0099	220.8218	gfp
78	279	238.1956	225.2223	gfp
78	281	229.6430	226.2107	rfp
78	283	226.1851	232.0720	gfp
78	284	293.5395	234.7929	rfp
78	285	236.3567	236.4164	gfp
78	286	306.0810	241.4100	gfp
78	288	274.0583	241.9640	cy5
78	290	290.8070	243.4362	gfp
78	291	272.4864	248.2553	rfp
78	292	297.2375	246.8678	gfp
78	293	236.9166	248.6556	gfp
78	294	299.5447	252.3057	gfp
78	295	270.6913	254.5663	rfp
78	296	289.8728	254.3760	gfp
78	297	264.7198	256.5849	rfp
78	298	283.327	259.40825	gfp
78	299	303.63375	259.5556	gfp
78	300	269.9106	261.9629	rfp
78	302	257.4499	270.6344	rfp
78	303	243.4718	275.5330	gfp
78	305	235.2210	278.6597	gfp
78	306	261.3530	286.6718	rfp
78	308	279.4515	288.8560	rfp
78	309	286.5001	287.6510	rfp
78	310	250.2207	290.6905	gfp
78	312	237.6108	291.6782	gfp
78	313	284.1379	297.0532	rfp
78	314	273.6122	299.8668	rfp
78	316	257.3598	307.6891	rfp
79	1	32.2812	9.9684	rfp
79	2	57.6272	7.8833	gfp
79	3	46.2260	10.0260	gfp
79	4	64.1389	20.1514	gfp
79	5	48.3317	18.0552	cy5
79	6	37.2335	21.2789	rfp
79	7	43.6733	26.7200	gfp
79	8	71.6595	27.0027	rfp
79	9	57.0088	28.4353	gfp
79	10	17.9471	29.5491	rfp
79	11	65.6149	32.4066	gfp
79	12	49.4257	33.8105	gfp
79	13	20.5605	37.3025	cy5
79	14	73.5648	41.5747	rfp
79	15	29.2149	43.3205	rfp
79	16	42.3474	41.8932	rfp
79	17	20.60775	46.0960	cy5
79	18	49.7443	49.9664	rfp
79	19	68.8113	49.0879	gfp
79	21	61.3595	58.0270	gfp
79	22	51.58925	58.23275	cy5
79	24	65.2638	65.0262	gfp
79	25	38.6064	67.7250	rfp
79	26	59.1915	70.8527	rfp
80	1	19.1908	8.7891	gfp
80	3	48.9456	15.0417	gfp
80	4	7.9428	17.1490	gfp
80	5	20.8171	17.6376	gfp
80	6	34.8745	20.1284	gfp
80	7	35.5270	30.0091	gfp
81	1	26.7784	25.7836	rfp
82	6	47.5558	29.6366	rfp
82	8	52.4074	40.4993	cy5
82	10	39.6799	44.4678	rfp
82	11	13.9878	46.3143	gfp
82	12	48.4894	49.9459	cy5
82	13	10.8333	52.3404	gfp
82	14	56.1747	51.5881	gfp
82	16	20.8385	55.2839	gfp
82	18	4.3098	58.4898	gfp
82	21	69.4750	60.9419	rfp
82	22	101.5673	62.7968	rfp
82	23	107.4155	63.9356	gfp
82	24	118.1764	64.3359	cy5
82	27	22.0340	68.0371	gfp
82	28	77.8245	71.4436	gfp
82	29	94.1396	70.5058	gfp
82	30	104.9507	71.43375	gfp
82	32	110.4375	76.2975	gfp
82	33	95.4010	78.7400	gfp
82	34	118.9820	84.3056	rfp
82	36	116.5962	92.0800	rfp
82	39	109.5425	95.1501	rfp
82	40	113.7909	100.1879	rfp
82	41	88.5756	103.2329	gfp
82	42	98.5775	106.0756	gfp
82	43	109.8988	108.102	rfp
83	1	9.1051	19.6813	cy5
83	2	34.9569	22.3530	gfp
83	3	17.0925	25.3743	cy5
84	2	36.7871	15.6435	rfp
84	4	31.4273	20.4755	gfp
84	5	19.5534	30.0818	gfp
85	1	20.7045	13.5978	gfp
88	1	77.7553	53.5077	gfp
88	2	87.0626	56.6856	gfp
88	5	114.2319	93.9814	rfp
88	6	43.3795	94.7031	gfp
88	7	94.0646	105.6363	cy5
88	8	6.7205	104.5108	cy5
88	11	58.9906	115.7148	cy5
88	13	21.3426	128.0440	gfp
88	14	31.6154	131.2991	gfp
88	15	78.9760	136.5270	rfp
88	17	3.4683	139.2691	rfp
88	18	41.8482	149.2049	gfp
88	19	102.0877	150.5483	gfp
88	20	16.3615	150.70425	gfp
88	22	30.8525	160.2699	gfp
88	24	15.3725	161.5139	gfp
88	25	34.4951	167.9729	rfp
88	26	15.2865	177.6459	gfp
89	2	100.1513	45.0425	rfp
89	5	126.4244	100.6509	cy5
89	8	153.7838	110.1916	cy5
89	13	129.8497	141.0615	cy5
89	15	98.7179	152.1739	rfp
89	16	124.5059	156.1863	cy5
89	17	162.7218	156.6353	rfp
89	19	103.4276	165.6227	cy5
89	20	49.0991	167.5844	rfp
89	22	84.5830	177.6271	cy5
89	23	36.1881	179.3509	cy5
89	25	75.2184	188.5234	cy5
89	27	124.5168	204.2606	gfp
89	29	173.4589	211.3823	cy5
89	30	139.06845	217.4747	cy5
89	34	140.1032	235.58625	gfp
89	35	110.4438	239.4066	gfp
89	36	126.5841	241.8693	cy5
89	37	149.5479	252.7248	gfp
89	39	134.4486	265.0441	gfp
91	1	20.5532	5.1724	cy5
91	3	26.2495	8.8052	cy5
91	4	59.5365	14.9307	gfp
91	5	113.9397	15.0603	cy5
91	6	126.7996	21.4762	cy5
91	7	79.12	26.1225	gfp
91	8	54.0418	32.3076	gfp
91	12	54.0866	49.9960	rfp
91	13	66.5498	46.8172	gfp
91	14	110.5634	50.9647	cy5
91	17	66.8792	54.1496	gfp
91	31	98.9269	92.6612	rfp
91	34	27.6705	109.478	rfp
92	1	9.3173	11.1702	rfp
92	2	18.8588	19.7023	rfp
92	3	46.7246	39.4778	rfp
92	5	36.34575	90.4021	rfp
92	6	33.4908	97.9361	rfp
92	7	28.0708	105.3445	rfp
92	8	53.1289	104.1675	gfp
92	10	34.0007	112.8059	gfp
92	13	48.4177	127.2709	gfp
93	1	44.1066	3.5222	gfp
93	2	51.6507	7.5919	gfp
93	3	20.3624	6.0490	rfp
93	4	11.5409	11.3720	rfp
93	5	24.5013	15.5584	gfp
93	6	49.7250	16.8225	gfp
93	7	17.1836	18.2535	rfp
93	8	7.4056	21.9937	rfp
93	9	55.4230	25.5816	gfp
93	12	9.6650	31.9275	rfp
93	13	48.4461	33.7532	rfp
93	14	41.3944	39.1785	gfp
93	15	32.6940	40.9014	gfp
93	16	46.62275	43.8385	rfp
94	1	6.5363	3.9926	gfp
94	2	2.8651	9.8292	gfp
95	1	20.1123	9.9916	rfp
95	2	4.5398	16.2937	rfp
95	3	13.3312	23.0135	rfp
96	1	12.8583	13.7157	rfp
97	1	39.6918	19.4048	gfp
97	3	10.6619	30.50205	rfp
97	4	23.4671	29.9339	rfp
97	5	30.9139	35.0340	rfp
97	7	32.0952	40.4157	rfp
97	8	40.1088	46.5588	rfp
98	1	10.5504	24.3323	rfp
99	1	71.1139	4.4093	gfp
99	2	79.1038	5.9620	gfp
99	3	64.5	11.0653	cy5
99	4	75.8439	13.1983	gfp
99	5	62.2314	20.3953	rfp
99	6	70.9070	22.9620	rfp
99	7	62.2191	30.2262	rfp
99	8	56.1267	39.1691	rfp
99	9	64.5358	38.8902	gfp
99	10	72.8733	42.6943	gfp
99	11	61.7805	47.3029	gfp
99	12	54.4808	48.6975	rfp
99	13	73.7905	50.6449	gfp
99	14	57.5270	54.4676	rfp
99	15	52.9586	62.1714	rfp
99	16	45.3688	63.0430	rfp
99	17	62.5225	64.2125	gfp
99	18	69.3570	62.5748	cy5
99	19	74.1347	67.5537	cy5
99	20	44.76	70.4100	rfp
99	21	64.4128	71.5166	gfp
99	22	56.3990	73.5059	gfp
99	23	73.1182	73.2770	cy5
99	24	50.0758	74.5518	gfp
99	25	61.0084	80.4442	gfp
99	26	39.5722	77.2827	gfp
99	27	45.3880	82.9270	gfp
99	28	33.0065	90.5261	gfp
99	29	49.8276	90.5532	gfp
99	30	41.4401	92.6817	gfp
99	31	58.7291	92.6865	gfp
99	32	26.1354	100.6264	gfp
99	33	51.7131	100.0965	gfp
99	34	45.4624	101.4363	gfp
99	35	34.9628	103.3075	gfp
99	37	59.1270	105.6157	gfp
99	38	18.8516	109.1711	gfp
99	39	40.7732	108.6683	gfp
99	43	42.3249	115.455	gfp
99	44	16.2605	117.93825	rfp
99	45	34.7482	116.4225	gfp
99	46	51.8526	117.6581	gfp
99	47	9.3908	123.5175	rfp
99	48	69.0497	121.0367	gfp
99	49	39.2411	124.8731	cy5
99	51	33.8813	132.8253	gfp
99	52	17.5254	129.6317	cy5
99	53	45.4267	133.3798	rfp
99	54	67.3076	131.2259	gfp
99	55	55.1222	133.5972	gfp
99	56	62.1315	135.7309	gfp
99	57	37.9327	138.5860	gfp
99	58	19.1735	143.4334	cy5
99	59	45.6732	144.1862	gfp
99	60	58.6318	145.5406	gfp
99	61	66.0762	145.1477	cy5
99	62	28.3610	150.6075	gfp
99	63	34.6326	150.3957	gfp
99	64	17.1098	155.1744	gfp
99	65	52.0351	153.8735	gfp
99	66	61.3583	156.9053	cy5
99	67	10.9992	163.2409	gfp
99	68	50.96575	160.14275	gfp
99	69	3.1430	166.0547	gfp
99	70	24.4025	165.2275	gfp
99	71	31.4506	167.5808	gfp
99	72	55.7433	169.7162	gfp
99	73	10.4006	173.7042	gfp
99	75	44.9537	181.7358	gfp
99	76	52.8071	182.2125	gfp
99	77	27.6252	187.8746	gfp
99	78	35.1228	185.5042	gfp
99	79	51.4656	189.9167	gfp
100	1	9.2028	4.3307	rfp
100	2	4.2863	11.7800	rfp
102	2	32.8480	36.4550	gfp
104	1	4.3381	15.4349	cy5
105	1	30.96	5.0499	cy5
105	3	50.6021	15.8573	cy5
105	4	21.3274	16.6427	gfp
105	5	17.6520	23.3560	gfp
105	7	38.9846	26.4766	cy5
105	8	4.48275	29.03575	rfp
105	9	26.5423	28.0985	gfp
105	10	45.9257	29.4347	gfp
105	11	15.4190	34.0194	gfp
105	12	36.8311	33.4662	cy5
105	13	9.3761	33.7445	gfp
105	14	32.5421	39.6553	cy5
105	15	5.9390	39.1813	cy5
105	16	24.7880	41.1428	gfp
105	17	12.1744	42.0504	cy5
105	18	16.9623	48.2714	cy5
105	19	35.3112	50.7049	rfp
106	1	36.765	12.9424	gfp
106	2	46.545	16.5075	gfp
106	3	55.0602	19.4904	gfp
106	4	27.7431	21.8091	gfp
106	5	8.1309	25.9661	rfp
106	6	15.6713	28.9758	gfp
106	7	29.4327	28.2766	rfp
106	8	23.2071	30.7665	gfp
106	9	9.27725	31.12125	rfp
106	10	29.8819	38.7768	cy5
106	11	16.7009	35.5556	rfp
108	3	10.6862	43.7561	cy5
109	1	92.7566	27.7390	cy5
109	2	82.4029	30.0752	gfp
109	3	70.6570	35.7384	gfp
109	4	96.8083	41.5870	gfp
109	5	89.4483	40.4613	cy5
109	6	105.2750	43.6775	gfp
109	7	107.9174	52.7635	gfp
109	8	100.4148	53.4275	gfp
109	9	88.3039	56.5767	gfp
109	10	72.9152	56.2863	gfp
109	11	112.9429	62.0982	gfp
109	12	62.2814	67.3015	gfp
109	13	92.88	76.6296	cy5
109	14	102.985	80.9014	gfp
109	15	118.0086	82.0260	gfp
109	16	74.7254	88.4111	gfp
109	17	96.6067	88.8069	cy5
109	18	63.1159	92.5295	cy5
109	19	114.2260	95.6692	gfp
109	20	51.6183	100.1758	rfp
109	21	106.8993	104.5596	gfp
109	22	54.1544	109.2661	cy5
109	23	86.6635	109.1162	gfp
109	24	102.4582	108.5320	gfp
109	26	69.9222	118.1345	rfp
109	27	91.3605	120.7949	gfp
109	28	102.5129	120.1149	gfp
109	29	76.2772	123.9236	rfp
109	30	105.9840	126.7820	gfp
109	31	80.6914	131.6369	rfp
109	32	91.4560	134.8199	gfp
109	33	39.9785	148.1542	cy5
109	35	72.9040	150.6328	rfp
109	36	63.5931	154.2349	rfp
109	37	49.3012	153.5927	cy5
109	38	40.635	155.2115	cy5
109	39	35.26	160.33625	cy5
109	40	68.7478	161.8489	rfp
109	42	28.0940	162.9964	cy5
109	43	36.4002	166.6373	cy5
109	44	73.4148	166.3870	rfp
109	45	61.0502	167.5045	gfp
109	46	69.0867	171.8029	rfp
109	47	24.8697	171.8925	cy5
109	48	75.0847	179.6710	rfp
109	49	29.6362	182.1572	cy5
109	50	66.1678	181.5951	gfp
109	52	24.6397	189.6559	cy5
109	53	35.2920	188.1395	rfp
109	54	62.7124	197.2594	gfp
109	55	71.3270	202.0803	rfp
109	56	41.3961	203.84838	rfp
109	57	61.3395	208.6790	gfp
109	60	45.4833	213.5899	cy5
109	61	74.4095	212.3223	rfp
109	63	73.2547	221.6676	rfp
109	64	31.7689	220.1829	rfp
109	65	9.8708	224.7019	cy5
109	67	59.9139	225.1323	gfp
109	69	16.7540	232.9568	gfp
109	71	55.2385	233.0435	cy5
109	73	30.0940	241.8213	rfp
109	74	20.5580	243.8920	rfp
109	76	57.5156	244.455	cy5
109	77	66.9255	249.0372	gfp
109	78	12.9843	249.6299	gfp
109	80	60.7961	253.1918	gfp
109	82	66.5896	258.4992	gfp
109	83	36.9237	264.3835	gfp
109	84	62.5847	266.9839	gfp
109	85	56.0296	269.3539	gfp
109	86	49.5309	275.1432	gfp
109	87	41.9286	277.7667	gfp
110	2	11.5524	24.0723	gfp
110	3	7.8354	29.3293	gfp
110	4	15.7115	30.4390	gfp
111	1	17.3391	7.74	rfp
113	1	22.2914	3.3066	rfp
113	2	11.7962	7.0541	gfp
113	3	3.9046	10.8451	gfp
113	4	20.9625	9.8593	gfp
113	5	12.1593	14.4016	gfp
114	1	27.5035	5.5735	cy5
114	2	8.8161	6.2488	gfp
114	3	16.8072	7.7772	gfp
114	4	3.2210	11.8051	gfp
114	5	33.2730	13.5277	rfp
114	6	11.2976	15.2079	gfp
114	7	19.6725	15.6718	gfp
114	9	28.8615	22.7385	gfp
114	10	3.6324	23.1266	gfp
115	1	77.9458	8.0278	rfp
115	2	86.6895	28.2903	rfp
115	3	81.7178	36.1966	rfp
115	4	71.2111	36.71125	rfp
115	5	92.3636	38.5453	rfp
115	6	67.5043	43.9109	rfp
115	7	85.7051	47.1594	rfp
115	8	71.7519	48.8457	gfp
115	9	71.3394	56.0967	cy5
115	10	95.86635	63.9195	rfp
115	11	57.7420	64.1050	gfp
115	12	49.7739	66.8725	gfp
115	13	73.9522	67.9544	rfp
115	14	38.6194	68.6186	gfp
115	15	67.3868	68.8105	gfp
115	16	99.3483	70.1285	rfp
115	17	53.9444	77.3916	gfp
115	18	30.7777	76.2292	gfp
115	19	36.6384	74.6934	gfp
115	20	92.8268	79.7381	gfp
115	21	20.3902	77.1956	cy5
115	22	78.8431	78.7939	rfp
115	23	68.5716	79.8389	gfp
115	24	26.1453	81.8494	gfp
115	25	17.41875	88.9875	gfp
115	26	83.2585	89.3383	gfp
115	27	51.1718	88.2152	gfp
115	28	37.7444	88.0425	gfp
115	29	73.2646	89.2754	gfp
115	30	63.3688	88.2735	gfp
115	31	25.3566	94.8200	gfp
115	32	51.5463	95.9438	gfp
115	33	68.5376	97.9193	gfp
115	34	13.2715	97.3583	rfp
115	35	36.7569	100.5757	gfp
115	36	77.5101	98.2052	gfp
115	37	89.9378	97.6580	gfp
115	38	44.8163	101.6885	gfp
115	39	6.4645	101.1343	cy5
115	40	18.7604	101.0728	rfp
115	41	56.6872	101.8060	gfp
115	42	64.6425	103.9575	gfp
115	43	50.5285	103.8970	gfp
115	44	23.7268	105.4707	gfp
115	45	59.1465	105.9090	gfp
115	46	52.2586	108.9187	rfp
115	47	13.7168	114.5817	rfp
115	49	22.3537	116.9537	rfp
117	1	23.9203	8.4864	gfp
117	2	48.0640	11.8864	gfp
117	3	12.7166	13.1087	rfp
117	4	58.2531	18.7289	rfp
117	5	4.5776	37.5785	cy5
117	6	72.6515	65.3118	gfp
120	1	11.6273	7.0220	gfp
120	2	25.4306	9.0359	cy5
122	1	7.5250	2.6278	gfp
122	2	15.1031	8.8876	gfp
122	3	6.3210	9.6557	gfp
122	4	14.3720	18.0632	gfp
122	5	7.6353	22.5259	gfp
123	1	11.911	5.6115	gfp
123	2	5.0679	6.3513	gfp
123	3	17.2665	6.3527	gfp
125	1	40.9449	25.3890	gfp
125	2	15.7660	33.8382	gfp
129	1	30.7851	13.8511	gfp
129	2	12.7238	18.4091	gfp
129	3	19.1839	20.4836	gfp
129	5	30.1438	26.4490	gfp
129	6	14.7907	29.6510	gfp
129	7	24.9246	32.8899	gfp
[truncated: 3,442 more rows]
