# Supplementary material for: The Beta Cell in Its Cluster: Stochastic Graphs of Beta Cell Connectivity in the Islets of Langerhans
Source: PLoS Comput Biol. 2015 Aug 12;11(8):e1004423. doi: 10.1371/journal.pcbi.1004423 (PMC4534467; doi:10.1371/journal.pcbi.1004423)
Supplement: S1 Dataset — (ZIP) [file pcbi.1004423.s048.zip › datazip/D5.2011.dapi.coords.tsv]

6	1	35.8134	6.5814	rfp
6	2	41.0128	11.0295	rfp
6	3	52.1237	19.2228	rfp
6	4	53.0545	26.1883	rfp
6	5	34.4154	29.6124	rfp
6	6	5.4497	32.3976	rfp
6	7	2.8017	40.2823	rfp
6	8	19.1515	40.8004	gfp
8	1	16.2673	16.2104	rfp
8	2	64.3495	50.44975	rfp
10	1	78.8665	14.3665	rfp
10	2	48.7430	20.7273	gfp
10	3	60.1570	29.53025	rfp
10	5	22.8975	86.5682	rfp
12	1	22.5652	34.1948	rfp
15	1	17.2341	12.8056	cy5
15	2	50.1944	21.1694	rfp
15	3	41.2960	25.6244	rfp
15	4	26.1362	26.4587	rfp
15	5	57.9722	34.0627	gfp
15	6	16.4604	61.4298	rfp
16	1	21.0639	15.1372	rfp
16	2	12.2611	11.5187	rfp
16	3	32.3882	17.0096	rfp
17	1	24.7450	18.7214	gfp
17	2	18.5322	46.0714	rfp
19	1	36.7480	18.0317	cy5
19	2	31.2706	21.0461	gfp
19	3	6.8325	24.3375	gfp
19	4	29.6921	32.0689	cy5
21	1	85.0939	5.7935	gfp
21	2	85.7548	23.2402	rfp
21	3	74.9507	26.9331	rfp
21	5	35.0687	31.3244	rfp
21	6	61.0864	35.1282	rfp
21	7	76.7034	44.1825	rfp
21	8	112.6883	44.0580	cy5
21	9	30.7906	47.9541	cy5
21	10	19.8077	58.0812	gfp
21	11	23.5306	62.3619	gfp
21	12	26.1126	68.8116	rfp
21	13	32.3614	68.3055	rfp
21	15	5.5238	84.9498	rfp
21	17	37.7551	98.6228	rfp
22	1	18.1922	4.8058	rfp
23	1	44.3395	5.9536	rfp
23	2	7.29925	14.4480	rfp
23	3	44.6687	23.2150	rfp
23	4	22.0698	39.1515	rfp
23	5	28.9211	39.6456	rfp
23	6	35.5663	40.2030	rfp
26	1	17.5447	17.9377	gfp
26	2	10.7825	24.8933	gfp
26	3	30.6856	29.5593	rfp
26	4	15.4453	32.1855	gfp
26	5	23.8833	34.3371	gfp
26	6	44.9448	34.3096	rfp
26	7	13.6134	43.4398	rfp
26	8	36.6425	45.72405	rfp
28	1	22.1373	83.4526	rfp
28	2	17.3328	98.6028	rfp
28	3	90.4119	100.7056	rfp
28	5	114.6860	131.7288	rfp
28	6	148.5318	210.5104	rfp
28	7	112.8274	214.1453	rfp
29	1	74.7881	38.5547	rfp
29	2	45.064	52.3095	rfp
29	3	76.2495	52.4629	rfp
29	4	41.5001	59.6420	rfp
29	5	30.2036	60.5655	rfp
29	7	59.9752	86.5180	gfp
32	1	25.6804	42.2185	gfp
32	2	51.2155	55.2591	rfp
34	1	52.7709	46.6811	gfp
37	1	16.6744	9.3525	rfp
37	2	34.3044	47.0611	rfp
37	3	28.8550	58.5250	rfp
38	1	27.9520	3.9814	rfp
38	2	14.9946	9.4437	rfp
39	1	46.4136	102.4545	rfp
39	2	61.43625	104.4032	cy5
40	1	10.0218	19.8307	gfp
43	1	28.8177	8.6077	rfp
43	2	55.7331	14.0372	gfp
43	3	64.3640	16.4164	rfp
43	4	50.9813	20.0871	gfp
43	5	70.7746	30.9996	rfp
43	6	60.4433	30.7393	gfp
43	7	18.7050	38.4809	gfp
43	8	65.1567	41.1275	rfp
43	9	16.6477	46.1397	gfp
43	10	58.2343	49.5913	gfp
43	11	63.3214	58.6774	gfp
43	12	6.4670	60.5248	rfp
43	13	8.8593	68.0949	rfp
45	1	58.0310	56.8643	rfp
47	1	43.515	9.8625	rfp
47	2	45.8681	34.2323	rfp
47	3	22.9428	34.7564	gfp
47	4	35.2098	53.6998	gfp
47	5	28.4875	58.3838	rfp
48	1	45.2614	10.5135	rfp
48	2	35.9631	16.4301	gfp
48	3	17.2853	21.2218	gfp
48	4	28.1573	42.1016	cy5
48	5	67.4377	58.2904	rfp
48	6	8.1617	74.5637	rfp
48	7	26.7386	82.9018	rfp
48	8	53.8476	82.8726	rfp
49	1	94.7867	57.6483	rfp
49	2	4.0888	78.8167	rfp
49	3	8.6542	112.9987	gfp
50	1	3.9079	4.4676	gfp
54	1	9.1821	26.8892	gfp
54	2	140.8293	45.4209	rfp
54	3	107.8099	48.1410	rfp
54	4	134.1393	55.7774	gfp
54	5	50.85825	55.513	rfp
54	6	148.5177	61.5201	gfp
54	7	155.1003	63.3991	rfp
54	8	39.6797	64.9320	rfp
54	9	51.5408	66.7838	gfp
54	10	140.1702	68.1296	gfp
54	11	127.2681	73.5738	rfp
54	12	57.2467	72.8205	gfp
54	13	100.3871	75.7875	rfp
54	14	124.7223	81.7629	gfp
54	15	82.5729	87.4362	rfp
54	16	63.468	89.1906	gfp
54	17	165.9468	89.4029	rfp
54	18	97.4411	95.7518	rfp
54	19	158.3535	106.9404	rfp
54	21	122.13075	107.7795	gfp
54	22	91.0627	120.7890	rfp
54	23	76.6696	126.0406	rfp
54	24	147.5650	127.6187	rfp
54	25	68.5721	134.4309	rfp
54	26	98.3017	133.9105	rfp
54	29	138.1749	141.3345	rfp
54	30	111.2047	149.9914	cy5
54	31	76.9777	154.0168	rfp
54	32	91.7308	171.1748	rfp
55	1	29.7345	9.2000	rfp
55	2	36.3959	9.2826	rfp
55	3	67.8716	10.1245	gfp
55	4	49.6189	10.5964	rfp
55	5	80.1164	11.1387	rfp
55	6	17.3009	12.1905	rfp
55	7	63.8607	19.0954	gfp
55	8	89.2250	21.3356	rfp
55	9	9.83625	20.8068	rfp
55	10	27.3763	20.7016	gfp
55	11	80.2264	22.0689	rfp
55	12	35.4809	21.3143	gfp
55	13	21.8839	31.0911	rfp
55	14	31.9736	30.9416	rfp
55	15	67.0375	33.5775	gfp
55	16	6.7159	31.8596	rfp
55	17	46.8016	35.1655	rfp
55	18	18.8399	36.5832	rfp
55	19	85.8887	36.9032	rfp
55	20	37.3618	40.4682	rfp
55	21	60.4187	42.3587	rfp
55	22	85.1994	43.9109	rfp
55	23	12.7150	46.8788	rfp
55	24	74.4479	47.4273	rfp
55	25	47.4012	52.9620	rfp
55	26	28.9484	52.5675	rfp
55	27	18.2046	52.8122	rfp
55	28	29.1444	75.8950	rfp
55	29	35.95875	79.5057	gfp
55	30	50.8511	86.6541	rfp
55	31	41.4167	88.3923	rfp
55	33	80.8369	103.5778	rfp
55	34	76.1878	107.1923	rfp
55	35	68.6346	108.8644	rfp
55	36	56.2569	112.4923	rfp
56	1	24.7753	15.8270	gfp
57	1	6.9484	18.6561	gfp
60	1	23.0326	7.7554	gfp
61	1	66.1711	8.1295	rfp
61	2	78.045	10.7142	rfp
61	3	50.3437	15.3500	rfp
61	4	54.2313	23.22	gfp
61	5	96.1259	24.8995	rfp
61	6	106.7814	28.1865	gfp
61	7	69.144	32.9488	rfp
61	8	123.1263	36.2205	rfp
61	9	40.1908	36.4790	rfp
61	11	87.1427	38.7040	gfp
61	13	92.2284	59.8205	gfp
61	14	69.9523	63.1495	cy5
61	15	108.0865	74.1138	rfp
61	16	2.9541	76.0326	rfp
61	17	99.1906	77.8977	gfp
61	18	56.8406	82.3035	gfp
61	19	8.9318	85.9056	rfp
63	1	19.9684	10.7253	gfp
63	2	26.1700	16.9771	gfp
63	3	9.4549	16.7137	gfp
63	4	8.0733	24.45625	gfp
63	5	21.9117	26.5119	gfp
63	6	21.7756	34.4666	gfp
65	1	101.5780	14.99625	rfp
65	2	101.3553	27.1545	gfp
65	3	164.6505	28.6943	gfp
65	5	158.1352	31.4458	gfp
65	6	150.1345	31.3599	gfp
65	7	115.4600	36.4723	gfp
65	8	91.2675	38.6144	rfp
65	9	125.2328	41.1914	gfp
65	10	133.0372	43.9794	gfp
65	11	172.0816	48.5418	rfp
65	12	98.4474	50.7683	gfp
65	13	82.9241	58.2373	gfp
65	14	104.7191	76.3094	gfp
65	15	117.5620	73.73425	gfp
65	16	92.6593	75.2104	gfp
65	17	129.9566	78.7064	gfp
65	18	114.4971	79.1569	gfp
65	19	78.3128	87.0586	gfp
65	20	90.4835	90.8004	rfp
65	21	79.8574	95.3464	gfp
65	22	37.3541	95.0773	gfp
65	23	90.3256	103.0106	rfp
65	24	30.0278	106.2880	rfp
65	25	83.6034	108.1893	gfp
65	26	95.0577	110.0390	rfp
65	27	33.2772	116.2792	rfp
65	28	63.2918	117.3563	gfp
65	29	26.8808	117.4336	cy5
65	30	18.5151	124.0058	rfp
65	31	59.1895	124.5495	gfp
65	33	10.8653	130.548	rfp
65	34	47.7395	131.6464	rfp
65	35	66.1903	131.7468	rfp
65	36	24.7753	136.2510	rfp
66	1	38.0484	4.1398	rfp
66	2	25.0101	6.7351	rfp
66	3	15.6852	30.8232	gfp
66	4	49.5328	42.6493	rfp
66	5	9.2450	64.715	gfp
66	6	144.4800	72.111	rfp
66	7	131.967	78.69	rfp
66	8	152.994	80.85075	gfp
66	9	80.2691	81.6815	rfp
66	10	125.6013	87.3231	rfp
66	12	118.8861	92.7757	rfp
66	13	111.3546	104.1329	cy5
66	14	100.2975	112.2945	rfp
66	15	110.4190	135.9462	rfp
66	16	81.5413	139.6527	rfp
66	17	93.4019	148.7077	gfp
66	18	88.0524	158.7246	rfp
66	19	63.9664	159.7079	rfp
67	1	5.9074	6.5524	rfp
67	2	19.7674	5.9188	rfp
67	3	12.2497	6.6773	gfp
68	1	5.4536	3.87	gfp
68	2	18.9886	20.9936	rfp
68	3	25.4714	26.6519	gfp
69	1	28.3244	5.9384	rfp
69	2	37.6226	6.1275	rfp
69	3	43.6548	10.6523	gfp
69	4	57.7114	14.1416	gfp
69	5	53.9628	19.5145	cy5
69	6	67.0394	35.6993	rfp
69	7	53.9455	36.9507	gfp
70	1	17.6332	7.8633	rfp
70	2	10.2713	15.3522	gfp
70	3	24.4361	18.11375	gfp
71	1	17.931	28.9144	rfp
71	2	25.3602	29.3592	gfp
71	3	32.5008	29.7468	rfp
71	4	13.5391	40.8989	rfp
72	1	29.3382	12.9608	rfp
72	2	45.5506	14.8412	rfp
72	3	33.0118	19.7281	rfp
72	4	24.0357	22.8596	gfp
73	1	22.6023	5.0124	cy5
73	2	34.1999	8.3205	rfp
74	1	26.7460	43.6235	rfp
74	2	9.5758	67.0552	rfp
74	3	32.2147	76.3519	rfp
75	1	13.9699	3.2506	gfp
75	2	16.6790	8.9390	gfp
75	3	2.6994	10.3558	gfp
76	1	19.8875	23.0672	gfp
77	1	7.4671	9.0250	gfp
77	2	26.1375	15.39	gfp
77	3	35.3966	21.5901	gfp
79	1	46.4210	21.2534	rfp
79	2	35.4049	25.3793	rfp
79	3	52.8080	30.3314	rfp
79	4	58.5171	42.7146	rfp
79	5	67.2098	47.0557	rfp
79	6	60.9587	52.6791	rfp
79	7	32.7459	52.0851	rfp
79	8	70.2107	59.2953	gfp
79	9	48.1111	60.1218	rfp
79	10	64.9528	64.8681	cy5
79	11	77.0879	69.7224	rfp
79	12	69.9494	71.3469	rfp
80	1	12.4211	17.0143	gfp
80	2	7.1937	28.4261	gfp
82	1	15.9410	7.3774	gfp
82	2	26.3999	8.9849	rfp
82	3	15.2388	31.0997	rfp
83	1	25.3923	17.0317	gfp
84	1	3.7215	19.8773	rfp
84	2	40.2093	36.4554	rfp
85	1	49.6954	8.9874	cy5
85	2	34.0775	11.1018	gfp
85	3	17.1075	17.3925	rfp
85	4	32.4455	21.8811	gfp
85	5	6.9179	23.7878	rfp
85	6	23.8524	24.0116	gfp
85	7	66.7828	26.2996	gfp
85	8	93.4070	27.8294	rfp
85	9	36.3538	30.5246	gfp
85	10	49.8393	33.4005	gfp
85	11	96.9857	35.7975	rfp
85	12	28.0468	34.9160	gfp
85	13	22.36	37.0158	gfp
85	14	92.9231	43.1308	gfp
85	16	39.3779	43.9982	cy5
85	17	63.6911	44.2036	gfp
85	18	26.5466	45.7199	cy5
85	19	23.4763	52.7494	rfp
85	20	33.7058	67.0951	gfp
85	21	69.1664	66.5469	rfp
85	22	56.9190	68.9378	gfp
85	23	40.2123	78.6055	rfp
85	24	50.5320	78.1665	gfp
86	1	49.4735	26.9791	gfp
87	1	2.9462	13.5505	gfp
87	2	11.6705	15.2583	gfp
88	1	38.3513	11.4973	gfp
88	2	45.3896	14.2545	gfp
88	3	13.9481	17.2437	gfp
90	1	61.1235	14.6291	gfp
90	2	78.7975	13.62025	rfp
90	3	82.3157	19.7116	rfp
90	4	47.6055	23.0316	rfp
90	5	103.0277	25.9635	gfp
90	6	39.4330	31.9808	rfp
90	7	58.0809	29.9041	rfp
90	8	108.747	29.9925	gfp
90	9	55.1110	41.6268	gfp
90	10	63.8717	42.6058	gfp
90	11	86.9354	42.9695	rfp
90	12	35.3519	48.1111	rfp
90	13	33.8625	55.5039	cy5
90	14	20.9720	56.6082	cy5
90	15	116.6766	60.8255	rfp
90	16	56.2302	61.8682	rfp
90	17	21.1540	63.04875	cy5
90	18	96.6716	66.2258	gfp
90	19	25.1460	69.4181	cy5
90	20	2.5218	72.0232	gfp
90	21	68.2661	74.7907	rfp
90	22	94.0666	76.3230	gfp
90	23	118.4590	76.5122	rfp
90	25	11.5978	88.8214	gfp
91	1	26.6569	7.8782	rfp
91	2	43.9868	11.5556	gfp
91	3	52.1210	12.8057	gfp
91	4	31.6441	15.6168	gfp
91	5	12.3217	15.6468	rfp
91	6	15.9690	22.3149	rfp
91	7	3.8291	23.4698	rfp
91	8	10.2239	24.5237	rfp
92	1	26.2782	8.7075	gfp
92	2	33.9106	12.1154	gfp
93	2	21.4750	12.0827	rfp
94	1	8.6951	31.7538	rfp
94	2	82.2805	98.28725	rfp
94	3	67.4521	102.7038	rfp
94	4	131.9755	106.0903	rfp
94	5	102.2718	118.1609	rfp
95	1	34.0949	21.6549	gfp
95	2	52.1826	56.7912	rfp
95	3	18.4900	59.6685	rfp
95	4	119.6214	67.7348	rfp
95	5	21.6516	68.7972	rfp
95	6	27.5033	74.3521	rfp
95	7	12.5658	98.7847	rfp
95	8	21.6971	104.8035	gfp
95	9	97.1939	121.5749	rfp
95	10	86.2741	125.4525	gfp
95	11	23.1125	137.11625	rfp
95	12	78.3332	139.4504	rfp
95	13	38.4064	146.4872	rfp
97	1	30.2007	12.1348	rfp
97	2	22.1079	27.8128	rfp
98	1	11.9697	14.3885	gfp
98	2	20.1754	16.8520	rfp
99	1	29.3792	8.0942	rfp
99	2	14.9186	15.4203	gfp
99	3	52.1023	45.7580	rfp
100	1	6.1524	8.3547	gfp
100	2	3.7884	19.2240	gfp
101	1	12.58825	39.5815	gfp
101	2	48.0916	41.3875	rfp
102	1	68.6925	45.9432	rfp
102	2	63.8884	58.4059	rfp
102	3	52.1249	62.3310	rfp
102	4	83.3456	70.6275	gfp
102	5	74.3310	75.0697	rfp
102	6	50.955	75.6032	rfp
102	7	51.6	81.1926	rfp
102	8	57.0097	93.4626	rfp
102	9	92.0775	108.1725	rfp
102	10	54.7857	115.7854	rfp
102	11	74.8968	131.6056	rfp
102	12	84.5189	129.7047	rfp
103	1	20.4582	5.0251	gfp
104	1	22.6981	4.1221	rfp
105	1	53.2444	119.7050	rfp
106	1	8.5202	5.5865	cy5
106	3	14.5652	8.1678	rfp
109	1	42.8925	7.3606	gfp
109	2	49.3425	9.8967	rfp
109	3	82.8556	41.6630	gfp
109	4	50.0404	57.6429	cy5
109	7	57.6772	106.4292	rfp
111	1	31.3381	6.2943	rfp
111	2	24.2328	9.7372	rfp
111	3	18.4159	10.7537	rfp
111	4	39.8481	13.7385	rfp
111	5	34.9928	27.5147	rfp
112	1	6.8890	5.2227	cy5
112	2	13.8613	6.93375	cy5
113	1	18.6214	6.4619	gfp
113	2	14.8174	21.4785	gfp
115	1	52.2276	8.8382	rfp
115	2	89.01	22.5130	gfp
115	3	40.8372	26.3193	gfp
115	4	64.9337	34.6632	gfp
115	5	46.155	45.8775	gfp
115	6	32.4469	51.3194	gfp
115	7	15.5559	55.0242	gfp
116	1	67.4359	6.3833	rfp
116	2	31.9895	8.8067	rfp
116	3	45.3203	10.0700	gfp
116	4	53.2735	10.7209	gfp
116	5	64.5504	10.9952	rfp
116	6	90.3768	16.7239	gfp
116	7	84.2206	26.9504	rfp
116	8	39.1917	28.9140	gfp
116	9	94.3764	29.26365	rfp
116	10	77.7393	30.0428	rfp
116	11	54.6118	30.5500	rfp
116	12	32.2695	32.9536	rfp
116	13	85.1438	36.9281	gfp
116	14	92.1963	36.3651	gfp
116	15	52.5089	36.3326	rfp
116	16	40.4448	39.2044	rfp
116	17	45.5383	40.9838	rfp
116	18	96.5196	47.9488	rfp
116	19	80.1500	50.0813	rfp
116	20	18.7050	52.51375	rfp
116	21	89.7746	54.2416	gfp
116	22	36.6117	68.1955	rfp
116	23	29.7591	74.2149	gfp
116	24	14.6350	78.0899	rfp
116	25	45.0299	85.7913	rfp
116	26	30.272	95.2665	rfp
116	27	58.1351	95.8496	rfp
117	1	32.6401	24.6298	gfp
117	2	23.0396	40.2250	gfp
118	1	16.1878	25.0000	cy5
118	2	37.0875	22.0074	gfp
118	3	24.3999	32.9186	rfp
118	4	41.7663	37.8963	cy5
118	5	4.5314	40.3672	rfp
118	6	52.4809	47.9755	rfp
118	7	19.1934	52.1068	gfp
118	8	16.6372	62.72625	rfp
118	9	43.3071	63.6131	gfp
118	10	33.3877	73.1090	gfp
118	11	34.2474	80.5522	gfp
118	12	36.6747	87.7458	rfp
119	1	10.3917	41.7727	rfp
119	2	9.0300	50.955	rfp
119	3	99.3515	52.374	gfp
119	4	110.2305	54.6557	gfp
119	6	9.1746	58.9619	gfp
119	7	103.1619	60.2867	gfp
119	8	89.9269	61.2434	gfp
119	9	73.9091	63.7249	rfp
119	10	20.1105	70.0781	gfp
119	11	92.2469	69.1225	gfp
119	13	80.7146	73.4852	rfp
119	14	14.2769	75.6809	gfp
119	15	72.5548	75.51875	rfp
119	16	62.3948	76.2265	rfp
119	18	108.0375	83.4003	rfp
119	19	81.1956	84.0071	rfp
119	20	99.2731	83.5275	gfp
119	21	91.1115	86.6797	gfp
119	22	78.0495	89.4415	gfp
119	23	48.0920	91.2017	rfp
119	24	111.4585	92.0390	rfp
119	25	35.6542	91.8511	gfp
119	26	18.7971	92.3640	gfp
119	27	97.6697	93.7161	rfp
119	28	68.1028	95.4047	rfp
119	29	117.4563	95.0933	rfp
119	30	56.4614	98.5616	rfp
119	31	103.9973	99.7958	rfp
119	32	63.7744	105.3366	rfp
119	33	48.9492	107.0045	rfp
119	34	29.7775	111.9138	gfp
119	35	18.2670	116.3840	rfp
119	36	66.5719	120.7101	rfp
119	37	76.1452	121.3421	gfp
119	38	21.8747	121.8681	rfp
119	39	88.5976	130.7658	rfp
119	40	74.7272	139.6337	rfp
120	1	44.7289	25.3030	rfp
120	2	54.1741	26.3336	rfp
120	3	28.8169	31.3345	rfp
120	4	51.9951	32.6773	gfp
120	5	36.6701	34.9249	rfp
120	6	17.9909	39.4602	rfp
121	1	12.3322	4.3878	rfp
122	1	15.40475	27.8855	cy5
123	1	43.9038	28.0495	rfp
123	2	50.5621	31.5170	rfp
123	3	31.3977	35.6247	rfp
123	4	31.76625	52.6339	gfp
123	5	24.5315	56.40525	rfp
123	6	64.8514	58.5338	rfp
123	7	45.8048	63.9136	gfp
123	8	22.6737	70.8513	rfp
123	9	81.5528	91.0393	rfp
123	10	39.50625	102.4430	rfp
123	11	84.0672	101.4822	rfp
123	12	92.8366	104.4776	rfp
123	13	15.9868	106.6922	rfp
123	14	87.5441	113.0411	rfp
123	15	67.1875	117.2412	rfp
123	16	92.1394	118.5844	rfp
123	17	52.9756	120.4110	rfp
123	18	26.3488	130.4314	rfp
123	19	75.3108	130.4162	rfp
123	20	19.3343	131.4070	rfp
123	21	24.9595	136.8377	rfp
123	22	49.2570	139.4948	gfp
123	23	81.1137	141.0854	gfp
123	24	16.3290	145.2106	rfp
123	25	50.0233	146.7733	rfp
123	26	33.2636	148.6909	gfp
123	27	71.3231	151.1893	rfp
123	28	65.8565	154.3956	rfp
123	29	48.3621	161.0049	rfp
123	30	16.3952	164.4924	rfp
123	31	32.4304	169.5421	rfp
124	1	47.4756	13.2105	cy5
124	2	14.8972	12.6907	gfp
124	3	33.1646	11.7105	rfp
124	4	79.7322	12.9034	cy5
124	5	38.7143	16.2898	gfp
124	6	87.75354	18.4754	rfp
124	7	19.8462	18.0435	gfp
124	8	60.3869	19.4641	rfp
124	9	7.40718	20.45166	rfp
124	10	28.9776	20.1468	rfp
124	11	78.1449	23.7822	cy5
124	12	112.0394	27.4345	rfp
124	13	29.7185	27.7207	gfp
124	14	89.999	27.29425	rfp
124	15	63.5064	31.0480	gfp
124	16	100.2357	34.2513	gfp
124	17	74.2153	37.4050	rfp
124	18	47.0923	37.8780	rfp
124	19	56.9872	40.5256	rfp
124	20	82.3092	44.4118	gfp
124	21	112.8673	47.1464	gfp
124	22	120.0724	47.6807	rfp
124	23	70.7580	48.6975	rfp
124	24	94.65375	49.3873	gfp
124	25	78.9428	50.1008	cy5
124	26	118.3831	55.6696	rfp
124	27	88.1260	59.3438	rfp
124	28	109.1493	59.0599	cy5
124	29	94.9518	61.8320	rfp
124	30	101.3940	62.694	rfp
125	1	35.9776	9.9336	rfp
127	1	9.0067	5.3961	gfp
127	2	4.8375	16.9658	cy5
129	1	7.7916	6.8564	rfp
133	1	104.9822	9.4798	rfp
133	2	101.1696	18.7095	rfp
133	3	107.3996	24.6624	rfp
133	4	122.9241	22.6782	rfp
133	5	155.3346	25.4289	rfp
133	6	140.0540	29.1696	gfp
133	7	113.9841	30.5824	gfp
133	8	163.2495	30.0183	rfp
133	9	97.7082	35.0871	rfp
133	10	106.2350	35.7091	gfp
133	11	165.9964	38.2333	rfp
133	12	136.7549	38.0203	rfp
133	13	187.3530	45.6289	rfp
133	14	126.9866	47.6951	rfp
133	15	155.9426	49.9046	rfp
133	16	94.7549	53.7482	rfp
133	17	184.9190	57.4999	rfp
133	18	88.9784	61.2940	rfp
133	19	176.9918	66.5981	rfp
133	20	225.9207	65.5358	gfp
133	21	125.1984	64.0798	gfp
133	22	142.4667	68.3042	rfp
133	25	173.9431	77.2357	rfp
133	26	136.5852	82.1343	rfp
133	27	59.3224	83.4806	rfp
133	28	107.5994	89.1743	rfp
133	29	66.6668	90.6729	rfp
133	30	180.2178	93.9849	rfp
133	31	139.7217	93.5193	rfp
133	32	202.8190	94.2496	gfp
133	33	35.0155	95.8974	gfp
133	34	22.8471	96.9717	rfp
133	36	27.5762	100.8366	rfp
133	37	109.3275	101.6469	rfp
133	38	143.0214	105.9742	rfp
133	39	74.6350	104.3790	rfp
133	40	37.2257	108.3139	rfp
133	41	106.7168	110.1875	rfp
133	42	57.8127	111.7371	gfp
133	43	112.0047	113.0826	rfp
133	45	68.9689	117.5545	rfp
133	46	192.4131	117.2706	rfp
133	48	115.9925	118.6898	rfp
133	49	208.1892	119.4178	rfp
133	50	46.8211	120.4098	rfp
133	51	83.4522	120.658	rfp
133	52	22.7363	121.6810	rfp
133	53	62.40375	121.7538	rfp
133	54	159.3696	121.7214	gfp
133	55	167.6388	121.7295	rfp
133	56	10.30925	122.32425	rfp
133	57	32.3196	123.8590	rfp
133	58	60.2057	126.9462	rfp
133	59	140.8571	129.3728	gfp
133	60	51.7891	128.3216	rfp
133	61	13.7927	130.1825	rfp
133	62	177.4434	130.7005	rfp
133	63	4.5571	132.87	rfp
133	64	158.7161	133.7914	gfp
133	65	24.5779	136.4769	rfp
133	66	35.0028	137.5347	rfp
133	67	8.8190	138.9338	gfp
133	68	18.4310	140.7452	gfp
133	69	32.4314	146.5037	rfp
133	70	22.0011	148.0494	gfp
133	71	148.7116	148.6920	rfp
133	72	139.1967	152.2769	cy5
133	73	13.9940	154.4016	rfp
133	74	150.1970	157.0575	rfp
133	75	18.4542	161.2261	rfp
133	76	132.8581	159.6694	rfp
133	77	213.5610	162.6866	rfp
133	78	41.3544	169.1140	rfp
133	79	160.6922	169.4171	rfp
133	81	24.0099	176.4542	rfp
133	82	141.0648	177.0938	rfp
133	83	155.3442	182.0613	rfp
133	84	165.7444	185.9041	rfp
133	85	176.6077	183.1911	gfp
133	86	158.2988	187.0683	gfp
133	87	132.0580	190.2001	gfp
133	88	66.1064	193.0854	rfp
133	89	40.0054	193.5563	rfp
133	90	123.1070	193.7136	cy5
133	91	194.60725	196.2843	rfp
133	92	187.8209	197.8891	rfp
133	93	178.6005	200.2811	gfp
133	94	147.2833	199.4985	gfp
133	95	156.2952	201.8190	gfp
133	96	130.0586	208.7182	gfp
133	97	147.2412	208.1292	gfp
133	98	166.6105	208.8899	rfp
133	99	136.2921	212.42	gfp
133	100	159.6953	211.1220	rfp
133	101	120.2727	215.3853	gfp
133	102	75.4015	228.1590	rfp
134	1	31.2108	5.2994	cy5
134	3	48.8634	9.5859	gfp
134	4	68.2507	18.1616	rfp
134	5	34.1541	18.9922	rfp
134	6	51.7367	21.7496	rfp
134	7	62.4696	22.3433	gfp
134	8	73.8569	26.4624	rfp
134	9	29.9925	23.6246	gfp
134	10	39.0362	24.7776	gfp
134	11	54.6481	27.8564	gfp
134	12	62.6448	30.6375	gfp
134	13	36.5642	31.8545	rfp
134	14	21.6661	33.5107	rfp
134	15	28.6868	34.2715	rfp
134	16	9.1241	37.0673	rfp
134	17	50.0655	36.6055	gfp
134	18	75.6745	42.2608	gfp
134	19	24.6417	41.9205	rfp
134	20	61.6985	42.3019	gfp
134	21	65.9061	49.82625	gfp
134	22	20.7475	49.0390	rfp
134	23	33.9342	50.3612	rfp
134	24	44.7153	50.4713	gfp
134	25	82.8655	50.5391	rfp
134	26	58.6902	51.4700	gfp
134	27	14.7124	52.8491	rfp
134	28	25.9533	52.5781	rfp
134	29	83.2174	57.6903	rfp
134	30	73.6297	60.9994	gfp
134	31	67.7506	63.7680	gfp
134	32	57.6125	65.8925	cy5
134	33	16.0073	65.9077	gfp
134	34	126.1666	65.8683	rfp
134	35	104.5225	70.2325	rfp
134	36	138.3087	68.9618	gfp
134	37	153.6417	68.8197	gfp
134	38	9.7408	71.2412	rfp
134	39	64.0096	71.2990	rfp
134	40	82.6317	70.2333	rfp
134	41	164.3675	75.0135	rfp
134	42	48.6565	75.4906	rfp
134	43	174.46734	78.39846	rfp
134	44	13.6052	79.4081	gfp
134	45	83.5964	77.2904	gfp
134	46	157.8348	77.9706	rfp
134	47	39.7737	78.5193	gfp
134	48	139.8248	78.3885	gfp
134	49	25.5094	80.9555	gfp
134	50	106.1821	82.4286	rfp
134	51	49.235	83.248	gfp
134	52	173.8192	86.0579	rfp
134	53	86.4464	86.0091	rfp
134	54	131.3846	87.3222	gfp
134	55	119.0105	87.9469	gfp
134	57	69.5644	88.5442	gfp
134	58	15.7671	92.6000	rfp
134	59	80.2308	89.4963	gfp
134	60	111.6529	89.5192	rfp
134	61	127.8288	93.6551	rfp
134	62	81.8753	96.5069	rfp
134	63	119.7359	94.4041	cy5
134	64	54.1923	96.7426	gfp
134	65	32.0985	98.7588	gfp
134	66	38.9764	103.1283	rfp
134	67	75.2583	102.8610	rfp
134	68	67.854	106.812	rfp
134	69	27.5653	104.9398	rfp
134	70	56.2275	107.7563	rfp
134	71	48.8856	109.9815	rfp
135	1	19.27905	11.8938	rfp
137	1	92.0939	35.1223	gfp
137	2	105.1932	35.7235	rfp
137	3	97.0334	41.5048	rfp
137	4	105.0787	44.0904	gfp
137	5	108.4506	58.5074	rfp
137	6	77.4063	57.1457	rfp
137	8	64.3925	61.5469	rfp
137	9	104.0430	66.7914	rfp
137	10	6.2081	70.5110	gfp
137	11	81.0690	69.2814	rfp
137	12	64.9343	70.0943	rfp
137	13	92.8089	71.7754	rfp
137	14	31.1935	76.8662	gfp
137	15	9.6234	78.5997	rfp
137	16	81.6779	78.3865	rfp
137	17	3.6149	81.7947	rfp
137	18	38.0173	83.6783	gfp
137	19	9.4958	85.1042	gfp
137	20	24.1221	84.2753	rfp
137	21	48.2609	89.9080	gfp
137	22	113.6897	90.2491	rfp
137	23	98.0137	94.7821	gfp
137	24	76.8176	96.8029	cy5
137	25	61.2521	100.5565	rfp
137	26	41.8519	100.4781	gfp
137	27	16.6293	101.9921	gfp
137	28	114.9685	101.7078	rfp
137	29	33.7035	105.5812	gfp
137	30	33.0498	116.9772	rfp
137	31	48.6157	117.6035	gfp
137	32	95.4916	119.3566	rfp
137	34	61.3143	120.9375	gfp
137	35	112.71375	134.7589	rfp
138	1	19.4228	2.7256	gfp
138	2	26.9769	4.5694	gfp
138	3	22.1327	9.0208	gfp
138	4	31.5926	11.3330	gfp
138	5	14.3405	14.491	gfp
138	6	22.4163	17.0311	gfp
138	7	8.4111	20.1467	rfp
138	8	34.7444	19.4882	gfp
138	9	17.4462	19.6621	gfp
138	10	29.6031	22.8610	gfp
139	1	12.3383	15.6793	gfp
139	2	6.2053	24.0541	rfp
139	3	11.1014	29.7568	rfp
140	2	52.3487	32.9362	gfp
141	1	67.6873	4.6030	rfp
141	3	46.8700	17.0208	gfp
141	4	52.9862	20.4420	rfp
141	5	70.9460	24.9042	gfp
141	6	81.485	28.08975	rfp
141	7	89.6640	31.5357	rfp
141	8	65.4163	37.6096	cy5
141	9	83.8500	43.2435	rfp
141	10	73.4724	50.5576	gfp
141	12	42.0602	60.2243	gfp
141	13	17.7471	72.8898	rfp
144	1	27.9142	2.7950	rfp
144	2	31.8388	11.5605	rfp
144	3	7.6405	16.6545	cy5
144	4	46.8858	18.1454	cy5
144	5	31.7589	20.7573	gfp
144	6	61.5975	22.0989	rfp
144	7	24.2032	22.8975	gfp
144	8	3.87	23.5816	rfp
144	9	11.0508	24.4597	gfp
144	10	51.3516	24.2468	cy5
144	11	18.0403	25.1879	gfp
144	12	57.3339	33.3815	gfp
144	13	45.1220	28.3169	gfp
144	14	33.9431	30.4171	gfp
144	15	25.05	31.6350	gfp
144	16	40.47375	38.10875	gfp
144	17	17.3187	38.7048	gfp
144	18	67.7250	37.0582	gfp
144	19	10.1818	38.1430	rfp
144	20	73.5669	39.4464	rfp
144	21	32.8643	44.5856	rfp
144	22	56.2134	45.1602	rfp
144	23	23.5741	45.6369	gfp
144	24	42.1436	51.1190	rfp
144	25	74.0468	51.9070	gfp
144	26	51.7332	53.0092	rfp
144	27	66.1512	54.3864	rfp
145	1	17.4183	11.3266	gfp
146	1	47.5984	4.7454	gfp
146	2	14.0666	17.7136	rfp
146	3	5.8966	38.6721	rfp
147	1	106.4131	5.6258	rfp
147	2	127.1766	14.1032	rfp
147	3	112.0896	16.0453	gfp
147	4	99.0808	24.6932	rfp
147	5	90.9171	27.3010	rfp
147	6	105.8104	26.3537	rfp
147	7	110.2323	31.175	rfp
147	8	97.2307	33.1688	gfp
147	9	85.9949	37.2513	gfp
147	10	75.5083	39.6579	rfp
147	11	128.0413	40.0209	gfp
147	12	36.7706	45.0110	rfp
147	13	64.0413	44.3473	rfp
147	14	82.2536	45.5854	gfp
147	15	104.8899	45.9283	rfp
147	16	49.7658	45.8555	rfp
147	17	26.2984	47.2316	rfp
147	18	32.6179	54.5207	gfp
147	19	41.9678	55.1746	gfp
147	20	50.2257	52.7362	gfp
147	21	118.1553	57.2847	rfp
147	22	26.4516	58.9517	rfp
147	23	83.9076	59.2479	rfp
147	24	125.7181	63.9625	rfp
147	25	36.9702	66.2415	gfp
147	26	85.2771	65.403	rfp
147	27	102.3281	70.6594	rfp
147	28	116.0516	70.3534	rfp
147	29	142.125	76.215	gfp
147	30	78.1241	79.6575	rfp
147	31	116.3378	81.1169	rfp
147	32	59.6267	79.765	rfp
147	33	143.9087	82.5139	rfp
147	34	23.6885	90.0140	rfp
147	35	138.0859	91.1557	gfp
147	36	88.9852	92.5008	gfp
147	37	32.3063	96.8575	gfp
147	38	119.1936	97.6219	rfp
147	39	103.3040	99.6213	gfp
147	40	74.4876	101.4287	rfp
147	41	148.7094	110.7557	gfp
147	42	121.8860	116.6027	rfp
147	43	80.0584	120.6150	gfp
147	44	127.5048	120.5187	rfp
147	45	94.9013	126.6789	rfp
147	46	138.8007	125.4306	rfp
147	47	110.7121	129.2623	gfp
147	48	80.6967	134.1122	rfp
147	49	115.4257	134.7170	rfp
147	50	114.6748	141.5983	rfp
148	1	26.8819	11.8181	rfp
148	2	23.7254	16.9674	rfp
149	1	9.5331	9.5718	rfp
150	1	19.4575	17.4741	gfp
150	2	12.3625	15.8591	gfp
151	1	24.1875	38.4449	gfp
152	1	15.8130	18.9960	gfp
154	1	26.3274	8.643	rfp
154	2	34.6464	4.7879	gfp
154	3	40.2753	7.0826	gfp
154	4	16.3477	7.3791	rfp
154	5	63.1885	10.2899	gfp
154	6	13.8040	21.7590	rfp
154	7	45.3625	22.0625	gfp
154	8	35.8081	22.4534	gfp
154	9	56.8012	25.7657	gfp
154	10	10.0104	28.2897	rfp
154	11	77.2293	28.1182	gfp
154	12	84.4394	30.3762	rfp
154	13	68.265	30.82125	rfp
154	14	50.2155	31.0100	rfp
154	15	18.3033	33.4099	rfp
154	16	33.8409	34.3021	gfp
154	17	44.1246	35.1194	gfp
154	18	8.6788	36.2777	rfp
154	19	26.0396	36.4425	gfp
154	20	99.4216	36.6097	rfp
154	21	66.3206	40.2362	rfp
154	22	107.6589	41.6656	gfp
154	23	31.8385	43.7710	rfp
154	24	74.6773	43.2732	rfp
154	25	89.7657	45.0682	rfp
154	26	116.0044	44.8992	rfp
154	27	14.2770	47.0185	rfp
154	28	24.3793	47.4685	gfp
154	29	111.6219	48.8818	gfp
154	30	66.0796	54.3643	rfp
154	31	106.3671	56.6938	rfp
154	32	37.5584	59.4092	rfp
154	33	52.9183	59.3796	rfp
154	34	15.9573	62.1737	rfp
154	35	65.5059	62.9489	gfp
154	36	87.8791	63.4207	rfp
154	37	9.8552	64.4621	gfp
154	38	48.6123	64.5061	gfp
154	39	41.5334	67.8978	gfp
154	40	31.9047	69.8170	gfp
154	41	19.5601	73.3140	rfp
155	1	62.1532	4.4207	rfp
155	2	45.0359	10.2158	gfp
155	3	93.3389	20.0942	rfp
155	4	38.9419	37.5137	rfp
155	5	2.4522	50.9002	rfp
155	6	27.6532	64.7744	rfp
157	1	12.5517	19.5822	rfp
158	1	28.6251	34.7913	cy5
159	1	11.7991	32.4724	cy5
159	3	25.8478	62.7860	gfp
160	1	21.2631	11.0433	gfp
160	2	14.6000	23.4227	gfp
160	3	23.8395	21.6075	rfp
160	4	11.4512	31.3210	gfp
161	1	55.5117	10.8093	rfp
161	2	30.1413	9.0973	rfp
161	3	24.4161	13.0837	rfp
161	4	18.3701	14.2644	rfp
161	5	13.8427	20.3754	gfp
161	6	7.0356	20.7503	rfp
161	7	30.7835	27.3699	rfp
161	8	4.9739	29.3227	rfp
161	9	49.5177	31.2108	rfp
161	10	25.6666	33.4399	rfp
161	11	57.3276	36.2103	rfp
161	12	84.2681	36.9561	rfp
161	13	12.9868	41.6397	rfp
161	14	24.0116	42.1654	rfp
161	15	38.8751	42.2199	rfp
161	16	87.0234	43.3182	rfp
161	17	54.9431	44.9361	rfp
161	18	86.7912	50.4261	gfp
161	19	22.1048	51.1298	rfp
161	20	82.5254	57.2211	rfp
161	21	32.6099	60.1579	rfp
161	22	42.6121	63.4904	rfp
161	23	59.0242	67.1136	rfp
161	24	50.5529	67.1636	rfp
163	1	15.5243	7.1772	gfp
163	2	11.2769	11.2452	gfp
163	3	20.3687	14.8708	gfp
163	5	14.8592	18.0842	gfp
163	6	13.6720	31.2923	rfp
163	7	32.0755	37.1932	gfp
164	1	19.0275	35.3852	cy5
165	1	30.4738	5.2803	rfp
165	2	26.6883	13.8562	rfp
165	3	35.3594	16.9221	gfp
165	4	9.3403	19.2100	cy5
165	5	11.137	38.83975	rfp
165	6	25.2430	45.5311	rfp
165	7	38.4068	130.4757	rfp
165	8	44.2951	139.5401	rfp
167	1	23.4153	26.6403	rfp
167	2	51.7977	75.6627	gfp
167	3	67.6514	78.7296	rfp
167	4	71.9777	84.3187	gfp
167	5	53.6279	85.2111	rfp
167	6	79.1665	85.6647	gfp
167	7	65.9853	90.7133	gfp
167	8	58.1092	91.6097	rfp
168	1	8.1055	21.6505	gfp
168	2	16.9232	30.1941	cy5
169	1	75.2165	10.6531	rfp
169	2	71.4146	17.0706	rfp
169	3	11.2875	27.5994	rfp
169	4	71.9879	28.4680	rfp
169	5	55.9215	34.443	rfp
169	6	70.9128	34.0113	rfp
169	7	66.1718	45.4577	rfp
169	8	83.6504	50.7784	rfp
169	9	43.8460	53.8762	gfp
169	10	84.5423	58.5187	rfp
169	11	61.7999	61.0031	rfp
169	12	58.5484	72.7970	gfp
169	13	53.6469	76.9459	rfp
169	14	10.8168	80.9475	rfp
169	15	97.9609	86.3144	rfp
169	16	98.5329	100.1880	rfp
169	17	40.7425	122.1319	rfp
169	18	69.5883	129.4658	rfp
169	19	118.7559	129.8410	rfp
169	20	92.5288	135.536	gfp
169	21	102.6370	137.4779	gfp
169	22	42.3935	140.7743	rfp
169	23	111.7963	141.4997	gfp
169	24	30.0511	148.1682	rfp
169	25	100.3453	168.2375	rfp
169	26	91.2406	172.5509	rfp
170	1	6.3764	12.6737	gfp
170	2	7.3706	20.6224	gfp
171	1	20.6758	8.2273	rfp
171	2	38.8665	9.4565	rfp
171	3	6.1275	12.9	rfp
171	4	50.7166	14.3770	gfp
171	5	27.8989	17.6952	rfp
171	6	41.8094	20.3844	rfp
171	7	16.4559	19.7563	rfp
171	8	29.4589	23.7419	gfp
172	1	52.6507	4.8687	rfp
172	2	25.0593	13.1516	rfp
172	3	59.2291	12.8798	gfp
172	4	25.9707	30.2960	rfp
172	5	25.0077	43.4021	rfp
172	6	46.6316	48.8938	gfp
172	7	36.9565	54.6335	rfp
172	9	58.4357	86.1454	rfp
172	10	127.8209	129.5845	gfp
172	11	45.8442	132.7115	rfp
172	12	75.2116	151.2410	rfp
172	13	83.4668	156.6477	gfp
172	14	101.8455	158.6154	rfp
172	15	107.4362	157.1996	rfp
172	16	117.4348	159.8346	rfp
172	17	97.1994	162.8731	rfp
173	1	12.6344	5.6532	rfp
173	2	24.9634	4.8749	rfp
173	3	33.3232	4.7000	gfp
173	4	4.8805	9.7088	rfp
173	5	39.3716	10.3407	gfp
173	6	27.9730	11.3029	gfp
173	7	13.0935	15.7104	cy5
173	8	20.6813	15.3477	gfp
173	9	48.0801	18.0784	rfp
173	10	39.2002	26.4778	gfp
173	11	45.9535	27.0845	rfp
173	12	19.8397	29.8014	rfp
173	13	36.5491	43.7506	rfp
174	1	14.0616	5.9391	gfp
174	2	2.7808	11.3727	gfp
176	1	10.3621	5.3843	rfp
176	2	16.1304	20.8819	rfp
176	3	23.9394	35.5810	gfp
176	4	5.2374	38.9709	rfp
176	5	46.0410	43.2314	rfp
176	6	42.4932	55.7208	gfp
176	7	56.7600	56.9571	rfp
176	8	15.0178	66.91875	gfp
176	9	45.9704	70.3107	rfp
176	10	68.0862	71.6724	rfp
176	11	62.9835	79.8441	rfp
177	1	16.5861	9.6479	gfp
177	2	17.7467	18.0508	gfp
179	1	11.0567	27.8470	rfp
179	2	49.3086	49.3764	gfp
181	1	34.8092	5.7010	rfp
181	2	17.4894	7.6755	rfp
181	3	38.6961	17.8308	rfp
181	4	24.6878	19.9618	rfp
181	5	19.3259	26.2958	rfp
181	6	28.8292	26.60625	rfp
181	7	6.3572	30.2046	rfp
181	8	40.0768	37.0627	rfp
182	1	39.5215	17.0682	gfp
182	2	20.3706	30.5885	rfp
184	1	6.1992	6.4679	rfp
184	2	9.8183	13.0433	rfp
184	3	27.6102	16.7076	rfp
184	4	20.8550	16.4475	rfp
184	5	79.3899	20.3106	rfp
184	6	36.4384	23.0659	rfp
184	7	53.9254	21.9583	rfp
184	8	94.3907	25.0475	gfp
184	9	47.6254	28.1708	rfp
184	10	55.2648	32.1376	rfp
184	11	105.4464	29.4809	rfp
184	12	14.9041	34.0698	rfp
184	13	73.9242	35.2958	rfp
184	14	6.6085	36.0161	rfp
184	15	43.3901	37.5805	rfp
184	16	33.3621	37.4322	rfp
184	17	27.1333	39.1573	rfp
184	18	60.9871	39.0110	rfp
184	19	83.8445	42.9253	rfp
184	20	72.1841	43.9245	gfp
184	21	39.27	47.385	rfp
184	22	14.8092	48.7362	rfp
184	23	45.1450	51.6943	rfp
184	24	52.4317	59.0990	rfp
184	25	63.3828	57.8081	gfp
184	26	45.7889	59.9424	rfp
184	27	70.8963	62.5804	rfp
184	28	57.3333	66.5067	rfp
184	29	52.3525	71.4386	rfp
184	30	41.8301	72.3981	rfp
185	1	22.3779	9.0390	gfp
185	2	13.4577	12.1905	gfp
185	3	21.4527	14.9898	gfp
185	4	8.2424	18.4817	gfp
186	1	16.6152	5.2116	gfp
186	2	7.0702	24.2867	rfp
186	3	17.0925	26.28375	rfp
186	4	9.7782	30.64395	rfp
186	5	10.7433	40.4536	rfp
186	6	18.6170	39.7555	rfp
187	1	21.7236	13.416	rfp
187	2	29.6829	17.7375	rfp
187	3	38.2275	20.7975	gfp
187	4	38.2088	31.9672	cy5
187	5	76.2214	31.9275	cy5
189	1	9.3252	17.6557	rfp
189	2	57.5711	30.7743	rfp
190	1	13.5522	11.5527	rfp
190	2	14.7049	19.0614	rfp
190	3	15.3566	32.3655	rfp
191	1	105.6073	10.2711	rfp
191	2	71.4083	29.4833	gfp
191	3	146.3211	37.3978	gfp
191	4	62.7723	38.3199	rfp
191	5	54.6607	43.6227	rfp
191	6	181.6070	47.9077	rfp
191	7	121.0665	49.0458	rfp
191	8	50.5450	50.6653	rfp
191	9	38.2393	51.5263	rfp
191	10	46.9450	56.1941	gfp
191	11	26.3818	64.1177	rfp
191	14	180.7528	65.9654	rfp
191	15	203.2329	68.2515	rfp
191	16	113.1828	71.4924	rfp
191	17	130.6946	71.9761	rfp
191	18	204.2055	77.8680	rfp
191	19	198.0213	75.8507	rfp
191	20	95.3856	77.9458	gfp
191	21	180.6478	89.3206	rfp
191	22	203.9301	90.3157	cy5
191	23	187.0972	93.3048	gfp
191	26	139.1030	108.4128	gfp
191	28	203.8134	109.2748	rfp
191	29	145.0533	112.0508	rfp
191	30	16.3731	114.4627	rfp
191	31	171.7764	114.7197	rfp
191	32	35.6513	120.9002	gfp
191	33	115.8678	119.7765	rfp
191	34	21.5043	120.3441	rfp
191	35	81.2076	121.3640	rfp
191	37	26.3805	124.8613	rfp
191	38	166.9806	130.3347	rfp
191	39	36.2480	131.1961	gfp
191	40	180.07325	134.547	rfp
191	41	111.7374	134.0998	rfp
191	42	47.3999	140.4658	gfp
191	43	54.4198	144.8521	gfp
191	44	160.1840	145.9940	gfp
191	45	63.6239	147.7426	gfp
191	46	120.0952	149.5755	rfp
191	47	179.2319	148.2244	rfp
191	48	53.2993	152.05875	rfp
191	49	59.95146	156.50022	rfp
191	50	68.7379	157.6752	rfp
191	51	86.2639	160.5366	rfp
191	52	152.9374	174.7621	rfp
191	53	148.3563	179.6831	rfp
191	54	163.4873	185.8003	rfp
192	1	73.2485	10.8677	gfp
192	2	91.9388	17.7638	rfp
192	3	48.633	21.414	rfp
192	4	48.8140	27.2423	rfp
192	5	61.5740	29.2771	rfp
192	6	41.4965	32.3958	rfp
192	7	56.6072	42.1683	rfp
192	9	109.0090	71.5831	rfp
192	10	63.9318	122.3074	rfp
192	11	106.21	121.1764	rfp
192	12	87.0542	130.2380	rfp
194	1	57.7017	15.97794	rfp
194	2	105.6219	19.9887	rfp
194	3	137.8093	21.2793	rfp
194	4	118.7544	26.8419	rfp
194	5	144.6427	30.6660	gfp
194	6	158.8492	28.6428	rfp
194	7	44.0848	30.0316	rfp
194	8	116.6458	38.4891	rfp
194	9	91.4248	39.5102	rfp
194	10	175.1892	43.5455	rfp
194	11	86.8614	46.1929	gfp
194	13	94.7481	53.9305	rfp
194	14	176.0721	54.567	gfp
194	15	61.7831	56.1869	rfp
194	17	84.4889	65.9786	rfp
194	18	173.9053	67.1134	gfp
194	20	99.8944	77.0856	gfp
194	21	43.602	80.5892	rfp
194	22	152.4259	84.3097	rfp
194	23	59.5048	105.0777	gfp
195	1	23.0188	5.7571	gfp
195	2	17.7853	10.1408	gfp
195	3	27.0044	16.9477	gfp
196	1	5.1084	5.5986	rfp
196	2	10.2542	9.5829	rfp
196	3	9.8027	16.6020	rfp
198	1	83.5275	8.5837	gfp
198	2	109.3368	19.5884	rfp
198	3	27.8838	27.2637	rfp
198	4	117.3077	30.7532	gfp
198	5	106.8938	33.1377	gfp
198	7	111.4616	41.7697	gfp
200	1	25.7778	19.1276	cy5
200	2	22.2029	44.7655	rfp
201	1	28.7215	6.6207	rfp
201	2	30.8586	23.3121	rfp
201	3	52.5800	28.6712	rfp
201	4	57.3532	49.6371	rfp
201	5	58.7175	63.1725	rfp
201	6	65.1752	88.7278	rfp
201	7	61.4247	94.4234	rfp
201	8	33.4725	108.0000	rfp
201	9	65.2378	109.2568	rfp
202	1	24.6357	5.0452	gfp
202	2	12.2569	24.0048	rfp
203	2	46.4833	28.6640	gfp
203	3	45.1847	71.4114	rfp
206	1	30.8012	17.2080	gfp
208	1	22.5331	14.3451	rfp
209	1	5.3709	35.4502	rfp
210	1	12.0422	10.84245	rfp
210	2	41.4649	10.9263	gfp
210	3	21.6355	12.4541	gfp
210	4	44.81675	16.47975	gfp
210	5	50.1193	40.5552	rfp
210	6	34.2276	47.8700	gfp
211	1	71.3754	30.3768	rfp
211	2	105.7109	48.8933	rfp
211	3	94.2754	54.3428	rfp
211	4	71.1707	63.0708	rfp
211	5	31.5538	72.8277	rfp
211	6	99.5604	83.68875	gfp
211	7	72.8593	91.2960	rfp
211	8	59.9901	92.5780	rfp
211	9	85.0635	95.5365	gfp
211	10	20.5045	94.9318	rfp
211	11	37.6060	104.2813	rfp
211	12	13.3658	106.2458	rfp
211	13	8.8615	121.4670	rfp
211	14	13.1315	129.7525	rfp
211	15	35.6990	133.99875	gfp
211	16	37.0620	144.0489	cy5
212	1	48.7084	3.6459	gfp
212	2	37.4548	5.7333	rfp
212	3	29.0895	8.4624	rfp
212	4	53.7259	12.3669	cy5
212	5	19.9070	31.0563	gfp
212	6	30.3537	35.2299	rfp
212	7	42.9452	37.6009	rfp
212	8	4.0374	46.1420	rfp
212	9	53.7366	47.2301	rfp
212	10	23.2911	57.6947	cy5
212	11	40.5186	66.5323	rfp
212	12	25.5930	66.4879	rfp
212	13	30.7059	69.3864	rfp
213	2	39.5754	14.2229	gfp
213	3	28.635	28.4325	gfp
213	5	29.9065	44.3187	gfp
213	6	11.5079	51.0244	gfp
214	1	10.4900	10.0327	gfp
216	1	33.5861	4.9066	rfp
216	2	13.9465	4.4689	gfp
216	3	10.9790	10.2125	gfp
217	1	67.6645	3.8448	gfp
217	2	43.5249	7.7147	rfp
217	3	54.5140	7.7515	rfp
217	4	70.3715	13.2327	rfp
217	5	49.5373	15.85625	rfp
217	6	82.6192	14.6310	rfp
217	7	35.1057	17.3474	rfp
217	8	61.4114	17.2227	gfp
217	9	92.6071	17.3654	rfp
217	10	82.3476	20.6557	rfp
217	11	61.2392	24.7967	rfp
217	12	28.7956	28.8089	gfp
217	13	40.3444	30.0323	gfp
217	14	68.8350	31.3425	rfp
217	15	95.1605	31.2979	gfp
217	16	53.6253	33.10785	rfp
217	17	83.2440	36.1448	gfp
217	18	32.2900	41.2211	rfp
217	19	106.3829	40.5275	gfp
217	20	68.1811	46.1291	rfp
217	21	91.1176	47.9389	gfp
217	22	20.8787	46.7960	gfp
217	23	107.7619	50.0757	gfp
217	24	26.4863	50.3513	rfp
217	25	17.0925	52.7434	rfp
217	27	6.9432	58.1069	rfp
217	28	82.4077	57.7185	gfp
217	29	18.3540	63.5610	cy5
217	30	102.7991	65.5111	gfp
217	31	83.9956	69.7432	rfp
217	32	104.1525	72.48	rfp
217	33	100.5462	92.3865	rfp
217	34	10.8754	108.2824	rfp
217	35	88.5585	109.3970	rfp
217	36	26.0940	115.7375	rfp
217	37	42.1560	120.4389	rfp
217	38	55.4207	123.2064	rfp
218	1	5.3919	19.9124	gfp
218	2	26.2644	32.8047	cy5
219	1	65.7126	34.7655	rfp
219	2	120.6867	47.7300	rfp
219	3	85.4708	57.5704	rfp
219	4	9.2258	59.8583	rfp
219	7	37.5828	75.8681	rfp
219	8	46.4314	79.2751	rfp
219	9	29.6204	82.1755	rfp
219	10	12.1475	84.3782	rfp
219	11	65.3095	85.8047	cy5
219	12	99.5821	92.3933	rfp
219	13	108.7191	100.8912	rfp
219	14	24.8710	105.4094	rfp
219	15	57.4511	107.1161	rfp
219	16	103.9784	106.7920	cy5
219	17	49.0023	111.0428	rfp
219	18	89.9714	117.8231	rfp
220	1	31.5306	25.5668	gfp
220	2	26.3512	30.5613	gfp
220	3	3.6894	33.4626	rfp
220	4	12.6334	35.4470	cy5
221	1	9.49698	7.88706	gfp
221	2	21.2354	16.8196	gfp
222	1	11.2797	10.2229	gfp
222	2	33.2414	14.405	gfp
222	3	41.2168	17.6511	gfp
222	4	20.8593	23.0007	rfp
223	1	14.5066	11.4165	rfp
223	2	21.5358	13.0911	rfp
224	1	17.1382	4.1240	rfp
224	2	9.6984	16.2418	gfp
226	1	51.7737	6.3260	rfp
226	2	36.3293	17.1491	rfp
226	3	10.1832	55.8023	gfp
226	4	60.8054	72.6983	gfp
227	1	83.0869	10.7638	rfp
227	2	42.2898	12.4823	rfp
227	3	121.6710	14.2722	rfp
227	4	50.0461	15.7341	rfp
227	5	71.1729	18.5713	rfp
227	6	34.0591	18.4378	rfp
227	7	120.4704	20.4398	gfp
227	8	45.0402	24.9629	rfp
227	9	25.2134	32.5479	rfp
227	10	50.2376	39.4569	rfp
227	11	56.2225	41.03275	rfp
227	12	41.2413	41.9637	rfp
227	13	143.0500	44.2433	rfp
227	14	76.5373	44.4002	rfp
227	15	27.4678	49.8401	rfp
227	16	45.5110	48.9093	rfp
227	18	45.3859	58.3918	rfp
227	19	106.1364	58.9270	cy5
227	20	135.5762	62.3939	rfp
227	21	57.3670	64.8421	rfp
227	22	83.7425	64.7031	rfp
227	23	76.8294	66.6707	rfp
227	24	101.6559	66.7966	rfp
227	25	109.3083	68.6733	rfp
227	26	114.97125	72.72375	rfp
228	1	64.0572	11.0689	rfp
228	2	34.9433	11.6972	rfp
228	3	4.3956	14.8828	rfp
228	5	67.6130	19.4419	rfp
228	6	46.9635	34.7588	gfp
228	7	27.8498	60.7994	rfp
229	1	63.4055	7.2709	rfp
229	2	93.6253	18.5830	gfp
229	3	66.4129	19.1600	gfp
229	4	75.4597	28.2478	cy5
229	5	42.0068	32.4762	rfp
229	6	78.7545	33.63675	cy5
229	7	36.1679	39.2652	rfp
229	8	56.4492	45.3904	cy5
229	9	6.8877	48.8242	gfp
229	10	80.6087	53.2907	cy5
229	11	95.4923	52.27725	cy5
229	12	54.4667	57.9544	rfp
229	13	69.7973	59.9946	rfp
229	14	31.3386	62.0555	rfp
229	15	54.8445	77.4684	rfp
229	16	117.7026	78.1889	rfp
229	17	63.3882	78.1553	gfp
229	18	111.6925	82.4651	rfp
229	19	99.6986	84.7714	rfp
230	1	48.1227	11.9261	rfp
230	3	9.9734	19.3470	rfp
230	4	8.7969	30.9504	rfp
230	5	56.1932	32.0252	rfp
230	6	12.95375	36.034	rfp
230	7	16.2297	41.2423	rfp
231	1	35.8830	7.2232	gfp
231	2	28.1933	10.1503	gfp
231	3	42.7437	11.4293	rfp
231	4	44.7821	22.6795	gfp
231	5	38.3359	23.4489	gfp
231	6	16.9197	24.3142	rfp
231	7	14.6772	31.9755	rfp
231	8	5.9443	35.1525	rfp
231	9	11.7434	39.0336	gfp
231	10	17.9895	41.3203	gfp
231	11	29.7192	44.0185	gfp
231	12	27.9513	50.2303	gfp
231	13	11.6240	51.43875	rfp
233	1	29.1189	6.8297	gfp
233	2	12.3884	14.4903	gfp
233	3	13.0505	20.3390	gfp
233	4	24.4974	34.8174	gfp
233	5	50.9659	49.5599	gfp
234	1	18.0572	16.8389	rfp
234	2	9.3315	24.4189	rfp
236	1	9.0148	9.3828	gfp
236	2	21.0043	14.9487	gfp
236	3	35.0794	18.0899	gfp
236	4	42.7166	22.2330	gfp
236	5	47.3277	29.4140	gfp
236	6	31.4307	48.2355	gfp
237	1	4.2379	14.1037	rfp
237	2	23.1937	20.0871	rfp
237	3	30.4606	20.2343	rfp
237	4	6.2481	26.1540	rfp
237	5	45.2604	27.4037	rfp
237	6	68.6925	32.5725	rfp
237	7	14.9502	35.0834	rfp
237	8	37.8700	40.5345	rfp
237	9	17.8367	42.9520	rfp
237	10	8.9758	44.4964	rfp
237	11	16.3849	51.6470	rfp
237	12	25.8559	57.0653	rfp
237	13	18.3673	66.5147	rfp
239	1	13.3984	16.4988	gfp
240	1	24.4788	8.6243	rfp
240	2	78.1564	12.5306	rfp
240	3	89.5670	16.8412	rfp
240	4	10.1930	17.7245	gfp
240	5	28.7975	19.2525	gfp
240	6	70.6038	19.5482	gfp
240	7	47.7569	20.6310	rfp
240	8	45.4989	28.4540	rfp
240	9	53.9207	28.2599	rfp
240	10	17.1821	36.9710	rfp
240	11	23.0553	41.5545	rfp
240	12	9.1154	43.8979	rfp
240	13	28.8960	47.085	rfp
240	14	90.8682	47.0543	rfp
240	15	73.8928	48.4019	rfp
240	16	2.6196	56.6525	rfp
240	17	21.7851	56.7740	cy5
240	18	64.6267	60.3421	rfp
240	19	22.0375	67.7646	rfp
240	20	24.1966	74.7610	rfp
240	21	40.5195	76.6077	rfp
240	22	30.7714	77.4548	gfp
240	23	45.3014	82.8562	rfp
241	1	56.1499	10.1980	rfp
241	2	70.7832	10.9872	rfp
241	3	65.3373	15.3646	gfp
241	4	92.5575	15.4291	rfp
241	5	120.3434	19.7404	rfp
241	6	96.3808	20.9532	rfp
241	7	95.9668	26.9134	rfp
241	8	155.8112	28.9867	rfp
241	9	61.9472	31.1271	gfp
241	10	98.6424	32.4508	rfp
241	11	165.1953	32.3790	rfp
241	12	108.2349	34.0599	rfp
241	13	178.7640	36.8001	rfp
241	14	59.34	36.9380	gfp
241	15	94.4594	38.5181	rfp
241	16	47.1623	40.0833	cy5
241	17	128.1190	39.7304	rfp
241	18	150.4601	43.3256	rfp
241	19	189.0040	42.2096	gfp
241	20	55.4366	43.0927	rfp
241	21	180.0356	45.2407	rfp
241	22	196.5762	44.1949	rfp
241	23	98.4112	46.4826	rfp
241	24	167.1975	50.925	cy5
241	25	196.2321	53.2490	cy5
241	26	204.4480	58.7346	rfp
241	27	92.8056	60.4439	rfp
241	28	161.4774	61.6722	cy5
241	29	141.0819	63.6343	gfp
241	30	99.1248	65.6669	rfp
241	32	133.2237	66.8303	rfp
241	33	52.9361	71.7120	gfp
241	34	157.6583	70.5303	cy5
241	35	146.9036	70.6275	rfp
241	36	42.0364	74.8610	rfp
241	37	142.1139	79.2705	rfp
241	39	31.7198	82.3359	rfp
241	40	207.7897	82.2492	rfp
241	41	187.3557	83.3181	cy5
241	42	88.67675	83.34475	rfp
241	43	124.2354	85.3447	rfp
241	44	156.4220	83.0912	rfp
241	45	106.3533	84.3636	rfp
241	46	135.0667	86.7282	gfp
241	47	73.6078	88.2649	cy5
241	48	40.6504	89.7420	rfp
241	49	49.8181	91.3196	rfp
241	50	174.0833	90.8894	rfp
241	51	101.8200	91.98	gfp
241	52	66.8319	91.9249	rfp
241	53	89.7594	94.2651	rfp
241	54	80.2690	94.3333	gfp
241	55	56.2298	95.2031	gfp
241	56	62.7309	100.7398	rfp
241	57	74.433	98.4915	gfp
241	58	108.6280	101.2332	rfp
241	59	179.6881	102.1213	rfp
241	61	114.1814	109.3712	rfp
241	62	85.3068	110.3895	gfp
241	63	162.7335	113.6877	rfp
241	64	159.7858	128.3809	rfp
241	65	199.8151	150.9828	gfp
241	66	212.7931	152.0746	gfp
243	1	102.9460	16.1678	rfp
243	2	126.2173	15.0423	rfp
243	3	116.2178	16.4413	gfp
243	4	90.0059	21.3878	rfp
243	5	129.1894	22.2935	rfp
243	6	162.5213	34.1610	rfp
243	7	147.3228	41.2083	rfp
243	8	22.4022	43.7679	rfp
243	9	123.5039	44.8750	gfp
243	10	18.2331	51.9700	gfp
243	11	78.045	51.4957	rfp
243	12	148.1815	51.9129	rfp
243	13	130.4743	54.7329	rfp
243	14	110.4251	60.8054	gfp
243	15	119.6760	61.6734	gfp
243	16	128.8485	66.0192	rfp
243	17	33.7496	72.4711	rfp
243	18	62.5081	76.9004	rfp
243	19	136.2817	77.3830	rfp
243	20	142.0777	76.7616	rfp
243	22	138.4517	84.9663	rfp
243	23	14.1513	90.3344	rfp
243	24	74.089	91.7298	rfp
243	26	50.085	99.735	rfp
243	27	78.1141	99.1365	gfp
243	28	102.6463	106.0538	rfp
243	29	71.1509	118.2835	rfp
243	30	87.8885	123.1180	rfp
243	32	77.1660	137.4672	gfp
243	33	70.9921	144.9948	rfp
243	34	81.8031	161.8621	rfp
243	35	72.5625	167.6398	rfp
244	1	18.0269	9.4104	cy5
245	1	4.7595	4.4973	rfp
245	2	12.9694	9.3525	rfp
245	3	6.8874	9.8826	rfp
245	4	22.7439	13.5092	rfp
245	5	32.1159	17.6143	rfp
245	6	16.4991	18.9931	rfp
245	7	24.0099	23.1592	gfp
245	8	37.1582	24.8741	rfp
245	9	29.7606	27.4705	rfp
245	10	37.1607	36.1772	rfp
245	11	50.052	35.6631	gfp
246	1	25.3895	7.2782	rfp
246	2	37.2819	9.8561	rfp
246	3	18.6194	12.5446	rfp
246	4	44.31	13.0575	rfp
246	5	51.5853	19.3720	rfp
246	6	14.3835	28.0649	gfp
246	7	61.8279	28.8276	rfp
246	8	36.4106	33.3369	gfp
246	9	28.7637	37.3406	gfp
246	10	57.1196	38.0884	gfp
246	11	62.8513	41.0590	rfp
246	12	44.8275	42.3743	rfp
246	13	10.9435	46.4844	gfp
246	14	49.1515	54.8208	rfp
246	15	29.8807	56.6095	rfp
246	16	20.3538	61.2523	gfp
247	1	9.2325	7.2525	rfp
250	1	8.0069	14.5570	cy5
251	2	67.7067	48.5028	cy5
251	3	47.1409	56.7643	gfp
254	1	11.4947	14.2865	rfp
254	2	40.8319	16.4075	rfp
254	3	33.9070	20.9291	rfp
254	4	29.4503	29.2821	gfp
255	1	96.0713	22.8301	rfp
255	2	2.4964	58.6831	rfp
255	3	61.1959	60.1371	rfp
255	4	81.44802	90.7773	rfp
256	1	28.7652	7.9281	gfp
256	2	14.9462	9.3747	rfp
256	3	44.7630	45.7176	rfp
256	4	31.9899	48.5519	gfp
257	1	39.3517	28.9041	gfp
257	2	54.6953	41.4616	gfp
257	3	36.5735	43.2553	gfp
257	4	52.3626	48.2953	rfp
257	5	57.75975	54.3198	rfp
257	6	79.1313	60.9949	rfp
257	7	3.6162	66.4667	rfp
257	8	55.1923	72.1594	rfp
257	9	63.7687	73.2438	rfp
257	10	48.1600	73.2382	rfp
257	11	27.6043	75.8340	cy5
257	12	30.9761	87.2631	cy5
257	13	36.1336	107.3834	gfp
257	14	42.1163	110.5300	rfp
257	15	31.2918	112.3282	rfp
258	1	34.2152	5.9562	rfp
258	2	40.42	8.686	rfp
258	3	19.1178	10.5393	rfp
258	4	27.9801	21.6462	rfp
258	5	5.7577	28.5305	rfp
258	6	35.3847	43.1247	gfp
258	7	23.6832	45.0151	rfp
259	1	37.5241	15.3659	rfp
259	2	3.6597	20.0301	gfp
259	4	30.7823	33.5334	gfp
259	6	30.6741	79.6135	gfp
260	1	117.0179	31.9523	rfp
260	2	139.7231	42.6967	rfp
260	3	118.2654	56.5560	rfp
260	4	141.4071	59.6260	gfp
260	5	132.3895	69.2717	rfp
260	6	90.3349	70.4793	rfp
260	7	155.0027	71.5029	gfp
260	8	130.8753	79.4306	rfp
260	9	20.2517	79.6048	rfp
260	10	163.4083	80.6746	rfp
260	11	106.8622	85.3048	gfp
260	12	131.5454	85.5892	rfp
260	13	129.6333	96.9259	rfp
260	14	98.8081	101.2591	rfp
260	15	140.0863	106.5286	rfp
260	16	79.5734	109.7271	gfp
260	17	124.6515	112.5213	rfp
260	18	116.8112	117.0262	rfp
260	19	94.6215	116.8095	rfp
260	20	77.5201	124.8834	rfp
261	1	25.7027	4.9092	rfp
261	2	33.7866	9.4663	rfp
261	3	37.7594	16.60875	gfp
261	4	22.7023	17.3132	gfp
261	5	49.4715	18.2707	rfp
261	6	46.7932	48.3392	cy5
262	1	81.2009	12.4047	rfp
262	3	81.1229	23.7518	rfp
262	4	42.5363	23.1093	rfp
262	5	56.6322	29.6274	rfp
262	6	79.6145	35.01275	rfp
262	8	101.0457	44.3889	rfp
262	9	90.8068	46.3735	rfp
262	10	42.5196	46.3291	gfp
262	11	51.1623	46.7855	rfp
262	12	78.9522	52.8870	gfp
262	13	81.8254	75.6860	rfp
262	16	17.1428	91.8455	gfp
262	17	117.6505	94.6662	gfp
262	19	124.0493	106.2836	rfp
262	20	111.7928	123.7827	rfp
262	21	102.9913	124.0613	rfp
262	22	69.47725	128.00025	rfp
262	23	77.6304	128.0193	gfp
265	1	7.0060	5.805	rfp
265	2	20.2122	10.9321	rfp
265	3	32.9764	12.3625	rfp
265	4	5.6709	14.2081	rfp
265	5	17.4225	17.5975	gfp
265	6	6.9279	22.4157	rfp
265	7	52.8246	22.9291	rfp
265	8	23.1153	24.2964	gfp
265	9	40.5069	24.2935	rfp
265	10	14.0007	26.4970	gfp
265	11	61.1294	26.9964	rfp
265	12	29.6876	26.8730	gfp
265	13	45.9451	29.1623	gfp
265	14	85.6370	35.2477	cy5
265	15	23.0504	35.4582	gfp
265	16	76.0500	34.47	rfp
265	17	59.0458	35.6561	rfp
265	18	47.3128	37.9806	gfp
265	19	10.1861	38.3958	rfp
265	20	33.2175	39.1616	gfp
265	21	100.8878	38.1807	rfp
265	22	19.5354	42.0218	rfp
265	23	71.3552	46.1506	rfp
265	24	101.8848	46.0772	gfp
265	25	83.5407	44.9591	cy5
265	26	88.8216	49.8470	rfp
265	27	52.2310	50.9410	gfp
265	28	15.0797	52.5230	rfp
265	29	104.4776	55.2219	gfp
265	30	139.0967	57.1605	rfp
265	31	106.2111	63.4714	gfp
265	32	10.9074	60.8028	rfp
265	33	50.9642	59.9758	rfp
265	34	129.4627	60.0738	rfp
265	35	147.5794	61.9668	rfp
265	36	27.3330	60.5196	rfp
265	37	43.7828	61.3704	gfp
265	38	116.4175	63.9741	rfp
265	39	38.2890	63.0899	cy5
265	40	124.1414	67.5823	rfp
265	41	160.0488	68.9636	rfp
265	42	128.04325	77.02375	rfp
265	43	143.4881	81.2553	gfp
265	44	76.3747	79.3206	gfp
265	45	86.3148	78.2754	rfp
265	46	117.3705	79.7845	rfp
265	47	164.4312	79.0682	rfp
265	48	97.4619	82.9677	rfp
265	49	126.5333	83.8326	cy5
265	50	145.3493	92.9291	rfp
265	51	155.2515	90.3528	rfp
265	52	163.8905	91.1365	rfp
265	53	126.0879	96.9762	rfp
265	54	155.9329	97.7451	rfp
265	55	122.4359	103.7703	rfp
265	56	142.8210	103.5283	rfp
265	57	161.0545	104.6757	rfp
265	58	138.6409	112.1802	rfp
265	59	106.2303	115.0918	rfp
265	60	129.1677	113.9199	gfp
265	61	104.6319	145.41525	gfp
267	1	45.7686	5.0067	rfp
267	2	45.2325	16.3650	rfp
267	3	13.2729	22.4742	gfp
267	4	18.8281	30.8017	gfp
268	1	77.6775	19.92	gfp
268	2	103.6160	28.8988	gfp
268	3	97.0194	31.4343	rfp
268	4	25.9553	34.3522	gfp
268	8	26.2802	44.2542	rfp
268	9	102.7022	57.0264	rfp
268	11	37.7504	60.6031	rfp
268	12	98.2931	63.0886	rfp
268	13	73.1	64.3842	gfp
268	14	91.6854	67.2481	gfp
268	15	77.0309	69.6950	cy5
268	16	22.6121	76.6094	rfp
268	17	13.3386	79.1931	cy5
268	18	53.5296	81.3829	gfp
268	19	36.8760	84.0985	cy5
268	20	23.33825	86.56975	rfp
268	21	66.8885	91.1264	rfp
268	22	29.7953	91.9864	cy5
268	23	43.5198	90.9494	gfp
268	24	60.2043	94.2603	cy5
269	1	8.1466	2.3136	gfp
269	2	8.8161	8.8704	gfp
269	3	13.96425	12.1368	gfp
270	1	44.0904	9.1551	rfp
270	2	26.4321	12.2292	gfp
270	3	14.1764	16.1765	rfp
270	4	49.8702	17.6398	cy5
270	5	8.9107	21.5457	cy5
270	6	58.1575	42.3607	gfp
270	7	63.3280	49.2560	cy5
270	8	73.4144	50.4743	rfp
270	9	76.2713	58.7424	gfp
270	10	40.7086	61.6654	rfp
270	11	79.1472	73.3708	rfp
270	12	20.00274	84.0745	rfp
270	13	65.8303	85.14	rfp
270	14	45.0835	88.9946	rfp
272	1	33.9204	15.1988	gfp
272	2	4.2328	20.9423	rfp
273	1	16.4092	9.6878	cy5
273	2	27.5473	37.9732	gfp
273	3	29.8536	43.7558	gfp
273	4	4.6484	50.6825	rfp
274	1	123.0719	13.6212	rfp
274	2	108.6322	32.4050	gfp
274	3	99.5468	38.8427	rfp
274	4	74.7373	48.8794	gfp
274	5	134.6136	51.6362	rfp
274	6	87.1671	51.8165	gfp
274	7	111.6546	50.0887	rfp
274	8	101.2589	51.1801	rfp
274	9	79.6994	55.6752	rfp
274	10	70.4773	57.3917	rfp
274	11	64.9053	64.9620	gfp
274	12	90.6932	64.3277	rfp
274	13	46.5184	73.7392	rfp
274	14	84.0479	73.8452	gfp
274	15	65.3452	74.6643	rfp
274	16	78.1778	77.6972	rfp
274	17	54.1116	79.2959	gfp
274	18	35.2944	78.6513	rfp
274	19	130.2607	80.4952	gfp
274	20	60.4260	80.3683	rfp
274	21	44.0950	81.8002	rfp
274	22	22.4460	83.8408	rfp
274	23	33.7967	87.2659	gfp
274	24	95.6949	91.0127	gfp
274	25	25.3669	94.5109	rfp
274	26	46.4501	97.2741	cy5
274	27	34.9316	99.1400	rfp
274	28	76.0657	102.7004	cy5
274	29	101.6040	114.81	rfp
274	30	44.5815	117.8765	gfp
274	31	54.9130	119.6768	rfp
274	32	91.7811	122.0364	rfp
274	33	30.8286	124.9747	rfp
274	34	38.1818	126.9744	rfp
274	35	59.0251	132.8586	rfp
274	36	71.6094	131.6618	gfp
275	1	47.8557	14.4469	rfp
275	2	57.7717	19.8934	cy5
275	3	65.8479	20.9294	rfp
275	4	7.009	20.82275	rfp
275	5	60.4016	40.5745	rfp
275	6	37.0465	42.9232	rfp
275	7	12.8256	53.0339	gfp
276	1	13.6611	5.7061	rfp
277	1	44.1765	13.8854	gfp
277	2	60.7682	20.0104	rfp
277	3	34.3768	21.7208	gfp
277	4	25.2024	23.1536	rfp
277	5	53.6253	25.7742	cy5
277	6	29.9445	32.1677	rfp
277	8	46.3368	50.31	rfp
277	9	14.2316	69.9305	rfp
277	10	24.8193	77.9331	gfp
279	1	36.8144	11.9209	gfp
279	2	29.2400	11.7175	gfp
279	3	25.4775	18.8183	gfp
279	4	14.0303	24.1031	gfp
279	5	41.2976	28.1748	gfp
279	6	27.0736	28.7572	gfp
279	7	13.8082	35.8865	rfp
279	8	23.44575	36.53925	gfp
279	9	44.3164	37.8299	gfp
279	10	32.637	41.7831	gfp
279	11	24.8963	54.5592	gfp
279	12	37.2145	58.8855	gfp
279	13	16.4912	59.6625	rfp
279	14	26.1058	67.2287	rfp
280	1	5.7684	13.2738	rfp
280	2	32.0448	22.5289	gfp
281	1	2.41875	7.1322	gfp
281	2	7.6143	7.8220	gfp
281	3	14.3862	9.3724	gfp
283	1	4.8249	11.2622	rfp
283	3	27.0059	29.0110	rfp
285	1	10.3046	27.3818	rfp
285	2	43.6123	28.4875	rfp
285	3	19.2320	29.9217	rfp
285	4	26.9628	31.2529	rfp
285	5	6.6361	33.8129	rfp
285	6	55.1353	43.1724	rfp
285	7	17.2022	48.31695	gfp
285	8	24.9809	51.8825	gfp
285	9	49.8493	51.2499	gfp
285	10	43.1094	63.1989	rfp
285	11	31.4223	65.82225	rfp
286	1	46.8352	14.9213	rfp
286	2	53.2202	26.1302	rfp
286	3	11.6141	25.3959	rfp
286	5	25.2174	32.5829	gfp
286	6	17.9112	33.9121	gfp
287	1	24.9172	4.8180	rfp
287	2	31.2825	8.5493	rfp
287	3	13.6384	13.9863	gfp
287	4	24.0142	17.7856	rfp
287	5	6.6861	21.4866	rfp
287	6	3.7545	27.4842	rfp
288	1	5.3078	29.67	gfp
288	2	26.8869	74.3064	gfp
290	1	125.5742	21.8631	rfp
290	2	30.4153	29.0465	gfp
290	3	13.8317	109.1006	rfp
290	4	28.1266	111.1013	rfp
290	5	53.3784	114.6718	rfp
290	6	25.2328	119.3917	rfp
290	7	51.7322	128.2017	rfp
290	8	11.4582	135.1654	rfp
290	9	44.7643	140.5657	rfp
290	10	17.9402	144.3111	rfp
290	11	49.708	157.62725	cy5
290	12	46.8865	169.5358	rfp
290	13	32.0919	172.5881	rfp
290	14	90.5816	172.6102	rfp
290	15	35.58	186.8250	rfp
290	16	54.2840	190.8992	rfp
290	17	61.3014	191.6866	rfp
290	18	49.0911	194.3035	gfp
290	19	46.2862	199.5977	rfp
290	20	71.4168	203.3278	rfp
290	21	40.8654	226.5332	rfp
291	1	62.9328	5.5843	rfp
292	2	109.3722	10.3104	rfp
292	3	88.7305	13.1795	rfp
292	4	99.7740	14.3349	rfp
292	5	108.7839	21.0639	rfp
292	6	35.6504	19.9554	rfp
292	7	14.3210	25.3837	rfp
292	8	23.0672	29.0844	rfp
292	9	44.2033	34.4451	rfp
292	10	12.4751	38.3161	gfp
292	11	73.0536	51.8272	rfp
292	12	24.1069	58.4416	rfp
292	13	5.5127	60.0052	rfp
292	14	55.5058	66.8292	rfp
292	15	73.1408	70.1271	rfp
292	16	18.5914	75.3424	rfp
292	17	52.0725	76.2975	rfp
292	18	41.80245	79.31565	rfp
293	1	9.4562	8.4426	gfp
293	2	9.0650	38.6961	gfp
294	1	23.2071	29.7861	gfp
296	1	22.2293	8.6087	cy5
296	2	8.6234	12.4466	rfp
296	3	16.2160	12.6271	gfp
297	1	44.4721	12.2353	rfp
297	2	31.6834	11.7582	rfp
297	3	38.6132	14.5745	rfp
297	4	10.2516	17.1805	rfp
297	5	27.6336	16.6779	rfp
298	1	138.4232	18.4002	rfp
298	2	59.6510	19.7762	gfp
298	3	58.3272	26.3375	cy5
298	4	130.1790	36.7386	rfp
298	5	31.0406	36.8952	rfp
298	6	123.0037	40.4656	rfp
298	7	21.3730	41.3562	rfp
298	8	131.8446	43.0579	rfp
298	9	111.6656	46.2707	cy5
298	10	83.6046	48.9008	gfp
298	11	92.0326	49.2603	rfp
298	12	62.9378	58.5903	rfp
298	13	6.0243	59.4174	gfp
298	14	66.8036	69.1359	rfp
298	15	63.9561	79.0606	gfp
298	16	70.8579	81.7422	rfp
298	17	59.9671	106.3085	gfp
298	18	79.5654	121.1218	rfp
298	19	76.7257	134.2870	rfp
298	20	43.6685	140.1363	rfp
299	1	15.3463	10.5271	gfp
299	2	7.9056	9.9539	rfp
299	3	22.7435	10.6329	gfp
299	4	4.03125	14.2892	gfp
299	5	27.4980	17.1158	rfp
299	6	21.0777	18.9584	gfp
299	7	55.1374	23.6937	rfp
299	8	61.1829	26.1801	rfp
299	9	79.3221	26.7804	gfp
299	10	48.4417	36.0644	rfp
299	11	55.3692	36.4828	gfp
299	12	91.6727	39.7006	gfp
299	13	75.1223	40.6048	gfp
299	14	98.0574	40.9488	gfp
299	15	53.7184	42.2475	gfp
299	16	104.1464	44.2354	rfp
299	17	65.9577	47.33655	gfp
299	18	78.045	51.1816	gfp
300	1	49.9131	10.9278	gfp
300	2	41.93575	16.3615	gfp
[truncated: 5,401 more rows]
