# Supplementary material for: The Beta Cell in Its Cluster: Stochastic Graphs of Beta Cell Connectivity in the Islets of Langerhans
Source: PLoS Comput Biol. 2015 Aug 12;11(8):e1004423. doi: 10.1371/journal.pcbi.1004423 (PMC4534467; doi:10.1371/journal.pcbi.1004423)
Supplement: S1 Dataset — (ZIP) [file pcbi.1004423.s048.zip › datazip/C12.2011.dapi.coords.tsv]

51	2	259.7767	35.7389	gfp
51	3	181.9490	65.0860	rfp
51	4	79.9763	90.8375	gfp
51	5	101.6138	99.3761	rfp
57	1	64.5	35.1009	gfp
57	2	60.6333	65.7867	gfp
59	1	30.7750	6.4659	gfp
59	2	50.0655	13.7754	gfp
59	3	54.7305	20.0830	gfp
59	4	25.8	18.6692	gfp
59	5	32.8717	26.8672	gfp
59	6	61.3167	33.8777	gfp
60	1	65.8803	25.0389	rfp
60	2	98.9676	66.3652	gfp
60	3	59.1444	70.7121	gfp
60	4	4.8122	80.9222	rfp
69	1	26.7527	38.3726	gfp
76	2	29.7034	11.0762	rfp
76	3	16.7239	16.4541	rfp
76	5	16.942	29.756	rfp
78	1	44.5837	10.3987	rfp
79	1	28.0028	23.1489	gfp
79	2	15.5832	52.9803	gfp
79	3	22.5228	68.1212	gfp
80	1	35.4977	5.3917	rfp
80	2	58.2820	13.4601	rfp
80	3	98.6341	27.7180	gfp
80	4	229.91025	30.6859	rfp
80	5	117.1254	32.1508	gfp
80	6	100.2528	34.0413	gfp
80	7	245.1443	35.1019	rfp
80	8	115.0099	41.1761	rfp
80	9	82.2247	41.4939	rfp
80	11	50.826	50.5680	rfp
80	12	60.8886	53.3287	rfp
80	14	204.53595	53.3996	rfp
80	16	87.8099	68.1215	rfp
80	17	114.3285	72.0500	gfp
80	18	188.9577	75.3502	rfp
80	24	139.6425	93.1334	cy5
80	25	39.1968	98.5194	gfp
80	26	61.9458	98.6076	rfp
80	27	29.0056	101.9223	rfp
80	28	162.6294	103.0184	gfp
80	29	208.6918	103.8381	rfp
80	32	102.6372	108.2399	gfp
80	34	256.9588	111.6434	rfp
80	35	159.8679	113.8425	rfp
80	36	96.1588	116.3687	rfp
80	37	128.1029	116.9268	rfp
80	38	240.9971	121.6094	gfp
80	40	104.8125	131.6412	gfp
80	41	73.3523	134.2456	rfp
80	42	76.1333	139.3699	rfp
80	43	132.7741	144.8316	gfp
80	44	156.9707	143.3761	rfp
83	1	24.7756	15.0911	gfp
83	2	30.0930	17.3857	gfp
83	3	15.7210	20.5551	gfp
87	1	181.7781	20.2912	rfp
87	2	254.5446	34.5338	rfp
87	3	219.3619	39.6219	gfp
87	4	207.6067	41.9431	gfp
87	6	244.2997	48.9125	gfp
87	8	153.1496	60.3834	rfp
87	9	127.0485	61.6140	rfp
87	10	245.7063	68.4173	rfp
87	11	173.7788	66.7453	gfp
87	12	231.082	68.1908	gfp
87	13	257.9166	73.1463	rfp
87	14	145.6391	75.8194	rfp
87	15	223.2888	75.3462	gfp
87	16	208.1184	81.1689	rfp
87	17	240.4970	86.5831	rfp
87	18	233.7434	90.3921	rfp
87	19	172.0757	94.3166	rfp
87	20	198.6642	96.6537	rfp
87	22	222.2791	96.9320	rfp
87	23	113.2875	98.7375	rfp
87	24	187.6430	101.2234	cy5
87	25	194.1561	104.2064	gfp
87	26	218.139	108.0859	rfp
87	28	167.3674	110.0632	gfp
87	29	132.1041	112.4316	rfp
87	30	201.0630	113.9249	rfp
87	31	100.0951	116.5426	gfp
87	32	96.6991	122.6094	rfp
87	33	125.1091	122.9395	rfp
87	35	205.2885	127.2372	rfp
87	36	58.9401	127.0005	gfp
87	37	186.3170	132.1175	rfp
87	38	59.7983	135.5575	rfp
87	40	101.3667	145.9886	gfp
87	41	193.31725	142.2655	rfp
87	42	44.5311	146.3540	rfp
87	43	79.8552	159.8352	rfp
87	44	113.1882	159.7497	gfp
87	45	9.6013	160.863	rfp
87	46	84.1394	174.2451	rfp
87	47	90.4883	192.67182	gfp
87	48	99.9471	207.2401	rfp
90	1	31.7750	47.1495	gfp
92	1	78.4813	42.6649	cy5
92	2	40.4110	50.6952	rfp
92	4	33.54	63.6317	rfp
92	5	79.2231	73.7077	gfp
92	6	66.0533	98.0844	rfp
92	7	22.4801	134.1916	rfp
92	8	69.0479	140.2941	rfp
95	1	5.3495	5.4227	gfp
95	2	7.2275	12.8194	gfp
95	3	2.9627	17.7031	gfp
95	4	11.1083	17.5822	gfp
96	2	78.7887	18.9090	gfp
96	3	67.7011	20.3294	gfp
98	1	19.5018	11.1231	rfp
98	2	34.4905	11.5251	gfp
98	3	5.8289	26.3256	rfp
102	3	41.5871	51.9302	rfp
103	1	102.9442	46.6958	rfp
104	1	59.3712	30.0965	gfp
104	2	60.3438	35.7157	gfp
104	3	6.5031	38.6203	gfp
105	1	93.1899	7.8981	rfp
105	3	60.0484	28.1126	gfp
105	4	62.0582	45.7064	gfp
105	5	51.0399	47.9422	gfp
105	6	37.7768	53.2378	rfp
105	7	60.0541	59.6279	gfp
105	8	55.0074	69.1707	gfp
105	9	31.1813	74.4469	gfp
105	10	74.5251	73.2812	rfp
105	11	137.6057	75.5499	rfp
105	12	131.6900	87.5569	rfp
105	13	25.972	96.75	gfp
105	15	106.4532	98.6693	gfp
105	16	19.8408	106.5232	gfp
105	17	10.0174	113.7128	rfp
105	19	64.2348	111.8645	rfp
105	23	59.3227	125.6598	rfp
105	24	110.5165	125.7610	gfp
105	25	78.7040	125.8101	rfp
105	26	10.9560	134.0846	gfp
105	27	54.49605	133.46985	rfp
105	28	98.2727	133.3640	gfp
105	29	86.8626	138.3053	rfp
105	30	64.5516	141.66135	rfp
105	31	58.6305	139.6623	gfp
105	32	54.0933	146.7999	gfp
105	33	81.9326	150.8831	gfp
105	34	20.9290	156.2701	gfp
105	35	5.1444	156.2356	rfp
105	36	40.9940	161.6455	gfp
106	1	43.2223	20.8892	cy5
108	1	69.08595	8.80425	gfp
108	2	27.8847	20.3751	rfp
108	3	39.8011	26.6803	cy5
108	4	17.3999	32.7413	rfp
108	5	44.5329	44.0551	rfp
108	6	21.2954	50.1470	cy5
108	7	86.8407	50.7372	gfp
108	8	105.0177	51.9005	gfp
108	9	36.0373	53.5019	rfp
108	10	8.2113	54.7630	rfp
108	11	73.0489	58.1875	rfp
108	12	56.8521	59.1301	rfp
108	13	44.3423	60.9867	rfp
108	14	66.7991	62.9291	rfp
108	15	62.7210	68.2140	rfp
108	16	8.7075	69.4442	rfp
108	17	71.3032	69.4348	rfp
108	18	105.0544	70.4360	rfp
108	19	17.3222	71.1223	gfp
108	20	22.6043	75.8266	gfp
108	21	98.8083	77.9217	gfp
108	22	22.7249	81.3563	cy5
108	23	106.3871	84.0650	gfp
108	24	58.15965	85.39155	cy5
108	25	72.6726	85.5805	gfp
108	26	51.5381	88.7136	rfp
108	27	101.2017	90.7310	cy5
108	28	77.5097	95.1574	rfp
108	29	112.7932	95.4167	gfp
108	30	10.0513	96.5273	rfp
108	31	20.7920	101.6320	rfp
108	32	92.3518	105.2565	rfp
108	33	101.0346	105.7842	gfp
108	34	28.4645	112.2223	gfp
108	36	102.4871	116.4904	rfp
108	37	29.1752	123.9705	rfp
108	39	90.16842	127.68678	rfp
108	40	99.8614	129.5860	gfp
108	41	84.3907	134.2454	gfp
108	42	89.6426	136.8268	gfp
108	43	83.3985	145.1965	gfp
108	44	66.4811	144.2036	gfp
108	45	74.0263	145.4063	gfp
108	46	53.8773	148.7221	rfp
108	48	54.3284	163.3785	rfp
109	1	20.6951	9.2896	cy5
110	1	78.6002	39.1289	rfp
110	2	43.4730	45.279	gfp
110	4	73.5052	59.9519	rfp
110	5	59.4280	70.5220	rfp
110	6	19.4933	71.595	gfp
110	7	99.3679	75.0034	cy5
110	8	47.4870	82.8383	rfp
110	10	8.0690	98.0498	rfp
110	11	56.1297	103.8010	gfp
110	12	69.9041	112.7704	gfp
110	13	82.8355	114.4539	gfp
110	14	25.7690	122.7547	gfp
113	1	47.1969	6.6804	gfp
113	2	44.5154	11.8389	gfp
113	3	72.2324	14.8172	rfp
113	4	103.2583	20.4030	rfp
113	5	42.1554	25.7636	gfp
113	6	7.7608	25.1030	rfp
113	7	34.7102	36.3043	gfp
113	8	99.4044	34.7308	gfp
113	9	107.6505	40.8880	rfp
113	11	15.5902	50.5835	gfp
113	12	102.1193	53.3709	gfp
113	13	116.7020	60.2645	gfp
113	15	40.9345	67.1721	gfp
113	16	66.4657	69.5218	rfp
113	17	126.9249	77.4358	rfp
114	1	40.9575	52.7082	rfp
114	2	115.7359	53.0877	gfp
114	3	105.5292	59.1608	gfp
114	5	47.4075	93.1630	rfp
114	6	10.2656	99.7322	rfp
114	8	193.1101	125.8665	rfp
114	9	190.0461	147.3409	rfp
114	10	194.4171	154.0744	rfp
114	11	254.2416	153.3984	rfp
114	12	218.9436	156.5992	rfp
117	1	8.8834	3.1370	gfp
118	1	93.4049	4.8628	rfp
118	2	86.4761	17.415	gfp
118	3	114.4961	19.3113	gfp
118	4	93.8647	25.026	gfp
118	5	67.8163	29.9864	rfp
118	6	56.1858	30.5116	gfp
118	7	147.4259	32.1756	rfp
118	8	137.2853	32.9243	gfp
118	9	22.4675	41.8103	gfp
118	11	13.8420	42.8246	rfp
118	12	11.6972	50.6325	gfp
118	13	66.1969	49.8790	cy5
118	14	84.2112	53.2125	rfp
118	15	138.2059	54.0236	gfp
118	16	128.8208	62.8484	gfp
118	17	78.0005	63.1878	gfp
118	18	40.2060	72.6690	gfp
118	19	147.1128	75.9634	gfp
118	20	71.1381	78.2510	gfp
118	21	103.3523	79.7525	gfp
118	22	26.9451	86.1823	rfp
118	23	138.3130	87.4502	rfp
118	24	120.8129	90.6078	rfp
118	25	42.2475	92.07375	rfp
118	26	98.7047	93.3210	rfp
119	1	5.9526	6.1931	gfp
119	2	13.55575	15.7971	gfp
119	3	16.4123	28.0810	gfp
121	2	149.9006	17.7849	gfp
121	3	111.5748	21.4038	gfp
121	4	139.6203	21.6001	rfp
121	5	79.7888	26.5705	gfp
121	6	165.8536	25.8035	gfp
121	8	133.7085	32.1576	rfp
121	9	181.0599	30.5479	gfp
121	10	87.7372	32.1491	gfp
121	11	42.0045	32.1332	gfp
121	12	169.5022	32.2310	gfp
121	13	189.0925	31.9053	gfp
121	14	152.5774	36.5122	rfp
121	15	25.1427	38.8896	rfp
121	17	132.4697	43.1441	gfp
121	18	145.7362	48.2368	gfp
121	19	154.2129	48.3171	cy5
121	21	64.8311	51.0195	rfp
121	22	131.0504	54.7333	gfp
121	23	101.9308	53.0460	rfp
121	24	174.7681	56.5271	rfp
121	25	147.3752	58.9369	rfp
121	26	11.9036	61.1835	gfp
121	27	108.2467	61.7428	gfp
121	28	57.0825	63.9328	gfp
121	29	101.2952	67.0911	gfp
121	30	114.6816	64.1490	rfp
121	31	78.2174	64.9226	gfp
121	32	164.9371	66.7912	gfp
121	33	183.1231	64.3040	rfp
121	34	3.0702	65.2095	rfp
121	35	51.3835	68.886	gfp
121	36	143.9938	69.4659	rfp
121	37	156.9961	67.6851	rfp
121	38	189.0156	68.7129	rfp
121	39	196.9841	68.9251	rfp
121	40	87.1366	71.8958	gfp
121	41	14.7981	73.0416	rfp
121	42	76.8591	73.6034	rfp
121	43	58.8924	72.9957	rfp
121	44	127.9564	73.7629	rfp
121	45	10.4984	75.5679	rfp
121	46	161.1764	75.8893	rfp
121	47	190.4192	79.3216	rfp
121	48	86.3167	79.3844	rfp
121	49	169.0862	78.1072	gfp
121	50	140.7006	81.3751	rfp
121	51	129.1164	83.6073	rfp
121	53	174.5903	90.1307	gfp
121	54	117.0853	89.2142	rfp
121	55	161.7199	91.1815	gfp
121	56	58.1971	92.4387	gfp
121	57	190.5582	93.4935	gfp
121	58	48.1792	95.1759	gfp
121	59	92.4628	94.7943	cy5
121	60	111.9042	99.4871	gfp
121	61	193.4416	99.6627	gfp
121	62	98.0203	98.9548	gfp
121	63	72.5133	101.9863	cy5
121	65	52.3263	106.5007	gfp
121	66	112.0481	107.8308	gfp
121	67	73.4216	113.8843	rfp
121	68	86.7635	115.0002	gfp
121	69	84.5621	122.3999	rfp
121	70	122.2014	123.9345	gfp
121	71	94.4551	125.8545	rfp
123	1	65.5929	11.2875	gfp
123	2	56.9649	13.0935	gfp
123	3	75.2943	12.5269	rfp
123	4	98.7939	18.4788	gfp
123	5	73.0735	19.8819	gfp
123	6	47.8414	19.8367	gfp
123	7	89.1305	22.4856	gfp
123	8	113.4517	23.2365	gfp
123	9	98.7708	30.9298	rfp
123	10	116.9899	31.1613	rfp
123	11	63.8862	33.8625	rfp
123	12	47.6494	35.6855	gfp
123	13	89.8494	36.9879	rfp
123	14	78.2187	44.8399	rfp
123	15	79.8270	49.4649	rfp
123	16	33.0771	54.9588	gfp
123	17	43.9966	55.1779	gfp
123	18	84.0133	55.8930	rfp
123	19	97.6599	59.0060	gfp
123	20	27.5085	62.5623	gfp
123	21	70.40562	67.19094	rfp
123	22	94.815	69.3169	rfp
123	23	21.8397	73.30038	gfp
123	24	104.65125	73.4706	cy5
123	25	96.3040	78.1411	rfp
123	26	100.4447	84.3548	gfp
123	27	60.0738	86.4580	gfp
123	28	23.1680	87.0369	rfp
123	29	145.8732	88.8939	gfp
123	30	52.8752	90.9894	gfp
123	31	92.3156	91.4403	rfp
123	32	20.6718	95.1102	rfp
123	33	60.9525	96.1556	gfp
123	34	100.4781	97.3219	rfp
123	35	82.8422	99.9750	rfp
123	36	92.9323	104.1239	gfp
123	37	75.0382	106.6574	gfp
123	38	19.6918	106.0929	gfp
123	39	42.8138	111.2546	gfp
123	40	68.1214	117.7814	gfp
123	41	39.4586	122.3456	gfp
123	42	59.6886	127.0967	rfp
123	43	18.3483	126.3614	gfp
123	44	41.8938	126.4304	gfp
123	45	134.3428	131.4177	gfp
123	46	143.5555	131.6821	rfp
123	47	14.8742	134.5488	gfp
123	48	64.9497	144.4141	rfp
123	49	23.6795	135.6990	gfp
123	50	55.3239	143.2102	rfp
123	51	46.0267	147.0979	gfp
123	52	140.3422	143.7858	gfp
123	53	28.1001	148.1394	gfp
123	54	119.5567	151.6801	gfp
123	55	129.6676	153.0355	rfp
123	56	39.345	152.3361	gfp
123	57	99.6646	155.7253	gfp
123	58	18.22125	157.1560	rfp
123	59	26.4242	155.3306	gfp
123	60	60.3654	158.4054	rfp
123	61	114.4562	164.5304	gfp
123	62	26.6487	171.9414	rfp
123	63	54.1828	173.9929	gfp
123	64	64.4454	174.3865	gfp
123	65	98.0622	172.0482	gfp
123	66	102.2957	178.0769	gfp
123	67	42.4256	177.7292	gfp
123	68	114.6113	177.29502	rfp
123	69	71.3852	186.8402	rfp
123	70	36.7021	184.7217	rfp
123	71	86.6094	192.5325	gfp
123	72	46.4597	192.5128	gfp
123	73	60.5477	195.9771	rfp
123	74	50.33838	200.3602	rfp
123	75	67.28425	203.8480	gfp
123	76	81.3013	213.1703	gfp
124	1	9.7123	13.2972	rfp
126	1	108.5128	6.2158	gfp
126	2	162.4325	26.4197	gfp
126	3	169.9262	30.9569	gfp
126	4	142.7311	31.0592	gfp
126	5	164.89425	34.8945	gfp
126	6	97.3507	44.0687	gfp
126	7	176.5273	53.4705	gfp
126	8	98.8531	63.3690	gfp
126	9	68.74625	65.4496	gfp
126	10	119.6896	67.4586	gfp
126	11	153.0403	72.1839	gfp
126	13	40.7717	85.3750	gfp
126	14	41.7722	92.7612	gfp
126	15	98.2130	94.7127	gfp
126	16	128.6899	95.8817	gfp
126	17	61.4278	98.1022	gfp
126	18	144.1841	102.8908	cy5
126	19	9.2794	107.9178	gfp
126	20	28.5822	107.4472	gfp
126	21	56.9957	106.2762	gfp
126	22	104.3009	111.8519	gfp
127	1	63.4930	10.3134	gfp
127	2	101.8679	54.8016	gfp
127	3	76.5461	69.5566	rfp
127	4	61.791	93.7701	gfp
127	5	44.7372	93.4605	gfp
127	6	92.9019	100.8799	gfp
128	1	20.7045	111.0819	gfp
130	1	14.3098	15.9684	gfp
131	2	8.8219	21.0977	cy5
131	3	21.8942	29.7468	gfp
132	1	187.2306	4.6053	rfp
132	2	197.9709	8.7075	gfp
132	3	183.61	10.6186	rfp
132	4	190.1621	15.4558	gfp
132	5	179.3055	13.9220	gfp
132	6	200.9215	16.6968	gfp
132	7	209.6356	18.3666	rfp
132	8	107.0516	31.4115	rfp
132	9	178.0384	29.1448	gfp
132	10	124.3897	31.4691	rfp
132	11	246.7451	33.3348	rfp
132	12	112.1853	39.9018	gfp
132	13	234.2783	39.4047	rfp
132	14	121.8487	41.5411	gfp
132	15	187.6390	44.3477	gfp
132	16	159.9916	44.9413	rfp
132	17	113.3764	48.7788	gfp
132	18	95.6817	51.7109	gfp
132	19	139.3727	50.4344	gfp
132	20	126.1143	51.7430	gfp
132	21	186.2367	51.1723	gfp
132	22	248.27125	52.4122	gfp
132	23	238.4131	55.7201	gfp
132	24	110.8632	56.0075	gfp
132	25	154.1960	57.6747	gfp
132	26	262.9206	58.6551	rfp
132	27	166.8661	58.5236	gfp
132	28	100.7611	60.0959	gfp
132	29	140.0353	61.8208	gfp
132	30	129.1089	64.4367	gfp
132	31	116.5796	61.6306	gfp
132	32	197.8391	63.0106	gfp
132	33	236.8030	63.9674	gfp
132	34	154.7927	64.8005	gfp
132	35	111.6858	65.6791	gfp
132	36	181.0515	66.0539	rfp
132	37	258.1836	66.9857	rfp
132	38	140.7230	70.4673	gfp
132	39	199.1248	71.2947	gfp
132	40	171.0510	71.2762	rfp
132	41	183.0560	72.9169	rfp
132	42	99.5167	76.8738	gfp
132	43	126.9969	74.1069	gfp
132	44	106.9248	76.5556	gfp
132	46	177.0861	77.45375	gfp
132	47	152.6270	78.52875	gfp
132	48	248.3913	79.8519	rfp
132	49	135.8150	80.2387	gfp
132	50	261.9844	80.3961	rfp
132	51	192.9234	81.7293	gfp
132	52	113.3551	84.3990	gfp
132	53	130.4129	86.6245	gfp
132	54	201.2345	85.3477	rfp
132	56	96.8306	87.161	gfp
132	57	188.2831	85.9241	gfp
132	58	151.3734	88.4255	gfp
132	59	233.619	89.18415	gfp
132	60	89.8012	93.9206	gfp
132	61	261.1432	92.4131	rfp
132	62	123.2479	94.9020	gfp
132	63	139.8926	91.1885	gfp
132	64	101.01775	96.5135	gfp
132	65	205.9754	96.6694	rfp
132	67	186.8475	100.6425	cy5
132	68	222.2670	99.7278	gfp
132	69	133.6417	101.3226	gfp
132	70	171.6305	101.6177	gfp
132	71	209.3144	104.11375	rfp
132	72	102.4530	105.8544	gfp
132	73	156.50925	106.0219	rfp
132	74	166.1896	106.6669	rfp
132	75	128.4054	108.0022	gfp
132	76	231.525	107.7825	gfp
132	77	174.6432	109.4160	rfp
132	78	218.7195	109.5468	rfp
132	79	192.1277	110.8533	rfp
132	80	250.2132	111.6838	gfp
132	81	139.1194	112.4966	gfp
132	82	149.5817	112.7856	gfp
132	84	124.5988	116.5249	gfp
132	85	237.5703	116.1210	gfp
132	86	174.7431	122.0459	rfp
132	87	246.3955	122.9352	gfp
132	88	124.8908	127.0114	gfp
132	89	236.1525	127.8	gfp
132	90	193.7716	127.2347	rfp
132	91	113.2666	129.7026	rfp
132	92	57.1759	131.7328	rfp
132	93	82.1982	132.6204	gfp
132	94	15.5658	132.1155	rfp
132	95	154.2036	133.8287	gfp
132	96	176.8356	134.805	gfp
132	97	133.4528	134.6409	rfp
132	98	251.9740	135.1275	rfp
132	99	95.2419	135.2074	gfp
132	100	126.0876	135.8420	rfp
132	101	30.0379	136.9081	rfp
132	103	12.0531	138.7323	gfp
132	104	150.7037	143.3767	gfp
132	105	161.0173	141.4714	gfp
132	106	214.2045	139.9303	rfp
132	107	266.6421	140.7035	gfp
132	108	204.5403	141.3249	rfp
132	109	194.1813	143.5736	gfp
132	110	41.2268	145.1657	gfp
132	111	106.4080	142.5846	gfp
132	112	243.0985	142.6115	rfp
132	113	176.5710	145.5747	rfp
132	114	6.3161	149.5416	gfp
132	115	24.3323	146.7441	gfp
132	116	70.6143	147.1851	gfp
132	117	187.9932	149.1545	gfp
132	118	231.8302	148.3973	rfp
132	119	31.8890	150.6316	gfp
132	120	99.8073	148.4661	gfp
132	121	203.8037	151.4444	rfp
132	122	52.3638	151.6463	rfp
132	123	105.8841	152.2632	rfp
132	124	160.4065	152.8154	rfp
132	126	277.3025	155.2775	rfp
132	127	151.5688	156.6916	gfp
132	128	213.5773	156.9203	rfp
132	130	26.0157	158.4297	gfp
132	131	9.8151	159.0120	gfp
132	132	51.6717	159.1239	rfp
132	134	90.0007	160.3755	rfp
132	136	159.5437	160.6812	rfp
132	137	36.0971	162.2553	rfp
132	139	261.1415	161.6142	gfp
132	141	145.9870	160.9627	rfp
132	142	185.2053	163.5677	rfp
132	143	222.5136	163.4847	gfp
132	144	15.6251	164.6363	rfp
132	145	232.9147	163.5511	rfp
132	147	240.1475	168.3676	gfp
132	148	52.3537	175.6298	rfp
132	149	144.1844	170.01125	cy5
132	151	153.4589	171.5267	rfp
132	152	67.1520	171.5513	gfp
132	153	183.1339	170.4972	rfp
132	154	78.6991	173.7594	gfp
132	155	103.6681	172.1422	rfp
132	156	248.6356	179.7297	gfp
132	157	209.1562	173.9576	rfp
132	158	38.0041	175.1854	rfp
132	159	138.2948	175.9303	rfp
132	160	35.2546	181.4573	rfp
132	161	148.6338	177.5427	gfp
132	162	179.2336	180.3624	gfp
132	163	207.7612	182.2083	gfp
132	164	241.4037	182.2976	gfp
132	165	135.4867	182.0819	rfp
132	166	155.9622	183.0948	gfp
132	167	76.9833	184.3123	gfp
132	168	86.6766	185.59875	gfp
132	169	125.5038	185.5035	gfp
132	170	66.1610	186.8692	gfp
132	171	143.7729	189.0116	gfp
132	172	197.7219	191.0632	gfp
132	173	177.7879	191.7848	gfp
132	174	233.0385	188.3984	gfp
132	175	166.9111	191.5303	rfp
132	176	69.6269	195.9146	gfp
132	177	215.2335	194.2896	gfp
132	178	186.7494	195.0032	gfp
132	179	124.7421	197.6333	gfp
132	180	170.8840	197.3546	rfp
132	181	223.8948	196.9773	gfp
132	182	255.8935	197.8778	rfp
132	183	110.0112	197.9118	gfp
132	184	158.9925	200.1947	cy5
132	185	209.8320	199.9259	gfp
132	187	84.5327	202.3415	gfp
132	188	217.4179	203.4734	gfp
132	189	176.6194	202.7788	gfp
132	190	72.885	205.4018	rfp
132	191	193.7483	206.7318	gfp
132	192	121.2694	208.6700	gfp
132	193	166.4069	209.6407	gfp
132	194	228.6468	209.6986	gfp
132	195	205.1540	209.7716	gfp
132	196	77.4515	214.4587	rfp
132	197	177.4234	212.8285	rfp
132	198	236.6618	214.0585	gfp
132	199	153.1935	214.3781	rfp
132	200	97.4911	215.0114	gfp
132	201	189.2417	218.5172	gfp
132	202	84.5499	216.3701	gfp
132	203	137.4994	216.5431	gfp
132	204	230.7654	218.2102	gfp
132	205	206.7859	218.7343	rfp
132	206	105.6836	220.2476	gfp
132	207	120.8521	219.9343	gfp
132	208	222.9107	220.7439	gfp
132	209	196.6155	221.1863	gfp
132	210	250.2679	223.0205	gfp
132	211	269.2451	221.1247	gfp
132	212	170.1444	225.8073	rfp
132	213	230.7718	225.7346	gfp
132	214	128.0974	228.1417	gfp
132	215	86.8719	227.8522	rfp
132	216	150.3129	227.6977	gfp
132	217	187.2789	227.7786	gfp
132	218	111.0675	230.205	gfp
132	219	201.6369	231.9271	rfp
132	220	181.675	232.7771	gfp
132	221	140.1401	232.9279	gfp
132	222	189.2140	235.3549	gfp
132	223	161.9088	235.9901	gfp
132	224	145.0623	236.4821	gfp
132	225	175.1282	237.0961	gfp
132	226	196.1745	237.6499	gfp
132	227	152.9907	238.6992	gfp
132	228	109.8455	242.0411	rfp
132	229	203.2350	243.645	rfp
132	230	216.5022	243.8980	gfp
132	231	135.6423	245.8592	rfp
132	232	147.5382	244.9243	rfp
132	233	232.9911	243.4522	gfp
132	234	166.7676	245.8887	gfp
132	235	186.7052	247.9271	gfp
132	236	120.6105	248.4728	rfp
132	237	225.2269	250.5353	gfp
132	238	158.3763	250.8701	gfp
132	239	174.4139	250.6705	gfp
132	240	243.0268	252.1884	gfp
132	241	127.1153	255.8845	rfp
132	242	137.8052	258.6222	rfp
132	243	183.8198	264.1847	gfp
132	244	175.8067	265.6472	rfp
132	245	243.4875	265.8858	rfp
132	246	163.5348	269.1240	rfp
132	247	216.7936	269.1743	gfp
135	1	52.2099	11.3897	gfp
135	2	104.3729	17.0591	rfp
135	3	116.9768	18.7151	gfp
135	4	38.2658	19.5428	gfp
135	5	129.8455	19.8817	rfp
135	6	28.9476	24.3939	gfp
135	7	58.8885	29.1950	gfp
135	8	133.2978	32.5922	rfp
135	9	65.0140	33.8977	gfp
135	10	110.6620	35.0969	gfp
135	11	128.0363	42.9943	rfp
135	13	120.4296	45.0154	gfp
135	14	14.8790	45.0669	gfp
135	15	112.8990	45.6111	gfp
135	16	20.2282	48.9952	gfp
135	17	28.2510	50.4734	gfp
135	18	61.2621	51.8451	gfp
135	19	126.8780	53.0022	gfp
135	20	12.4738	55.3318	gfp
135	21	109.5199	57.2296	gfp
135	22	134.289	60.2276	rfp
135	23	64.3651	62.0783	rfp
135	24	54.0445	62.4341	rfp
135	25	15.0887	63.8679	gfp
135	26	27.9667	68.9287	gfp
135	27	69.7739	70.6623	rfp
135	28	126.1414	70.8206	rfp
135	29	59.9302	70.8466	rfp
135	30	93.6764	80.8422	gfp
135	31	107.6622	81.3462	gfp
135	32	39.6259	83.7252	rfp
135	33	85.4854	86.8394	gfp
135	34	30.7030	94.1946	gfp
135	35	60.1562	90.6225	gfp
135	36	40.3175	92.6170	gfp
135	37	75.2991	92.9332	gfp
135	38	111.9920	96.4008	gfp
135	39	120.2203	95.6477	gfp
135	40	139.8382	97.9844	rfp
135	41	52.5628	97.1436	gfp
135	42	94.2391	101.9215	rfp
135	43	110.4784	103.3454	gfp
135	44	20.3032	105.6223	gfp
135	45	61.9141	108.0177	gfp
135	46	11.3435	111.4704	gfp
135	47	123.5968	107.7203	gfp
135	48	45.1896	109.0333	gfp
135	49	143.8643	112.6698	gfp
135	50	51.3309	115.1695	gfp
135	51	75.9497	117.1324	gfp
135	52	152.3759	116.2175	rfp
135	53	35.7975	120.8489	gfp
135	54	94.3283	118.7210	gfp
135	55	106.6435	120.0948	gfp
135	56	43.3598	120.5623	gfp
135	57	20.5127	122.0238	gfp
135	58	122.5450	125.3268	gfp
135	59	71.7178	126.3097	gfp
135	60	137.8533	125.8589	gfp
135	61	130.7381	127.7058	gfp
135	62	161.1718	126.1659	rfp
135	63	61.3161	128.7468	gfp
135	64	32.8684	128.3664	gfp
135	65	83.6035	132.9325	gfp
135	66	157.1896	134.0862	rfp
135	67	28.5937	134.1678	rfp
135	68	52.0268	136.7447	rfp
135	69	69.6231	134.6484	gfp
135	70	43.7868	137.2034	cy5
135	71	89.0085	141.2448	gfp
135	72	21.3098	138.8983	gfp
135	73	108.9079	143.8285	gfp
135	74	98.2003	143.9834	gfp
135	75	159.6375	144.2923	rfp
135	76	151.8146	145.3968	rfp
135	77	31.1500	145.3554	cy5
135	78	122.2027	146.7162	gfp
135	79	130.4797	150.9015	gfp
135	80	78.0092	151.6369	gfp
135	81	121.5165	154.3556	gfp
135	82	103.5721	155.4556	gfp
135	83	115.1976	160.0760	gfp
135	84	50.0907	158.5453	cy5
135	85	78.7930	161.9040	rfp
135	86	105.3414	170.44125	gfp
135	87	82.0090	173.5507	gfp
135	88	93.1270	178.3425	gfp
135	89	110.3560	182.9272	gfp
137	3	42.3972	46.4285	gfp
137	6	102.2601	127.7837	gfp
137	7	63.8192	134.0935	gfp
137	8	80.46375	132.2508	gfp
137	9	163.3741	134.9941	rfp
137	10	164.0893	140.5278	rfp
137	11	69.2160	141.6336	gfp
137	12	95.5378	144.5912	gfp
137	13	100.3859	149.2291	rfp
137	14	101.0083	168.6017	gfp
137	15	115.8082	172.3071	rfp
137	16	105.4009	173.2504	rfp
138	1	4.1236	6.8907	rfp
138	2	5.6773	15.3288	rfp
138	3	11.7951	20.1085	gfp
138	4	19.9796	26.4672	rfp
140	1	14.7705	15.8422	rfp
142	1	38.2842	9.6089	rfp
142	2	44.53725	15.1575	rfp
142	3	32.2215	21.7128	rfp
142	4	49.3840	21.5614	rfp
142	5	20.3485	25.8744	rfp
142	6	50.0893	32.9723	rfp
142	7	22.9216	33.8143	rfp
142	8	56.4812	54.0652	gfp
142	9	62.5435	66.1286	rfp
143	1	25.2306	3.4758	gfp
143	2	4.8551	7.7693	gfp
143	3	26.7607	9.8346	gfp
143	4	42.1454	18.4201	gfp
143	5	33.0580	19.9430	gfp
144	1	3.5984	5.6098	cy5
144	2	30.4849	8.9502	gfp
144	3	48.2634	8.2858	gfp
144	4	42.3826	13.8429	gfp
144	5	49.6534	17.3199	gfp
144	6	38.356	25.3915	gfp
144	7	67.8881	33.1450	rfp
145	1	89.9106	21.0173	gfp
145	2	99.3609	30.0278	gfp
145	3	58.5851	71.4213	gfp
145	4	17.4113	79.7391	gfp
146	1	10.3564	6.0963	gfp
146	2	24.8486	19.18875	gfp
148	1	29.3862	10.965	gfp
148	2	7.3170	21.2012	gfp
149	1	21.3249	23.0326	rfp
149	2	31.8941	23.9206	gfp
149	3	14.0429	27.9670	rfp
149	4	23.5879	32.6997	gfp
149	5	12.0692	36.6229	rfp
149	6	35.1393	35.5606	gfp
149	7	45.6285	36.6402	rfp
149	8	16.5742	42.8349	rfp
149	9	32.9672	47.4941	gfp
151	1	28.4230	6.6650	gfp
151	2	5.3328	6.6343	rfp
151	3	22.1235	7.0107	rfp
152	1	219.687	17.974	rfp
152	2	138.5999	60.5107	rfp
152	3	171.4109	63.5669	gfp
152	4	119.3175	75.4725	cy5
152	5	151.6419	84.4767	rfp
152	6	76.0138	88.5970	gfp
152	7	140.4257	93.6171	gfp
152	9	74.6441	118.5334	gfp
152	10	164.0513	119.1290	rfp
152	11	118.1015	130.3361	rfp
152	12	91.0167	139.3618	gfp
152	13	189.7567	143.2821	rfp
152	14	164.1029	142.8675	gfp
152	15	59.8662	145.6512	rfp
152	16	112.8404	147.2673	cy5
152	17	122.9104	147.0031	rfp
152	18	159.8317	147.8264	gfp
152	19	211.5155	147.7384	rfp
152	20	194.0570	147.5701	gfp
152	21	55.3625	151.7875	gfp
152	23	46.5601	159.7513	gfp
152	24	120.8025	159.315	rfp
152	25	40.6722	172.0041	gfp
152	26	188.5059	176.6839	gfp
152	27	177.1156	182.6049	rfp
152	28	153.9417	191.1333	gfp
152	29	120.3957	194.9513	gfp
152	30	179.8193	198.6311	gfp
152	31	115.5435	201.7337	rfp
152	32	97.7370	212.2441	gfp
152	35	99.6140	229.9136	rfp
152	36	124.5779	257.5244	gfp
152	37	149.3854	265.6438	gfp
152	38	149.2858	281.9972	gfp
153	1	79.5042	4.8056	rfp
153	2	110.9842	10.9572	gfp
153	3	42.2895	10.4013	cy5
153	4	29.3069	11.6532	rfp
153	5	58.1644	10.9754	rfp
153	6	93.2462	11.7904	gfp
153	8	45.5181	17.0599	cy5
153	9	18.4603	17.2148	rfp
153	10	141.2854	21.2667	gfp
153	11	23.9309	26.3150	cy5
153	12	121.8345	25.0717	gfp
153	13	14.9263	27.7533	rfp
153	14	100.4746	28.9133	rfp
153	15	82.2122	31.7694	rfp
153	16	132.5425	31.7525	gfp
153	17	18.9130	36.3662	rfp
153	18	30.4107	38.4581	gfp
153	19	67.6142	40.8590	rfp
153	20	21.3514	44.2635	rfp
153	21	84.1627	43.4886	rfp
153	22	131.967	44.5136	gfp
153	23	55.8264	43.9788	cy5
153	24	11.5664	50.0398	rfp
153	25	145.5865	51.5875	gfp
153	26	137.4130	52.1468	gfp
153	27	5.8233	51.7034	rfp
153	28	119.8156	54.2445	rfp
153	30	17.5080	56.1894	rfp
153	31	45.0661	55.9074	cy5
153	32	52.7941	55.9668	cy5
153	33	29.7775	59.1293	rfp
153	34	131.5660	59.4568	gfp
153	35	144.8506	59.0368	gfp
153	36	61.9140	61.2511	gfp
153	37	149.9484	64.2434	rfp
153	38	69.2735	64.7219	rfp
153	39	115.0870	67.6878	gfp
153	40	35.3466	67.1270	rfp
153	41	104.1011	70.8883	gfp
153	42	71.2180	71.7449	gfp
153	43	50.6760	74.4975	gfp
153	44	141.8923	72.9234	rfp
153	45	125.3496	75.2177	gfp
153	46	77.8887	75.2375	cy5
153	47	93.4175	77.8751	cy5
153	48	110.2420	77.4928	gfp
153	49	66.0682	81.0926	gfp
153	50	44.2843	82.9447	rfp
153	51	115.1325	84.1725	gfp
153	52	58.8091	85.7403	gfp
153	53	142.4887	90.8580	rfp
153	54	80.4172	89.7267	gfp
153	55	46.0427	90.9730	rfp
153	56	76.1669	94.8491	gfp
153	57	64.7432	95.3966	gfp
153	58	51.6343	100.4485	gfp
153	59	74.0444	101.1397	gfp
153	60	66.1086	105.9393	gfp
153	61	124.7812	103.7858	gfp
153	62	57.4674	108.7553	gfp
153	63	89.0334	114.2538	rfp
153	64	64.3425	114.3525	gfp
153	65	76.1236	116.7995	gfp
153	66	83.1669	129.1352	gfp
153	67	80.0112	137.9572	rfp
154	1	65.0404	12.0807	rfp
154	2	77.7175	16.0903	gfp
154	3	35.3801	16.9692	rfp
154	4	22.3496	19.9777	rfp
154	5	172.3820	23.7095	rfp
154	6	84.0733	21.7634	rfp
154	7	39.6290	26.0744	gfp
154	8	25.2794	32.0748	rfp
154	9	74.4738	31.3963	gfp
154	10	35.1080	31.8830	gfp
154	11	127.8785	32.3511	rfp
154	12	206.1098	34.34625	gfp
154	13	193.1390	34.8348	gfp
154	14	18.9920	36.4070	rfp
154	15	68.1270	38.0316	gfp
154	16	215.0583	42.2869	gfp
154	17	13.2516	43.2005	rfp
154	18	174.7182	51.5114	rfp
154	19	66.2213	45.5191	gfp
154	20	222.9120	45.0726	gfp
154	22	132.1344	48.3931	rfp
154	23	219.8570	52.6945	gfp
154	24	128.70975	55.8516	cy5
154	25	116.0685	57.5869	gfp
154	26	71.1412	58.2127	gfp
154	27	79.7668	58.0008	gfp
154	28	224.6851	59.2366	rfp
154	29	151.5801	59.5499	rfp
154	30	29.9679	62.0111	rfp
154	31	40.5758	60.9262	gfp
154	32	219.6797	60.2830	gfp
154	33	93.0107	63.0734	rfp
154	34	133.6021	63.5090	gfp
154	35	120.7359	64.8916	gfp
154	36	62.3769	66.0498	gfp
154	37	177.3341	64.9406	rfp
154	38	22.8485	66.5779	rfp
154	39	15.9705	67.9391	rfp
154	40	49.1344	68.4948	gfp
154	41	94.65	69.7725	rfp
154	42	52.87065	74.2524	gfp
154	43	155.8901	75.8035	rfp
154	44	27.7060	79.2867	rfp
154	45	152.779	81.62475	rfp
154	46	84.8281	85.0131	rfp
154	47	93.3985	87.4481	gfp
154	48	150.4000	87.9808	rfp
154	49	17.3578	88.4794	rfp
154	50	128.6612	89.7081	rfp
154	51	70.3823	92.5522	rfp
154	52	50.3055	93.3388	gfp
154	53	24.4044	93.6991	rfp
154	54	134.2623	95.5308	cy5
154	55	40.7036	96.5304	gfp
154	56	94.0579	97.9210	rfp
154	57	16.3808	101.6498	gfp
154	58	33.0478	98.2352	gfp
154	59	115.0569	100.3932	gfp
154	60	54.7641	103.3039	gfp
154	61	102.1270	102.0976	rfp
154	62	122.7796	104.6868	rfp
154	63	89.0175	105.7575	rfp
154	64	45.5182	110.7502	gfp
154	65	23.7743	114.4270	rfp
154	66	13.4838	119.4679	rfp
154	67	5.1249	116.9398	rfp
154	68	94.9071	117.2211	gfp
154	69	103.5588	120.0518	gfp
154	70	43.3964	118.4986	rfp
154	71	65.3165	120.3748	gfp
154	72	159.77166	121.03554	gfp
154	73	76.20675	124.1706	rfp
154	74	89.1320	122.7025	gfp
154	75	55.8677	123.1090	gfp
154	76	112.4685	128.3987	gfp
154	77	40.5295	125.7720	rfp
154	78	123.5734	127.6567	rfp
154	79	38.3575	132.9775	rfp
154	80	76.6822	132.4435	cy5
154	81	57.2900	134.3255	rfp
154	82	120.1427	136.1678	rfp
154	84	107.8071	140.8941	rfp
154	85	150.0489	140.1213	rfp
154	86	45.0394	141.0799	rfp
154	87	87.9163	143.9051	rfp
154	88	115.3843	146.9451	gfp
154	89	106.7287	149.1433	rfp
154	90	137.1222	148.7083	cy5
154	91	72.7048	151.3379	cy5
154	92	57.7920	153.1574	rfp
154	93	122.3538	153.5168	gfp
154	94	77.2200	161.15	rfp
154	95	116.3359	161.1249	rfp
154	96	102.2369	164.2326	gfp
154	97	63.1608	165.2129	gfp
154	98	85.7792	168.7308	rfp
154	99	95.3191	169.1246	rfp
155	1	76.1462	13.4956	gfp
155	2	107.3119	20.2369	rfp
155	3	61.3897	29.1325	rfp
155	4	51.4328	29.9328	rfp
155	5	101.6796	32.4935	cy5
155	6	50.3033	37.5101	rfp
155	7	9.5095	45.3435	gfp
155	8	49.1567	46.0574	rfp
155	10	163.1145	53.7265	gfp
155	12	60.1447	60.3451	rfp
155	14	205.0583	63.4006	gfp
155	16	51.4690	64.2783	rfp
155	17	111.7708	71.2773	gfp
155	18	43.6080	69.1749	gfp
155	20	84.8897	74.0916	rfp
155	21	229.2399	72.1594	rfp
155	22	52.9617	75.5008	gfp
155	23	147.5775	76.0425	gfp
155	24	236.9423	76.4431	rfp
155	25	100.8391	78.4831	rfp
155	26	169.3380	78.2741	rfp
155	27	12.9119	81.0192	rfp
155	28	63.5603	84.8514	rfp
155	29	51.7533	82.0260	gfp
155	30	83.2870	85.7199	rfp
155	31	156.4008	83.3164	rfp
155	32	50.9416	87.02125	gfp
155	33	100.5158	86.3556	rfp
155	34	165.1661	87.5818	rfp
155	35	182.7522	88.6085	rfp
155	36	188.9389	90.2335	gfp
155	37	142.8148	90.7673	rfp
155	38	97.0815	95.2852	rfp
155	39	39.1100	95.0336	gfp
155	40	32.7517	95.1017	gfp
155	41	67.6419	96.7999	rfp
155	42	176.1293	95.2766	rfp
155	43	149.2369	98.0121	rfp
155	44	158.5679	98.5993	rfp
155	45	57.8510	101.0431	gfp
155	46	88.0534	99.2699	rfp
155	47	23.9111	103.1894	rfp
155	48	43.5653	102.3346	gfp
155	49	73.4494	100.9324	rfp
155	50	259.8088	101.2884	rfp
155	51	230.2731	103.8934	gfp
155	52	81.2673	105.7240	rfp
155	53	239.7397	106.90875	gfp
155	54	134.0043	107.2146	gfp
155	55	163.6959	107.4667	cy5
155	56	173.0804	108.6268	gfp
155	57	261.7499	108.0501	rfp
155	58	189.0540	112.2617	gfp
155	59	94.9628	111.1214	rfp
155	60	114.4085	110.4201	rfp
155	61	75.3636	114.5121	rfp
155	62	81.27	117.2586	rfp
155	63	239.2402	115.9357	gfp
155	64	68.3620	119.2477	rfp
155	65	111.9800	119.6765	gfp
155	66	236.7956	120.6150	gfp
155	68	72.3356	123.1711	rfp
155	69	190.9200	124.8433	rfp
155	70	121.8829	128.2092	gfp
155	71	233.2671	132.9933	gfp
155	72	223.8466	135.5512	gfp
155	73	246.1320	138.0085	rfp
155	74	221.9233	147.9264	rfp
155	75	145.3669	149.5133	gfp
155	76	195.6188	148.7488	gfp
155	77	155.2713	153.2867	rfp
155	78	178.1793	155.2779	rfp
157	1	38.4787	4.0471	cy5
157	2	30.5136	19.4676	rfp
157	3	17.5294	23.4957	rfp
157	4	9.3646	24.6939	rfp
157	5	19.6725	30.5811	rfp
157	6	28.1743	33.8952	rfp
157	7	6.7580	43.2694	rfp
157	8	14.1139	40.0661	gfp
157	9	36.7504	39.0974	rfp
157	10	47.0822	42.5279	rfp
157	11	19.2240	45.0895	gfp
157	12	28.9733	46.0605	gfp
157	13	37.1338	52.7897	rfp
157	14	20.2214	53.7523	gfp
159	1	9.5359	6.3346	gfp
159	2	7.9779	14.3962	gfp
160	1	109.16625	5.71125	gfp
160	2	100.9286	7.1609	rfp
160	3	88.2855	9.5395	gfp
160	4	107.0939	15.4382	gfp
160	5	101.3323	16.1073	gfp
160	6	80.8380	14.0500	gfp
160	7	71.0342	23.2802	gfp
160	8	79.0672	19.7381	gfp
160	9	62.5567	23.4929	rfp
160	10	111.8255	27.3804	gfp
160	11	55.7711	32.3461	rfp
160	12	99.1122	33.5538	gfp
160	13	117.2854	35.2309	gfp
160	14	107.7717	43.2115	gfp
160	15	95.0640	42.8517	rfp
160	16	49.7166	44.247	gfp
160	17	122.5394	44.8700	gfp
160	18	84.9167	49.4913	gfp
160	19	136.0039	50.4432	rfp
160	20	60.1838	52.3687	rfp
160	21	128.6641	55.3149	gfp
160	22	116.4900	55.2758	rfp
160	24	73.7901	57.0045	gfp
160	25	66.9725	63.4811	rfp
160	26	83.1568	63.8809	gfp
160	27	97.74975	65.0529	rfp
160	28	126.8274	67.0121	rfp
160	30	77.1747	72.4874	gfp
160	31	60.7959	72.5500	gfp
160	32	99.1840	72.8242	rfp
160	33	67.8658	77.0775	gfp
160	34	60.6273	80.2266	gfp
160	35	22.0599	81.7224	gfp
160	36	94.8406	84.3312	gfp
160	37	32.7481	86.1299	gfp
160	38	49.0131	85.9703	gfp
160	39	103.0802	85.4564	rfp
160	40	59.0880	87.4277	gfp
160	41	15.4907	89.4991	gfp
160	42	54.4509	91.3535	gfp
160	43	98.2967	92.7506	rfp
160	44	84.9420	93.3326	gfp
160	45	41.9171	95.5465	gfp
160	46	33.5296	96.3131	gfp
160	47	11.5566	101.5225	gfp
160	48	32.2275	104.64	gfp
160	49	44.0245	103.0881	gfp
160	50	49.7571	106.8028	gfp
160	51	19.0503	118.3271	rfp
161	1	82.9306	18.4403	gfp
161	2	43.7557	24.2744	gfp
163	1	9.5172	6.2190	rfp
163	2	10.6953	15.9550	gfp
163	3	10.7011	32.1132	rfp
164	1	123.3870	13.2532	gfp
164	2	81.2726	16.4318	rfp
164	3	110.3772	24.1148	rfp
164	4	120.1623	23.3937	rfp
164	5	100.5933	28.9161	gfp
164	6	134.6125	30.1610	gfp
164	7	112.1809	33.3035	rfp
164	8	125.5975	33.7825	gfp
164	9	100.4762	39.7402	rfp
164	10	92.7706	40.4795	rfp
164	11	111.5008	41.9147	rfp
164	12	122.0997	41.2713	rfp
164	13	133.3042	43.3293	rfp
164	14	116.4490	51.7458	rfp
164	15	128.0678	54.3788	rfp
164	16	91.6621	56.9637	rfp
164	17	110.7270	57.7883	gfp
164	18	118.2669	63.6964	gfp
164	19	94.6208	68.3860	gfp
164	20	104.7167	69.0242	gfp
164	21	122.9837	72.3623	gfp
164	22	68.2428	74.3067	gfp
164	23	110.8755	74.61575	gfp
164	24	60.4096	76.153	rfp
164	25	81.4257	74.7310	gfp
164	26	163.6881	76.8711	gfp
164	27	105.1765	90.8298	gfp
164	28	177.2557	91.5414	gfp
164	29	188.07125	94.5248	rfp
164	30	93.1403	94.9338	rfp
164	31	34.8199	96.6492	rfp
164	32	62.46825	97.6917	gfp
164	33	101.05	99.9289	rfp
164	34	47.6160	100.9619	gfp
164	35	78.6126	99.3816	rfp
164	36	88.3599	105.8400	cy5
164	37	178.7928	104.5691	rfp
164	38	140.1498	109.6826	gfp
164	40	99.7477	114.0503	cy5
164	41	79.7370	112.5437	rfp
164	44	91.0464	119.4724	gfp
164	45	231.0800	123.4565	rfp
164	46	220.2464	124.4374	gfp
164	48	138.0548	126.6135	rfp
164	49	46.3543	127.9015	rfp
164	50	103.1308	128.6379	rfp
164	51	193.7353	129.6799	gfp
164	52	42.6636	137.0833	rfp
164	53	134.6298	137.8472	gfp
164	54	14.2601	138.1001	rfp
164	55	211.2690	138.3981	gfp
164	56	111.7957	139.9607	gfp
164	57	94.8425	144.0041	gfp
164	58	52.5972	142.9268	gfp
164	59	85.6148	143.8529	rfp
164	60	75.1511	146.2731	gfp
164	61	12.0529	150.2090	gfp
164	62	102.0276	146.9803	cy5
164	63	67.0124	148.35	gfp
164	65	150.96225	150.83325	gfp
164	66	174.2546	151.2874	rfp
164	67	127.1216	152.2225	rfp
164	69	208.4920	156.2184	gfp
164	70	246.1667	156.348	gfp
164	71	72.8463	155.59206	cy5
164	72	136.26786	155.81394	gfp
164	73	63.9837	161.8521	cy5
164	74	101.8620	160.5432	cy5
164	75	149.7303	158.32815	rfp
164	76	88.7144	160.2511	gfp
164	77	53.8244	162.7591	rfp
164	78	237.52125	161.7184	gfp
164	79	203.3513	161.5467	gfp
164	80	253.5273	163.4098	rfp
164	82	225.2125	164.3854	gfp
164	83	114.7673	163.9971	gfp
164	85	70.2918	174.7736	cy5
164	86	103.7301	172.7784	gfp
164	87	136.3673	172.2594	cy5
164	89	37.5400	174.1259	cy5
164	90	81.4649	173.7991	gfp
164	91	112.1094	177.0033	rfp
164	92	220.0968	176.9719	gfp
164	93	87.3185	181.1331	gfp
164	94	177.3965	181.2548	gfp
164	95	210.5330	179.2437	gfp
164	96	194.4894	180.3540	gfp
164	97	166.4767	179.5102	gfp
164	98	153.8988	181.7177	rfp
164	99	119.1734	184.1261	rfp
164	100	104.3841	184.7878	gfp
164	101	246.4668	185.5399	rfp
164	102	44.333	186.4179	gfp
164	103	185.2023	186.5757	gfp
164	104	149.0262	188.5117	gfp
164	105	79.2817	189.0079	gfp
164	106	202.2792	188.1895	gfp
164	107	213.7219	190.5927	gfp
164	108	227.0339	188.8329	gfp
164	109	32.9315	190.6985	gfp
164	110	176.87706	191.4592	gfp
164	111	127.9528	191.9020	cy5
164	112	94.0890	194.1259	gfp
164	113	68.5651	191.6247	gfp
164	114	104.3054	193.1972	gfp
164	115	156.2819	193.2591	gfp
164	116	55.04	193.9778	gfp
164	117	141.2431	196.3205	rfp
164	119	47.4075	195.3557	gfp
164	120	111.3571	194.5535	gfp
164	121	74.7299	197.1347	rfp
164	122	232.7399	201.3415	rfp
164	123	37.6393	202.3401	gfp
164	124	99.4334	199.5058	rfp
164	125	114.0110	200.8212	gfp
164	126	71.2090	203.6197	rfp
164	127	126.4461	202.6747	gfp
164	128	156.6659	203.9198	gfp
164	129	178.0283	204.5791	gfp
164	130	13.5081	202.4194	rfp
164	131	187.0330	205.2797	gfp
164	132	46.4252	207.6584	gfp
164	133	101.3505	207.6434	gfp
164	134	168.5996	209.1667	gfp
164	135	89.8791	209.8983	gfp
164	136	220.305	210.6675	rfp
164	137	57.7850	211.1389	gfp
164	138	25.7666	211.6230	rfp
164	139	38.8062	212.9321	gfp
164	140	79.5549	212.4640	rfp
164	141	207.8965	214.3182	rfp
164	142	135.4651	212.2804	gfp
164	143	148.2024	215.3079	gfp
164	144	172.2961	216.0809	gfp
164	145	103.9684	217.0266	gfp
164	146	45.8308	217.8756	gfp
164	147	164.6705	218.9091	gfp
164	148	28.7921	221.0021	gfp
164	149	39.6084	222.5196	gfp
164	150	183.3383	222.0383	gfp
164	151	97.1714	223.9821	gfp
164	152	195.9468	224.2357	rfp
164	153	120.7519	226.4855	gfp
164	154	144.2131	224.3154	gfp
164	155	88.3921	228.5199	gfp
164	156	155.3597	230.0965	gfp
164	157	144.6503	228.8844	gfp
164	158	69.3954	231.8610	gfp
164	159	96.9620	234.7568	gfp
164	160	184.1975	232.8632	rfp
164	161	112.8392	232.1552	gfp
164	162	167.5649	232.5060	gfp
164	163	40.7286	235.7752	rfp
164	164	141.7678	236.1757	gfp
164	165	132.6765	238.5371	gfp
164	166	153.4512	239.2483	gfp
164	167	121.5689	240.0036	gfp
164	168	65.1709	239.1504	gfp
164	170	65.7957	245.7846	rfp
166	1	103.6445	8.3327	rfp
166	2	115.91166	7.14402	rfp
166	3	92.5825	12.1025	rfp
166	4	65.7930	19.5956	rfp
166	5	130.7046	21.7197	gfp
166	6	78.0694	20.2362	gfp
166	7	105.0523	23.3440	rfp
166	8	123.1750	25.4547	gfp
166	9	115.7724	26.5781	cy5
166	10	69.6310	27.6635	gfp
166	11	55.4488	27.8645	gfp
166	12	42.0175	30.0598	rfp
166	13	94.6231	29.9925	gfp
166	14	152.6290	34.0552	gfp
166	15	144.5240	32.6385	gfp
166	16	83.0527	34.2119	gfp
166	17	135.5227	35.0798	gfp
166	18	176.9202	37.8345	gfp
166	19	196.8056	36.9710	rfp
166	20	32.3213	37.8695	rfp
166	21	121.7387	37.9845	gfp
166	22	168.4618	38.6833	gfp
166	23	71.3693	40.4039	gfp
166	24	202.1887	43.8624	rfp
166	25	83.2133	46.2374	gfp
166	26	140.6487	45.14355	gfp
166	27	47.7366	48.0788	rfp
166	28	100.9683	47.4462	cy5
166	29	32.5495	52.4984	gfp
166	30	215.7375	54.7625	rfp
166	32	201.3113	56.7362	gfp
166	33	147.0038	57.5610	rfp
166	34	18.2483	59.8746	gfp
166	35	44.3115	60.44166	rfp
166	36	210.2840	63.6447	gfp
166	37	197.8307	64.7681	gfp
166	38	70.3884	65.9997	rfp
166	39	154.3687	67.6387	gfp
166	40	120.6611	70.7730	rfp
166	41	109.9436	71.5661	gfp
166	42	180.6022	73.9885	rfp
166	43	38.5907	72.4399	rfp
166	44	49.5213	75.3692	gfp
166	45	68.4256	73.8191	gfp
166	46	156.1993	76.2886	rfp
166	47	199.8600	75.075	gfp
166	48	186.4136	77.0204	rfp
166	49	58.8184	79.1399	gfp
166	50	113.0210	80.6284	gfp
166	51	215.4578	82.9381	gfp
166	52	84.0910	85.1977	cy5
166	53	203.6787	85.0929	gfp
166	54	109.5204	86.4933	gfp
166	55	147.0091	86.6303	gfp
166	56	69.5462	86.6482	gfp
166	57	156.0513	88.2919	gfp
166	58	188.5196	93.5213	rfp
166	59	102.2325	90.8725	gfp
166	60	210.3949	90.6748	gfp
166	61	164.0252	93.5292	cy5
166	62	178.5103	95.6881	rfp
166	63	229.0963	95.7825	rfp
166	64	95.3618	96.6846	gfp
166	65	108.3194	96.6624	gfp
166	66	123.8633	97.2986	rfp
166	67	214.5143	97.87875	gfp
166	68	81.3638	98.8657	gfp
166	69	206.9152	103.1456	gfp
166	70	108.6112	105.7155	gfp
166	71	176.4323	106.4002	gfp
166	72	74.5456	110.2661	rfp
166	73	96.9456	107.4031	gfp
166	74	183.2136	110.8728	rfp
166	75	122.8315	111.9896	gfp
166	76	105.2439	114.9315	rfp
166	77	134.7205	114.7067	gfp
166	78	212.1013	115.1786	rfp
166	79	116.6795	118.9201	gfp
166	80	177.3837	118.0960	gfp
166	81	138.2151	120.8061	rfp
166	82	126.3109	122.0141	rfp
166	83	159.8783	124.7473	gfp
166	84	179.4583	125.0617	rfp
166	85	172.2728	131.7244	rfp
167	1	34.5274	11.7929	gfp
167	2	22.6981	14.9347	gfp
167	3	12.7860	18.8125	rfp
168	1	54.5404	14.0193	rfp
168	2	62.1708	14.0029	rfp
168	3	9.4773	24.5204	rfp
168	5	26.0551	32.8613	gfp
168	6	15.1887	36.5673	gfp
168	7	57.2788	38.9314	rfp
170	1	28.3744	8.6241	rfp
171	1	42.9809	10.4481	gfp
171	2	29.5703	24.8677	gfp
171	5	46.5272	45.0933	gfp
171	6	64.0189	54.9677	gfp
171	7	10.8177	79.7292	rfp
172	1	89.2675	7.5149	rfp
172	2	51.5355	10.0453	rfp
172	3	82.0898	12.6591	cy5
172	4	68.6372	15.6827	gfp
172	5	30.5518	16.0545	rfp
172	6	53.75	17.7948	gfp
172	7	89.9838	18.8960	rfp
172	8	46.2189	18.9354	gfp
172	9	39.9189	22.2306	gfp
172	10	76.6826	21.9366	cy5
172	11	87.9791	26.3102	gfp
172	12	64.6257	24.9036	gfp
172	13	104.9263	24.7946	rfp
172	14	46.8336	27.6309	gfp
172	15	19.7497	29.7169	rfp
172	16	137.3795	34.9812	rfp
172	17	68.6226	32.164	gfp
172	18	109.3186	32.3323	gfp
172	19	27.1393	32.1096	gfp
172	20	49.2317	34.3186	gfp
172	21	77.88375	36.1476	gfp
172	22	56.2297	37.4315	gfp
172	23	129.1413	36.1671	gfp
172	24	20.6663	39.9834	rfp
172	25	134.7260	50.1060	rfp
172	26	59.5903	51.7150	gfp
172	27	109.26375	51.55125	rfp
172	28	4.2526	52.6878	rfp
172	29	124.7870	52.1978	gfp
172	31	137.1014	57.7275	rfp
172	32	65.2695	57.7850	gfp
172	33	17.1589	59.9565	gfp
172	34	75.8735	60.7461	gfp
172	36	97.395	62.0992	gfp
172	37	29.2418	64.4736	rfp
172	38	90.40578	67.76886	gfp
172	39	99.4149	68.2851	gfp
172	40	148.1839	70.5493	gfp
172	41	74.8748	71.7674	gfp
172	42	135.5837	73.53	gfp
172	43	62.1896	74.2014	gfp
172	44	111.8864	76.9083	rfp
172	45	94.5248	80.5847	gfp
172	46	67.1038	80.8117	gfp
172	47	149.1254	82.8093	gfp
172	48	43.3798	82.8825	gfp
172	49	29.9124	84.1013	rfp
172	50	61.1398	85.4140	gfp
172	51	85.6838	88.5416	gfp
172	52	110.9433	89.0200	gfp
172	53	127.4325	88.5525	gfp
172	54	47.0817	89.5719	gfp
172	55	26.8707	90.2871	rfp
172	56	52.8743	95.6259	gfp
172	57	80.2630	97.8404	gfp
172	58	42.8429	99.9006	gfp
172	59	63.2498	101.4285	gfp
172	60	73.0932	104.2328	gfp
172	61	116.3368	104.32875	gfp
172	62	105.5284	106.0033	rfp
172	63	93.9765	108.4047	rfp
172	64	50.6758	110.1506	rfp
172	65	110.3114	109.6992	gfp
172	66	36.7047	112.2274	rfp
172	67	72.16518	112.01586	gfp
172	68	65.2504	113.6440	gfp
172	69	56.2502	115.8139	rfp
172	70	61.5430	121.9095	rfp
174	1	14.4416	17.4965	gfp
174	2	8.0352	20.0631	gfp
174	3	48.7604	26.6102	gfp
174	4	46.1175	34.45375	gfp
175	1	8.1483	11.6306	gfp
175	2	34.2326	14.4596	gfp
175	3	16.3731	14.2024	gfp
175	4	22.0170	21.2492	gfp
177	2	53.37375	13.1461	gfp
177	3	13.5803	19.7091	gfp
177	4	56.71614	21.17406	gfp
177	5	23.4246	23.5910	rfp
177	7	62.8009	27.3644	rfp
177	8	30.0943	29.8907	rfp
177	9	83.2493	35.9240	rfp
177	11	32.5219	41.5013	rfp
177	12	49.0940	43.6908	gfp
177	13	38.7873	50.7985	rfp
177	14	61.1043	48.9251	gfp
178	1	3.5760	5.9734	gfp
179	1	5.9542	35.2488	rfp
180	1	14.0924	19.2863	cy5
180	2	6.2064	21.3708	cy5
181	1	70.0631	8.2468	rfp
181	2	76.3102	14.2456	gfp
181	3	85.9481	21.7061	gfp
181	4	76.3871	26.0559	gfp
181	5	23.6281	31.3483	gfp
181	6	34.6470	34.0252	gfp
181	7	84.4114	33.7311	gfp
181	8	24.1407	40.2345	gfp
181	9	69.5903	44.9931	gfp
181	10	16.1941	55.7464	rfp
181	11	64.1664	56.4709	gfp
181	12	34.02375	61.0839	gfp
181	13	51.2502	63.6960	gfp
181	14	56.2294	73.0306	rfp
181	15	45.2410	76.8542	rfp
182	2	235.3801	64.5041	gfp
182	5	105.0275	102.6195	rfp
182	6	130.7544	105.4317	gfp
182	7	150.76875	104.3590	gfp
182	8	144.2587	116.6249	rfp
183	1	216.6917	35.6843	rfp
184	1	55.2269	6.5542	rfp
184	2	39.9994	17.9974	rfp
184	3	34.0255	27.6251	rfp
184	4	49.5939	32.0969	rfp
184	5	16.7528	40.1205	rfp
184	6	53.4677	42.5310	rfp
185	1	38.5715	5.0840	rfp
185	2	43.5033	10.0717	rfp
185	3	51.9225	12.0127	rfp
185	5	45.4249	22.8196	rfp
185	6	68.1014	31.2356	rfp
185	7	47.1569	33.6722	rfp
185	8	53.2856	37.9785	rfp
188	1	20.0296	6.5537	gfp
188	2	31.1406	8.8365	gfp
188	3	38.7392	12.5293	gfp
188	4	22.6811	13.6226	gfp
188	5	32.5315	16.3451	gfp
188	6	14.6109	25.8765	gfp
188	7	28.7458	26.4835	gfp
188	8	33.6959	36.2006	gfp
188	9	18.8926	37.4071	gfp
190	1	32.3575	5.6174	rfp
190	2	18.2304	16.8308	rfp
190	3	33.8493	19.8831	rfp
190	4	14.4647	30.8764	rfp
190	5	3.8515	35.4713	rfp
190	6	12.8325	36.18	rfp
190	7	19.1186	39.8876	rfp
190	8	34.48815	55.7040	rfp
190	9	47.5061	58.0310	rfp
190	10	17.4167	64.2786	rfp
190	11	51.2090	65.4333	rfp
190	12	59.4392	72.5625	rfp
190	13	23.2689	71.7807	rfp
190	14	47.0152	78.6504	gfp
190	15	66.8503	81.8941	rfp
190	16	30.4883	85.04325	rfp
190	17	55.3379	91.9002	rfp
190	18	42.6970	92.1959	rfp
191	1	48.4128	9.1143	rfp
191	3	53.7285	26.15475	rfp
191	4	52.0713	41.7183	gfp
191	5	32.5754	57.2560	gfp
191	6	75.5698	58.2493	gfp
191	7	127.0316	59.1421	gfp
191	8	63.1103	63.4123	gfp
191	9	104.2813	61.1877	gfp
191	10	99.6935	60.5737	gfp
191	11	9.3173	62.9168	rfp
191	12	118.6655	62.4924	gfp
191	13	28.7448	65.5309	gfp
191	14	113.4628	68.5461	gfp
191	15	24.7605	73.4527	gfp
191	16	45.5442	74.2235	gfp
191	17	96.6425	74.3625	cy5
191	18	127.6765	77.0901	rfp
191	19	105.3024	78.6614	gfp
191	20	56.9259	81.1448	rfp
191	21	86.7279	80.5359	gfp
191	22	23.5338	82.0545	rfp
191	23	81.4773	85.8042	cy5
191	24	120.0459	87.5265	gfp
191	25	93.2873	91.1131	cy5
191	26	29.3701	88.2575	rfp
191	27	56.9474	91.6176	rfp
191	28	128.4180	90.7485	gfp
191	29	108.6056	98.0044	gfp
191	30	71.9636	96.6348	rfp
191	31	127.5275	97.9075	rfp
191	32	80.1973	103.1509	gfp
191	33	65.3524	106.9019	gfp
191	34	126.4867	106.8921	rfp
191	35	90.3662	111.4362	gfp
191	36	55.0669	113.1471	rfp
191	37	78.3922	115.5954	gfp
191	38	97.1378	117.3982	cy5
191	39	124.6380	118.6138	rfp
191	40	107.0605	119.4957	gfp
191	41	119.4496	125.1080	rfp
191	42	112.8094	126.4457	rfp
192	1	148.5177	10.1007	rfp
192	2	126.9602	16.6884	gfp
192	3	108.6873	19.0037	rfp
192	4	135.2302	23.4028	gfp
192	5	113.7252	24.5477	gfp
192	7	60.2334	27.9616	rfp
192	8	141.4511	29.2560	gfp
192	9	106.8515	29.4862	rfp
192	11	73.1304	34.3112	rfp
192	12	48.3448	37.3042	rfp
192	13	56.2396	39.7546	gfp
192	14	65.1148	38.5399	gfp
192	15	128.4549	40.1698	gfp
192	16	165.9356	42.8119	gfp
192	17	149.2330	44.1313	gfp
192	18	112.8128	43.6167	gfp
192	19	123.8540	46.5195	gfp
192	20	109.48875	47.7300	gfp
192	21	176.3451	48.4686	gfp
192	22	171.0274	53.1063	gfp
192	23	134.9995	54.1954	gfp
192	24	156.4859	54.0305	gfp
192	25	109.755	55.1025	gfp
192	26	142.8675	54.7472	gfp
192	27	177.6659	54.9199	gfp
192	28	125.1072	57.6676	gfp
192	29	162.9889	59.4141	gfp
192	30	150.1925	58.8875	gfp
192	31	104.8621	63.8908	rfp
192	32	148.2105	67.1061	rfp
192	33	171.1909	68.8207	gfp
192	34	151.2525	72.2315	rfp
192	36	95.0585	74.6291	rfp
192	37	194.0358	77.3116	rfp
192	38	126.0975	77.9982	gfp
192	39	105.8970	77.9052	gfp
192	40	179.6724	77.5962	gfp
192	41	202.4809	82.173	rfp
192	42	162.0188	79.9748	gfp
192	43	172.9753	81.6537	gfp
192	44	77.1131	82.6213	rfp
192	45	151.3999	87.2685	gfp
192	46	192.4345	85.7401	gfp
192	47	180.0450	85.8825	gfp
192	48	141.7827	86.8991	gfp
192	49	68.5403	87.9700	rfp
192	50	102.8775	89.7983	rfp
192	51	78.6086	91.1485	gfp
192	52	44.4492	90.46125	gfp
192	53	175.6464	90.7902	gfp
192	54	201.6623	92.8186	gfp
192	55	22.9731	94.3991	gfp
192	56	189.9037	96.4912	rfp
192	57	93.4207	97.9745	gfp
192	59	41.2847	98.1195	gfp
192	60	32.6771	101.0006	gfp
192	61	13.6315	103.3691	rfp
192	62	101.3428	101.9582	gfp
192	63	157.8618	106.5962	rfp
192	64	169.9696	103.2452	gfp
192	65	176.49	103.785	gfp
192	66	6.4726	108.2635	rfp
192	68	183.0002	106.7646	gfp
192	69	190.1958	107.3812	rfp
192	70	18.6751	109.1603	gfp
192	71	25.8854	109.6974	rfp
192	72	104.7216	113.0135	rfp
192	73	51.1313	114.2338	gfp
192	74	86.8370	114.4396	rfp
192	75	178.2616	118.5229	gfp
192	76	129.4567	115.3836	rfp
192	78	116.4733	116.1940	gfp
192	79	16.1409	116.7609	rfp
192	80	22.4698	117.9230	rfp
192	81	91.4825	119.05625	rfp
192	82	146.3681	121.0147	rfp
192	83	161.9632	121.6073	gfp
192	84	138.5172	121.4659	rfp
192	85	117.3359	124.6135	gfp
192	86	38.8792	133.7249	rfp
192	87	130.2235	132.2964	rfp
192	88	157.3293	132.3678	rfp
192	89	82.2073	135.9573	rfp
192	90	117.5366	139.2834	rfp
192	91	146.9525	138.8509	rfp
192	92	69.6629	140.5900	rfp
192	94	123.6748	149.6872	rfp
192	95	137.2725	146.865	rfp
192	96	77.4759	149.7823	rfp
192	97	30.7339	154.0553	rfp
192	98	54.6889	152.4720	gfp
192	99	60.9132	156.2723	rfp
192	100	40.0527	160.9886	rfp
193	1	23.0846	12.4101	gfp
193	2	15.1477	17.0143	gfp
193	3	7.3105	28.3458	gfp
195	1	9.2282	11.2953	gfp
196	1	79.3057	4.1087	gfp
196	2	88.6612	6.7857	rfp
196	3	63.1563	12.2080	rfp
196	4	77.3380	11.7961	gfp
196	5	57.9560	18.6060	rfp
196	6	108.3404	22.6451	rfp
196	7	156.9999	23.6922	cy5
196	8	75.4084	28.0667	gfp
196	9	140.8691	26.0062	gfp
196	10	86.3290	27.9598	gfp
196	11	14.7460	29.7701	rfp
196	12	43.6322	30.6967	rfp
196	13	7.4789	31.7842	rfp
196	14	102.8775	32.6096	rfp
196	15	164.0235	33.8030	gfp
196	16	124.1215	34.6099	gfp
196	17	119.1265	35.9339	gfp
196	18	143.5212	36.2420	rfp
196	19	23.6338	38.6331	rfp
196	20	85.8890	38.9185	gfp
196	21	64.1031	40.9740	rfp
196	22	93.1452	45.7162	gfp
196	23	148.6156	45.1563	gfp
196	24	114.1739	46.8266	gfp
196	25	163.0073	51.2380	gfp
196	26	41.2756	51.9966	gfp
196	27	128.1891	52.9996	gfp
196	29	166.2550	60.3243	rfp
196	30	144.3707	63.9589	gfp
196	31	88.5352	62.6367	rfp
196	32	170.6340	69.2116	rfp
196	33	85.9982	71.4205	rfp
196	34	74.2139	72.8183	cy5
196	35	116.4225	73.7148	rfp
196	36	66.6451	74.8644	rfp
196	37	99.3579	81.1354	gfp
196	38	173.4748	78.9016	rfp
196	39	85.5384	80.6155	gfp
196	40	127.1538	80.3679	gfp
196	41	29.0096	82.9220	gfp
196	42	91.9125	80.3154	gfp
196	43	166.3609	82.9736	gfp
196	44	180.3731	81.6044	rfp
196	45	81.1983	85.2027	gfp
196	46	136.0534	86.0243	gfp
196	47	74.0523	88.4363	gfp
196	48	96.0989	88.7970	gfp
196	49	112.6618	91.9016	gfp
196	50	152.8104	91.8927	gfp
196	51	135.5514	94.7413	rfp
196	52	99.4607	95.3932	gfp
196	53	173.9318	95.8774	gfp
196	54	73.5494	99.1629	gfp
196	55	179.9034	96.0534	gfp
196	56	108.3379	98.2653	gfp
196	57	149.5646	100.7677	gfp
196	58	176.6655	100.4500	gfp
196	60	97.0117	104.8308	gfp
196	61	58.4945	104.5045	rfp
196	62	69.9825	106.2169	rfp
196	63	106.3978	105.0301	gfp
196	64	112.6250	107.4940	gfp
196	65	74.0775	109.29	gfp
196	66	22.6508	112.9897	gfp
196	67	12.7749	112.6183	rfp
196	68	176.5411	113.6444	gfp
196	69	55.0343	113.1353	gfp
196	70	63.4509	114.7618	gfp
196	71	118.0247	115.7422	rfp
196	72	84.5949	115.0811	rfp
196	73	142.7929	118.5547	gfp
196	74	162.0400	118.2332	cy5
196	75	78.1228	119.1304	gfp
196	76	58.7973	120.7959	gfp
196	77	14.1347	121.7345	gfp
196	78	48.0986	120.5344	gfp
196	79	173.8027	121.1484	gfp
196	80	24.9154	124.2362	gfp
196	81	95.8141	124.27	rfp
196	82	150.4178	127.3116	gfp
196	83	158.5318	128.8065	gfp
196	84	122.5405	127.7954	rfp
196	85	43.7086	129.4805	gfp
196	86	71.3962	128.6333	gfp
196	87	132.5475	129.6542	gfp
196	88	140.21225	131.2951	gfp
196	89	159.7691	135.5751	gfp
196	90	13.8633	137.3222	gfp
196	91	115.0425	136.6725	rfp
196	92	38.53875	140.7523	rfp
196	93	56.1229	140.8119	gfp
196	94	126.7762	144.6118	gfp
196	95	15.1464	145.7088	gfp
196	96	32.6965	146.3406	rfp
196	97	70.4504	150.5822	gfp
196	98	132.2905	151.3592	gfp
196	99	160.6234	150.2389	gfp
196	100	111.8138	153.2040	rfp
196	101	36.8984	153.7435	rfp
196	102	63.5583	156.1287	gfp
196	103	159.9647	158.4597	rfp
196	104	104.0490	158.7819	cy5
196	105	117.9740	159.4196	rfp
196	106	152.1719	163.0069	gfp
196	107	53.5995	163.2545	gfp
196	108	24.2133	168.3395	gfp
196	109	16.1879	168.0854	gfp
196	110	126.1226	171.5909	gfp
196	111	65.4374	172.8148	gfp
196	112	132.5593	177.3010	gfp
196	113	53.0665	179.0362	gfp
196	114	51.4727	183.4007	gfp
196	115	66.1358	182.7098	rfp
196	116	147.8432	183.6952	gfp
196	117	97.2794	183.2713	gfp
196	118	137.9060	183.5190	gfp
196	119	25.7168	188.0019	gfp
196	120	142.6465	192.0547	rfp
196	121	22.0036	195.7745	rfp
196	122	125.5409	199.5183	gfp
196	123	85.6950	201.6225	gfp
196	124	77.2040	203.4153	gfp
196	125	56.8245	205.2967	gfp
196	126	122.7772	209.9699	rfp
196	127	108.4463	212.3640	rfp
196	128	56.1340	214.2064	gfp
196	129	60.8067	219.5552	gfp
198	1	28.1097	6.1876	gfp
198	2	42.1489	6.5221	gfp
198	3	50.7274	18.5817	gfp
198	4	42.1784	21.4616	gfp
198	5	57.0105	24.4573	gfp
198	6	68.1226	26.1711	gfp
198	8	34.53975	29.44425	gfp
198	9	63.8211	48.7545	cy5
198	10	74.3948	49.0514	gfp
200	1	10.9729	4.1453	rfp
200	2	7.1481	10.3322	rfp
201	1	16.7239	10.0702	rfp
202	1	300.7798	4.4806	gfp
202	2	324.3161	11.7108	gfp
202	3	307.0535	11.8423	gfp
202	4	314.8045	18.4659	gfp
202	5	305.0350	21.2350	gfp
202	6	318.8018	25.6352	gfp
202	7	299.2966	27.1498	gfp
202	8	310.4984	24.9362	gfp
202	9	326.6951	30.3679	gfp
202	10	310.6886	35.3719	gfp
202	11	297.1723	37.5272	gfp
202	12	266.4768	74.5269	gfp
202	13	297.8505	52.4280	gfp
202	14	289.3711	70.6916	gfp
202	15	97.5751	64.91925	rfp
202	16	299.6493	75.4809	gfp
202	17	103.4727	74.7936	gfp
202	18	116.3132	107.9498	gfp
202	19	231.9643	96.2016	gfp
202	20	96.3354	89.3576	gfp
202	21	284.7493	91.9398	gfp
202	22	272.0767	99.4128	gfp
202	23	288.0824	98.0823	gfp
202	24	299.5015	101.4417	rfp
202	25	221.2187	125.6754	gfp
202	26	280.14414	107.3977	gfp
202	27	91.4489	103.8551	rfp
202	28	265.8384	106.7530	gfp
202	29	302.8062	107.3605	rfp
202	30	289.2013	112.2548	gfp
202	31	91.2020	113.9937	rfp
202	32	262.0480	116.7222	gfp
202	33	154.4390	130.0715	gfp
202	34	280.4982	117.4463	gfp
202	35	302.5815	119.8204	rfp
202	36	192.5229	118.8485	gfp
202	37	310.7163	120.5902	rfp
202	38	105.5948	125.6939	gfp
202	39	90.7798	123.8584	rfp
202	40	271.5065	123.8134	rfp
202	41	281.5235	125.8661	gfp
202	42	319.6729	126.8346	rfp
202	43	86.6896	131.0530	rfp
202	44	115.2913	131.8628	gfp
202	46	184.8430	131.9193	rfp
202	47	273.4607	134.2996	rfp
202	49	233.2403	140.4568	rfp
202	50	281.1359	136.6699	rfp
202	51	106.1208	139.6791	gfp
202	52	310.6562	138.44925	rfp
202	53	267.4563	139.4942	gfp
202	55	117.4718	140.2201	rfp
202	56	260.7233	140.2947	rfp
202	57	245.4108	139.0092	gfp
202	58	68.8696	139.8196	rfp
202	59	253.0693	140.868	rfp
202	60	85.3966	143.7479	rfp
202	61	272.8733	146.0384	gfp
202	62	301.3290	145.4019	rfp
202	63	131.0866	158.3454	gfp
202	64	251.7177	148.4403	gfp
202	65	145.3305	150.9774	rfp
202	66	175.7660	149.9061	gfp
202	67	294.2020	150.9385	rfp
202	68	239.6998	148.4598	gfp
202	69	155.6303	152.9039	gfp
202	70	81.4671	151.4989	rfp
202	71	73.275	152.46	gfp
202	72	280.0960	153.1258	rfp
202	73	213.9568	153.94602	rfp
202	74	266.8359	154.7314	rfp
202	75	194.3652	158.5260	gfp
202	77	225.7665	154.8496	gfp
202	78	233.2488	157.3827	gfp
202	79	98.65275	159.1169	gfp
202	80	109.4362	157.0575	rfp
202	81	171.4351	158.7228	gfp
202	82	254.6721	159.2075	gfp
202	83	275.3335	159.0705	rfp
202	84	212.0690	160.3680	gfp
202	85	88.0473	161.5773	gfp
202	86	286.3310	163.9525	gfp
202	87	106.9554	166.8089	rfp
202	88	117.3500	164.8540	rfp
202	89	238.9652	163.7420	gfp
202	90	72.2769	164.5562	gfp
202	91	298.5363	163.2442	rfp
202	92	261.7668	165.8553	rfp
202	93	266.3809	166.5121	rfp
202	95	184.95375	167.8014	gfp
202	96	96.9063	167.7033	gfp
202	97	255.3035	169.5454	rfp
202	98	172.6162	170.1096	rfp
202	99	277.0732	170.2372	gfp
202	101	219.3205	173.7102	rfp
202	102	287.9381	173.0970	gfp
202	103	24.7856	171.9629	rfp
202	104	125.4346	172.4479	rfp
202	105	229.1915	173.3944	gfp
202	106	102.3891	174.8088	gfp
202	107	86.3970	174.9144	gfp
202	108	182.9801	176.6420	rfp
202	109	131.3599	176.2949	gfp
202	110	17.2577	177.5480	rfp
202	111	96.1815	177.7972	gfp
202	112	285.2552	185.5389	gfp
202	113	126.5527	184.1751	gfp
202	114	172.7624	179.9847	rfp
202	115	108.8285	179.2309	cy5
202	116	80.5075	181.6017	gfp
202	117	226.7697	181.8853	gfp
202	118	71.1849	181.2888	gfp
202	120	94.0625	184.1612	rfp
202	121	203.5264	184.6000	rfp
202	122	259.5446	185.4941	gfp
202	123	114.3198	186.3921	gfp
202	124	16.5505	187.9904	gfp
202	125	269.0099	189.1850	rfp
202	126	103.7505	191.2305	gfp
202	127	160.1364	190.4262	rfp
202	128	212.3874	194.1318	gfp
202	129	87.3909	189.7796	gfp
202	130	221.1228	192.0885	gfp
202	131	118.7792	195.0174	gfp
202	132	144.6435	195.1346	rfp
202	133	91.4462	194.4753	gfp
202	134	157.4562	197.0319	rfp
202	135	234.9070	198.6567	gfp
202	136	296.3775	202.0705	rfp
202	137	29.6605	199.6275	rfp
202	138	124.9665	201.7714	rfp
202	139	262.7515	201.0895	gfp
202	140	275.6372	202.5327	rfp
202	141	205.1812	200.7165	gfp
202	142	23.3858	202.7440	gfp
202	143	153.5068	205.0815	gfp
202	144	200.4583	203.0493	gfp
202	145	87.7808	204.8179	gfp
202	146	189.3675	207.5225	gfp
202	147	256.0423	207.8989	gfp
202	148	32.7285	207.2115	gfp
202	149	236.7656	208.5669	rfp
202	150	222.4357	208.5037	rfp
202	151	263.6143	209.2401	gfp
202	152	111.1192	210.4748	gfp
202	153	74.0428	209.1122	gfp
202	154	202.8160	211.1341	gfp
202	155	243.7187	210.5195	rfp
202	156	282.3662	211.6416	gfp
202	157	69.3642	215.0373	gfp
202	158	160.3073	212.8624	rfp
202	159	126.2553	215.4574	gfp
202	160	299.4762	216.3614	rfp
202	161	266.9982	215.2710	gfp
202	162	102.9030	218.5464	gfp
202	163	155.1129	218.7128	gfp
202	164	59.4067	219.6058	gfp
[truncated: 10,369 more rows]
