# Supplementary material for: The Beta Cell in Its Cluster: Stochastic Graphs of Beta Cell Connectivity in the Islets of Langerhans
Source: PLoS Comput Biol. 2015 Aug 12;11(8):e1004423. doi: 10.1371/journal.pcbi.1004423 (PMC4534467; doi:10.1371/journal.pcbi.1004423)
Supplement: S1 Dataset — (ZIP) [file pcbi.1004423.s048.zip › datazip/D10.2011.dapi.coords.tsv]

1	1	29.8394	6.9037	cy5
1	2	18.5917	8.2891	gfp
1	3	36.2416	9.6591	gfp
1	4	24.0306	11.7582	gfp
1	5	7.6738	14.2562	rfp
1	6	37.1821	16.2755	gfp
1	7	14.3712	17.7436	cy5
1	8	28.1889	19.72625	gfp
1	9	18.4912	23.8034	gfp
1	10	42.5930	25.8384	gfp
1	11	34.8618	28.9024	gfp
1	12	13.5349	30.1437	rfp
1	13	20.1703	30.8128	rfp
1	14	29.0086	30.9108	gfp
1	15	47.5529	34.3621	rfp
2	1	10.5641	9.3786	cy5
2	2	5.1909	11.9060	gfp
3	1	26.9064	4.4952	gfp
3	2	32.4035	10.3667	gfp
3	3	20.7314	12.26575	rfp
3	4	50.1718	11.7789	rfp
3	5	52.3755	19.1805	gfp
3	6	34.0151	18.8264	cy5
3	7	40.8360	19.3734	gfp
3	8	23.9566	19.8397	rfp
3	9	44.0128	24.5779	gfp
3	10	22.1741	26.0528	gfp
3	11	30.8501	30.4836	rfp
3	12	24.8992	31.0712	rfp
3	13	50.79375	33.1343	gfp
3	14	16.2244	33.3872	gfp
3	15	7.0878	34.8587	rfp
3	16	34.4882	36.9431	gfp
3	17	32.8909	42.9660	gfp
3	18	19.6473	54.5926	cy5
3	19	38.8075	48.3443	gfp
3	20	32.4573	49.9069	gfp
3	21	35.7567	56.4375	gfp
3	22	5.9384	56.7822	gfp
3	23	44.9619	57.0377	gfp
3	24	9.5312	62.6777	gfp
3	25	42.3993	62.9179	gfp
3	26	17.5561	64.2783	cy5
3	27	32.6325	66.45	cy5
3	28	47.1084	67.3184	cy5
3	29	40.1967	72.9043	cy5
4	1	31.5214	5.5422	gfp
4	2	38.9378	15.1245	gfp
4	3	23.2046	14.7045	gfp
4	4	14.8317	15.0977	gfp
4	5	13.3631	22.5667	gfp
4	6	20.2656	23.5647	gfp
4	7	35.9555	23.1608	gfp
4	8	42.3715	23.7740	rfp
4	9	27.1453	24.8233	gfp
4	10	9.2635	28.4134	gfp
4	11	33.1177	30.0770	gfp
4	12	17.6488	32.5725	gfp
4	13	23.8334	34.4759	gfp
4	14	29.8917	35.6665	gfp
5	1	44.0735	10.2064	rfp
5	2	31.2205	13.7000	gfp
5	3	48.4278	15.0402	rfp
5	4	40.7412	19.1277	gfp
5	5	11.9117	19.6725	rfp
5	6	53.3682	19.5984	rfp
5	7	62.3850	21.0600	rfp
5	8	31.4322	22.9781	gfp
5	9	8.5059	25.1066	rfp
5	10	53.2654	27.9847	rfp
5	11	30.4246	30.8003	rfp
5	12	39.0068	30.5903	rfp
5	13	13.1712	31.3705	gfp
5	14	66.1894	31.6731	rfp
5	15	41.9225	36.9225	gfp
5	16	11.2606	37.1748	gfp
5	17	66.1672	36.9344	rfp
5	18	51.0542	39.82875	gfp
5	19	61.2628	43.4949	rfp
5	20	9.2501	42.1554	rfp
5	21	55.2262	45.0949	gfp
5	22	47.9871	46.1829	gfp
5	23	22.5998	47.2487	cy5
5	24	12.0354	47.5036	rfp
5	26	49.1312	53.6351	gfp
5	27	21.4182	60.8333	cy5
5	28	41.2379	61.5274	gfp
5	29	28.2844	61.06	gfp
5	30	54.6619	61.6555	gfp
5	31	15.6559	66.4643	cy5
5	32	35.7908	67.0195	rfp
5	33	49.5981	67.3599	cy5
5	34	21.1496	72.8185	rfp
5	35	29.3057	71.4875	rfp
5	36	42.1969	72.6890	cy5
5	37	14.2681	75.3733	rfp
5	38	7.7152	75.9612	rfp
5	39	27.9098	80.1302	rfp
5	40	20.8211	82.1226	rfp
5	41	35.4502	82.1507	rfp
5	42	15.0315	85.3958	gfp
6	1	18.2627	5.1047	rfp
6	2	9.1875	6.5850	rfp
6	3	27.8010	11.0016	rfp
6	4	11.9685	14.5097	gfp
6	5	21.2067	20.3544	gfp
6	6	11.9844	24.7213	rfp
6	7	24.8210	28.8522	gfp
7	1	13.0974	11.5771	gfp
7	2	19.8614	13.5027	gfp
7	3	29.7529	14.7613	gfp
7	4	37.5123	17.2184	gfp
7	5	25.0849	22.4114	gfp
7	6	17.5001	25.7703	gfp
7	7	49.1028	28.3190	rfp
7	8	26.6778	32.2752	gfp
7	9	41.9750	34.5711	gfp
7	10	53.9496	36.4030	gfp
7	11	32.7047	38.2083	gfp
7	12	8.9000	39.5616	gfp
7	13	21.1495	40.4293	gfp
7	14	45.2864	40.2009	gfp
7	15	57.0332	46.6371	gfp
7	16	13.01825	45.795	gfp
7	17	48.3406	46.2365	gfp
7	18	37.335	46.4250	gfp
7	19	20.2710	50.3200	gfp
7	20	46.0133	54.3136	gfp
7	21	6.8763	56.0594	rfp
7	22	32.1128	58.7430	gfp
8	1	16.8196	4.6887	rfp
8	2	7.4829	8.2027	rfp
8	3	5.9679	15.8158	rfp
9	1	6.2788	7.1706	gfp
9	2	13.4234	9.6803	gfp
9	3	19.81225	18.1191	gfp
10	1	14.8958	7.5951	rfp
10	2	8.1712	14.7154	rfp
11	1	27.6316	8.6223	rfp
12	1	62.1393	6.7872	gfp
12	2	68.7237	13.1081	gfp
12	3	56.7855	14.3937	gfp
12	4	77.4396	20.2949	gfp
12	5	55.4064	24.5692	gfp
12	6	71.2872	26.6209	gfp
12	7	79.2977	27.2360	rfp
12	8	62.2271	27.7888	gfp
12	9	45.1583	28.8679	rfp
12	10	55.4935	38.4576	gfp
12	11	71.7609	34.9810	rfp
12	12	46.1036	35.4993	gfp
12	13	67.1455	41.1893	gfp
12	14	46.1175	49.2135	rfp
12	15	4.8375	52.3476	rfp
12	17	10.0292	57.5055	rfp
13	1	11.7823	4.3250	cy5
13	2	5.6283	9.3702	cy5
13	3	15.3519	10.2891	cy5
14	1	37.8973	6.106	gfp
14	2	10.0097	12.4923	gfp
14	3	52.6272	12.6253	cy5
14	4	39.9255	13.4922	gfp
14	5	9.1321	18.2764	cy5
14	6	21.3474	17.8623	cy5
14	7	34.4621	18.2462	gfp
14	8	62.4170	25.7841	cy5
14	9	5.8570	25.0406	cy5
14	10	49.8993	34.4425	gfp
14	11	64.9378	35.2935	cy5
14	12	46.3357	41.5740	gfp
14	13	60.1486	44.5330	gfp
14	14	68.8240	44.7148	cy5
14	15	52.4416	46.8569	gfp
15	1	49.3886	8.2049	rfp
15	2	24.3939	6.0501	gfp
15	5	32.8855	13.9149	gfp
15	6	21.0744	24.1846	gfp
15	7	7.1463	39.9680	rfp
16	1	8.4527	10.9610	gfp
16	2	20.2862	15.6397	gfp
16	3	31.6903	14.4828	gfp
16	4	38.4454	17.0416	rfp
16	5	10.0918	17.7325	gfp
16	6	43.2871	26.4678	rfp
16	8	37.4756	41.8266	rfp
16	9	49.0587	43.7439	rfp
17	1	11.7687	9.2706	gfp
18	1	44.1641	7.0766	rfp
18	2	50.8217	9.2063	gfp
18	3	24.0597	18.2973	gfp
18	4	59.77	14.1900	gfp
18	5	53.6855	14.67375	gfp
18	6	32.3599	17.2684	gfp
18	7	65.8216	16.8775	rfp
18	8	55.5838	21.7276	gfp
18	9	16.3098	21.9264	gfp
18	10	68.0475	21.6075	rfp
18	11	50.0295	26.6784	gfp
18	12	26.0193	27.7565	gfp
18	13	10.7285	28.0661	rfp
18	14	66.6016	27.7102	gfp
18	15	32.4251	27.8364	gfp
18	16	60.3421	28.6679	gfp
18	17	37.5731	31.9958	gfp
18	18	16.2987	33.6751	rfp
18	19	48.44982	35.63754	gfp
18	20	55.2269	34.5273	gfp
18	21	64.4222	34.2517	gfp
18	22	38.4023	38.3444	gfp
18	23	62.5240	41.4891	rfp
18	24	21.1421	49.0322	cy5
18	25	14.4601	51.9277	cy5
19	1	50.2138	10.3892	rfp
19	2	61.8704	11.7216	rfp
19	3	24.9317	16.4847	rfp
19	4	60.1621	19.3626	rfp
19	5	36.4425	20.6758	rfp
19	6	22.7890	23.2170	rfp
19	7	33.6594	27.4006	rfp
19	8	22.5298	33.5734	rfp
19	9	43.9378	32.4669	rfp
19	10	9.9311	33.1416	rfp
19	11	35.0841	34.6443	rfp
19	12	9.7174	39.2729	rfp
19	13	19.5381	44.0952	rfp
20	1	19.1735	3.3406	gfp
20	2	11.2312	9.6945	gfp
20	3	18.6607	11.7301	gfp
20	4	5.7327	16.1639	rfp
20	5	29.1883	17.4443	gfp
20	6	11.6876	24.1039	gfp
21	1	5.6921	3.9721	rfp
21	3	24.7759	11.3780	gfp
21	4	25.4661	17.5777	gfp
21	5	30.1171	23.1320	gfp
21	6	16.7043	24.0083	gfp
22	1	11.5915	9.0337	gfp
22	2	3.5273	14.6267	gfp
22	3	10.6303	21.7535	gfp
23	1	42.0014	4.7441	gfp
23	2	47.0368	9.2561	gfp
23	3	27.0775	10.4525	cy5
23	4	37.3866	10.0255	gfp
23	5	55.7748	16.5800	rfp
23	6	34.6508	16.8161	cy5
23	7	43.5778	17.0455	gfp
23	8	28.0858	17.8563	cy5
23	9	37.668	22.8606	gfp
23	10	27.1317	25.0905	cy5
23	11	16.6336	24.9938	rfp
23	12	43.0748	27.4055	gfp
23	13	60.8352	28.9744	gfp
23	14	33.9301	28.7762	gfp
23	15	21.7191	29.4467	cy5
23	16	52.41915	32.1984	gfp
23	17	15.1139	35.1026	rfp
23	18	33.8031	36.7311	gfp
23	19	5.7497	38.2301	gfp
23	20	49.155	42.0975	gfp
23	21	7.9060	47.6019	rfp
23	22	27.3808	44.9861	rfp
23	23	17.6011	48.2882	cy5
23	24	41.3726	51.3925	gfp
23	25	20.4808	54.3106	rfp
23	26	32.9229	55.7671	gfp
23	27	41.7401	58.4671	rfp
24	1	23.8309	6.9394	cy5
24	2	37.3376	12.8539	gfp
24	3	17.1789	13.6832	rfp
24	4	24.8447	13.7823	gfp
24	5	32.5325	19.8666	rfp
24	6	22.9692	19.7954	rfp
24	7	48.5490	22.1706	rfp
24	8	15.9992	25.9670	gfp
24	9	27.6524	28.2867	gfp
24	10	8.85	28.2750	rfp
24	11	38.8092	30.4450	gfp
24	12	50.7688	29.7146	gfp
24	13	57.8236	31.0766	rfp
24	14	20.2438	31.4668	gfp
24	15	24.6756	36.3553	gfp
24	16	46.6868	39.4949	gfp
24	17	58.9832	37.8286	rfp
24	18	16.7146	43.4919	gfp
24	19	59.3590	44.5136	gfp
24	20	69.6400	46.4600	rfp
24	21	53.0277	52.7071	rfp
24	22	13.1022	49.5065	rfp
24	23	33.2629	53.4880	gfp
24	24	19.4648	51.6383	gfp
24	25	73.7211	54.4129	rfp
24	26	62.6544	56.4919	rfp
24	27	48.4904	57.8222	rfp
24	28	20.8704	56.9392	rfp
24	29	25.7051	60.5288	gfp
24	30	43.2759	65.1518	rfp
24	31	35.9453	66.6231	gfp
24	32	26.5314	68.53125	gfp
24	33	37.9885	75.5827	rfp
25	1	65.5419	8.5785	gfp
25	2	54.0648	10.7922	gfp
25	3	51.7568	30.0280	gfp
25	4	61.8366	31.4359	gfp
25	5	73.4722	33.2031	gfp
25	6	46.6802	35.0839	gfp
25	7	37.5500	36.4668	rfp
25	8	55.3844	38.5815	gfp
25	9	62.4709	41.3338	gfp
25	10	70.2029	44.3115	gfp
25	11	48.9516	43.4495	gfp
25	12	39.05475	46.3648	gfp
25	13	36.8681	51.8627	gfp
25	14	20.8588	52.6827	gfp
25	15	81.0401	58.2423	rfp
25	16	48.4301	56.4690	gfp
25	17	41.2668	57.4708	gfp
25	18	11.6131	59.5642	gfp
25	19	26.8374	58.8310	gfp
25	20	15.6277	64.4427	gfp
25	21	49.4289	66.3774	gfp
25	22	78.7729	65.8637	gfp
25	23	38.5100	66.2627	gfp
25	24	19.9681	68.0296	cy5
25	25	68.4004	71.1021	gfp
25	26	77.9226	74.7976	gfp
25	27	25.0226	73.3501	gfp
25	28	86.3502	75.0385	gfp
25	29	64.6278	74.8991	gfp
25	30	33.8857	80.0612	gfp
25	31	58.9611	77.8540	gfp
25	33	42.2341	81.8165	gfp
25	34	51.6423	83.2384	gfp
25	35	86.0114	82.1757	gfp
25	36	73.9098	84.7458	gfp
25	37	61.8898	87.3325	gfp
25	38	10.4241	94.6550	rfp
25	39	74.8309	93.1424	rfp
25	40	67.8056	95.4820	rfp
25	41	2.8353	102.2191	gfp
25	42	15.7646	101.7241	rfp
25	43	7.8629	106.1793	rfp
26	1	41.9311	3.9126	rfp
26	2	44.79525	11.0053	rfp
26	3	45.2222	17.6220	rfp
26	4	19.1793	20.9435	gfp
26	5	5.6553	22.41375	gfp
27	1	11.8046	7.3341	gfp
27	2	5.6268	13.7547	rfp
28	1	15.9393	3.7364	gfp
28	2	7.3939	7.1894	gfp
28	3	13.3541	12.4656	gfp
28	5	33.7261	12.7201	gfp
28	6	3.7708	12.8008	rfp
28	8	10.6182	19.1492	gfp
28	9	17.4945	23.2995	rfp
28	10	24.3627	24.5618	gfp
28	11	31.8432	27.1132	gfp
28	12	50.0935	34.5121	gfp
28	13	42.3916	32.8607	gfp
29	1	19.4485	5.2317	rfp
29	2	18.4854	12.8149	rfp
29	3	14.8520	19.2312	rfp
29	4	8.9655	21.3612	rfp
29	5	5.1521	27.3732	rfp
29	6	14.3663	27.5759	cy5
29	7	7.8613	33.2175	rfp
30	1	133.6343	2.4077	rfp
30	2	102.4525	17.1141	gfp
30	3	117.0476	18.2828	rfp
30	4	89.6500	19.1168	rfp
30	5	129.5455	24.6456	gfp
30	6	121.7784	25.1101	gfp
30	7	82.6517	27.8334	gfp
30	8	113.1729	27.3756	gfp
30	9	140.6000	30.0584	gfp
30	10	68.8028	29.9416	cy5
30	11	102.2008	29.8550	gfp
30	12	76.2848	31.3602	gfp
30	13	129.5060	35.3203	gfp
30	14	70.692	36.1272	cy5
30	15	86.4429	35.8491	gfp
30	16	80.9277	41.4636	gfp
30	17	108.2737	39.2496	gfp
30	18	146.8485	40.0482	gfp
30	20	137.4422	41.7454	gfp
30	21	37.9419	44.9660	gfp
30	22	46.7356	42.3102	rfp
30	23	119.8209	44.0507	cy5
30	24	128.2497	44.3010	gfp
30	26	87.2397	47.1673	gfp
30	28	151.3655	48.5233	gfp
30	30	158.4455	50.0038	gfp
30	31	136.7487	49.6389	gfp
30	33	164.5175	53.8375	rfp
30	34	40.6169	52.0964	rfp
30	35	86.2758	55.3999	gfp
30	36	92.8686	55.8760	gfp
30	37	107.1915	56.2532	rfp
30	38	148.6855	55.7273	rfp
30	39	99.1064	59.6437	rfp
30	40	39.6166	59.0005	gfp
30	41	127.9802	62.4168	gfp
30	42	56.6525	64.0628	rfp
30	43	87.2429	64.5221	gfp
30	44	117.9722	65.5806	rfp
30	45	45.0685	65.2123	rfp
30	46	164.2433	66.7121	rfp
30	47	31.2586	68.8179	rfp
30	48	98.04	68.7539	rfp
30	49	133.4240	68.9985	rfp
30	50	50.7191	70.3002	gfp
30	51	125.6299	71.5869	rfp
30	52	45.7172	75.2137	rfp
30	53	88.9567	74.0760	gfp
30	54	167.0517	73.8259	rfp
30	55	22.3641	73.5176	rfp
30	56	55.7287	73.8100	rfp
30	57	142.7078	74.0184	rfp
30	58	152.4746	74.5357	rfp
30	59	119.8773	76.1804	cy5
30	60	96.7179	80.5552	gfp
30	61	107.2139	77.6233	rfp
30	62	27.0217	82.2705	gfp
30	63	83.0549	81.0177	rfp
30	64	56.8752	82.0071	gfp
30	65	117.4361	81.8597	rfp
30	66	157.4395	83.3334	rfp
30	67	110.5319	84.0474	rfp
30	68	135.5627	83.9782	rfp
30	69	17.3411	86.1545	gfp
30	70	43.9154	86.2899	rfp
30	71	100.8676	87.1441	gfp
30	72	128.6703	86.172	gfp
30	73	35.6872	87.2787	rfp
30	74	66.6384	87.2288	rfp
30	75	117.8168	87.7390	gfp
30	76	164.0948	91.7529	rfp
30	77	52.4776	91.1307	gfp
30	78	25.2772	90.9841	gfp
30	79	93.5030	92.2497	rfp
30	80	155.0119	94.4188	rfp
30	81	37.6373	94.2493	gfp
30	82	100.9365	96.1201	gfp
30	83	127.2763	95.3154	gfp
30	84	69.3592	95.8187	rfp
30	85	12.7587	97.0290	rfp
30	86	61.6920	96.7778	gfp
30	87	107.2055	100.0782	rfp
30	88	117.8469	99.2302	gfp
30	89	162.0043	101.7154	rfp
30	90	153.9590	100.5378	gfp
30	91	9.9456	103.0628	rfp
30	92	47.4152	102.8698	gfp
30	93	131.5485	106.8639	rfp
30	94	154.5591	106.0535	gfp
30	95	83.8654	108.1501	rfp
30	96	6.5828	109.5551	rfp
30	97	119.5229	109.2615	rfp
30	98	40.7952	111.5954	cy5
30	99	54.7877	110.1898	gfp
30	100	61.7655	111.1080	gfp
30	101	159.1324	111.1382	rfp
30	102	144.2119	112.1251	gfp
30	103	87.2842	113.3718	rfp
30	104	151.1522	114.165	gfp
30	105	27.6275	113.4418	cy5
30	106	8.1898	115.3362	rfp
30	107	82.9338	118.2182	gfp
30	108	118.5087	117.6722	gfp
30	109	13.3773	118.7789	rfp
30	111	29.455	121.7688	cy5
30	112	36.4510	121.6928	cy5
30	113	122.2477	123.7459	gfp
30	114	77.4238	123.4360	gfp
30	115	128.8084	122.5360	gfp
30	116	10.8340	123.7594	rfp
30	118	150.0115	124.3340	rfp
30	119	23.8540	126.7776	gfp
30	120	143.0946	126.0248	gfp
30	121	39.2138	128.0052	cy5
30	122	86.7950	129.0461	rfp
30	123	137.2796	129.6264	rfp
30	124	14.4462	130.5824	gfp
30	125	79.3571	130.8776	gfp
30	127	128.5913	134.6964	rfp
30	128	41.3863	135.8079	gfp
30	129	22.2227	139.6971	gfp
30	130	96.4762	142.8188	rfp
30	131	119.2268	143.4915	rfp
30	132	8.6327	143.7555	gfp
30	133	47.7134	145.3627	rfp
30	134	57.3550	143.4580	rfp
30	135	31.5386	147.5817	gfp
30	136	20.1001	147.9768	gfp
30	137	106.9400	148.8806	gfp
30	138	61.4216	148.866	rfp
30	139	70.2975	149.7675	rfp
30	140	4.1107	150.0624	rfp
30	141	113.2173	151.0739	rfp
30	142	19.8392	154.5065	cy5
30	143	7.5287	155.3746	rfp
30	144	69.2965	155.0611	gfp
30	145	91.7637	155.8171	gfp
30	146	15.8680	161.0938	gfp
30	147	58.5320	160.5599	gfp
30	148	69.3491	162.2291	gfp
30	149	25.9170	164.6046	rfp
30	150	37.2866	163.5473	rfp
30	151	77.0873	166.5077	rfp
30	152	48.8015	167.0238	gfp
30	153	32.7168	169.9660	rfp
30	154	39.8198	170.1277	gfp
30	155	58.2367	171.7313	gfp
30	156	45.5828	173.3098	gfp
31	1	6.7120	6.88	gfp
31	2	13.5732	10.0100	gfp
31	3	2.9025	17.1748	gfp
32	1	25.5783	5.1802	gfp
32	2	33.1282	11.6050	gfp
32	3	14.9775	13.0875	gfp
32	4	24.5891	12.1576	gfp
32	5	40.3586	16.1849	gfp
32	6	8.6853	19.8208	gfp
32	7	28.8287	21.6426	gfp
32	8	15.9474	22.7018	gfp
32	9	35.3615	23.2260	gfp
32	10	8.1860	25.6216	gfp
32	11	21.9534	26.4403	gfp
32	12	5.7129	30.3227	gfp
33	1	7.6360	3.9324	rfp
33	2	18.1218	13.2499	rfp
33	3	22.7152	21.5584	rfp
34	1	6.7875	6.1875	gfp
34	2	13.2430	10.0386	gfp
34	3	2.8057	9.94375	gfp
34	4	21.2283	11.1311	cy5
35	1	52.8841	3.3833	gfp
35	2	40.3638	5.2113	gfp
35	3	48.3865	8.9033	gfp
35	4	40.8643	11.2875	gfp
35	5	25.6257	21.3329	gfp
35	6	41.4697	21.7877	gfp
35	7	35.3894	25.8461	gfp
35	8	4.8778	42.1669	gfp
36	1	10.0972	9.7512	gfp
37	1	6.8868	3.8414	gfp
37	2	10.3504	12.6140	gfp
37	3	11.8778	17.5407	gfp
38	1	3.4830	13.0613	rfp
39	1	29.6239	6.5421	gfp
39	2	24.9121	10.3956	gfp
39	3	33.9172	9.5165	gfp
39	4	31.5055	16.1449	gfp
39	5	15.5801	28.3133	cy5
39	6	8.5232	29.9234	gfp
39	7	22.6979	33.3711	gfp
39	8	28.3917	33.8314	cy5
39	9	15.8971	33.6647	cy5
39	10	3.7172	37.5118	cy5
39	11	33.1330	37.7939	gfp
39	12	13.8038	39.1738	cy5
39	13	41.0865	42.2045	gfp
39	14	48.4718	46.0806	rfp
40	1	9.1705	8.0783	gfp
41	1	6.5961	4.1319	gfp
41	2	12.7418	15.1879	gfp
42	1	10.5192	7.0191	rfp
42	2	7.5631	12.7960	rfp
43	1	15.8607	6.2708	gfp
43	2	30.2654	8.7261	gfp
43	3	35.6034	14.7254	gfp
43	4	15.6338	12.7164	rfp
43	5	14.6814	20.3021	gfp
43	6	7.2308	22.0403	gfp
43	7	14.6076	27.5076	gfp
44	1	35.1894	7.5096	rfp
44	2	40.1572	4.5628	rfp
44	3	26.0534	7.1180	rfp
44	4	21.1176	10.8384	rfp
44	5	14.9240	12.5108	rfp
44	6	37.2960	16.2244	rfp
44	7	28.5585	17.1271	rfp
44	8	6.0516	17.0242	rfp
44	9	9.9756	24.6539	rfp
44	10	33.325	23.1739	rfp
44	11	26.4181	27.5827	rfp
44	12	31.6129	30.9836	rfp
44	13	16.7439	32.3168	rfp
44	14	21.6536	64.0669	rfp
44	15	25.5001	69.7901	rfp
44	16	28.2994	76.0596	rfp
45	1	10.2729	17.3824	gfp
45	2	5.0007	26.2857	gfp
45	3	9.0696	31.2712	gfp
46	1	10.0481	15.4863	gfp
46	2	12.8827	23.8615	gfp
47	1	91.9448	4.86975	cy5
47	2	71.8573	10.6081	gfp
47	3	80.5339	11.5329	cy5
47	4	49.6597	11.2981	gfp
47	5	43.5443	14.7501	gfp
47	6	57.9113	15.2711	gfp
47	7	100.4175	14.1825	gfp
47	8	84.7672	19.4758	gfp
47	9	65.8882	19.2168	gfp
47	10	104.3638	19.5229	gfp
47	11	23.2672	23.1810	rfp
47	12	38.3250	21.6825	cy5
47	13	72.9518	22.5779	gfp
47	14	32.7221	24.6082	rfp
47	15	11.0844	26.2419	gfp
47	16	49.6606	27.7041	cy5
47	17	69.9627	29.3773	gfp
47	18	99.7943	30.0492	gfp
47	19	108.3304	35.8916	rfp
47	22	78.2242	35.6183	cy5
47	23	99.5243	41.6591	gfp
47	26	72.5898	43.6011	cy5
47	28	10.3078	50.5264	rfp
47	29	24.2444	50.5566	rfp
47	30	89.7094	50.5021	rfp
47	31	95.9438	52.2071	rfp
47	32	87.7995	57.9616	rfp
47	33	21.7701	60.2045	cy5
47	34	7.8499	59.4499	gfp
47	35	34.4713	60.0538	cy5
47	36	70.8378	61.2540	rfp
47	37	78.1685	65.0009	rfp
47	38	47.1570	65.5688	rfp
47	39	83.7835	63.5735	rfp
47	40	10.578	68.5764	gfp
47	41	53.8285	68.1924	rfp
47	42	4.2497	68.5782	rfp
47	43	65.9737	69.6641	gfp
47	44	72.9647	74.5051	rfp
47	45	6.5454	75.1243	rfp
47	46	56.8205	75.2836	gfp
47	47	22.1105	80.6821	rfp
47	48	63.2876	82.5233	rfp
47	49	32.3478	81.5200	rfp
47	50	37.7605	80.7792	gfp
47	51	10.3180	81.7215	rfp
47	52	74.7952	81.0963	rfp
47	53	47.7156	89.2651	rfp
48	1	13.8046	5.1443	gfp
48	2	24.8509	6.2258	gfp
48	3	18.0747	10.4006	gfp
48	4	6.2686	11.2976	gfp
48	5	12.3993	13.5535	gfp
48	6	23.9536	13.5982	gfp
48	7	3.5730	19.6216	gfp
48	8	18.1766	25.6504	gfp
48	9	30.0763	20.0746	gfp
48	10	38.4041	27.0483	gfp
48	11	5.8074	29.4717	gfp
48	12	24.3996	32.4223	gfp
48	13	11.9903	36.5676	gfp
48	14	31.0675	37.7239	gfp
48	15	23.0563	38.9034	gfp
48	16	9.1689	43.1356	gfp
48	17	31.4487	43.0920	gfp
48	18	17.8231	46.6835	gfp
48	19	29.8893	50.2713	gfp
48	20	27.0479	54.9045	gfp
49	1	6.375	3.48	rfp
49	2	14.5938	5.5313	gfp
49	3	25.7382	19.0378	rfp
50	1	10.1028	9.2538	rfp
50	2	10.7389	16.1642	rfp
51	1	18.5398	6.0174	rfp
51	2	11.5580	9.0959	rfp
51	3	35.3960	10.3332	rfp
51	4	23.3011	18.7964	gfp
51	5	36.0229	20.8373	gfp
51	6	25.5569	25.9340	rfp
51	7	36.2874	27.8452	rfp
51	8	27.1193	31.9744	rfp
52	1	15.5365	8.6676	rfp
52	2	37.6107	12.2263	rfp
52	3	31.9160	11.5870	rfp
52	4	25.2854	11.9325	rfp
52	5	6.7899	15.0791	rfp
52	6	16.512	17.6269	rfp
52	7	30.0223	17.3703	gfp
52	8	40.2253	19.8381	gfp
52	9	5.1825	21.855	rfp
52	10	10.4396	26.3327	rfp
52	11	21.7391	27.5573	gfp
52	12	27.1090	32.3286	gfp
52	13	39.9357	34.1760	gfp
52	14	48.8352	32.9566	gfp
52	15	10.9620	33.4483	rfp
52	16	20.8261	37.0544	gfp
52	17	49.6466	42.1600	gfp
52	18	39.8604	43.0492	gfp
52	19	26.8535	44.5408	gfp
52	20	19.7091	49.0040	gfp
52	21	38.4529	49.2420	rfp
52	22	44.4866	52.8297	gfp
52	23	12.3465	54.3629	rfp
52	24	25.0070	54.8060	rfp
52	25	33.0875	56.3225	rfp
52	26	5.6928	60.6861	rfp
52	27	46.9359	60.3699	rfp
52	28	42.3753	65.4918	gfp
52	29	7.2170	67.6466	rfp
52	30	33.4564	70.5367	rfp
52	31	48.39435	71.5434	gfp
52	32	15.1929	72.4207	rfp
52	33	53.2275	76.8675	gfp
52	34	26.8507	79.1304	gfp
52	35	9.675	78.8061	rfp
52	36	16.6697	79.1487	gfp
52	37	36.5443	79.3746	gfp
52	38	49.4951	82.2860	gfp
52	39	16.0495	85.4488	gfp
52	40	34.1760	86.8670	gfp
52	41	43.3508	86.6761	gfp
52	42	25.6410	89.1072	gfp
52	43	46.6054	91.7058	gfp
52	44	22.4625	95.3925	rfp
52	45	34.8728	98.8933	gfp
52	46	44.7566	97.9939	gfp
53	1	12.7581	3.3497	rfp
53	2	17.114	15.7488	rfp
53	3	10.3004	33.4005	gfp
54	1	76.4491	5.8279	gfp
54	2	104.3384	7.3949	rfp
54	3	88.5249	11.1108	gfp
54	4	23.6195	14.0793	gfp
54	5	60.4430	13.5884	rfp
54	6	69.7827	13.3481	rfp
54	7	50.1476	17.1794	rfp
54	8	10.3078	22.4133	gfp
54	9	32.8075	18.5944	gfp
54	10	114.0377	19.7618	gfp
54	11	78.0348	19.8312	gfp
54	12	86.6704	21.2909	gfp
54	13	94.8548	27.7807	gfp
54	14	80.9663	28.9229	cy5
54	15	61.0720	32.9172	rfp
54	16	33.6272	32.73375	gfp
54	17	106.7475	32.0166	gfp
54	18	17.2165	37.2913	gfp
54	19	50.9802	36.4874	gfp
54	20	38.2255	43.5605	gfp
54	21	50.3582	43.2558	gfp
54	22	28.3800	47.0796	gfp
54	23	63.2129	48.2559	rfp
54	24	4.4376	44.4663	gfp
54	25	42.3225	50.3925	gfp
54	26	15.2252	53.3320	gfp
54	27	53.8085	54.1944	gfp
54	28	32.4775	56.9994	gfp
54	29	22.3554	60.7349	gfp
54	30	36.4275	65.0075	gfp
54	31	28.6854	67.3968	rfp
54	32	31.7774	74.4753	rfp
55	1	8.1860	5.4551	rfp
55	2	17.6053	9.2943	gfp
55	3	26.0058	11.9509	cy5
55	4	35.6379	13.3887	gfp
55	5	34.2645	31.1049	rfp
56	2	44.9081	13.8433	rfp
56	3	53.4721	14.6541	rfp
56	4	42.945	19.5	rfp
56	5	55.3723	23.4741	rfp
56	6	33.2426	31.5813	rfp
56	7	46.8597	25.5305	rfp
56	8	54.6722	30.9770	rfp
56	9	46.6928	35.6319	rfp
56	10	55.1406	36.8816	rfp
56	11	40.5329	40.8146	rfp
56	12	55.0823	47.6486	rfp
56	13	30.6469	46.7201	gfp
56	14	19.1685	52.0635	rfp
56	15	33.3320	56.5219	rfp
56	16	26.0672	56.3454	gfp
56	17	50.0790	56.6031	rfp
56	18	41.3010	59.2278	rfp
56	19	21.3519	63.6190	rfp
56	20	51.5316	63.7280	rfp
56	21	39.6080	66.6294	rfp
56	22	8.9524	67.9161	rfp
56	23	28.6400	71.9605	rfp
56	24	39.1485	76.9635	rfp
56	26	24.1723	85.5080	rfp
56	27	34.9948	85.9427	rfp
57	1	85.2475	7.8999	rfp
57	2	77.2627	7.8709	gfp
57	3	70.2456	9.8702	gfp
57	4	94.3381	10.965	rfp
57	5	103.0340	13.7964	rfp
57	6	45.9206	13.9897	rfp
57	8	70.5701	16.2620	rfp
57	9	83.9011	17.3005	rfp
57	10	109.6852	18.3229	rfp
57	11	36.3487	22.2232	rfp
57	12	25.2625	19.135	rfp
57	13	48.4282	20.8059	rfp
57	14	120.8430	24.3432	rfp
57	15	71.5185	24.4608	rfp
57	17	60.4795	26.273	rfp
57	18	45.1193	28.5796	rfp
57	19	114.7953	28.0135	rfp
57	20	78.1984	28.7401	gfp
57	21	26.5366	29.7855	gfp
57	22	55.0582	30.0917	rfp
57	23	124.3285	31.1739	rfp
57	24	69.4863	32.2913	rfp
57	25	85.13625	32.60625	rfp
57	26	14.5715	35.6703	rfp
57	27	38.7559	33.9571	gfp
57	28	96.2125	36.7096	rfp
57	29	22.5988	35.9672	rfp
57	30	29.9032	37.3157	gfp
57	31	4.3888	37.9428	rfp
57	32	133.9841	38.9565	gfp
57	33	116.4650	41.1661	rfp
57	34	84.2356	39.2749	rfp
57	36	126.6797	41.1116	gfp
57	37	38.8737	41.4338	gfp
57	38	12.1243	43.6944	gfp
57	39	35.1144	46.5856	gfp
57	40	86.9307	44.66625	rfp
57	41	56.6386	46.3741	gfp
57	42	134.6830	46.5023	gfp
57	43	108.1194	47.5918	rfp
57	44	95.9856	48.4706	gfp
57	45	24.5015	50.7343	rfp
57	46	82.4278	50.7700	rfp
57	47	103.3977	54.5545	gfp
57	48	114.3069	52.20114	gfp
57	49	141.8497	54.1356	rfp
57	50	90.6568	53.0890	gfp
57	51	52.3690	53.4826	rfp
57	52	123.9518	55.3685	gfp
57	53	31.7779	54.3342	rfp
57	54	40.7083	55.1915	gfp
57	55	73.0366	56.7408	rfp
57	56	95.2381	57.1003	rfp
57	57	82.4338	56.9142	rfp
57	58	33.7107	59.8674	rfp
57	59	43.0565	60.5152	gfp
57	60	106.7593	62.9940	rfp
57	61	144.7314	64.1502	rfp
57	62	63.5127	67.4744	rfp
57	63	95.6049	63.9718	rfp
57	65	36.7829	65.9632	rfp
57	66	96.5629	71.7108	rfp
57	67	105.4110	71.2060	rfp
57	69	40.4310	75.7612	rfp
57	70	49.1998	76.2556	rfp
57	71	57.6861	77.3260	rfp
57	73	99.2355	80.5416	gfp
57	74	64.4371	80.2002	rfp
57	75	107.9653	82.5803	gfp
57	76	120.9771	84.3862	rfp
57	77	81.9477	84.0276	rfp
57	78	94.2095	85.8640	gfp
57	79	60.1475	87.0629	gfp
57	80	68.8148	86.9360	rfp
57	81	52.7239	86.3811	rfp
57	82	88.4611	90.1079	gfp
57	83	75.1425	90.0804	rfp
57	84	111.9338	89.6616	gfp
57	85	55.4196	93.1823	rfp
57	86	80.7459	94.1834	rfp
57	87	93.7196	95.0042	rfp
58	1	56.4501	6.2919	rfp
58	2	32.8657	8.2164	gfp
58	3	41.5150	6.2696	gfp
58	4	65.7813	13.4898	rfp
58	5	19.7941	16.5427	gfp
58	6	52.4760	19.0580	rfp
58	7	60.5901	19.7595	rfp
58	8	27.0103	20.4389	gfp
58	9	32.8702	24.0166	gfp
58	10	44.6413	25.8831	gfp
58	11	23.9983	26.3891	gfp
58	12	51.7528	27.7689	cy5
58	13	7.7734	28.8137	rfp
58	14	18.0003	33.5161	gfp
58	15	56.8714	33.8039	cy5
58	16	77.3205	34.0962	gfp
58	17	6.1198	36.0586	gfp
58	18	35.6492	36.68115	cy5
58	19	50.29925	35.59325	rfp
58	20	68.5344	37.0496	gfp
58	21	87.7709	38.4793	gfp
58	22	26.22375	41.6025	cy5
58	23	56.7324	43.6296	rfp
58	24	73.8829	43.8183	gfp
58	25	86.7699	47.6306	gfp
58	26	48.0267	46.4443	gfp
58	27	99.8577	46.7991	gfp
58	28	53.2990	49.3110	cy5
58	29	39.2429	49.7834	cy5
58	30	5.2480	51.8052	rfp
58	31	74.2160	51.6293	cy5
58	32	108.2341	55.9891	gfp
58	33	44.2090	55.9074	gfp
58	34	12.5482	58.7683	gfp
58	35	47.9604	62.0795	cy5
58	36	77.056	62.5793	gfp
58	37	86.4074	64.5339	gfp
58	38	7.3183	65.6081	rfp
58	39	115.6213	67.4976	rfp
58	40	16.9865	68.2065	rfp
58	41	70.1637	70.7981	rfp
58	42	62.9716	72.8289	rfp
58	43	20.9940	73.5929	cy5
58	44	27.4197	75.5582	rfp
58	45	117.7966	76.8345	rfp
58	46	104.3193	79.9990	gfp
58	47	113.3569	81.4559	gfp
58	48	85.6318	82.3665	rfp
58	49	31.6805	83.4657	gfp
58	50	12.0979	85.2640	rfp
58	51	61.3084	85.7813	rfp
58	52	22.6894	89.1244	gfp
58	53	115.4134	87.9385	gfp
58	54	43.8021	90.9533	rfp
58	55	12.1725	91.2075	rfp
58	56	55.0337	91.9580	rfp
58	57	62.6168	93.3936	cy5
58	58	95.5749	93.8327	rfp
58	59	40.6598	96.7087	gfp
58	60	85.0641	97.4329	rfp
58	61	116.8678	102.1285	rfp
58	62	54.7343	99.0277	gfp
58	63	19.3685	100.6163	gfp
58	64	93.5961	100.3412	rfp
58	65	64.1279	102.4877	rfp
58	66	57.0071	105.5580	gfp
58	67	102.2947	108.6088	gfp
58	68	39.6353	108.3027	gfp
58	69	21.7167	107.1940	rfp
58	70	89.9403	109.2469	rfp
58	71	27.3075	111.015	rfp
58	72	77.9046	109.9118	rfp
58	73	70.3314	110.6281	gfp
58	74	111.1037	112.5128	rfp
58	75	55.3254	113.7980	gfp
58	76	34.9846	115.3269	gfp
58	77	60.98862	118.3781	gfp
58	78	70.5963	119.2938	gfp
58	79	45.3840	118.9899	gfp
58	80	102.8874	119.3200	rfp
58	81	78.8321	123.1612	gfp
58	82	87.1883	122.7069	rfp
58	83	95.4225	123.2425	rfp
58	84	54.0608	124.32375	gfp
58	85	66.6020	129.6565	rfp
59	1	15.1106	5.8109	rfp
60	1	61.6589	2.8349	rfp
60	2	58.1811	7.9562	gfp
60	3	52.5442	12.2433	gfp
60	4	46.7734	13.5614	rfp
60	5	75.8318	14.3894	gfp
60	6	66.7097	15.9379	gfp
60	7	83.9126	16.3609	gfp
60	8	56.7534	16.7108	gfp
60	9	72.111	23.7231	gfp
60	10	88.7803	23.5376	gfp
60	11	81.3345	23.1797	gfp
60	12	43.5375	24.4526	gfp
60	13	33.5564	28.1559	rfp
60	14	59.0835	28.21875	gfp
60	15	65.4128	33.0644	gfp
60	16	77.8586	36.0957	gfp
60	17	34.3034	34.5483	gfp
60	18	27.0515	37.6603	gfp
60	19	20.0923	37.4868	rfp
60	20	14.2348	43.0717	rfp
60	21	32.1241	44.8196	gfp
60	22	22.6625	46.3985	gfp
60	23	5.5947	44.7995	rfp
60	24	41.3429	48.9571	gfp
60	25	6.7983	51.1034	rfp
60	26	50.4525	51.375	gfp
60	27	76.3203	52.4343	rfp
60	28	69.0781	53.2265	gfp
60	29	61.0994	55.1028	gfp
60	30	16.3712	56.3127	rfp
60	31	30.8173	57.5266	gfp
60	32	72.0757	58.9201	gfp
60	33	21.4386	62.5087	gfp
60	34	48.6975	60.6359	gfp
60	35	68.7294	65.4245	gfp
60	36	31.0665	67.9536	gfp
60	37	53.8414	68.9505	gfp
60	38	61.7642	72.7799	gfp
60	39	52.4350	74.7854	gfp
61	1	18.7798	6.3582	gfp
61	2	8.62365	9.4944	gfp
61	3	59.3595	10.3395	gfp
61	4	50.8236	10.9531	gfp
61	5	13.0114	14.6239	gfp
61	6	25.5902	14.5125	gfp
61	7	4.6137	19.2908	gfp
61	8	16.8852	19.8261	gfp
61	9	64.2178	20.5271	gfp
61	10	74.09975	21.46775	gfp
61	11	78.1638	26.4280	gfp
61	12	42.7427	27.0998	gfp
61	13	54.9183	28.6012	gfp
61	14	82.8825	29.7223	gfp
61	15	20.9797	31.6265	gfp
61	16	34.5286	33.1223	gfp
61	17	40.6203	38.2250	gfp
61	18	63.4714	34.8130	gfp
61	19	78.3214	35.3598	gfp
61	20	21.8245	39.4447	gfp
61	21	88.6034	39.0085	gfp
61	22	70.8627	40.9709	cy5
61	23	31.1759	41.7371	gfp
61	24	93.0969	44.0713	gfp
61	25	85.6915	48.5199	gfp
61	26	76.7798	48.3812	gfp
61	27	30.5376	50.2039	gfp
61	28	95.8685	54.2015	gfp
61	29	43.4454	57.0167	gfp
61	30	80.4119	58.6432	gfp
61	31	60.8554	58.8441	rfp
61	32	51.7697	59.6738	cy5
61	33	90.0316	60.6007	gfp
61	34	71.1373	60.2139	cy5
61	35	67.8881	65.2474	cy5
61	36	85.0997	66.3947	gfp
61	37	60.6551	69.4727	rfp
61	38	51.4502	68.2836	gfp
61	39	73.4998	69.8162	gfp
61	40	81.2257	73.6438	rfp
61	41	95.3360	79.7939	rfp
62	1	4.1155	18.2477	gfp
63	1	17.6499	7.7360	cy5
63	2	38.4361	9.2548	gfp
63	3	25.1733	12.5518	cy5
63	4	44.3798	16.1128	gfp
63	5	15.7191	17.6454	cy5
63	6	29.6297	21.2111	gfp
63	7	48.7099	24.4356	rfp
63	8	40.2571	26.9614	gfp
63	9	32.0723	28.1891	cy5
63	10	26.6427	36.1538	cy5
63	11	42.3996	33.2540	gfp
63	12	20.4173	46.6243	gfp
63	13	17.7409	57.6431	gfp
64	1	162.9992	11.6634	rfp
64	2	171.6727	13.1843	rfp
64	3	185.0954	16.7420	rfp
64	4	119.7413	18.2535	rfp
64	5	156.5594	15.2980	rfp
64	6	177.3028	17.7375	rfp
64	7	130.4211	26.7675	rfp
64	8	189.6945	24.424	rfp
64	9	149.3277	25.8461	rfp
64	10	157.4445	25.671	rfp
64	11	176.7417	27.0162	rfp
64	12	170.0331	32.1067	rfp
64	13	158.0932	34.4145	rfp
64	14	182.4451	34.8734	rfp
64	15	163.7483	35.6083	rfp
64	16	117.5844	40.5901	rfp
64	17	163.0685	45.2496	rfp
64	19	119.6417	47.4249	rfp
64	20	130.2966	48.2368	rfp
64	21	136.8241	48.2979	rfp
64	22	182.1886	49.1275	rfp
64	23	101.7367	50.4965	rfp
64	24	110.0410	51.3003	rfp
64	25	158.1132	55.9915	rfp
64	26	128.355	53.9531	gfp
64	27	122.0961	55.7925	rfp
64	28	91.55775	56.50845	rfp
64	29	97.8550	56.8287	rfp
64	30	115.8063	58.0270	rfp
64	31	132.87	58.74	rfp
64	32	142.2628	62.1216	rfp
64	33	108.5280	61.8998	rfp
64	34	184.4902	62.7907	rfp
64	35	125.2562	63.1189	rfp
64	36	87.8171	63.3382	rfp
64	37	97.7140	64.8470	gfp
64	38	163.6441	63.7526	gfp
64	39	152.62635	65.0031	gfp
64	40	173.5799	69.7867	gfp
64	41	352.3347	67.5535	rfp
64	42	344.8131	69.8699	rfp
64	43	363.8932	68.2824	rfp
64	44	90.1340	70.1058	rfp
64	45	161.9243	71.2832	gfp
64	46	188.8868	69.9685	rfp
64	47	327.2762	71.8856	rfp
64	49	200.02482	76.0197	rfp
64	50	182.4705	72.4199	rfp
64	51	316.4576	72.5554	rfp
64	52	112.0005	73.7537	rfp
64	53	217.52625	76.0147	rfp
64	54	307.9277	74.2182	rfp
64	55	355.3691	73.4596	rfp
64	56	371.6022	72.5625	gfp
64	57	98.3914	73.6311	rfp
64	58	381.1551	74.2873	gfp
64	60	143.1542	75.9253	gfp
64	61	153.3281	75.9039	gfp
64	62	365.0048	78.7371	rfp
64	63	103.7542	78.0950	rfp
64	64	334.2636	76.8395	rfp
64	65	298.8940	78.9148	gfp
64	66	351.0333	77.9128	rfp
64	67	374.4435	78.1642	gfp
64	68	168.5743	80.1305	rfp
64	69	388.6789	78.0071	rfp
64	70	315.8224	78.3675	rfp
64	71	340.6744	79.1512	rfp
64	72	288.3438	81.6731	gfp
64	73	323.5166	80.1623	rfp
64	74	381.4116	84.0907	gfp
64	75	227.4949	86.1289	rfp
64	76	346.6924	83.9673	gfp
64	77	161.43	84.3675	rfp
64	78	303.0425	83.4944	rfp
64	79	387.6411	84.6388	gfp
64	80	139.1230	87.1118	rfp
64	81	311.3825	86.0639	rfp
64	82	355.4104	84.3363	rfp
64	83	106.5291	86.2142	rfp
64	84	91.6038	87.6180	rfp
64	85	149.769	85.5399	gfp
64	86	210.2293	86.2140	gfp
64	87	278.5755	84.7360	rfp
64	88	393.0010	85.1463	rfp
64	90	187.9546	88.3886	rfp
64	91	298.6859	88.0221	cy5
64	92	359.7041	88.7493	rfp
64	93	374.7517	88.1567	gfp
64	94	157.4177	88.8467	rfp
64	95	202.5221	88.7347	gfp
64	96	290.3641	87.6853	rfp
64	97	274.3348	89.9712	gfp
64	98	366.7983	89.2829	gfp
64	99	85.4035	91.3054	rfp
64	100	113.3065	89.5051	rfp
64	101	284.6216	90.9220	gfp
64	102	216.4140	91.3171	gfp
64	103	319.9035	91.3006	rfp
64	104	394.6289	93.5778	rfp
64	105	224.7395	92.9998	gfp
64	106	307.5256	92.2868	rfp
64	107	383.9967	93.3839	gfp
64	108	133.4757	93.6377	rfp
64	109	146.4588	94.6756	rfp
64	110	194.3931	93.2893	gfp
64	112	348.0705	93.8413	gfp
64	113	106.9336	93.3141	rfp
64	114	211.6878	95.3444	gfp
64	115	437.1064	95.1832	rfp
64	116	71.5097	95.4563	rfp
64	117	155.3336	96.1754	rfp
64	118	405.2447	97.2165	rfp
64	119	62.5193	101.1822	rfp
64	120	231.8238	95.4277	rfp
64	121	78.3863	97.4858	rfp
64	122	274.6029	98.3201	rfp
64	123	284.2365	99.7452	rfp
64	124	308.2009	98.5710	gfp
64	125	111.3384	98.6964	rfp
64	126	317.0820	98.8048	rfp
64	127	387.6802	99.0251	rfp
64	128	181.0910	101.0291	rfp
64	129	196.4501	100.5883	rfp
64	130	239.983	101.007	rfp
64	131	351.3264	101.4679	gfp
64	132	359.7294	99.3687	rfp
64	133	162.8625	99.2718	cy5
64	134	441.5729	99.9222	rfp
64	135	206.9954	100.6035	gfp
64	136	300.6388	102.9119	rfp
64	137	88.9201	105.7778	rfp
64	138	117.7001	103.2186	rfp
64	139	77.6572	103.8736	cy5
64	140	166.4219	105.8056	rfp
64	141	107.242	104.9917	rfp
64	142	125.2203	106.1541	rfp
64	143	314.6003	105.0818	gfp
64	145	210.3726	107.3632	gfp
64	146	321.8360	107.3119	rfp
64	147	72.1910	107.66598	cy5
64	148	307.6602	106.5742	rfp
64	149	140.2710	107.2519	rfp
64	151	271.7180	110.9832	rfp
64	152	112.9572	107.7340	rfp
64	153	201.4273	109.7020	gfp
64	155	380.3231	109.2718	rfp
64	156	258.3739	111.5993	gfp
64	157	158.1429	111.0579	rfp
64	158	327.0508	111.3198	rfp
64	159	59.2460	112.9029	rfp
64	161	85.6281	112.9273	gfp
64	162	116.5940	114.8380	rfp
64	163	136.0728	112.0521	rfp
64	164	126.1165	112.6663	rfp
64	165	194.6386	115.5186	rfp
64	166	144.5776	115.9846	rfp
64	167	400.0967	115.4286	rfp
64	168	73.9600	114.2486	cy5
64	169	79.7189	114.8945	cy5
64	170	351.9396	114.2111	rfp
64	171	51.2010	114.6843	rfp
64	174	332.1502	114.5495	rfp
64	175	339.6614	115.2202	rfp
64	176	156.4056	116.7313	rfp
64	177	206.16006	117.54738	rfp
64	178	104.0553	119.1193	rfp
64	179	383.7406	117.3618	gfp
64	180	392.9032	116.5347	rfp
64	181	90.5953	118.8354	rfp
64	182	123.9216	118.1710	rfp
64	183	133.4043	117.6740	rfp
64	184	325.0024	121.7101	gfp
64	185	370.5167	119.6565	rfp
64	186	58.5519	120.9337	rfp
64	187	68.3673	121.4904	rfp
64	188	130.2856	121.9006	rfp
64	189	48.7554	122.2523	rfp
64	190	75.1627	120.6855	rfp
64	191	331.2982	120.1111	rfp
64	192	388.5300	121.53	rfp
64	193	138.5395	121.6199	rfp
64	194	248.8486	121.5270	rfp
64	195	280.9217	125.3967	rfp
64	196	152.7831	123.1336	rfp
64	197	255.3405	122.6014	gfp
64	198	316.2262	122.1787	rfp
64	199	335.7225	123.1592	rfp
64	200	357.6299	122.9461	rfp
64	201	377.4066	128.2754	rfp
64	202	403.3920	122.3593	gfp
64	203	263.1806	125.1780	gfp
64	204	412.0930	122.8353	gfp
64	205	84.0405	125.8588	rfp
64	206	143.8135	125.6138	rfp
64	208	305.58165	126.15555	rfp
64	209	269.0816	126.7768	gfp
64	210	160.4139	128.1997	rfp
64	211	175.6566	128.9711	rfp
64	213	346.9179	127.8153	rfp
64	214	400.6247	128.2298	rfp
64	215	138.6794	128.3064	rfp
64	216	297.1130	130.4709	rfp
64	217	44.0041	130.2077	rfp
64	218	242.9512	129.3080	rfp
64	219	314.8406	128.9530	gfp
64	220	249.5362	129.7453	rfp
64	221	367.2140	130.1467	rfp
64	222	148.1520	134.3099	rfp
64	224	336.5518	130.4824	rfp
64	225	355.6541	132.2338	gfp
64	226	393.0644	132.0153	rfp
64	227	406.3706	130.9213	gfp
64	228	255.4200	131.2079	rfp
64	229	275.9870	133.1195	gfp
64	231	260.4375	133.9575	rfp
64	232	289.8828	135.8427	rfp
64	233	92.2054	139.0254	rfp
64	234	233.1752	134.8204	gfp
64	235	267.4290	133.3128	rfp
64	236	308.3935	134.8202	gfp
64	237	325.8093	135.5856	rfp
64	238	415.3960	135.0598	gfp
64	239	61.5258	135.5438	rfp
64	240	76.9317	136.0199	rfp
64	241	165.0186	135.0476	rfp
64	242	346.8906	133.9569	rfp
64	243	362.7262	136.5902	rfp
64	244	426.7622	138.2578	rfp
64	245	37.4628	136.1243	rfp
64	246	282.6650	137.2051	gfp
64	247	317.7929	140.4762	rfp
64	248	398.6664	137.2721	rfp
64	250	407.1540	138.1254	gfp
64	251	272.0347	138.8860	rfp
64	252	343.3526	139.6132	rfp
64	253	296.2530	139.9989	rfp
64	254	44.4182	141.2116	rfp
64	255	160.5626	141.9764	rfp
64	256	389.0835	139.9804	cy5
64	257	379.2166	141.5527	cy5
64	259	310.5277	144.6393	rfp
64	260	356.8046	141.2006	gfp
64	261	394.1984	141.5775	cy5
64	263	267.0599	143.0467	rfp
64	264	333.2852	143.8721	rfp
64	266	368.3198	143.3140	rfp
64	267	420.6370	143.6121	gfp
64	268	150.4344	145.9278	rfp
64	269	232.4093	145.985	rfp
64	270	405.2414	147.9917	gfp
64	271	57.0881	145.8812	rfp
64	272	254.5199	145.4379	rfp
64	274	372.1566	147.9938	rfp
64	275	39.3420	147.0985	rfp
64	276	100.3282	147.8924	rfp
64	277	343.2422	148.2358	rfp
64	278	356.1670	147.3825	rfp
64	279	304.8983	148.3194	rfp
64	280	391.7569	151.2727	rfp
64	281	91.6160	149.8845	gfp
64	282	167.6382	150.1501	rfp
64	283	46.1752	151.7402	rfp
64	284	245.9142	149.4069	rfp
64	286	84.3688	150.0279	rfp
64	287	379.4235	152.4674	rfp
64	288	211.9603	150.3072	rfp
64	289	221.794	151.7201	rfp
64	290	419.0690	155.5906	rfp
64	291	60.5004	153.0276	rfp
64	292	350.3013	152.0124	rfp
64	294	37.4209	154.8492	rfp
64	295	242.0288	156.5465	gfp
64	297	96.1259	158.1165	rfp
64	298	229.7801	155.8822	rfp
64	300	338.2023	157.0575	rfp
64	301	363.1643	155.4626	rfp
64	302	408.9429	155.8879	gfp
64	303	51.6684	156.9989	gfp
64	304	203.1502	156.9169	rfp
64	305	253.2479	156.1564	rfp
64	306	85.0045	161.5818	rfp
64	307	174.1949	157.3759	rfp
64	308	187.0941	157.1933	gfp
64	309	194.9392	158.7759	rfp
64	310	66.3950	160.5932	rfp
64	313	346.1727	160.3879	rfp
64	314	392.3851	160.8362	gfp
64	315	213.7400	162.1648	rfp
64	316	247.2557	162.1224	rfp
64	317	56.2124	162.4426	gfp
64	318	75.0751	162.3619	rfp
64	319	253.9365	162.76575	rfp
64	320	381.4387	164.9872	rfp
64	321	264.5271	164.6853	rfp
64	322	368.4547	166.2088	gfp
64	323	414.7499	163.0808	gfp
64	324	223.49766	165.58698	rfp
64	325	360.9874	164.4823	gfp
64	326	405.4674	165.7820	gfp
64	327	38.0843	165.6184	rfp
64	328	336.9903	166.1709	rfp
64	329	398.2119	167.4398	rfp
64	330	47.4368	168.2600	gfp
64	331	183.4422	168.0582	rfp
64	332	234.4651	165.9357	rfp
64	333	355.8551	167.6871	rfp
64	334	412.4775	169.1568	rfp
64	335	390.5554	168.4473	rfp
64	336	195.2900	171.1566	rfp
64	337	245.3977	170.5591	gfp
64	338	343.7997	171.0643	gfp
64	339	72.0807	169.8254	gfp
64	340	83.0422	173.0867	rfp
64	341	349.9645	169.6246	gfp
64	342	19.3237	172.9914	rfp
64	343	169.5275	172.3611	rfp
64	344	5.3535	175.3653	rfp
64	345	232.7232	172.8481	rfp
64	346	42.2475	174.193	rfp
64	348	160.2995	176.5560	rfp
64	349	151.2835	176.83578	rfp
64	350	326.6653	175.5656	cy5
64	351	278.4016	176.3164	rfp
64	352	350.2790	175.9531	rfp
64	353	251.8432	177.1331	rfp
64	354	11.8626	177.9073	rfp
64	355	76.4848	178.6144	rfp
64	356	245.0713	177.2173	rfp
64	357	226.9924	178.8553	rfp
64	358	285.6361	177.6201	gfp
64	359	300.1252	177.9755	rfp
64	360	49.6590	178.9696	rfp
64	361	263.2756	179.0788	rfp
64	362	343.1894	180.8048	rfp
64	363	65.355	179.3025	gfp
64	364	168.4904	179.4491	rfp
64	365	293.8995	183.01875	rfp
64	366	237.2757	181.9684	rfp
64	367	304.0993	182.0581	rfp
64	368	329.1276	181.7124	rfp
64	370	254.001	183.8304	gfp
64	371	54.1168	185.0265	rfp
64	373	276.7864	187.8453	gfp
64	374	334.1525	186.1025	rfp
64	375	12.0588	185.0784	rfp
64	376	158.1459	187.1256	rfp
64	377	244.7857	186.5601	gfp
64	378	67.7180	186.3279	rfp
64	379	227.9228	187.9933	rfp
64	380	265.4352	187.5934	gfp
64	382	258.2879	188.1672	gfp
64	383	237.5701	191.5857	gfp
64	384	220.1115	192.0123	rfp
64	385	138.7528	195.1088	rfp
64	386	148.0014	192.9247	rfp
64	388	163.7500	194.9088	rfp
64	389	298.4777	196.0294	rfp
64	390	258.0945	193.9202	cy5
64	392	263.4	201.485	cy5
64	393	251.5004	200.6730	gfp
64	396	241.9635	198.3204	gfp
64	397	156.6866	203.2234	rfp
64	399	146.8625	204.2375	gfp
64	400	129.5241	204.11025	gfp
64	401	294.9527	205.7350	rfp
64	402	233.1475	204.2775	gfp
64	403	271.8291	205.16375	gfp
64	404	138.675	204.5264	rfp
64	405	219.1681	208.8627	rfp
64	406	255.4247	209.1716	rfp
64	407	211.8644	210.1223	gfp
64	408	242.2651	210.0826	rfp
64	409	65.4286	210.8567	rfp
64	410	126.3891	212.4347	gfp
64	411	151.4480	211.2114	rfp
64	412	249.6520	209.5880	rfp
64	413	262.2776	211.1524	gfp
64	414	279.1543	213.5734	gfp
64	415	287.8028	213.5045	rfp
64	416	224.8386	211.5366	gfp
64	417	57.0616	213.7547	rfp
64	418	134.2614	214.3151	rfp
64	419	143.4849	214.1428	rfp
64	420	162.2892	214.6996	rfp
64	421	203.6836	214.1214	gfp
64	422	176.5194	215.5024	rfp
64	423	215.9414	216.2346	gfp
64	424	236.2904	217.2629	rfp
64	425	255.2135	216.1656	rfp
64	426	116.2603	216.8288	rfp
64	427	229.7571	216.6555	rfp
64	428	246.476	217.3274	rfp
64	429	64.1284	218.5168	rfp
64	430	184.7397	218.8837	rfp
64	431	262.2707	218.9123	gfp
64	432	106.7873	219.4155	rfp
64	433	150.6156	220.1224	rfp
64	434	200.7695	221.0958	gfp
64	435	171.5249	221.71875	rfp
64	436	132.5121	223.1027	gfp
64	437	209.3230	226.1698	gfp
64	438	165.1081	221.4699	rfp
64	439	227.212	222.5035	rfp
64	440	251.8219	223.1384	rfp
64	441	115.4977	225.75	rfp
64	442	141.5562	224.4281	gfp
64	443	156.0118	224.6457	gfp
64	444	185.3802	226.2684	gfp
64	445	122.8464	225.8895	rfp
64	446	220.4974	226.0278	rfp
64	447	237.9516	227.7384	gfp
64	448	271.7569	227.6168	gfp
64	449	108.3550	226.1618	rfp
64	450	245.59278	228.9363	gfp
64	451	162.4464	228.4236	gfp
64	452	195.0643	228.4536	gfp
64	453	178.6563	229.7420	rfp
64	454	227.3564	231.8714	rfp
64	455	252.5519	232.4752	rfp
64	456	130.0884	230.5673	rfp
64	457	189.1547	232.9299	gfp
64	458	199.8561	233.4696	rfp
64	459	217.2575	234.2949	gfp
64	460	171.3926	234.55425	rfp
64	461	205.9969	236.5250	gfp
64	462	177.4679	235.7475	rfp
64	463	182.4724	236.3251	rfp
64	464	233.3825	236.9859	rfp
64	465	244.2367	238.2493	rfp
64	466	268.2871	236.6953	rfp
64	467	261.3210	238.9183	gfp
64	468	189.2202	241.1830	rfp
64	469	214.6004	242.0418	rfp
64	470	224.3401	242.5120	rfp
64	471	273.2524	242.8283	rfp
64	472	254.42025	243.4794	rfp
64	473	229.6308	246.9939	rfp
64	474	236.3200	244.9007	rfp
64	475	248.3187	248.0952	rfp
64	476	266.0102	246.9391	rfp
64	477	259.3019	249.7882	rfp
64	478	240.2698	250.3773	rfp
64	479	254.345	254.4525	rfp
64	480	246.1855	254.7986	rfp
65	1	16.1912	6.2598	gfp
65	2	17.4489	13.2847	gfp
65	3	8.4889	17.6789	gfp
65	4	14.4486	22.2002	gfp
65	5	13.6888	30.2583	gfp
66	1	50.0512	7.2078	rfp
66	2	80.6682	9.1464	rfp
66	3	40.5251	12.3720	rfp
66	4	61.4517	14.4676	gfp
66	5	70.4864	15.2029	gfp
66	6	81.9389	16.1131	gfp
66	7	48.1827	17.3158	gfp
66	8	37.9459	20.3999	rfp
66	9	89.9591	20.0534	gfp
66	10	53.277	23.4436	gfp
66	11	90.8849	26.1772	gfp
66	12	62.3213	29.4192	gfp
66	13	83.9074	31.1235	gfp
66	14	96.0063	32.9213	rfp
66	15	9.718	34.8139	rfp
66	16	63.4902	34.1268	gfp
66	17	89.5854	39.1068	gfp
66	18	42.1198	39.1758	rfp
66	19	17.0464	40.6983	rfp
66	20	78.8159	43.4513	gfp
66	21	97.16925	41.63475	rfp
66	22	64.2996	42.6711	gfp
66	23	6.9434	42.4404	rfp
66	24	52.116	46.4869	gfp
66	25	11.3547	48.5833	gfp
66	26	92.3554	52.4153	rfp
66	27	23.4529	50.5549	gfp
66	28	4.7039	52.3816	rfp
66	29	61.6970	53.7168	gfp
66	30	45.8605	56.0445	gfp
66	31	74.7837	54.5070	gfp
66	32	31.1196	55.5384	gfp
66	33	68.8592	58.9450	gfp
66	34	85.7298	59.0514	gfp
66	35	8.1342	57.6917	gfp
66	36	52.8271	60.1816	gfp
66	37	25.1481	61.7622	gfp
66	38	5.8440	63.5573	gfp
66	39	17.7627	64.7973	gfp
66	40	61.7682	65.4549	gfp
66	41	71.2214	65.8060	gfp
66	42	84.8289	68.1845	rfp
66	43	27.5978	67.8622	gfp
66	44	49.3759	72.2215	gfp
66	45	7.8736	71.2269	gfp
66	46	15.4205	71.6294	gfp
66	47	71.0936	73.0612	gfp
66	48	31.7691	75.0463	gfp
66	49	81.4798	76.5233	gfp
66	50	17.6577	79.2519	gfp
66	51	36.9863	81.2384	gfp
66	52	45.1858	79.3171	gfp
66	53	68.1483	82.0830	rfp
66	54	74.4241	85.6795	gfp
66	55	42.6052	91.5927	rfp
66	56	35.1402	93.0735	rfp
66	57	70.2319	93.1853	rfp
66	58	49.4671	95.2181	rfp
66	59	64.5147	97.3987	rfp
66	60	54.4298	99.9726	rfp
67	1	24.9863	7.90125	rfp
67	2	37.4941	9.3595	gfp
67	3	15.3280	9.8863	rfp
67	4	32.5413	15.3760	rfp
67	5	9.8867	16.1087	gfp
67	6	23.0788	16.2283	gfp
67	7	16.5077	18.8469	rfp
67	8	13.8179	24.7023	gfp
67	9	27.6173	23.5835	gfp
68	1	59.4886	7.2291	rfp
68	2	49.9536	11.8420	gfp
68	3	29.5391	16.0835	rfp
68	4	65.7933	15.2506	rfp
68	5	38.9304	17.8895	cy5
68	6	56.8158	16.4039	gfp
68	7	10.9224	21.1876	rfp
68	8	48.1721	22.7310	gfp
68	9	29.2152	23.3606	gfp
68	10	5.6553	25.1665	rfp
68	11	22.7560	29.0978	gfp
68	12	60.4758	25.155	gfp
68	13	14.9864	29.8082	gfp
68	14	31.1268	29.0695	gfp
68	15	7.4487	30.0653	gfp
68	16	35.9977	32.2278	gfp
68	17	55.9594	32.8912	rfp
68	18	30.9734	36.5321	gfp
68	19	14.5247	39.0833	rfp
68	20	22.1137	41.3984	rfp
68	21	28.1391	45.0643	gfp
68	22	35.9333	46.7738	rfp
69	1	12.8414	24.4690	rfp
69	2	7.9033	28.1831	rfp
70	1	12.7649	8.6248	cy5
70	2	21.1384	9.4346	cy5
70	3	17.4526	17.9710	cy5
71	1	4.8597	6.0608	cy5
71	2	10.2266	10.4275	cy5
72	1	12.2505	3.0297	gfp
72	2	16.7239	8.0337	rfp
72	3	6.7170	8.2914	rfp
72	4	2.5671	12.1905	rfp
73	1	10.9263	9.1268	gfp
74	1	19.3782	9.40625	cy5
74	2	9.5713	8.9494	cy5
74	3	30.8086	13.4594	cy5
74	4	8.4656	14.7774	cy5
74	5	25.6287	15.8630	cy5
74	6	20.6524	16.4351	cy5
74	7	14.6950	18.5650	cy5
74	8	29.1227	20.6889	cy5
74	9	10.3603	22.9781	cy5
74	10	22.7972	26.0365	cy5
74	11	14.9023	27.7740	rfp
75	1	66.3068	5.6224	rfp
75	2	59.7075	8.4225	rfp
75	3	68.6499	11.8473	gfp
75	4	57.7791	14.8544	gfp
75	5	71.4496	18.5406	gfp
75	6	38.1254	20.7253	gfp
75	7	66.6298	24.1069	gfp
75	8	48.1659	24.2159	gfp
75	9	30.0971	27.5127	gfp
75	10	38.7797	28.0803	gfp
75	11	95.3584	33.5974	gfp
75	12	63.8550	32.1855	gfp
75	13	12.3908	33.3193	gfp
75	14	20.6461	33.4731	gfp
75	15	72.3790	38.3831	gfp
75	16	8.5521	40.4602	rfp
75	18	55.7925	42.7897	gfp
75	19	63.4170	45.2222	gfp
75	20	16.2934	46.0661	rfp
75	21	32.7403	49.2344	gfp
75	22	70.0255	48.0095	gfp
75	23	62.0646	54.7305	gfp
75	24	53.2277	57.6061	gfp
75	25	39.6735	60.7475	gfp
75	26	65.5376	61.7097	gfp
75	27	50.0578	64.8928	gfp
75	28	38.4466	69.9211	gfp
75	29	57.6853	68.5900	gfp
75	30	13.2321	71.8742	gfp
75	31	28.3437	72.8941	gfp
75	32	48.1096	76.6158	gfp
75	33	17.9194	79.9166	gfp
75	34	39.5227	78.4991	gfp
75	35	8.4445	81.8492	gfp
75	36	11.2584	89.7932	gfp
75	37	25.2906	94.9627	gfp
75	38	18.2142	100.4704	gfp
75	39	32.8167	101.8317	gfp
76	1	67.4893	3.1878	rfp
76	2	9.6185	8.5280	gfp
76	3	16.5697	10.7172	rfp
76	4	69.2755	11.2193	rfp
76	5	23.5588	15.3453	rfp
76	6	76.4635	14.1342	rfp
76	7	56.5503	16.1872	gfp
76	8	66.4565	16.7413	gfp
76	9	10.2440	17.2897	rfp
76	10	44.1677	16.7366	gfp
76	11	37.4438	19.7401	gfp
76	12	18.5098	20.1393	gfp
76	13	30.4494	21.9972	gfp
76	14	79.8275	21.2733	rfp
76	15	49.9933	22.6096	rfp
76	16	42.2782	26.0119	gfp
76	17	27.6531	28.6724	gfp
76	18	58.2943	26.6828	gfp
76	19	15.8690	27.7317	gfp
76	20	78.0823	27.7112	gfp
76	21	20.8669	30.4583	gfp
76	22	72.8635	31.0030	gfp
76	23	51.2831	31.4382	gfp
76	24	64.3596	32.0523	gfp
76	25	41.8020	34.9112	gfp
76	26	80.0889	35.2264	rfp
76	27	31.7946	37.9442	gfp
76	28	39.8124	41.9576	gfp
76	29	21.6602	42.0501	gfp
76	30	87.6988	43.5140	gfp
76	31	73.4064	44.0750	gfp
76	32	29.2447	45.3697	rfp
76	33	40.71885	48.1622	rfp
76	34	35.6900	52.417	rfp
76	35	75.9780	54.2485	gfp
76	36	65.4741	52.8268	gfp
76	37	66.2469	59.985	gfp
76	38	85.5868	61.8105	rfp
76	39	78.50166	62.8823	gfp
76	40	88.8372	66.9533	rfp
77	1	97.8505	6.5863	rfp
77	2	92.7321	12.3205	rfp
77	3	116.7885	16.9232	rfp
77	4	87.5021	17.9293	rfp
77	5	103.9393	19.1763	cy5
77	6	83.8801	22.7685	rfp
77	7	118.2399	27.6577	rfp
77	8	81.9355	31.8161	rfp
77	9	100.9966	33.0867	rfp
77	10	65.3585	33.6308	rfp
77	11	122.8131	34.3972	rfp
77	12	116.4590	36.7954	rfp
77	13	54.7865	41.1115	rfp
77	14	63.04875	41.81625	gfp
77	15	125.5230	40.6552	rfp
77	16	81.36	42.405	rfp
77	17	117.7279	43.0691	rfp
77	18	89.0769	43.5983	cy5
77	19	71.0594	47.6094	gfp
77	21	124.4044	49.8683	gfp
77	22	80.7106	48.4803	rfp
77	23	117.1898	48.6085	gfp
77	24	97.0821	51.3930	rfp
77	25	66.2102	52.9193	rfp
77	27	110.7498	55.2798	rfp
77	28	81.0613	54.5341	gfp
77	29	72.5300	58.1730	rfp
77	30	103.4838	56.1795	rfp
77	32	43.0768	58.3840	gfp
77	33	120.8652	62.9276	rfp
77	34	81.3369	64.2708	gfp
77	35	89.2708	62.5745	rfp
77	36	100.3810	62.2197	rfp
77	37	108.8016	64.8800	gfp
77	38	46.4205	67.8440	rfp
77	39	59.1989	68.7664	rfp
77	40	95.8772	74.3644	cy5
77	41	68.1125	71.0625	rfp
77	42	41.2914	72.9950	rfp
77	43	109.6715	72.7836	gfp
77	44	83.2138	73.8878	gfp
77	45	35.6762	79.6024	rfp
77	46	47.5132	78.5843	rfp
77	47	70.4490	79.7021	rfp
77	48	88.3283	79.9024	gfp
77	49	109.0820	81.915	rfp
77	50	55.2436	83.6716	rfp
77	51	62.3582	84.4261	gfp
77	52	86.2454	86.7574	rfp
77	53	5.4965	86.8086	rfp
77	54	49.4109	87.6760	gfp
77	55	76.7720	86.2857	gfp
77	56	35.2040	91.1852	gfp
77	57	104.5975	92.1125	rfp
77	58	69.3791	92.2038	gfp
77	59	79.2003	91.8309	gfp
77	60	11.6596	92.4087	rfp
77	61	62.3169	94.4512	gfp
77	62	50.3769	94.2613	gfp
77	63	84.5211	96.1747	rfp
77	64	12.8975	98.4082	rfp
77	65	48.2762	99.6369	rfp
77	66	101.2156	100.9774	rfp
77	67	37.0522	100.6402	rfp
77	68	63.0998	103.9266	rfp
77	69	90.3708	102.5734	rfp
77	70	43.8729	104.8813	rfp
77	71	16.5603	106.2541	rfp
77	72	31.12125	109.5710	rfp
77	73	54.4625	106.4317	rfp
77	74	39.5341	109.7649	rfp
77	75	98.6808	110.8604	rfp
77	76	79.9668	115.4747	rfp
77	77	48.8169	116.0801	rfp
77	78	73.2359	117.0321	rfp
77	79	42.0471	117.8565	rfp
77	80	55.57965	118.0286	rfp
77	81	65.3305	117.4157	rfp
77	82	93.955	117.2434	rfp
77	83	86.2715	118.7401	rfp
78	1	9.5849	4.9741	rfp
78	2	23.6943	9.4379	gfp
78	3	33.9078	11.7628	gfp
78	4	27.2170	17.6007	gfp
78	5	38.4160	17.7760	gfp
78	6	46.8380	20.3291	gfp
78	7	28.5973	27.5667	gfp
78	8	48.7340	31.5807	gfp
78	9	36.1797	28.8219	gfp
78	10	33.54	39.0329	gfp
79	1	107.9225	5.1185	rfp
79	2	100.5579	8.2755	rfp
79	3	116.5403	11.9753	rfp
79	4	125.7636	10.8019	rfp
79	5	87.7127	11.8792	rfp
79	6	132.655	13.3607	rfp
79	7	106.2893	17.0703	gfp
79	8	137.94	17.7075	rfp
79	9	92.1421	18.9865	rfp
79	10	127.5995	19.7041	gfp
79	11	114.3509	19.9381	gfp
79	12	78.1839	24.1478	rfp
79	13	107.4810	24.8135	gfp
79	14	135.0797	24.0322	rfp
79	15	99.6044	26.0262	rfp
79	16	127.7849	27.4255	rfp
79	17	115.6329	28.7692	rfp
79	18	73.9322	29.8113	rfp
79	19	158.9820	32.1820	rfp
79	20	106.9835	31.1095	rfp
79	21	168.8793	32.0815	rfp
79	22	175.6693	34.4072	rfp
79	23	150.2089	36.7324	rfp
79	24	61.3865	39.0376	gfp
79	25	71.1743	37.3011	gfp
79	26	182.4492	37.3715	cy5
79	27	80.4297	36.9421	rfp
79	28	189.4801	38.9589	rfp
79	29	173.3925	40.3275	rfp
79	32	77.3613	42.0841	rfp
79	33	123.9570	42.4601	rfp
79	35	70.2684	45.7385	rfp
79	36	178.7401	50.0361	rfp
79	37	192.1814	48.5050	gfp
79	38	116.5043	46.7625	rfp
79	39	54.9076	49.7583	gfp
79	40	109.6816	49.0769	rfp
79	42	154.5409	48.2640	rfp
79	43	89.0635	51.1947	rfp
79	44	61.8176	53.6754	rfp
79	46	142.5988	51.6269	rfp
79	47	201.8961	51.4554	gfp
79	50	102.6386	54.0247	rfp
79	51	205.9297	56.8205	rfp
79	52	67.3367	57.7933	rfp
79	53	190.9845	57.6084	gfp
79	54	51.5597	57.8001	rfp
79	55	95.5647	58.3893	rfp
79	56	197.1366	60.3881	gfp
79	57	107.6277	59.2300	gfp
79	58	162.4755	59.727	cy5
79	59	176.2216	60.4179	cy5
79	61	28.4351	62.0537	rfp
79	62	72.3242	64.6007	rfp
79	63	42.7561	61.9820	rfp
79	64	88.4931	63.1436	cy5
79	65	155.4469	64.4012	cy5
79	66	187.1862	63.2745	gfp
79	68	34.7060	64.1031	rfp
79	69	59.3107	65.3192	rfp
79	70	169.2016	64.0868	cy5
79	71	100.9547	64.4270	cy5
79	72	205.3959	65.30625	gfp
79	73	24.5177	67.5676	rfp
79	74	113.8132	67.4318	cy5
79	75	164.3918	69.5664	cy5
79	76	178.6981	67.2288	cy5
79	77	79.4907	69.4376	rfp
79	78	39.6161	69.7485	rfp
79	79	92.6040	70.3682	rfp
79	80	103.3364	70.4787	gfp
79	81	201.4878	70.8991	gfp
79	82	53.2604	76.4866	cy5
79	83	212.3985	72.4615	gfp
79	84	17.3760	75.465	rfp
79	86	178.9875	73.5265	gfp
79	87	192.1227	74.5983	rfp
79	88	171.6811	75.6628	cy5
79	89	185.2003	75.4984	cy5
79	90	31.5919	77.5127	gfp
79	91	147.7384	79.2683	rfp
79	92	165.2603	80.7456	gfp
79	93	132.5872	80.0544	cy5
79	94	213.4640	82.2592	rfp
79	96	27.5709	83.9405	gfp
79	97	158.0824	82.3170	gfp
79	98	195.2633	83.0802	rfp
79	99	38.7706	84.4206	gfp
79	100	83.4638	83.5912	rfp
79	101	11.2293	83.9293	rfp
79	102	104.1535	83.5626	rfp
79	103	20.4714	84.2672	gfp
79	104	203.3076	89.8871	rfp
79	105	140.5622	86.4897	cy5
79	106	98.8316	89.0051	rfp
79	107	53.2462	88.7548	rfp
79	108	177.9042	88.2930	rfp
79	109	6.0368	88.3751	rfp
79	110	90.7964	88.6150	gfp
79	111	166.57125	87.1288	rfp
79	112	127.8357	88.4798	cy5
79	113	152.2015	88.6875	rfp
79	114	42.0365	91.2916	rfp
79	116	107.6738	91.1371	rfp
79	117	161.4339	92.0191	rfp
79	118	193.9570	93.0231	rfp
79	119	213.7786	91.5123	rfp
79	120	10.9483	92.9856	rfp
79	121	25.9737	94.3712	cy5
79	122	156.0040	95.6535	rfp
79	123	169.5198	94.4810	rfp
79	124	181.6634	95.5995	rfp
79	125	3.7143	95.8492	rfp
79	126	93.1672	97.1027	rfp
79	128	18.3523	99.5016	gfp
79	130	166.6714	99.9387	rfp
79	131	9.19125	99.0766	rfp
79	132	177.6224	100.8110	rfp
79	133	186.2847	106.0540	rfp
79	134	144.6585	103.1155	rfp
79	135	198.4802	103.1458	rfp
79	136	28.2396	103.5017	gfp
79	137	99.9983	102.6714	rfp
79	138	112.0628	104.06	rfp
79	139	10.1690	104.8811	rfp
79	140	45.5950	106.7151	rfp
79	141	59.7782	109.4698	rfp
79	142	18.7604	107.6401	gfp
79	143	69.4181	109.1490	rfp
79	145	149.1525	109.1400	rfp
79	146	32.2948	108.9960	gfp
79	147	197.3936	110.9793	rfp
79	148	39.4926	111.7326	rfp
79	149	87.4825	113.4408	rfp
79	150	133.56	112.155	rfp
79	151	19.3445	115.0614	gfp
79	152	99.4625	115.4896	rfp
79	153	36.7536	116.6957	rfp
79	154	147.2435	118.6925	rfp
79	155	72.7476	117.4019	rfp
79	156	194.8477	117.3187	rfp
79	157	93.1022	120.3307	rfp
79	158	62.6128	118.2142	rfp
79	160	155.0668	122.0444	rfp
79	161	52.1672	123.0994	rfp
79	162	201.4382	122.0973	gfp
79	163	84.0393	122.1574	rfp
79	164	167.1083	127.3351	rfp
79	165	191.4688	122.8725	rfp
79	166	208.1698	123.2265	rfp
79	167	33.0910	123.8590	rfp
79	168	26.4181	124.3305	rfp
79	169	44.9318	124.1435	gfp
79	170	88.4386	125.8033	gfp
79	171	181.6693	126.9554	rfp
79	172	68.3578	128.6897	rfp
79	173	78.24366	126.99018	rfp
79	174	194.3198	127.1932	rfp
79	175	37.7086	129.5315	gfp
79	177	201.3991	129.0387	rfp
79	178	154.1816	130.6717	rfp
79	179	30.6706	130.5960	rfp
79	180	44.7807	134.8825	rfp
79	181	180.0209	134.3715	rfp
79	182	194.7819	133.2086	gfp
79	183	77.65155	135.27585	rfp
79	184	86.3479	135.0806	gfp
79	185	137.8749	135.6051	rfp
79	186	146.0004	136.2970	rfp
79	187	186.7662	135.05655	rfp
79	188	164.5938	137.1983	rfp
79	189	190.4900	140.0139	rfp
79	190	130.0878	140.7248	rfp
79	191	51.6	140.4823	rfp
79	192	63.3119	142.9477	rfp
79	193	196.0501	140.9126	rfp
79	194	85.3066	143.9103	rfp
79	196	179.9176	150.7918	rfp
79	197	84.8781	152.2007	rfp
79	198	164.3681	155.3535	rfp
79	199	138.3525	152.0565	rfp
79	200	149.8686	154.2395	rfp
79	201	91.6946	154.2857	rfp
79	202	132.4528	155.8977	gfp
79	203	143.0214	160.3191	gfp
80	1	4.8902	6.6409	rfp
80	2	13.3354	11.3076	rfp
80	3	17.5432	19.8823	rfp
81	1	22.8975	12.8151	rfp
81	2	11.6669	14.7293	rfp
81	3	21.2480	18.2027	rfp
81	4	12.0973	23.4135	rfp
82	1	40.3205	8.7234	gfp
82	2	64.4449	9.8087	gfp
82	3	43.7199	17.5551	gfp
82	4	31.8752	19.1553	gfp
82	5	13.0867	21.1458	gfp
82	6	20.6181	21.7077	gfp
82	7	27.5814	26.60625	gfp
82	8	15.3055	29.0039	gfp
82	9	51.9297	29.6915	gfp
82	10	23.1975	31.53	gfp
82	11	32.1908	30.4401	gfp
82	12	8.6461	32.6032	gfp
82	13	64.3208	34.7276	gfp
82	14	56.1648	37.2763	gfp
82	15	44.3885	37.4669	gfp
82	16	25.0425	38.5825	gfp
82	17	71.3180	38.0512	gfp
82	18	10.2618	41.4137	gfp
82	19	34.5037	43.2169	gfp
82	20	43.4770	45.4994	gfp
82	21	68.1944	48.3016	gfp
82	22	60.3442	49.4684	gfp
82	23	31.2741	50.6828	gfp
82	24	50.5484	52.9788	gfp
82	25	42.95958	57.97518	gfp
83	1	30.4517	1.2189	gfp
83	2	29.0908	6.9765	gfp
[truncated: 8,113 more rows]
